# Supplementary material for: Signpost Testing to Navigate the Parameter Space of the Gaussian Graphical Model With High‐Dimensional Data
Source: Biom J. 2026 Feb 12;68(1):e70115. doi: 10.1002/bimj.70115 (PMC12895234; doi:10.1002/bimj.70115)
Supplement: Supplementary file 1 — Supporting File: bimj70115‐sup‐0001‐Datacode.zip. [file BIMJ-68-e70115-s001.zip]

Archive with 181 entries (178 files):
- code and data/.Rhistory
- code and data/data_KEGG/
- code and data/data_KEGG/er_negative_mainz.csv
- code and data/data_KEGG/er_negative_nki.csv
- code and data/data_KEGG/er_negative_transbig.csv
- code and data/data_KEGG/er_negative_unt.csv
- code and data/data_KEGG/er_negative_upp.csv
- code and data/data_KEGG/er_negative_vdx.csv
- code and data/data_KEGG/er_positive_mainz.csv
- code and data/data_KEGG/er_positive_nki.csv
- code and data/data_KEGG/er_positive_transbig.csv
- code and data/data_KEGG/er_positive_unt.csv
- code and data/data_KEGG/er_positive_upp.csv
- code and data/data_KEGG/er_positive_vdx.csv
- code and data/Output.html
- code and data/plot/
- code and data/plot/cond_ind_graphsOmega.pdf
- code and data/plot/cond_ind_graphsT0.pdf
- code and data/plot/cond_ind_graphsTa.pdf
- code and data/plot/cor_top100_spearman.pdf
- code and data/plot/cor_top20_spearman.pdf
- code and data/plot/cor_top200_spearman.pdf
- code and data/plot/cor_top50_spearman.pdf
- code and data/plot/Diagnostic_plot_left.pdf
- code and data/plot/Diagnostic_plot_right.pdf
- code and data/plot/distance_500.pdf
- code and data/plot/empirical_validity.pdf
- code and data/plot/fed_learning_lossVStheta.pdf
- code and data/plot/general_powerplot_SFinv_p50_lambda10.pdf
- code and data/plot/hist_SFinv_n50.pdf
- code and data/plot/losses_6.2.pdf
- code and data/plot/lrt_typeIerror.pdf
- code and data/plot/lrtVSBoot_powerplot.pdf
- code and data/plot/mispowerplot_SFinv_p50_ManyHandle.pdf
- code and data/plot/powerplot_SFinv_approx_p50.pdf
- code and data/plot/powerplot_SFinv_p50.pdf
- code and data/plot/QLossVStheta_n50p150_gamma05.pdf
- code and data/plot/QLossVStheta_n50p150_gammavary.pdf
- code and data/plot/qqplot_Test_VS_Approximated.pdf
- code and data/plot/regularization_path_SFinv_n=50_p=50.pdf
- code and data/plot/TargetChoice_loss_ginv.pdf
- code and data/plot/TargetChoice_loss_glasso.pdf
- code and data/plot/unbias_finitelambda_n50_p150.pdf
- code and data/plot/unbias_finitelambda_n50_p300.pdf
- code and data/plot/unbias_finitelambda_n50_p50.pdf
- code and data/plot/unbias_infinitelambda_n50_p150.pdf
- code and data/plot/unbias_infinitelambda_n50_p300.pdf
- code and data/plot/unbias_infinitelambda_n50_p50.pdf
- code and data/README.txt
- code and data/result/
- code and data/result/df_all_validity.rds
- code and data/result/fed_list_Floss_ridgeP.rds
- code and data/result/fed_list_l2loss_ridgeP.rds
- code and data/result/fed_p_val_ridgeP.rds
- code and data/result/fed_theta_ridgeP.rds
- code and data/result/finite_unbias_SFinv_n=50_p=150.rds
- code and data/result/finite_unbias_SFinv_n=50_p=300.rds
- code and data/result/finite_unbias_SFinv_n=50_p=50.rds
- code and data/result/general_powerplot_SFinv_p150_lambda10.rds
- code and data/result/general_powerplot_SFinv_p150_lambda100.rds
- code and data/result/general_powerplot_SFinv_p150_lambda1000.rds
- code and data/result/general_powerplot_SFinv_p50_lambda10.rds
- code and data/result/general_powerplot_SFinv_p50_lambda100.rds
- code and data/result/general_powerplot_SFinv_p50_lambda1000.rds
- code and data/result/list_Floss_alldatasets_testandfit.rds
- code and data/result/list_l2loss_alldatasets_testandfit.rds
- code and data/result/list_S_neg.rds
- code and data/result/list_S_pos.rds
- code and data/result/list_T_er_neg_cor.rds
- code and data/result/list_T_er_pos_cor.rds
- code and data/result/list_theta_alldatasets_table1_Section6.2.rds
- code and data/result/lrt_power_bandedInv_p150.rds
- code and data/result/lrt_power_SFinv_p150.rds
- code and data/result/lrt_power_stripeInv_p150.rds
- code and data/result/lrt_power_uniform_p150.rds
- code and data/result/mis_powerplot_SFinv_p150_hdA0.2.rds
- code and data/result/mis_powerplot_SFinv_p150_hdA0.4.rds
- code and data/result/mis_powerplot_SFinv_p150_hdA0.6.rds
- code and data/result/mis_powerplot_SFinv_p150_hdA0.8.rds
- code and data/result/mis_powerplot_SFinv_p150_hdA0.rds
- code and data/result/mis_powerplot_SFinv_p150_hdA1.rds
- code and data/result/mis_powerplot_SFinv_p300_hdA0.2.rds
- code and data/result/mis_powerplot_SFinv_p300_hdA0.4.rds
- code and data/result/mis_powerplot_SFinv_p300_hdA0.6.rds
- code and data/result/mis_powerplot_SFinv_p300_hdA0.8.rds
- code and data/result/mis_powerplot_SFinv_p300_hdA0.rds
- code and data/result/mis_powerplot_SFinv_p300_hdA1.rds
- code and data/result/mis_powerplot_SFinv_p50_hdA0.2.rds
- code and data/result/mis_powerplot_SFinv_p50_hdA0.4.rds
- code and data/result/mis_powerplot_SFinv_p50_hdA0.6.rds
- code and data/result/mis_powerplot_SFinv_p50_hdA0.8.rds
- code and data/result/mis_powerplot_SFinv_p50_hdA0.rds
- code and data/result/mis_powerplot_SFinv_p50_hdA1.rds
- code and data/result/name_dataset.rds
- code and data/result/powerplot_bandedInv_approx_p150.rds
- code and data/result/powerplot_bandedInv_approx_p300.rds
- code and data/result/powerplot_bandedInv_approx_p50.rds
- code and data/result/powerplot_bandedInv_p150.rds
- code and data/result/powerplot_bandedInv_p300.rds
- code and data/result/powerplot_bandedInv_p50.rds
- code and data/result/powerplot_SFinv_approx_p150.rds
- code and data/result/powerplot_SFinv_approx_p300.rds
- code and data/result/powerplot_SFinv_approx_p50.rds
- code and data/result/powerplot_SFinv_p150.rds
- code and data/result/powerplot_SFinv_p300.rds
- code and data/result/powerplot_SFinv_p50.rds
- code and data/result/powerplot_stripeInv_approx_p150.rds
- code and data/result/powerplot_stripeInv_approx_p300.rds
- code and data/result/powerplot_stripeInv_approx_p50.rds
- code and data/result/powerplot_stripeInv_p150.rds
- code and data/result/powerplot_stripeInv_p300.rds
- code and data/result/powerplot_stripeInv_p50.rds
- code and data/result/powerplot_uniform_approx_p150.rds
- code and data/result/powerplot_uniform_approx_p300.rds
- code and data/result/powerplot_uniform_approx_p50.rds
- code and data/result/powerplot_uniform_p150.rds
- code and data/result/powerplot_uniform_p300.rds
- code and data/result/powerplot_uniform_p50.rds
- code and data/result/QLossVStheta_n50p150_gamma05.rds
- code and data/result/QLossVStheta_n50p150_gammavary.rds
- code and data/result/reconst_Omegatheta_6datasets.rds
- code and data/result/reconst_T0_6datasets.rds
- code and data/result/reconst_Ta_6datasets.rds
- code and data/result/regularzation_path_SFinv_n50_p50.rds
- code and data/result/result_distance_3datasets.RData
- code and data/result/spearman_cor_results_top100.rds
- code and data/result/spearman_cor_results_top20.rds
- code and data/result/spearman_cor_results_top200.rds
- code and data/result/spearman_cor_results_top50.rds
- code and data/result/table1_maintext.rds
- code and data/result/table1_Section6.2_maintext.csv
- code and data/result/table1_SM.csv
- code and data/result/table1_SM.rds
- code and data/result/table2_SM.csv
- code and data/result/table2_SM.rds
- code and data/result/table3_SM.csv
- code and data/result/table3_SM.rds
- code and data/result/table4_SM.csv
- code and data/result/table4_SM.rds
- code and data/result/TargetChoice_list_Floss_ginv.rds
- code and data/result/TargetChoice_list_Floss_glasso.rds
- code and data/result/TargetChoice_list_l2loss_ginv.rds
- code and data/result/TargetChoice_list_l2loss_glasso.rds
- code and data/result/theta_approx_n=50_p=150.rds
- code and data/result/theta_approx_n=50_p=300.rds
- code and data/result/theta_approx_n=50_p=50.rds
- code and data/result/theta_asy_density_n=50_p=150.rds
- code and data/result/theta_asy_density_n=50_p=300.rds
- code and data/result/theta_asy_density_n=50_p=50.rds
- code and data/result/theta_ginv.rds
- code and data/result/theta_glasso.rds
- code and data/result/theta_hist_n=50_p=150.rds
- code and data/result/theta_hist_n=50_p=300.rds
- code and data/result/theta_hist_n=50_p=50.rds
- code and data/result/theta_SFinv_asy_n=100_p=150.rds
- code and data/result/theta_SFinv_asy_n=100_p=300.rds
- code and data/result/theta_SFinv_asy_n=100_p=50.rds
- code and data/result/theta_SFinv_asy_n=50_p=150.rds
- code and data/result/theta_SFinv_asy_n=50_p=300.rds
- code and data/result/theta_SFinv_asy_n=50_p=50.rds
- code and data/result/theta_SFinv_num_n=100_p=150.rds
- code and data/result/theta_SFinv_num_n=100_p=300.rds
- code and data/result/theta_SFinv_num_n=100_p=50.rds
- code and data/result/theta_SFinv_num_n=50_p=150.rds
- code and data/result/theta_SFinv_num_n=50_p=300.rds
- code and data/result/theta_SFinv_num_n=50_p=50.rds
- code and data/result/typeI_bandedInv.Rdata
- code and data/result/typeI_SFinv.Rdata
- code and data/result/typeI_stripeInv.Rdata
- code and data/result/typeI_uniform.Rdata
- code and data/result/unbias_infinite_SFinv_n=100_p=150.rds
- code and data/result/unbias_infinite_SFinv_n=100_p=300.rds
- code and data/result/unbias_infinite_SFinv_n=100_p=50.rds
- code and data/result/unbias_infinite_SFinv_n=50_p=150.rds
- code and data/result/unbias_infinite_SFinv_n=50_p=300.rds
- code and data/result/unbias_infinite_SFinv_n=50_p=50.rds
- code and data/Script_Data_application.html
- code and data/Script_Data_application.Rmd
- code and data/Script_plot_allinone.html
- code and data/Script_plot_allinone.Rmd
- code and data/Script_Simulation.Rmd
