# Supplementary material for: Signpost Testing to Navigate the Parameter Space of the Gaussian Graphical Model With High‐Dimensional Data
Source: Biom J. 2026 Feb 12;68(1):e70115. doi: 10.1002/bimj.70115 (PMC12895234; doi:10.1002/bimj.70115)
Supplement: Supplementary file 1 — Supporting File: bimj70115‐sup‐0001‐Datacode.zip. [file BIMJ-68-e70115-s001.zip › code and data/data_KEGG/er_negative_mainz.csv]

	AKT1	AKT2	AKT3	APC	APC2	ARAF	AXIN1	BAK1	BAX	BRCA1	BRCA2	CCND1	CDK4	CDK6	CDKN1A	CSNK1A1	CTNNB1	DDB2	DLL3	DVL1	DVL2	DVL3	E2F1	E2F2	E2F3	EGF	EGFR	ERBB2	ESR1	ESR2	FGF1	FGF16	FGF17	FGF18	FGF2	FGF20	FGF21	FGF23	FGF3	FGF4	FGF5	FGF6	FGF7	FGF8	FGF9	FGFR1	FLT4	FOS	FRAT1
MAINZ_BC6001	10.5303284437241	5.809843383093	8.49139525100225	6.46362954534486	6.62685039515455	12.1260844287411	8.54667357224015	6.72805219620418	7.47625151186471	7.13408582584548	6.41450141394171	9.38003870963564	11.3752977947721	7.35583179835577	9.15180365348438	10.7248201472029	11.8855211635076	7.17495094537115	6.53094452342875	9.95362226418411	6.29854452698937	7.18027839103087	8.30841189933244	3.95211028470979	8.93825110531477	6.32926310846241	5.59835918338306	11.4520646475145	5.48818462322933	4.61400172123375	7.29048415148548	5.03375722087958	6.71481955291486	5.23950472648804	4.0917554026642	5.04253547792873	6.08923958505936	5.33850081236595	4.18796815621791	8.27798843509668	4.21175611325353	7.03005037193731	6.28829875849819	3.15532722969281	6.32518382821356	7.28984647230609	4.79349127816941	10.4213938840882	8.00938299072386
MAINZ_BC6014	9.3786559049217	5.83875407346893	7.27609474117609	6.1061423549738	5.05821758108723	10.325943649048	8.26234428260545	8.96865033897392	7.29832020364616	7.87619565939247	3.42897491303886	8.47634111028633	13.0595115763258	5.37165666037129	8.49870203141628	10.1075973891376	11.9199179454365	8.25597787885376	5.07657302925567	9.34538440430871	8.9838529369152	9.12368447093989	7.97504962944207	3.18778356847098	8.91114682357365	9.25096700562664	6.83657636851623	8.89119445552247	5.71212570736027	4.28703871036192	7.10671600767441	6.91794546778049	2.86314716913854	4.83892727634672	7.35466533319983	3.70205330661321	7.10205851797519	4.75185807059327	2.2351477329739	7.05646343774649	3.44909782277137	5.86892504461027	6.62170823954467	2.26957254488997	4.65421981092417	7.41013816444633	6.16334580835813	9.00151387288997	8.27512708290198
MAINZ_BC6042	10.5887912011341	6.37997778138277	8.01092925303418	6.90470998711092	5.77537581871693	9.78020823882401	6.94835187413308	7.73421769456982	5.22640192328131	6.51992166731218	4.98912971728264	8.76844230862369	11.1900086272523	6.67189288534139	10.1785437250742	11.0964486453368	10.4000722786546	8.90969826683403	4.8614520309754	8.45327278926489	6.48950987314814	7.91917913447491	7.3752452685175	6.31081345886602	8.08760246701506	7.49193473986006	6.33342589834515	10.6301892809654	5.82216584057233	5.01741943054342	7.84333575954275	6.44887350661142	5.87940813750503	4.49378102655823	6.6790947129451	5.04637097922942	5.51505066222543	7.02858147090529	4.3092836186908	8.00667650942611	5.00045298473277	6.63966927104881	7.4570905474622	3.97443470589547	4.77708254977802	7.93591351082444	4.75634450214707	12.2891889395902	8.0474364664798
MAINZ_BC6043	10.9838487896197	5.09272500231295	7.50578705695121	6.03820486798073	4.19247807976138	9.85244275881761	8.15934911936301	8.78837102095995	6.28993769623929	7.57344566836341	4.87517852960532	11.3937573112489	11.7301267626372	5.32348953215256	10.662909295457	11.3178299948878	11.3397835558836	7.97571879353435	5.70920169927438	8.62665672288778	7.91759942872606	8.63126873816064	8.39631901495932	4.30854261416619	8.51292746728955	5.75788972682097	5.37647944653964	11.0931988827377	5.37037140153745	4.74577571505273	7.67040889243535	6.14352749015162	5.28925934092896	4.28426789837352	2.46504648923784	5.70262613758875	4.18861018655548	5.79714206807697	2.27356088415587	6.37614223769524	3.87589818524964	5.610357346248	5.31564305375425	1.84428332816464	4.75314237838514	7.49808030196676	6.19558851098567	9.11219169504299	8.23733141277063
MAINZ_BC6046	9.8246408883602	5.73318586163742	9.1175843003693	5.75245884516139	4.481589428832	9.34201239155763	7.62929616322959	8.05345824865794	5.73282085948786	7.06996436142064	5.20868927582201	9.4467046915984	11.7589578445305	6.76741549131792	8.33275077177826	10.502648367225	11.9961735187985	8.88528088825893	6.74447880889877	8.21776458201014	7.43578567395101	8.04533976093864	7.64797919588814	3.92462988679887	8.85648181354393	7.04455083556337	7.21562920435795	6.65001242139643	4.95816998653418	4.61182565084023	7.28529232745269	6.59603326439058	5.09228109268442	4.70521616641706	4.77469844852324	2.94860443463881	6.58503072308359	3.44366942642876	2.98990060790578	7.68284985535915	4.75950250256412	6.59436377929709	6.38846269277562	1.71117527816987	7.89382282636515	7.80983596448906	5.73864879092411	11.123435147191	7.96833894217112
MAINZ_BC6060	9.64529722950203	4.82643960163216	9.03448716605562	5.69914661983538	4.30502038906245	10.3462586857643	8.96154152411473	9.26568440262432	6.43843967610446	7.53158333290463	6.6514186269263	7.86580497073953	11.734902149679	6.30728135614071	10.0445539081565	10.5018789603588	10.8011737402185	8.99029031059923	6.51056701270831	8.92802985809439	7.57352233473402	8.65088720605548	8.34393443332167	4.89607769712119	8.81301653316279	6.22455900827566	6.19798209312853	7.98519942719224	5.27490632779685	4.84584878640943	7.14132928194196	3.47551907058074	6.57904241042572	4.34137415190425	6.60223968738726	3.03742320597812	7.98727120703611	3.15955218013606	2.30547380116586	7.78801108003244	5.04977066163238	5.44046639359326	5.74594629258004	5.01227554014012	6.12636287370083	7.16178162341811	5.86148857792949	8.31641965384849	8.51803273931113
MAINZ_BC6068	10.3021207561216	5.75689868274417	7.03366192778301	5.46445592030498	4.30088015018818	9.86080348373412	8.73270525364785	8.9744483774629	6.88579314948339	7.42313338691643	6.60675294643679	7.40085379804036	11.8911602756633	5.25955437654963	8.9309495682661	9.93949855872251	11.3463444366935	8.59371216666539	5.60917910401349	9.17032617180604	7.73930959323302	9.12347505759139	8.13546432446336	4.22756588544095	8.96267528844274	10.5652775969286	6.56844598748307	8.20221972061021	5.26322630001227	4.54850582339712	6.86395462849891	6.05940947228277	6.12747587380476	5.38402142874519	3.85005268894317	2.57395767765086	5.0152580500282	6.08420550829341	1.47032038585855	7.90088443992346	3.89278787627787	5.56734721889785	5.98622501407482	3.0745014247239	4.04997464378242	7.91624702661216	5.34522699484554	8.50856455163222	8.26435909170401
MAINZ_BC6073	10.5185591572474	5.31357093362376	9.24737383517913	5.31745844098046	4.62740646831824	10.1685966762715	8.41163545565954	8.68731783304153	6.21875619274549	7.52638827354893	5.88012203470433	8.99632304362993	11.7042243405537	5.0138133506983	8.9678051144031	10.3802205744227	12.0436068395719	8.30509661715605	7.28932015620917	9.79270157864864	8.47451328517245	8.44950763493067	7.99792366416143	4.24749577526931	8.92264277884355	5.89995049698671	10.388615896695	7.84268487694866	4.89439147169142	3.8775683333975	7.27688227697585	5.39897894495274	5.57005951938059	5.24790133450342	4.58446135109594	2.17499622590177	5.53416237861869	4.11415517806634	2.57912080074166	7.49235680742471	3.45974460209391	4.44569191825634	5.93959237734714	2.24589252102647	5.60788725129809	6.66250229745299	5.64694610259301	9.30171812473125	7.13335139635566
MAINZ_BC6079	9.6068998359227	6.02996791964866	7.27813619785385	7.18612880839377	3.4851853939004	10.6452893029525	8.9174439102139	7.99795409029905	6.49038553196251	8.17631585315449	6.09691755539257	11.5145832282925	11.840717771989	7.33827554482129	8.96065902748019	11.0596962802507	12.0373365300137	8.27931058898554	5.88985165814266	8.87693432664446	7.01708191166819	7.2427150786987	7.16951627085814	3.70407365154976	9.28957009387454	9.55437892337025	7.12170439189269	9.02053384359696	5.06005411512493	4.88682896378756	6.91311389902254	6.01666680852684	6.87497609380075	4.39088731715661	5.92081607508113	3.2486763430118	5.34478559713838	3.50203860955352	3.03076639587504	7.55982876159512	4.34778971652898	6.92295490717562	6.59377066376981	2.6590083528642	9.69820119834627	8.60740621653999	5.81686944530808	8.3478556389387	8.74637317512016
MAINZ_BC6081	10.4460848733704	5.63236383944734	7.88799122815047	5.84422368064002	4.32032175852753	10.4886538964423	8.09274121515388	7.90503009222441	4.99924156174638	6.6955886862202	5.97444527958617	10.2115418096764	10.7851259834455	5.15734948202882	8.94113006281129	10.9381787989957	11.7905309859342	8.09716570718757	5.81179465075161	8.73764227151711	7.84552129891746	7.34262119445387	6.80352533038754	4.29319010489556	8.10027518061282	8.27051381088463	5.85523062389905	12.3888970395964	4.94168074036125	4.57551271676013	7.88081410849686	6.16717847391724	5.49035689008966	4.80496893690944	5.6213734412876	4.89405424732861	6.67052372375482	2.83217267835974	1.91592570165647	7.82328861103645	3.74825419218932	5.25930230670929	7.03615473681055	2.00740334762176	6.68974991406359	7.83518569517806	5.43777653355207	10.5055016023334	7.92002966262135
MAINZ_BC6087	9.70152330240695	5.67756112985587	7.58240521734414	6.33500924716849	2.93404788769017	9.97307644998242	8.10478488147339	8.63457923218802	5.25227749822471	7.86068072534149	5.06092286140895	9.54667187400064	12.398382679405	6.16945721330875	9.19066764204349	10.1135088786129	12.1840351741862	7.65099515178153	5.92689091832395	9.9363449162218	6.97649125191056	8.04553889998905	8.23413172610357	7.07577699340031	9.11060304768059	6.7848661522047	6.69444075348882	8.173342880065	5.55379326457284	5.05646110118608	6.70302737670878	6.6535019879144	3.60921519164364	3.82082665603091	6.39485900231787	3.90617966467698	5.69798752802585	5.27933889823239	2.93551628082062	7.5657189584761	3.90653327917571	6.474372489586	6.55561796569722	2.36635674862395	7.04945515668113	7.67394197883127	5.65688097719239	8.23147875203157	8.02735360149165
MAINZ_BC6091	10.4497210064192	4.96488931832753	8.21432876441339	6.14359042252827	5.13278057390899	10.5924283557198	7.28488131894446	7.5517031333441	6.32048503458033	7.00615073713837	4.24106382965956	9.52481029793758	11.1636246034995	8.45740467650439	9.34556949648731	11.0838323384604	11.0407005127366	7.80110828167957	5.7693998741957	8.50513202499834	8.30668211085511	7.91480068373993	7.11884070548764	4.59689716202171	8.06612504758222	7.42100644235544	10.3139963067227	8.03612873691378	5.3783631560115	5.08729026968693	7.67954091614905	5.29705241041964	5.1383349291074	4.42823638791156	4.55942553191969	5.88166152843167	5.68885868044939	3.32040802635605	2.30220281225085	7.4823893913826	4.08083704650422	4.96816495340136	5.59515927284126	2.87353973231313	6.48527747537278	7.34652730410561	5.83729088541761	9.19346783065038	8.03468431474394
MAINZ_BC6098	10.8908726350222	5.63681296324823	7.63636396232172	6.19873529390817	4.55512814953575	9.32571076991153	8.05996891980692	7.88532872162359	6.64268110510585	7.7993100508458	6.03662952984894	7.14721930312108	11.9956583488112	5.53474857941694	8.93689984337353	10.0579181880603	10.7895870936666	7.40624970192518	7.12981311278061	8.9734325106726	7.76375752157351	7.40782674671589	8.57072639791476	3.67853077931094	9.39764447702926	8.59903409250266	6.83465430725554	7.92620063724249	5.01003144575332	5.6639478180003	7.11778139690469	6.01042179550413	5.22466765548667	5.35915723775622	5.84531266790986	3.81723043432354	6.26739049405875	3.9739137354663	3.19394429603702	7.9888993700248	4.74925496783095	6.03559704767712	6.84040005140834	2.52255336931685	8.09583071288946	7.94276796762761	6.53101668495898	9.17468661814443	6.77708905166199
MAINZ_BC6099	10.0784822431045	4.67331798777684	9.09703682304917	6.42106157682595	3.69174020624984	10.0011841214769	8.69956491896455	9.12792055501532	5.95257079262736	6.2542167099844	5.79465858120962	9.89224464391432	11.028906010612	5.20804383628836	9.76871077830559	10.9895202312958	11.8500960813326	8.67533265094263	5.93550733505586	8.53364572759991	7.95761985181356	6.92473934697881	7.50258147452869	5.05379310995092	8.5213333319865	4.50349577577926	6.9047995319773	7.60957662083374	4.53497344978012	4.82884028683335	8.29957342302256	6.47828158441313	6.20083427687001	5.28754262576093	3.79099183325684	3.4703359114292	6.14274152269258	2.95739031023319	2.58553082976006	7.47862265906547	4.16797471461652	5.01941741319017	6.37541496094873	2.86713594788308	6.99246832526522	7.48109636319509	5.82609168004853	11.0977239121723	7.49061751528517
MAINZ_BC6101	10.0838498397701	5.12730532636824	8.51648332612142	6.68657707921179	4.54343850236924	10.781726583123	8.07985066627155	8.35371997197126	5.84908033228681	6.72572602574629	5.0459070119708	9.90510300350951	11.254615814025	5.96749435636901	10.044327308903	10.9876371263457	12.1849719091247	8.73506981443592	4.87820009171605	8.95638801795346	8.12928716253419	8.08711452918717	5.93532468105756	1.69604544300889	8.0328478443333	7.03114045529019	7.15375607102328	9.48227109730627	5.1937943622567	4.40023410594532	9.78209311389458	5.66726457523545	3.65132418610083	5.47474854331947	7.16937578252416	3.85484820642112	5.38542406726074	5.72129744433345	1.99370059994061	8.0629293664006	4.67684685527266	5.81510182504044	8.16987910959627	2.5369362267196	6.69054469215664	8.21740286169935	6.05628572001271	10.3165060020077	8.24938485036968
MAINZ_BC6104	10.165656961731	5.30695718255215	8.53137732353795	6.83748235413267	4.80168959908903	10.1392469889617	7.91442831867477	7.51873437091112	6.98157720682328	6.86253947631042	4.80832797364716	10.0877528904888	10.7660082590878	6.40751801123075	9.35034623890769	11.0128515259098	11.8109859044597	9.36321681890078	6.07233901715636	9.02145822326635	7.19682667696723	7.5176451289502	7.05212103535765	2.7226232660752	8.36550149069689	7.79944329644401	6.19754574310358	8.97976381965782	6.11859238504769	4.89072378323879	8.63410690538943	5.69776412024215	4.67903745095331	4.77230315503017	6.85248788926905	3.47158304471899	6.5234489586278	3.9872850393786	2.15523869608313	7.32326579208699	4.90915221602069	5.98678998276938	7.48428933877382	2.98885340930342	4.0965870462831	8.13142313172944	6.2317864726332	12.514846046162	8.93306863336695
MAINZ_BC6105	9.6629553921441	5.36412464396235	7.56441664573753	5.69875052404646	5.0911685782274	10.06863178098	6.95260485269493	8.18650862016579	6.61283475527305	7.31161741635035	4.62465384688285	9.32521663978874	13.0232395517736	4.76354324742392	8.56607250158734	10.3191629004392	11.6959298139141	7.73903105563695	6.07908509973191	9.1448218962936	7.26033514851636	8.69111495145226	8.29889989249775	4.96388806512685	10.0432811520792	6.41021242970921	5.9993163001906	8.2459540801735	4.7665420566376	5.2059690934325	6.39864484468576	6.33329981367629	6.75235749091112	4.39038696039952	6.44158431467489	2.23053888718467	5.78393135542826	4.15832032873109	1.61951818073325	7.47326694499768	4.9000372601808	6.38879719806441	7.18675953512843	1.78532810962503	8.13624959762218	8.02690682849645	5.50357712246947	10.6155757148005	8.09742885889534
MAINZ_BC6108	10.2248906206544	5.32356524533072	9.67874183213096	5.63659724190749	5.01704462139546	9.93555005145693	7.84600279919447	8.50552305018856	6.73736326952138	5.74700519988887	5.45325601422804	9.79399628630321	12.4329815641511	4.65104504210361	9.00084168380974	10.3697125683437	11.8818500136384	8.27727851329213	5.55958251602951	8.2823959106641	6.99078220327446	6.82844628248177	8.25663634933361	4.21230126256457	9.59054551003439	5.98161332914052	6.95438409680584	8.02260367067909	5.48685839219751	5.98942027467496	7.22366364092175	5.99162276806966	6.29064356176823	4.85400826027224	7.68415765029125	3.14029369592299	5.90504465114544	3.51523702660066	2.56211010220304	7.89754176013862	3.92726635781757	6.63739516317355	6.58321228069923	1.66121072636271	6.47790763143273	7.95820878048584	4.56807215421192	8.08411709141236	7.46075126624831
MAINZ_BC6109	10.611561810696	5.62349123320797	8.29489922729031	6.87099469412809	4.45239468529691	9.76265795199972	8.42198562482219	8.29585314036774	6.09648660737979	7.72088435118911	5.33217902825977	9.45554904528102	12.5742075527052	6.12266265445706	9.05757017851171	10.8121219765982	12.1281908701444	7.72528065266404	5.54593869866946	8.94928069943264	7.11503573234289	8.02466996661801	8.11223865481086	3.00378020264484	8.89002335577624	6.85518896327865	5.70899258696906	11.0631695323423	5.71475346509442	4.78785003808735	7.49655688737973	5.50924056391921	3.94172175074412	5.30678136215952	5.52738516499739	2.63222729281099	3.94813823789153	3.14984716197443	2.1022170276958	7.79428072175277	4.75932485126461	5.61048931959323	6.7535040686391	1.85720017822807	4.39823800212028	8.12641195184121	6.33411365433442	11.0372641558911	8.50814513561984
MAINZ_BC6111	10.6649571840743	5.26479769810342	7.58182663354917	5.73521157246155	4.9830074459894	9.58685528512544	8.46864764505336	8.01981024463068	5.89288208671773	8.8073964442238	6.20587935373973	9.4042072125477	11.2804337995648	6.18383175711735	9.55751391230396	10.5933736055943	11.1287974796749	8.40285755948366	5.43344065645636	8.68161200391551	6.38506667192274	6.323397160562	6.25837776305879	3.37459312108455	8.42812578233735	8.77636600228773	6.76478665982173	11.6798528092097	4.54183161116735	4.59207608687108	6.98487717578983	6.08599326380926	6.15660291654804	4.80094707738192	4.74765460799572	2.33995232599955	6.12252099162583	3.82744369605472	2.74169572924899	7.712404395395	4.13269610113018	6.24626692746763	6.52849272625542	2.01802836946584	5.7027396074797	7.74086929330907	5.89368700264993	8.94186984196247	7.62649537405671
MAINZ_BC6112	10.4682193770012	5.44941105178634	8.4715182831467	6.72048260207389	2.75792594986957	9.68723940160752	7.88212211381102	8.34794551486083	6.0722927906897	7.08632998761746	4.51766715654808	9.56043408563616	11.7686610550179	5.82592298148029	10.5317023733263	10.854471628558	11.6382682412808	8.5017054697564	6.33618678736675	9.04976550701384	7.53705302515135	7.22042718031337	8.50697103544775	4.13584118165525	8.92680032019305	5.06792152729288	6.42173105982001	8.50351900158749	4.6912766282493	6.05883100352471	8.72109223194064	2.59966264283736	5.51445905492295	5.20097203803487	7.0787524232429	4.50704104606773	4.48873456431234	4.07655147129522	3.51439662849532	7.78270194872009	4.62727998266308	6.64280287472642	7.44380400477584	3.22637253054217	8.69106218721924	8.38296052411167	5.85200076167503	9.038604719649	7.22257459880359
MAINZ_BC6117	10.5929993315452	5.17514617313442	8.2073272655362	6.45488710150346	3.90371445801645	10.9315845334737	8.16646630164178	8.34346971282912	6.13142645028649	7.62116218004057	5.57408698399163	9.37336932462842	11.0473646907742	5.83441198590674	8.71656721098669	10.3942020469693	11.9954133653907	8.19738998314866	5.25461804723148	8.37609380130704	7.86455987418155	8.29019298809866	7.51264704877275	5.22713978104884	8.89178577441506	7.83028203117346	6.16680802627247	8.50697318904642	4.60200118586815	4.61134262310166	8.29462571534982	4.55509828455826	3.37538285931856	4.45788988714479	6.7761858044507	4.66606352844074	4.36630544342595	4.05698075044364	2.32631240801372	8.1150980109086	4.09858500019883	4.49811266278546	7.66571606226974	1.71043637009424	6.95565438609725	7.78180576757404	5.4961869367718	10.7187225708533	8.29398039363004
MAINZ_BC6118	10.5736434917998	4.87831590772125	8.31249078136015	6.15889159928807	4.64245742249886	10.1872154491824	8.17868663290815	8.12444871432671	6.72106769335573	7.19810975178309	5.59855329467469	9.81338155798101	11.3201984666583	4.92937722316084	10.0679377045568	10.6387964532714	11.4640226888792	8.17997678557361	6.51336592166404	8.85831040370759	7.61833989203105	7.43443677736513	7.45601101925133	3.09982991247112	8.12689829080374	7.66615946524439	5.85807421713439	11.3578346699271	4.98217218089032	5.23482791097863	7.7658871240638	6.27712834591182	5.95505871667968	5.19818963189493	6.21572865828239	5.75966674819154	5.48772071604028	3.61622945192723	2.1747269873007	7.29962556266175	3.80170015438772	4.78013923859452	6.5156005085494	1.30781709728067	3.91222696982584	7.48726325696988	5.04054764696073	9.10328077691952	7.11853445871758
MAINZ_BC6126	9.99294170948321	4.69636915266499	7.97537758274617	6.5280265232728	4.59699384385964	10.550932738559	7.57162944180812	8.03652757922301	6.94362688671712	6.27474423569638	4.61056983350016	9.8670815412329	11.0970616136445	6.58185087339625	10.3540500908323	10.7671036142233	11.8356961010201	10.1437481011978	6.62481576960507	8.92941120844168	8.02768645715148	7.31701644576761	7.56620302046757	6.30136682717935	8.10025901486771	6.05105555067957	6.28814551840252	11.6903740744877	4.9350079707028	4.85290303074933	8.02901288810108	6.30293615181917	6.19008887322377	5.61850135237758	5.3115357803577	5.16720347666164	4.16758823938794	4.31186479640766	3.49716057563937	7.89609176594119	3.90508313930168	4.8368539607514	6.32510731932318	2.44055734745261	5.74198569647316	7.88986448330289	5.27807719151273	8.49891807825994	7.61986085892997
MAINZ_BC6131	10.8099064825635	5.57762581469295	8.35765934486029	6.61446865999483	4.64356656323205	9.89078193907369	8.22804684520505	9.05522469346376	6.05598292703686	6.94103937874532	5.20713094757171	10.046198627825	11.5369610368902	4.2327061827603	9.01690236738904	10.729593071391	11.3173178689633	8.35798132548404	6.09579043600394	8.89962960479327	7.9115075169706	7.7220864831598	6.87519345561942	4.93004398959708	8.13662731184909	5.08840486938775	7.3420024325133	7.36240858067175	5.62893471968766	4.25113992476109	7.40273333191039	3.0343758861434	5.21099918882617	4.98800117375426	5.54614047754335	0.989771911520233	4.42580344244982	4.60443580026106	3.49883196191435	7.77896731909476	4.53422740698642	6.78572448879248	5.75160526448476	2.07811458318805	6.1365968310098	7.28892849178805	6.01222029854739	9.54250556496247	8.62176634158424
MAINZ_BC6132	10.204630022649	5.7406804391588	7.1990796905241	6.77796126023471	5.2138788410264	10.3644068457546	9.05360572670572	8.42633082779278	4.47815477006987	7.10980446431252	5.0561006024377	10.9447032885362	11.1729882588508	6.3352416967498	8.53935517694891	11.3107945181903	11.8817553888482	7.89744871917108	6.31699991652257	8.70105367279072	7.68110756907816	6.97785568852819	6.91283573183822	2.78522072089757	8.08081607182096	8.63099701499362	6.49902969051276	9.47542020680836	5.9612262387763	6.21083278059471	8.35164718609999	6.69940615153137	7.07836798482244	4.02426499114537	6.22450785399184	2.37669653429047	6.60517957901057	3.62671534872352	3.50320345102441	7.66318070088316	4.41847975540709	6.59364612205937	6.46108891149894	4.58692871804663	6.6222335979715	8.62594441417723	5.31494367221153	7.49823215322744	8.56942418095624
MAINZ_BC6136	9.97835172183698	5.06543789202695	8.11283161748154	6.30079184451673	4.36284316535348	10.5491245454738	8.56499927049686	8.59075624583484	6.06582404231154	7.47982908946023	4.14227933574887	7.16671705690144	11.5487829882026	5.68197464652722	8.45193350271789	10.0101755678382	11.122602445303	9.08108220850469	6.12794472987549	9.10657899689243	7.23095473939634	7.75780629842169	8.09385487892397	3.58750890717507	8.6742541027604	9.44217170952797	7.21722816110055	8.38252707073645	5.78492277941764	4.40821749118034	6.73646575261615	6.87850070493676	4.34767609141219	4.60134193709622	4.35048385957969	3.18398855054019	5.8871312485683	2.68141868226937	2.22794543758305	7.60515948469536	4.69561459206205	5.73132607141859	6.07806636712242	1.92107294944678	5.84418807730016	7.4462483677035	7.51019434732379	8.02470527828665	7.25152586483425
MAINZ_BC6142	10.1026697253506	5.18378593186985	8.18888954210135	6.05319003420732	4.61261069411201	9.98714523868906	8.42942246120979	7.88035079709973	6.19013136427398	7.04622242305202	5.9772551287128	8.74117655810244	11.5685654856097	5.17831535716519	8.3462532098911	10.4476462821639	11.2902218508299	7.31685255746762	6.37424363055275	9.19332555874376	6.74891470040668	7.10461147783477	8.01991476229609	2.18775946706296	8.57940161899432	6.84206093887682	6.00631306549654	8.93451180628737	4.58376080850428	4.427946719148	7.27408844566495	5.46069017817767	6.80851395585589	4.52629079640678	5.28316878530175	3.30144158110103	5.99146824763964	4.02889359731671	3.12949885327358	7.41468282155051	3.95870344206724	4.69600769806003	6.48804348691213	2.48444040507084	3.28152693219521	7.51870090456031	5.33743971404249	10.3853207113348	7.39594820233705
MAINZ_BC6150	9.57507856477634	5.52631491591394	8.87838927740786	5.82752577013317	3.0816373178119	10.2194803788254	8.19069184259897	9.1812962214662	7.08742169069112	7.67969406042368	6.43698089720034	8.06527302363006	11.3665621377837	5.71719751385848	9.02584500396785	10.2309142429033	12.4650900232106	7.90104145188725	6.40253941489981	8.7404995456761	7.86979231391544	8.53330856107929	7.269133563915	4.5414020048968	9.40996499187668	4.86126162111652	6.45616726537862	7.68630151738338	4.92198194010551	4.92893548024409	7.5573859208775	4.49090365720403	4.15815759096113	4.90920658607111	4.01838083768385	3.84217481846051	5.57616708885917	2.85477505652028	2.58786374815002	7.72176572352452	4.75536873987162	4.75035116741153	6.11205878659701	1.49391603486263	6.64678564954671	7.56233772415294	5.72720676605439	8.51669305808175	7.72470895322078
MAINZ_BC6154	10.419400212064	5.5129132352503	10.1165794294077	6.35514348718477	4.82104721102154	9.89610093959066	8.93716685160972	7.86907370753701	6.18763438980021	7.37440540018118	4.48829616192757	11.1076031310823	10.9877732559098	6.71751277852758	8.8920758846245	10.0423722436195	10.7243401295722	8.15316362154914	5.30249632526276	8.68105407923542	7.89699901816849	7.2828557553953	8.20950045656494	3.48126489035805	9.22852626587935	6.22711178637645	6.78878406328854	8.37888460472293	5.28498382136163	4.7613124996841	7.55787532838225	5.47426080835786	5.00316995210651	4.74050933709062	4.6611219487246	3.82484532212745	4.93689172281035	4.31082915990674	3.81233197296396	8.34783652185971	4.58215382261032	6.26068179970758	5.8234279200872	3.26377115285932	6.09114553462646	7.99788694932033	3.84745076543756	10.4166730999629	7.84242084465193
MAINZ_BC6161	10.4885480798377	5.55280362231727	8.56015114914889	6.84519280483729	4.2616653872066	10.1208636037022	8.28967154866947	7.72505879540116	6.22238101060617	7.05990135733763	3.85392100627115	9.6985595145207	11.3857721274717	5.84359221147806	9.39348554992191	10.8936047687674	11.5883986631753	9.32801603928362	5.79007707672007	8.768214008264	7.21735673522219	7.93256678146987	6.78254313778867	3.21584599398474	8.16339467730129	5.87029822793334	6.09550125752524	9.07254855729004	6.3518407752577	4.59895605001298	8.1658332868006	6.87958455428097	3.29102750193485	6.16229553071844	6.23688230059806	3.00429127415771	5.69279189187522	6.32870732818962	3.69557690306089	7.75394566656309	3.78728665760026	5.28563155710024	6.40494987102656	2.14661918670118	3.16185017229768	7.72408762362473	5.7980974427961	10.01392638935	8.77022157480224
MAINZ_BC6162	11.1065325979053	5.04342937514314	8.41849847993598	6.63473706623668	5.20043743533085	8.99365326332928	8.74972069155571	8.00432011501112	5.20243578766187	6.5729623233417	4.59057167957173	9.5275984380281	10.6666965845957	7.28663898129291	9.93327202056639	10.6378249291296	10.4907958795009	7.49544626210123	7.05619045893323	9.18193678937632	7.63601629089046	6.85914976091318	7.4558696080461	4.79381770698763	9.22300188091927	8.25234485803165	6.47821555563499	10.8457965115823	5.27877365438544	5.5932990196528	8.59713285527995	7.02376001357997	7.70124436124634	5.33315133320036	6.6704582010094	5.32910325148432	6.48660769599131	4.60727563001257	3.60096146702133	8.15974922333014	4.62478579277915	5.60663347000216	5.48604711055934	4.76232156229773	5.03038987585623	7.92085824162434	7.30515722412076	8.45447694030354	7.92724038044922
MAINZ_BC6176	11.0871062614456	5.26355211477799	7.99581927309503	5.85241597681244	5.0483769796713	9.43540448470966	8.51511427904564	8.38461131132144	6.59150198343789	7.84108125697479	6.17003359446965	9.5473039886022	11.5330631252474	5.64454489235371	8.61457562306345	10.5436365774281	11.8299284127035	8.37868089302719	6.05568858641051	9.07793324973686	6.8784017894613	8.09785209012192	8.45725873847228	4.57441841715764	8.63069567953158	5.22015530198679	6.58663353214574	6.99113195790491	5.13278924764328	5.73705242973699	6.9967552694235	5.73004340709553	3.31467383210511	5.09179892845211	7.41573108132514	4.3669160968103	3.85792960603465	7.08831626448065	3.23126013390027	8.20613626539997	4.96921178374313	5.33175552151235	7.08876315644805	2.29882988824245	7.61012475538116	7.87656345189056	5.65512443082442	9.0475208574164	7.59851753512594
MAINZ_BC6183	10.2093253825536	5.90388866431411	9.36204239324277	7.02889052348216	5.26540399516694	10.0541212337735	6.71931673647921	7.98428090136191	5.7957580348132	7.04044696265954	5.62569348759758	10.1279406311135	10.5377128658708	7.30530382470407	9.14972099068885	10.4591018360635	10.8675823478902	7.33461783221433	5.18117351238223	8.84387347404004	6.93066671363781	6.79966769386099	6.88260494545919	3.39790321308804	7.80621394220042	6.71706043193678	6.6307139905174	6.21734659335212	5.97510316132863	5.86604214098262	8.53538752899845	7.74346290512174	6.8650333080254	6.63987200133252	8.52587438552204	2.27800716129375	6.00721215022428	5.77467083552791	3.91052276936548	7.88772715576153	5.85886976929481	3.94135722394534	8.77198770662363	2.19020140958778	7.59056721970652	8.25006059481637	6.82714665525868	13.1528937922132	8.83899753236523
MAINZ_BC6188	10.2484865203691	4.49168430039513	8.95163214754744	6.7614578627085	4.67460084674681	9.94744618428132	7.20960594218743	7.8875467945349	5.81181188052935	6.78547522254843	5.65262756086093	9.65846090723742	11.3346532641063	6.3877324054014	9.52827576577582	11.142005465306	11.965358185055	8.12382651805359	6.19822685515336	8.5493287013141	7.10319207357224	7.99604027060323	6.0741321083897	4.97443390476738	7.79031823244213	7.01320099391314	6.11731105776839	8.53750962651293	6.67443549049075	4.18615925118964	8.23152301650941	6.62291149301797	4.71678532203766	6.47220270730563	7.661924815529	2.7780145371352	3.30244801042306	4.4350894405364	2.16031675523683	7.71130735921158	4.62184058419931	6.84175241605955	8.02467761294638	2.74405105249514	6.91554672415802	7.84828011808086	6.33859452513009	9.6759127845569	8.49797545683312
MAINZ_BC6201	10.927491788247	5.45020452984823	8.61808772577525	6.97760854213805	4.55371776603912	9.53515525651521	8.27582170176767	8.60312282562906	6.62720235679233	5.52294826150487	4.32465594940829	8.44357666405952	11.9541988349932	6.72663457647255	9.52307766636775	10.684012087387	12.1427396841968	8.20661595277217	6.263926473688	8.2367169672127	7.55430220183154	8.53863295170021	8.04234386500229	3.99880974187227	9.43786582921058	6.81965365106	6.50799242118258	7.88063351605908	5.50164669066432	4.68373444803357	8.3866753254538	6.21784562266461	7.25987265921509	5.94529186584231	6.73551870870643	4.28432273172779	4.78453319648289	7.20647192004376	2.14884606468025	8.25420229155388	4.63709938887521	5.87254130142191	7.05711069796419	2.42744826321952	7.1831724540107	8.12495319144222	3.75854397796908	9.56901249258346	8.06581564292154
MAINZ_BC6219	11.5463541230345	4.69480435655579	7.27212642205448	5.48407876786104	5.35667137492635	9.4211613417742	8.9180421096416	7.65788717731156	6.67237960293632	7.02481221334898	5.64043752904123	9.25654421942911	12.4816080607791	5.96834173841159	8.18422490137552	9.99035713020397	10.7534809639944	9.80766809371691	6.34520668249168	8.95184678060726	6.76250924632267	8.25296417680401	6.74477253547315	2.02960062824135	10.0689965694915	5.70747576665891	5.25550048769789	7.33359194849316	4.50234233191745	4.26075182038376	7.00935712747748	2.01724370569933	6.02389647206081	5.09278525016244	6.846682357594	3.12579236802509	3.32011298536194	6.47506760703398	2.63836312551117	6.94530874422411	3.71650626733826	6.51804093719429	6.51972156488689	2.82614747310831	5.14146017336435	6.98147277467102	5.81859231052438	6.66866794720666	7.09940357612332
MAINZ_BC6227	9.7160366097689	5.47228239681942	9.7849871282833	6.39635564004478	5.14012657768017	9.2158891445927	8.53094305071116	8.12817471941135	7.8358308652154	7.68775887869333	6.44396774465304	8.94432790380085	11.3868745910057	6.86711640437206	8.60164922551535	9.98452120959445	11.3820647038454	8.1939552646484	6.47792541686933	9.23257860820467	6.98048347961192	8.86448202425261	6.90955194898333	4.46369695575187	9.62232285003555	6.67006254752199	6.59528425605044	7.38155785421849	5.2928179353365	5.12170614990569	7.35078100230967	6.7985866785385	3.99939269239706	5.4165301443498	7.30107699926073	5.22798780078927	6.77879374884717	4.24121183395077	2.87352812843982	7.53343476565253	4.65746450274528	5.45681332462531	6.64929352804985	3.10323442271348	6.90047010156223	7.8902470886464	4.90418641265037	9.33834715652376	7.45322827444974
[truncated: 71 more columns]
