# Supplementary material for: Signpost Testing to Navigate the Parameter Space of the Gaussian Graphical Model With High‐Dimensional Data
Source: Biom J. 2026 Feb 12;68(1):e70115. doi: 10.1002/bimj.70115 (PMC12895234; doi:10.1002/bimj.70115)
Supplement: Supplementary file 1 — Supporting File: bimj70115‐sup‐0001‐Datacode.zip. [file BIMJ-68-e70115-s001.zip › code and data/data_KEGG/er_negative_nki.csv]

	AKT1	AKT2	AKT3	APC	APC2	ARAF	AXIN1	BAK1	BAX	BRCA1	BRCA2	CCND1	CDK4	CDK6	CDKN1A	CSNK1A1	CTNNB1	DDB2	DLL3	DVL1	DVL2	DVL3	E2F1	E2F2	E2F3	EGF	EGFR	ERBB2	ESR1	ESR2	FGF1	FGF16	FGF17	FGF18	FGF2	FGF20	FGF21	FGF23	FGF3	FGF4	FGF5	FGF6	FGF7	FGF8	FGF9	FGFR1	FLT4	FOS	FRAT1
NKI_7	0.055	-0.24	-0.012	0.147	-0.2	-0.058	0.131	-0.147	0.168	-0.09	-0.217	-0.3305	0.007	-0.1835	-0.063	0.121	0.179	-0.13	-0.059	NA	0.016	-0.163	-0.326	-0.196	-0.196	0.113	-0.001	-0.397	-0.767	0.131	0.151	0.076	NA	0.77	-0.073	-0.354	0.003	NA	0.07	-0.07	-0.092	0.22	-0.024	-0.177	-0.038	0.165	0.2645	0.354	0.138
NKI_8	0.089	-0.196	-0.092	-0.137	0.084	0.137	-0.028	0.02	0.159	-0.0145	-0.028	-0.672	0.212	-0.105	0.147	-0.242	-0.023	0.016	0.02	NA	0.035	-0.006	0.489	0.111	0.117	-0.05	0.03	-0.784	-0.82	0.1115	-0.0095	0.055	NA	-0.418	-0.019	-0.198	0.074	NA	0.206	0.015	0.084	0.203	0.005	0.259	-0.062	-0.232	-0.034	-0.641	-0.062
NKI_12	-0.037	-1.992	0.117	0.007	-0.073	-0.062	-0.141	0.228	0.076	NA	0.191	0.2995	-0.052	1.15475	0.013	-0.165	0.15	NA	0.05	NA	0.183	0.182	0.088	0.396	0.971	0.572	0.03	-0.727	NA	0.279	-0.154	NA	NA	-0.439	0.517	-2	0.113	NA	0.41	-0.572	0.291	0.224	0.054	0.043	NA	0.013	NA	-0.117	-0.154
NKI_24	-0.052	-0.059	0.041	-0.158	-0.132	0.131	0.086	0.08	-0.012	0.235	-0.001	-0.0595	-0.051	-0.09325	-0.066	-0.189	-0.071	0.079	0.15	NA	0.121	0.119	0.121	0.3	0.069	0.233	0.027	-0.775	-1.213	0.082	-5e-04	-0.083	NA	-0.302	0.411	-0.561	-0.092	NA	0.428	-0.496	0.108	-0.0615	0.001	-0.12	-0.069	-0.0385	0.179	-0.468	-0.225
NKI_28	-0.06	-0.916	0.03	0.143	0.318	0.063	-0.104	-0.071	0.133	0.0175	0.07	-0.337	-0.002	0.0165	-0.167	-0.001	0.131	0.06	-0.12	NA	0.083	-0.24	-0.323	-0.0985	0.003	0.361	0.115	-0.565	-0.669	0.188	0.121	-0.602	NA	-0.381	0.321	0.491	0.079	NA	0.071	-0.253	-0.021	0.4235	0.351	-0.413	0.1	0.146	-0.0145	0.586	0.056
NKI_44	-0.166	-0.101	-5e-04	-0.032	0.163	0.095	0.046	0.037	-0.031	0.245	0.04	-0.398	0.226	0.19375	-0.08	-0.158	0.223	0.031	0.044	NA	0.209	0.099	0.231	0.0295	0.075	-0.135	0.212	-0.715	-1.479	-0.0045	0.0325	0.273	NA	-0.514	-0.13	-0.178	0.018	NA	0.298	0.106	-0.016	-0.0155	-0.002	-0.077	-0.023	-0.1325	0.013	-0.403	-0.348
NKI_48	-0.183	0.094	0.016	-0.049	-0.105	0.017	0.071	0.096	0.063	-0.135	0.169	0.1475	0.078	0.12275	0.022	-0.153	0.267	0	-0.012	NA	0.033	0.067	0.14	0.0325	-0.047	-0.244	0.123	-0.798	-1.256	0.041	-0.065	-0.002	NA	-0.302	-0.052	-0.04	0.073	NA	0.098	-0.179	0.048	-0.012	0.025	0.008	0.295	-0.0855	-0.183	-0.515	-0.228
NKI_57	-0.118	-0.145	0.0575	-0.144	-0.123	-0.012	0.059	0.205	0.029	-1.185	0.699	-5e-04	0.115	0.04675	-0.308	-0.199	0.066	-0.033	2	NA	0.093	0.194	0.04	0.3675	-0.033	-0.131	-0.269	-1.085	-1.53	0.047	0.0845	0.385	NA	-0.455	-0.036	-0.153	0.208	NA	0.179	-0.351	0.273	-0.0355	-0.02	0.475	0.352	-0.3075	0.05	-0.24	-0.26
NKI_71	0.054	0.294	-0.2345	-0.071	0.199	0.11	0.159	0.019	0.276	-0.139	-0.048	-0.139	0.103	0.321	-0.107	-0.323	0.078	-0.183	-0.177	NA	-0.086	-0.042	0.249	-0.1235	-0.05	-0.278	1.294	-0.815	-1.235	0.057	-0.015	-0.061	NA	-0.46	-0.027	0.381	-0.174	NA	0.083	0.185	0.179	0.148	0.07	-0.208	-0.224	-0.0705	-0.053	-0.212	-0.201
NKI_75	0.079	0.145	0.0075	0.03	0.037	0.062	-0.186	0.071	0.069	-0.232	-0.035	-0.1285	-0.032	0.15625	0.121	-0.126	0.14	0.058	0.082	NA	0.036	0.171	0.188	-0.091	0.035	-0.271	0.102	-0.869	-1.056	0.0725	-0.004	0.199	NA	0.096	0.458	-0.25	0.006	NA	0.189	-0.122	0.004	-0.1435	0.147	0.004	0.387	0.0875	0.222	-0.184	-0.111
NKI_76	-0.054	-0.085	0.086	-0.071	0.023	-0.015	-0.136	-0.114	-0.09	-0.0975	-0.046	-0.3405	0.016	-0.0945	-0.058	-0.013	-0.081	-0.039	0.083	NA	-0.022	0.13	0.048	-0.2135	0.058	0.303	-0.001	0.438	-1.063	0.022	0.136	0.151	NA	-0.444	-0.055	-0.191	0.023	NA	-0.01	-0.101	0.085	0.023	0.034	-0.085	-0.157	-0.045	0.099	-0.468	-0.22
NKI_80	-0.17	0.004	0.0365	-0.09	-0.155	0.016	0.026	0.037	0.101	0.275	0.053	-0.0245	0.136	0.05475	-0.082	-0.115	0.122	0.082	-0.034	NA	-0.101	-0.074	0.206	0.015	0.134	-0.242	-0.036	-0.727	-1.315	0.07	0.0245	-0.005	NA	-0.244	0.003	0.068	-0.039	NA	0.125	-0.288	0.094	-0.047	0.034	0.049	0.019	-0.1715	0.162	-0.484	-0.21
NKI_83	-0.044	-0.009	0.147	-0.045	-0.037	-0.118	-0.022	0.064	0.068	-0.119	0.218	-0.542	-0.044	0.142	-0.084	-0.051	0.124	0.09	0.067	NA	0.113	-0.117	0.235	0.278	0.067	-0.036	0.146	-0.827	-1.222	-0.044	-0.064	0.03	NA	-0.322	0.045	-0.307	-0.063	NA	-0.026	-0.191	-0.014	0.034	0.016	0.025	-0.058	-0.2335	-0.089	-0.265	-0.034
NKI_84	0.032	0.184	0.0715	0.003	-0.125	0.002	-0.12	0.248	0.007	-0.0555	0.189	-0.565	-0.16	0.053	-0.018	-0.171	-0.066	0.067	0.041	NA	-0.023	-0.003	0.339	0.0695	-0.341	-0.044	-0.047	-0.834	-1.297	0.0555	-0.039	0.018	NA	-0.71	0.027	-0.102	0.061	NA	0.074	-0.039	0.031	-0.065	-0.012	0.168	0.006	-0.067	-0.2595	-0.488	-0.305
NKI_86	-0.144	-0.036	-0.088	-0.015	0.055	0.066	-0.123	0.148	-0.002	0.088	-0.135	0.0535	0.121	-0.2155	-0.284	0.088	-0.273	0.003	0.05	NA	0.08	0.013	0.021	0.0685	0.028	0.314	-0.079	-0.595	-0.56	-0.012	-0.029	-0.021	NA	-0.17	-0.042	-0.048	0.158	NA	-0.002	-0.102	-0.002	-0.0505	-0.018	0.055	-0.009	-0.204	-0.1035	-0.013	0.041
NKI_88	-0.015	0.301	-0.096	-0.139	-0.017	0.095	-0.028	0.202	0.158	-0.1	-0.031	-0.2995	0.069	0.324	-0.03	-0.227	0.102	-0.038	0.041	NA	-0.001	-0.248	0.225	0.418	-0.411	-0.098	0.039	-0.603	-1.126	0.0505	0.009	0.141	NA	-0.596	-0.108	-0.16	0.013	NA	0.18	-0.208	0.041	0.0695	-0.047	0.233	0.135	-0.184	-0.1065	-0.165	-0.136
NKI_89	-0.232	0.092	0.175	-0.175	-0.113	-0.029	-0.133	-0.096	0.112	-0.38	-0.073	-0.6255	-0.154	0.089	-0.119	-0.144	-0.402	0.092	0.047	NA	-0.269	-0.117	0.008	-0.0065	-0.072	0.002	-0.064	-0.732	-0.868	0.0445	-0.1945	0.04	NA	0.002	0.04	0.262	0.091	NA	-0.142	-0.392	-0.062	0.0395	-0.143	-0.1	-0.189	-0.0045	0.086	-0.076	0.11
NKI_90	-0.082	0.099	0.344	-0.146	-0.025	-0.011	-0.068	-0.001	0.166	0.227	0.138	-0.4485	0.271	-0.278	-0.18	-0.231	-0.362	-0.026	-0.083	NA	-0.004	0.045	0.305	0.1155	-0.012	0.018	0.103	-1.051	-1.108	0.163	-0.047	-0.073	NA	-0.541	-0.137	0.077	0.073	NA	-0.026	-0.234	0.254	0.3015	-0.09	0.059	0.013	-0.516	0.0275	-0.426	0.022
NKI_91	0.047	0.007	-0.1335	-0.104	0.013	0.061	-0.07	0.239	0.121	0.0785	0.017	-0.565	0.185	-0.0525	0.11	0.005	0.098	-0.071	-0.091	NA	0.064	-0.062	0.511	0.2925	-0.012	-0.059	0.093	-0.955	-1.367	0.1165	-0.0315	-0.091	NA	-0.549	-0.222	-0.096	-0.053	NA	-0.006	-0.191	0.024	0.148	-0.085	0.11	-0.115	-0.322	0.004	0.069	-0.249
NKI_92	-0.142	0.089	0.1805	-0.042	0.041	-0.002	-0.109	-0.043	0.018	-0.2215	0.012	-0.0325	-0.041	0.228	0.559	-0.145	0.181	0.136	-0.045	NA	-0.093	-0.132	-0.035	0.1615	0.024	-0.046	0.009	-0.857	-1.167	0.0685	0.0625	-0.033	NA	-0.018	0.412	-0.106	-0.004	NA	0.081	-0.105	0.045	-0.031	0.198	-0.006	-0.143	0.0075	0.1075	0.559	-0.212
NKI_93	-0.007	0.052	-0.0635	0.072	0.332	-0.064	-0.039	0.003	0.004	-0.0065	0.171	-0.299	0.068	-0.27	-0.005	0.092	0.127	0.025	0.145	NA	0.113	0.042	0.064	0.259	0.078	-0.439	-0.011	-0.497	-1.582	0.093	0.0305	-0.122	NA	-0.362	-0.162	-0.387	0.051	NA	0.021	-0.025	0.14	0.098	-0.033	0.042	-0.169	-0.2035	-0.124	-0.116	-0.063
NKI_96	-0.137	-0.067	-0.345	-0.029	-0.023	0.043	0.048	0.141	0.013	-0.2975	0.359	-0.323	-0.02	-0.20475	-0.039	0.015	0.175	0.076	0.181	NA	0.11	-0.062	0.382	0.0475	2	-0.267	0.096	-0.883	-1.624	0.0725	0.014	-0.149	NA	-0.588	-0.114	0.072	0.346	NA	0.134	0.031	-0.016	-0.0455	-0.074	0.172	-0.155	-0.2495	-0.1475	-0.313	-0.151
NKI_97	0.062	0.003	-0.0345	-0.016	-0.02	-0.013	0.002	0.003	0.013	-0.0615	-0.004	-0.5865	-0.099	0.01125	-0.122	-0.115	-0.073	0.101	-0.037	NA	0.018	-0.02	0.085	0.0905	0.032	-0.034	0.104	-1.079	-1.142	0.0735	-0.0695	-0.038	NA	-0.179	0.052	-0.061	0.025	NA	-0.015	-0.037	-0.03	0.0835	0.043	0.021	-0.031	-0.0745	0.102	-0.016	-0.032
NKI_98	-0.109	-0.021	0.1785	0.037	-0.104	-0.075	0.077	0.133	0.013	-0.206	-0.013	-0.194	0.039	0.12	-0.138	-0.073	0.239	-0.01	0.16	NA	0.046	-0.026	0.138	0.056	0.113	-0.109	-0.094	-0.82	-1.481	0.111	0.111	-0.127	NA	-0.27	0.321	0.034	-0.095	NA	-0.145	-0.093	0.005	0.021	0.135	-0.03	0.279	-0.0555	0.19	0.281	-0.078
NKI_100	-0.209	-0.032	0.041	-0.14	0.031	-0.113	0.066	0.004	0.151	0.0755	0.266	0.1375	0.004	-0.0665	0.012	0.029	0.256	0.052	0.121	NA	0.254	0.057	0.203	0.301	0.027	-0.174	-0.147	-0.8	-1.294	0.071	-0.0345	0.013	NA	-0.42	0.003	-0.159	0.062	NA	-0.047	0.01	-0.007	0.1395	0.012	0.033	-0.149	-0.131	-0.1225	0.117	-0.238
NKI_103	-0.119	0.004	0.2325	-0.043	0.028	-0.012	0.027	0.18	0.116	-0.1145	0.255	-0.561	-0.026	-0.09025	0.003	0	-0.007	-0.027	-0.008	0.01	-0.014	-0.026	0.164	0.252	0.038	-0.037	-0.047	-0.865	-1.462	-0.05	-0.0555	-0.03	-0.042	-0.401	0.019	0.132	0.061	0.013	0.009	0.086	-0.036	-0.0325	0.083	-0.072	-0.116	-0.304	-0.0275	-0.769	0.055
NKI_104	-0.066	0.202	-0.0015	-0.123	0.1	-0.02	0.082	0.039	-0.077	0.0535	-0.035	-0.489	0.042	0.09625	-0.215	0.049	0.353	-0.013	-0.075	NA	-0.05	-0.077	0.024	0.001	-0.013	-0.106	-0.059	-1.092	-1.159	-0.098	-0.0595	0.013	NA	-0.113	0.097	0.164	0	NA	-0.044	-0.035	0.048	-0.0995	0.036	-0.084	-0.184	-0.0245	0.094	0.182	-0.01
NKI_106	-0.104	-0.081	-0.003	-0.043	0.07	-0.136	-0.12	0.196	-0.187	-0.115	0.013	-0.7185	0.14	-0.02975	0.022	0.397	0.261	0.089	0.104	NA	0.222	0.172	0.311	-0.053	0.162	0.07	0.144	-0.673	-1.437	-0.012	0.008	0.057	NA	-0.447	0.03	-0.008	0.115	NA	0.037	0.25	0.014	-0.115	0.057	-0.095	-0.027	0.033	-0.1585	-0.597	0.092
NKI_109	0.058	-0.046	-0.0405	0.013	0.19	0.004	-0.171	0.011	-0.019	0.1145	0.126	-0.5575	0.041	-0.00375	0.084	-0.012	0.049	-0.101	-0.102	-0.051	-0.077	-0.022	0.209	-0.0515	-0.099	0.057	0.108	0.634	-1.188	-0.0065	-0.042	0.134	0.074	-0.384	-0.034	-0.01	-0.057	-0.023	0.047	-0.071	0.047	0.08	-0.026	0.237	-0.209	-0.172	0.044	0.21	0.058
NKI_113	0.099	0.009	-0.012	-0.073	-0.008	-0.056	-0.024	-0.022	0.034	-0.0495	-0.048	-0.061	0.075	-0.20125	-0.129	0.231	0.063	-0.03	-0.007	-0.017	-0.03	0.108	-0.122	-0.0865	-0.087	0.205	0.032	-0.72	-0.821	0.047	-0.0235	0.038	-0.002	0.074	-0.029	-0.101	-0.125	-0.043	0.014	0.039	0.055	0.0585	0.049	-0.019	-0.124	0.025	0.1935	-0.222	-0.014
NKI_119	0.015	0.177	0.402	-0.066	0.038	-0.062	0.131	0.106	0.202	-0.1485	0.238	-0.3945	-0.166	0.3015	-0.03	-0.01	-0.014	0.102	0.003	NA	-0.084	-0.076	0.137	0.4945	0.018	-0.123	0.151	-0.872	-1.058	-0.0415	-0.002	0.01	NA	-0.176	0.05	0.063	0.335	NA	0.007	0.259	0.013	-0.1085	0.184	0.046	-0.213	-0.303	-0.1025	-0.467	-0.099
NKI_130	0.346	0.066	-0.067	-0.051	-0.014	0.067	0.057	-0.057	-0.101	0.001	-0.015	-0.3605	0.118	-0.11175	-0.178	-0.005	-0.23	-0.059	-0.007	0.013	-0.02	0.074	0.23	0.009	0.035	-0.036	0.071	0.749	-1.006	0.03	-0.0605	-0.007	0.031	-0.445	-0.086	0.092	0.033	0.028	0.015	0.013	0.014	0.02	-0.005	-0.028	-0.06	-0.167	0.073	0.346	-0.239
NKI_131	-0.043	0.006	0.143	-0.024	-0.075	-0.023	0.157	0.224	0.163	-0.07	0.297	-0.424	-0.015	-0.02425	-0.258	-0.25	-0.02	-0.056	-0.039	0.045	0.137	-0.031	0.062	0.159	-0.025	-0.035	0.029	-0.436	-1.324	0.04	-0.045	0.042	0.101	-0.306	-0.067	-0.017	-0.005	0.113	0.071	-0.13	0.073	0.019	-0.065	0.058	0.235	0.5825	-0.092	-0.574	-0.345
NKI_135	-0.052	-0.001	-0.0845	-0.019	0.007	-0.048	-0.025	0.169	0.109	-0.0055	0.069	-0.4935	0.163	0.16825	-0.064	-0.102	0.376	0.055	-0.044	0.034	0.075	0.114	0.327	0.059	0.024	-0.106	-0.04	-0.848	-1.161	-0.0055	-0.0595	-0.025	0.07	-0.446	-0.065	0.06	-0.061	0.032	-0.011	-0.059	0.094	-0.0495	-0.04	0.067	-0.093	-0.4255	-0.1505	-0.68	-0.11
NKI_136	0.224	-0.072	-0.023	0.059	0.015	0.13	-0.173	0.191	0.067	0.0705	-0.083	0.2035	-0.057	-0.21375	0.212	-0.033	-0.223	0.097	-0.06	-0.045	0.027	0.004	0.447	0.013	-0.084	0.064	-0.191	0.783	-0.662	-0.0725	0.099	-0.039	0.153	-0.097	-0.196	-0.028	0.031	0.071	0.009	-0.155	0.185	-0.0495	-0.048	-0.117	-0.132	-0.0845	0.0525	-0.126	-0.192
NKI_141	0.076	0.111	-0.0765	0.012	0.014	0.05	-0.136	0.005	-0.032	0.032	0.041	-0.329	-0.056	-0.0545	-0.046	-0.049	-0.142	-0.029	0.046	-0.08	-0.071	-0.002	0.157	-0.035	0.013	0.099	-0.084	0.822	-1.255	0.036	-0.0475	0.001	0.038	-0.253	-0.057	0.116	0.004	0.009	-0.007	0.006	0.021	0.0145	0.025	-0.021	-0.096	-0.215	0.1135	-0.422	0.005
NKI_144	0.036	0.921	0.4615	0.096	0.186	0.202	-0.152	0.066	0.322	-0.2835	0.055	-0.32	0.033	0.448	0.13	-0.348	-0.174	-0.113	0.032	0.007	-0.143	-0.01	0.353	0.34	0.246	-0.086	-0.071	-1.153	-1.089	0.206	0.1775	0.107	-0.033	-0.81	0.094	0	0.087	-0.032	0.133	-0.121	0.038	0.169	-0.083	0.16	0.309	-0.325	0.1405	-0.371	-0.248
NKI_147	-0.016	0.046	-0.053	0.024	-0.019	0.016	-0.129	-0.063	-0.082	-0.067	-0.09	-0.2175	0.077	-0.07125	0.265	-0.195	-0.105	0.047	0.012	-0.083	-0.059	0.138	0.004	-0.112	-0.078	-0.094	-0.108	0.66	-1.304	0.004	0.053	0.064	-0.076	-0.288	-0.028	0.036	-0.059	-0.044	0.042	-0.023	-0.018	0.095	-0.082	-0.002	-0.115	0.3115	0.128	-0.452	-0.024
NKI_149	0.15	0.257	-0.5695	-0.279	-0.071	-0.01	-0.127	-0.019	0.089	-0.533	-0.237	-0.145	-0.038	-0.20825	-0.056	-0.05	0.012	-0.574	0.013	-0.204	0.211	-0.295	0.065	0.0275	-0.365	0.548	-0.179	0.705	-0.886	0.00649999999999999	0.07	-0.065	-0.137	-0.249	-0.053	0.542	-0.236	0.19	0.169	-0.969	0.327	0.247	-0.591	0.066	0.143	-0.0195	-0.169	-0.301	-0.081
NKI_153	0.213	-0.041	0.021	-0.233	-0.187	0.071	-0.094	-0.09	0.179	0.004	0.084	0.021	0.13	-0.20725	0.062	-0.435	0.034	-0.079	0.012	-0.024	0.145	-0.064	0.021	0.0995	0.018	0.126	-0.138	-0.068	-1.008	0.0385	0.0115	0.053	0.112	0.061	-0.219	0.112	-0.022	0.151	0.185	-0.151	0.246	-0.026	-0.094	-0.058	0.006	-0.0445	0.0465	0.232	-0.104
NKI_158	-0.007	-0.331	0.12	-0.029	-0.016	0.173	-0.082	0.21	0.015	-0.024	0.126	-0.5455	0.028	-0.2055	0.493	-0.204	-0.042	0.216	0.06	0.013	0.093	0.065	0.46	0.1895	-0.108	0.018	0	0.867	-1.189	0.039	0.128	-0.005	0.059	-0.05	-0.117	-0.139	0.063	0.066	0.097	-0.135	0.112	0.0155	-0.027	-0.055	0.063	-0.0415	0.0945	-0.51	0.003
NKI_164	-0.125	0.168	-0.1535	-0.131	-0.203	-0.041	-0.051	0.181	0.199	-0.2445	0.023	-0.1005	0.004	0.555	-0.118	-0.083	0.447	-0.035	0.059	-0.01	-0.101	-0.095	0.001	0.126	0.061	-0.076	-0.027	-0.832	-1.359	0.081	-0.03	-0.093	0.054	-0.327	0.219	0.225	0.02	0.066	-0.06	0.143	0.041	-0.002	0.023	0.083	0.597	0.132	0.0605	-0.336	-0.181
NKI_175	-0.009	0.132	-0.0505	0.05	0.014	-0.07	-0.143	-0.024	0.152	-0.164	NA	-0.537	0.278	0.50375	0.168	0.213	0.062	-0.062	0.33	0.132	0.068	0.1	0.279	0.231	0.139	0.211	0.022	-1.108	-1.512	-0.027	-0.023	0.067	0.009	-0.618	0.295	0.061	0.034	0.023	-0.083	0.053	0.038	0.0545	0.058	-0.03	0.221	-0.1475	-0.3025	-0.539	-0.254
NKI_177	-0.196	-0.034	0.2325	-0.144	0.039	-0.142	0.084	0.148	-0.03	0.2235	-0.026	-0.432	0.193	-0.00325	-0.156	-0.228	-0.129	-0.054	0.06	0.067	-0.02	0.033	0.262	0.097	0.048	-0.091	0.091	-0.422	-0.909	-0.011	-0.031	0.038	0.083	-0.282	-0.198	-0.141	0.05	0.084	0.055	-0.324	0.034	-0.1015	-0.067	0.03	-0.111	-0.2635	-0.2335	-0.142	-0.13
NKI_179	-0.034	-0.054	-0.0395	-0.013	-0.065	0.019	-0.092	0.015	-0.069	-0.04	-0.007	-0.258	-0.103	0.1875	0.007	-0.219	0.018	-0.058	-0.022	-0.031	0.034	-0.029	0.146	-0.0375	0.006	-0.167	0.205	-0.109	-0.902	-0.0035	0.084	-0.002	0.075	0.044	0.043	0.007	0.021	0.034	0.042	-0.157	0.038	0.0135	0.068	0.007	-0.008	-0.0075	0.202	0.052	-0.113
NKI_181	-0.08	0.035	-0.0265	-0.108	0.055	0.112	-0.038	0.279	-0.135	0.0135	0	-0.387	-0.038	0.06575	0.183	0.042	-0.154	0.037	0.041	0.02	-0.081	-0.018	0.286	0.1115	0.062	-0.045	-0.059	0.474	-1.305	0.079	0.011	-0.026	-0.01	-0.432	-0.101	0.026	0.036	0.027	-0.031	-0.081	0.023	0.0365	-0.009	-0.01	-0.093	-0.147	0.053	-0.622	-0.018
NKI_184	-0.027	0.003	-0.041	0.004	0.07	-0.095	-0.259	0.058	-0.007	-0.0825	0.008	-0.5445	0.154	0.261	-0.087	-0.033	0.259	-0.023	0.042	-0.01	0.046	-0.017	0.188	0.193	0.04	-0.068	-0.092	-0.991	-1.127	0.037	-0.069	0.015	-0.011	-0.33	-0.017	0.047	-0.03	0.064	0.043	-0.034	0	0.0255	-0.007	-0.017	0.083	-0.1645	-0.053	-0.369	-0.029
NKI_186	0.079	-0.022	-0.1195	0.002	0.017	0.029	-0.087	0.163	0.042	-0.113	0.07	-0.3885	0.039	0.0925	0.218	-0.012	0.139	0.101	0.019	0.026	0.04	0.058	0.114	-0.0895	0.012	0.048	0.058	-1.062	-1.116	0.056	0.013	-0.027	0.036	-0.457	-0.046	-0.054	0.038	0.023	0.042	0.042	0.065	-0.0095	-0.022	0	-0.046	-0.086	-0.0215	0.17	-0.079
NKI_195	-0.006	0.012	-0.0335	-0.008	0.018	-0.024	-0.088	0.071	-0.218	-0.004	0.04	-0.4145	-0.266	-0.116	-0.043	-0.07	-0.023	0.014	0.064	0.016	0.02	0.061	0.094	0.32	0.095	-0.011	0.076	-0.676	-1.158	0.056	0.034	0.037	0.071	0.104	-0.119	-0.005	0.057	0.053	0.025	-0.021	0.015	0.026	0.016	0.038	0.007	-0.2165	-0.016	-0.41	-0.086
NKI_197	-0.066	-0.068	0.122	-0.09	-0.004	-0.098	-0.233	-0.025	-0.119	-0.177	-0.056	-0.697	-0.136	0.20475	-0.236	-0.207	-0.045	0.041	0.018	-0.046	-0.022	0.091	-0.47	-0.321	0	-0.158	0.042	-1.156	-1.308	0.0545	0.008	0.03	0.126	0.368	0.04	0.082	0.078	0.162	-0.008	-0.001	0.075	-0.036	0.33	-0.008	-0.017	-0.000999999999999987	0.19	0.25	0.066
NKI_202	-0.016	0.067	-0.026	0.012	-0.071	-0.03	-0.008	0.097	0.017	-0.0355	-0.016	-0.255	-0.031	0.27475	-0.093	-0.153	0.183	-0.027	-0.029	0.025	0.16	0.049	-0.01	-0.066	0.023	0.054	0.226	0.801	-0.966	0.013	-0.036	0.034	0.018	-0.212	-0.113	0.02	-0.027	0.053	0.085	-0.099	0.087	-0.063	-0.032	0.018	-0.059	-0.18	-0.174	-0.569	-0.009
NKI_212	-0.062	0.125	0.01	-0.075	-0.066	-0.044	-0.165	0.053	0.066	-0.0335	0.013	-0.2875	-0.1	0.171	0.094	0.064	0.268	-0.056	-0.098	-0.06	0.006	-0.117	-0.004	0.016	-0.003	0.032	0.029	-0.922	-1.099	-0.027	0.0115	-0.027	0.019	0.033	0.073	0.19	-0.016	0.085	0.062	0.046	0.081	-0.093	0.134	0.091	0.035	-0.077	0.114	0.173	-0.073
NKI_215	0.015	0.044	0.1205	-0.045	0.082	0.145	0.113	0.09	-0.093	-0.136	-0.026	-0.64	0.049	0.164	-0.03	0.242	0.056	0.078	0.003	0.023	0.135	0.209	0.31	0.0665	0.13	-0.062	0.066	-0.936	-1.359	0.0435	-0.086	0.093	0.06	-0.624	0.293	0.045	0.037	0.074	0.056	0.064	0.023	-0.003	-0.029	0.045	-0.105	-0.0255	-0.129	-0.45	-0.199
NKI_217	0.464	0.095	-0.1115	-0.005	-0.053	0.153	0.225	0.059	-0.02	-0.075	-0.051	-0.227	0.032	-0.20525	-0.103	0.115	0.07	-0.002	-0.012	0.202	0.147	0.098	0.104	0.134	0.094	-0.07	-0.003	0.754	-1.429	0.029	0.0535	0.05	0.062	0.232	-0.049	0.082	0.003	0.098	0.05	0.073	0.1	-0.005	-0.004	0.013	-0.033	-0.223	0.087	-0.405	-0.088
NKI_222	-0.091	0.097	0.677	-0.15	0.05	0.029	0.29	-0.029	0	0.0525	0.038	-0.385	-0.032	0.30425	-0.285	-0.301	-0.09	0.015	0.009	0.117	0.062	0.006	0.448	0.283	0.048	0.041	0.124	-0.839	-1.149	0.0865	-0.0585	0.056	0.004	-0.479	-0.055	0.037	0.033	0.084	0.042	-0.013	0.045	-0.000999999999999997	-0.081	0.039	0.077	-0.208	-0.0685	-0.392	-0.103
NKI_226	-0.029	0.073	-0.158	-0.075	0.124	0.025	0.14	0.165	-0.023	-0.0555	-0.099	-0.7615	0.034	0.06975	0.065	-0.141	-0.308	0.052	-0.071	0.058	-0.144	1.075	0.244	0.303	0.104	0.005	0.057	-0.702	-1.325	0.1105	-0.0205	0.104	0.006	-0.562	-0.168	0.129	-1.742	-0.028	-0.006	-0.259	NA	0.015	-0.219	0.324	-0.184	-0.349	0.0415	-0.748	-0.078
NKI_228	-0.122	0.061	0.035	0.093	-0.073	-0.102	0.015	0.22	0.004	-0.1665	0.054	-0.209	0.156	0.21	-0.17	-0.042	0.327	-0.051	0.093	-0.002	0.094	0.128	0.268	0.136	0.071	-0.104	0.076	-0.72	-1.401	-0.0115	0.012	0.081	-0.026	-0.393	0.067	0.065	-0.011	-0.013	0.047	-0.018	-0.029	-0.058	-0.051	-0.149	0.746	-0.0855	0.092	-0.346	-0.27
NKI_230	0.14	0.149	-0.0465	-0.022	-0.057	0.007	-0.152	0.075	-0.081	-0.0545	0.016	-0.2575	-0.211	0.1205	0.069	-0.152	0.088	-0.059	-0.004	-0.058	0.001	0.027	0.058	-0.103	0.101	-0.104	0.053	0.685	-1.288	0.013	-0.0175	0.054	0.045	-0.382	-0.011	0.271	-0.039	-0.001	-0.012	0.135	0.048	-0.0405	0.036	-0.089	0.169	-0.056	0.1905	-0.228	-0.229
NKI_236	0.322	0.108	-0.1635	-0.102	NA	0.084	-0.055	-0.013	0.009	0.309	-0.058	-0.4945	-0.111	-0.01425	0.001	-0.023	-0.029	0.068	-0.281	-0.008	-0.087	-0.121	0.308	-0.0195	0.028	0.012	-0.138	0.438	-0.67	0.038	-0.0415	-0.383	0.218	-0.159	-0.158	0.785	-0.246	0.006	0.089	-0.041	0.074	-5e-04	-0.093	0.22	-0.045	-0.1915	-0.063	-0.44	0.117
NKI_237	-0.045	0.104	0.084	0.032	0.206	0.001	-0.164	-0.049	-0.122	0.079	-0.022	-0.604	-0.048	-0.09225	0.557	-0.048	0.002	0.206	0.491	-0.08	0.204	0.028	0.159	0.101	-0.032	-0.145	-0.125	-1.188	-0.891	-0.0815	-0.0175	0.018	-0.055	0.064	-0.069	0.156	-0.067	-0.033	-0.033	-0.006	0.017	-0.127	0.028	-0.081	0.563	-0.1165	0.096	-0.32	-0.056
NKI_238	-0.09	0.075	0.0875	-0.025	-0.053	0.001	-0.163	0.16	-0.047	-0.006	0.102	-0.229	-0.096	0.27875	-0.073	-0.133	0.03	0.078	0.094	0.018	-0.025	0.118	0.186	0.102	0.046	-0.102	-0.044	-0.844	-1.263	0.08	0.076	-0.023	-0.039	-0.355	0.132	0.135	0.058	-0.051	0.011	0.126	-0.021	-0.065	-0.017	-0.079	0.27	-0.2365	0.0915	0.333	-0.129
NKI_241	-0.016	0.213	0.118	-0.04	0.08	0.127	0.164	0.046	0.005	0.0345	0.06	-0.4805	-0.044	-0.01025	0.122	-0.065	0.371	0.002	-0.019	0.008	0.181	0.084	0.309	0.2255	-0.018	-0.021	0.049	-0.362	-1.186	0.014	0.0585	-0.088	0.026	-0.04	-0.031	0.133	0.006	-0.013	-0.004	-0.067	0.112	0.023	-0.012	0.041	-0.11	-0.123	0.0855	-0.376	-0.184
NKI_246	0.262	0.114	-0.203	-0.147	0.344	0.125	-0.105	0.144	0.132	-0.0795	0.016	-0.22	-0.06	-0.07625	0.228	-0.403	-0.156	-0.133	-0.055	-0.08	0.011	0.054	0.048	-0.0895	-0.119	0.145	0.019	0.928	-1.237	0.1225	0.052	0.087	0.113	0.198	-0.116	0.114	0.158	0.024	0.101	0.098	0.169	0.2805	-0.036	0.004	-0.126	0.1935	0.2115	-0.115	-0.071
NKI_248	0.142	-0.094	-0.1275	0.021	0.13	0.089	-0.053	-0.029	0.076	0.1665	-0.522	-0.197	-0.056	0.072	0.057	-0.315	0.329	-0.013	-0.248	0.052	0.121	0.216	0.203	0.1925	-0.28	-0.053	0.059	-0.656	-1.051	0.0595	-0.03	0.12	0.041	-0.141	-0.041	-0.532	-0.103	0.028	0.079	0.033	0.14	0.003	0.009	-0.017	0.157	0.2285	0.2325	-0.004	-0.128
NKI_257	0.014	-0.026	0.0495	0.086	-0.031	0.056	-0.066	0.078	-0.026	-0.0945	-0.122	-0.148	-0.05	0.06	0.098	0.04	-0.013	-0.062	-0.001	0.051	0.006	0.061	-0.035	-0.0715	0.073	0.029	0.045	0.622	-0.987	0.024	0.0095	0.146	0.018	0.249	-0.119	-0.134	0.208	-0.069	0.089	-0.097	0.033	0.0885	-0.057	0.139	-0.017	0.017	-0.000999999999999997	-0.227	0.01
NKI_265	0.131	0	0.1245	-0.052	0.032	0.198	0.199	-0.057	-0.008	0.021	-0.022	-0.493	0.131	-0.07625	0.113	-0.306	0.096	0.054	0.113	0.044	0.149	0.015	0.128	0.0755	0.119	-0.025	-0.065	-0.469	-1.296	0.002	0.0115	-0.068	-0.014	-0.161	-0.173	-0.122	-0.101	0	-0.027	-0.076	0.056	0.076	-0.059	0.079	0.065	-0.172	0.0385	-0.477	-0.117
NKI_268	-0.156	0.078	-0.0515	0.011	0.004	-0.028	-0.04	0.126	0.063	0.059	0.081	-0.1575	0.099	0.143	-0.227	-0.187	0.06	0.026	0.052	0.063	0.063	0.192	0.098	-0.0265	0.06	0.015	0.119	-0.916	-1.208	0.0275	-0.0455	-0.091	-0.026	-0.554	-0.02	-0.003	0.007	-0.046	-0.06	-0.081	0.02	0.0025	-0.023	0.008	0.036	-0.1115	-0.0235	-0.041	0.034
NKI_269	-0.148	0.018	-0.064	-0.062	0.031	0.11	0.141	0.124	0.299	0.02	-0.011	0.002	0.31	0.22775	-0.282	-0.014	0.188	-0.093	0.025	0.048	0.081	0.087	0.166	0.19	0.027	-0.035	0.098	-0.89	-1.386	0.035	-0.032	0.012	0.045	-0.318	-0.195	0.036	0.029	0.001	0.003	-0.056	0.035	-0.0185	-0.086	0.067	0.112	-0.3355	-0.085	-0.651	-0.074
NKI_270	0.041	-0.021	-0.0455	-0.011	0.034	0.041	0.061	0.102	-0.088	0.055	0.09	-0.7395	-0.006	0.44625	-0.236	-0.116	0.061	0.011	-0.009	-0.048	0.056	0.108	0.044	0.176	0.045	-0.038	-0.026	-0.995	-1.373	0.012	-0.084	-0.045	0.013	-0.668	0.172	-0.012	0.031	-0.016	0.008	-0.083	0.014	-0.0185	-0.035	0.017	-0.125	-0.4795	-0.1615	-0.237	-0.09
NKI_276	0.162	0.042	-0.0655	-0.048	0.298	-0.014	-0.217	0.176	0.102	0.062	0.054	0.024	0.062	0.4865	0.148	0.117	-0.147	0.123	0.035	0.066	-0.061	0.041	0.19	0.1725	0.017	0.039	0.149	-0.833	-1.308	0.014	-0.0295	0.008	0.032	-0.278	-0.055	-0.005	0.106	0.021	0.079	-0.038	0.059	-0.0375	-0.006	0.008	0.007	0.1445	-0.115	-0.059	-0.255
NKI_307	-0.077	0.083	-0.0655	-0.049	-0.072	0.245	0.027	0.202	0.048	0.0045	-0.035	-0.5825	-0.062	-0.149	-0.085	-0.012	0.392	-0.041	-0.001	-0.069	0.12	-0.069	-0.065	0.0525	0.092	-0.05	0.058	-0.252	-1.316	0.077	0.0035	-0.011	0.039	0.482	-0.101	0.137	-0.05	0.037	0.028	-0.009	0.023	0.0535	-0.012	-0.041	-0.011	-0.183	0.3965	-0.098	-0.007
NKI_310	-0.049	-0.025	-0.122	-0.033	-0.009	0.164	0.396	-0.035	0.103	-0.12	0.012	-0.0355	0.186	0.22925	-0.376	-0.092	0.395	0.002	0.047	0.032	0.239	0.075	0.481	0.081	-0.065	0.576	0.087	-0.641	-1.379	0.102	-0.1305	0	0.047	-0.511	-0.235	0.1	-0.017	-0.094	-0.176	-0.068	0.127	0.0035	0.126	0.064	0.629	-0.19	-0.0195	0.117	0.157
NKI_324	-0.063	-0.177	0.301	-0.069	0.075	-0.192	0.152	0.136	0.193	-0.224	0.123	0.5805	0.065	0.1375	-0.396	-0.302	0.098	-0.232	-0.177	0.114	0.218	0.035	-0.114	0.459	0.003	0.033	0.283	-0.466	-1.048	0.072	-0.0995	0.081	0.126	-0.431	-0.155	-0.014	0.138	0.32	0.107	0.082	0.121	0.1095	0.09	-0.021	0.118	-0.1745	-0.0935	-0.113	-0.163
NKI_326	0.015	-0.014	0.197	-0.034	-0.044	-0.139	0.218	0.287	0.179	-0.005	0.068	-0.2525	0.144	0.12725	-0.012	-0.096	0.044	0.001	-0.016	0.041	0.019	0.101	0.189	0.17	-0.09	-0.039	0.058	-0.739	-1.177	0.075	-0.0555	-0.031	-0.001	-0.49	-0.102	0.004	0.043	-0.026	-0.033	-0.05	0.002	0.009	-0.05	-0.035	0.105	-0.168	0.112	-0.514	-0.3
NKI_330	-0.102	0.011	0.273	0.074	0.108	0.01	-0.048	0.003	0.3	0.0845	0.046	-0.339	0.142	0.4025	-0.197	-0.412	-0.114	-0.069	0.109	0.176	0.006	0.036	0.203	-0.122	0.094	-0.297	-0.038	-0.791	-1.003	0.1125	-0.076	0.196	0.104	0.048	0.422	-0.01	-0.03	0.101	0.12	0.169	0.026	0.083	0.058	0.126	0.037	-0.156	-0.065	-0.587	-0.167
NKI_332	-0.102	-0.175	-0.0265	0.062	0.092	-0.044	-0.156	0.121	-0.116	-0.032	0.042	-0.503	-0.149	0.074	-0.101	-0.118	0.264	0.167	0.017	0.136	0.005	0.066	-0.033	-0.0465	0.12	-0.244	0.206	-0.934	-1.466	0.043	0.0755	0.105	0.194	-0.203	0.01	-0.072	0.139	0.189	0.124	-0.043	-0.004	-0.0535	-0.088	0.291	-0.078	-0.116	-0.06	0.064	-0.126
NKI_333	0.214	0.145	-0.1255	-0.058	-0.088	-0.03	-0.229	0.157	0.01	0	0.01	-0.26	0.139	-0.21875	0.272	0.117	0.017	0.131	0.02	0.061	-0.013	-0.186	0.211	0.0985	0.127	0.11	0.11	0.447	-1.414	0.0605	0.0455	0.114	0.019	-0.162	-0.182	0.161	0.124	0.102	0.088	-0.105	0.126	-0.047	0.002	0.076	-0.103	-0.245	0.012	-0.635	-0.16
NKI_335	0.117	-0.148	-0.152	-0.082	-0.263	-0.161	0.098	0.001	0.266	-0.168	0.235	-0.442	0.337	0.28825	-0.216	-0.157	0.141	-0.125	0.002	-0.011	0.035	0.13	0.185	0.168	0.045	-0.016	0.051	-0.791	-1.129	0.049	-0.0575	-0.013	0.022	-0.556	0.445	0.033	-0.069	-0.025	0.057	-0.133	0.126	0.093	0.006	-0.084	0.637	0.1135	-0.1505	-0.434	-0.289
NKI_338	-0.094	0.067	0.0215	0.011	-0.037	-0.165	0.071	0.125	-0.033	-0.01	0.109	-0.1175	-0.101	0.29525	-0.057	0.002	-0.021	-0.049	0.021	-0.024	-0.012	0.06	0.134	-0.0585	0.125	-0.062	0.028	-0.752	-1.393	0.0295	0.0505	0.067	-0.032	-0.308	0.161	0.033	-0.042	-0.02	-0.009	-0.022	0.033	-0.0265	0.031	-0.01	0.1	-0.113	0.009	-0.32	-0.247
NKI_341	0.228	0.213	-0.065	0.032	0.11	0.079	-0.178	-0.086	-0.018	0.63	-0.103	1.018	-0.053	-0.12725	0.144	NA	-0.107	-0.079	-0.159	NA	NA	NA	0.298	-0.087	0.282	0.053	0.201	0.632	-1.031	NA	-0.0575	0.231	0.155	-0.415	-0.022	0.338	-0.125	0.093	0.159	0.09	0.068	0.00899999999999999	-0.024	0.059	-0.247	-0.1685	-0.1385	-0.446	-0.059
NKI_344	-0.103	0.006	0.1825	0.095	0.067	-0.069	0.212	0.055	-0.034	-0.082	0.074	-0.564	0.019	0.02325	-0.043	-0.223	0.129	0.046	-0.04	-0.087	-0.039	-0.028	0.047	-0.155	-0.132	-0.119	0.049	-0.931	-1.248	0.0535	0.0135	0.012	0.004	0.081	0.156	0.013	-0.118	-0.06	-0.149	-0.15	0.04	-5e-04	0.08	-0.115	0.125	-0.1095	-0.277	0.122	-0.059
NKI_350	-0.079	-0.008	0.053	0.066	0.094	0.05	-0.116	0.05	-0.022	0.1095	0.045	-0.2025	-0.106	0.09375	0.273	-0.17	-0.257	0.301	-0.001	0.024	-0.014	-0.066	-0.057	0.0505	-0.003	-0.106	0.003	-1.033	-1.188	0.0725	-0.002	0.012	0.026	-0.538	1.026	0.016	0.076	0.005	0.015	0.021	-0.014	-0.0045	-0.023	0.02	-0.022	-0.1015	0.5525	-0.394	-0.014
NKI_364	0.171	-0.15	-1.0025	NA	-0.066	-0.126	0.062	0.201	0.139	0.0045	-0.064	0.021	-0.106	-0.13175	-0.361	-0.448	-0.271	0.017	0.087	-0.054	-0.007	-0.368	0.061	-0.122	-0.529	-0.085	-0.102	0.824	-0.868	0.173	-0.13	NA	NA	NA	0.035	0.14	-0.022	0.052	0.017	0.157	0.091	-0.098	0.072	0.023	0.049	0.2485	0.1445	-0.553	-0.337
NKI_369	0.248	0.055	-0.3825	NA	0.132	0.095	-0.113	0.068	-0.104	-0.198	0.174	-0.4755	-0.236	0.08025	0.181	0.163	-0.138	-0.161	-0.015	-0.109	-0.019	0.479	-0.159	0.0395	-0.016	0.158	0.087	0.709	-1.334	0.2535	-0.2115	NA	NA	NA	0.056	-0.13	-0.005	-0.311	-0.519	0.126	0.047	0.198	0.245	-0.236	-0.074	-0.029	0.0705	-0.541	-0.023
NKI_377	0.071	-0.091	0.0635	0.043	0.074	-0.022	-0.049	0.05	-0.075	-0.0135	0.01	-0.2475	0.037	0.0975	0.073	0.171	0.078	-0.084	0.022	-0.039	0.014	-0.058	0.191	-0.0225	-0.018	-0.021	0.091	-0.677	-1.209	0.0305	0.013	-0.005	0.016	-0.079	-0.055	-0.076	0.045	0.022	0.025	-0.102	-0.001	0.053	-0.006	0.016	-0.037	-0.069	0.0845	-0.137	-0.057
NKI_396	0.344	0	-0.09	0.091	-0.06	-0.008	-0.126	0.152	-0.025	0.0015	-0.082	-0.4505	0.077	-0.20725	0.565	0.168	-0.126	0.222	-0.11	0.015	-0.125	-0.013	0.223	0.048	0.035	-0.167	-0.062	0.668	-1.233	0.0385	-0.013	-0.093	0.009	-0.565	-0.047	0.089	-0.079	0.015	-0.085	0.15	0.027	0.071	0.084	0.224	-0.118	-0.2835	-0.1105	-0.878	-0.094
NKI_398	-0.173	-0.001	-0.611	-0.225	0.174	0.055	-0.26	0.101	0.241	0.2275	-0.426	-0.0155	0.03	-0.00849999999999999	0.186	-0.262	0.089	-0.322	-0.478	-0.207	0.18	0.168	0.141	0.2245	-0.038	0.098	0.237	-0.269	-0.921	0.056	-0.1165	-1.265	-0.148	-0.561	-0.68	0.007	-0.07	-0.713	-0.13	-0.571	0.217	0.187	-0.761	0.006	-0.003	-0.2635	-0.248	-0.163	-0.015
NKI_402	0.042	-0.032	0.0625	0.041	0.021	0.074	-0.341	0.245	0.284	0.058	-0.054	-0.412	0.157	-0.01075	-0.054	-0.478	0.343	-0.027	NA	0.177	0.187	0	-0.007	-0.0485	-0.053	0.057	0.138	-0.887	-0.953	0.0145	0.0485	-0.057	0.277	-0.306	0.026	-0.099	0.195	0.499	0.18	0.029	0.054	-0.08	0.139	0.112	0.043	-0.3265	0.195	0.058	-0.188
[truncated: 71 more columns]
