# Supplementary material for: Signpost Testing to Navigate the Parameter Space of the Gaussian Graphical Model With High‐Dimensional Data
Source: Biom J. 2026 Feb 12;68(1):e70115. doi: 10.1002/bimj.70115 (PMC12895234; doi:10.1002/bimj.70115)
Supplement: Supplementary file 1 — Supporting File: bimj70115‐sup‐0001‐Datacode.zip. [file BIMJ-68-e70115-s001.zip › code and data/data_KEGG/er_negative_transbig.csv]

	AKT1	AKT2	AKT3	APC	APC2	ARAF	AXIN1	BAK1	BAX	BRCA1	BRCA2	CCND1	CDK4	CDK6	CDKN1A	CSNK1A1	CTNNB1	DDB2	DLL3	DVL1	DVL2	DVL3	E2F1	E2F2	E2F3	EGF	EGFR	ERBB2	ESR1	ESR2	FGF1	FGF16	FGF17	FGF18	FGF2	FGF20	FGF21	FGF23	FGF3	FGF4	FGF5	FGF6	FGF7	FGF8	FGF9	FGFR1	FLT4	FOS	FRAT1
VDXGUYU_4002	10.1655134457623	5.50319307467498	8.3386587361191	7.31192888148285	4.81189666210855	9.18273496115817	8.88203135701613	8.26344002449606	7.97860221567966	7.51661310231759	5.52498905002653	9.40275254288131	11.3636884550934	4.78130337340964	8.44188442715382	10.6473701561646	10.5827502016436	8.1299603691347	2.79747034599703	8.99977036528063	8.65735021660251	8.63562485169473	7.43879090006122	4.16739245733579	8.642714741513	5.95928902959893	9.02045828930246	8.68142957076516	4.96770730100184	4.91364466094289	8.15962509361074	4.01790472171144	4.89015868543169	3.74545903916369	3.34798556019713	3.34476652213409	6.9073670581382	3.32491115793024	2.99872189672374	6.43303666422417	4.11971521368299	6.55528498301643	5.78808134566995	3.09428342513345	3.43719150554193	8.16777630485859	5.36597482618861	11.1936085464031	8.43745719234735
VDXGUYU_4011	10.0130524027953	5.51675917768357	8.76942205790559	6.81572605342257	5.13033627140754	9.53381665303819	7.83202145858979	8.27990649666885	7.70795689970886	7.23015823414587	6.03277735484915	10.1073766653684	11.5415137610102	6.50843412717664	9.86018190617672	10.3333294260046	11.4559090734147	8.47940936703709	6.94053608784336	9.07243463490398	7.27398114295688	8.46107938883497	7.85354599533962	4.8561154774598	10.206780881606	4.96570519203716	6.88093546677254	8.04394774898524	4.76531448472211	4.67060131375724	8.0107605159821	6.53372895723155	6.02383557250346	6.15949617476168	6.12877070607656	2.74790926123843	6.785774469336	4.20448709108564	3.27704717666156	7.49706636573716	5.16885905188666	7.2471697668992	6.9971963802675	2.0886806682555	3.794216188756	8.27753753425359	6.6526431356521	8.1982916114685	7.97947444113751
VDXGUYU_4034	9.6666372672129	5.39363068674507	7.28738895533499	5.51388131453218	4.93234586210522	10.2760219954872	6.8366759212022	8.97750306422956	8.44340536484901	4.89164210119177	3.44709144550375	9.25967193860908	12.1949361611688	5.74914835125622	9.08874894277262	10.614238596152	11.3654084818138	9.07605379898154	6.11595696748174	9.07393178289078	7.91935310016976	9.34253246211718	8.5554997956282	2.71547115123541	9.40511106216625	2.8170699236458	6.99225788991644	8.77825227223681	5.4779319260201	4.96726253849285	6.86483413646022	3.95700049700106	5.84719940553034	4.27386525745683	6.03060234255573	2.6316162765253	4.53163658826828	4.22674478897476	2.30343613260689	7.11755050492879	3.39636938372039	6.4695709597389	3.60220735207291	2.21322368193446	6.06661960494302	8.52952158796607	4.71256692045945	8.87909381484794	7.4151534592736
VDXGUYU_4045	10.0957425957128	5.70586348538433	7.21900949669302	6.43607904910845	5.07390309776449	10.4256834619652	7.85547362207102	8.9740238942406	6.65041493978885	5.4956329221748	3.51687147357865	10.5055129231796	11.049134981659	6.63414843679511	9.20156206831679	10.4122323619378	12.0514190974319	7.56660964249978	5.89555109400727	9.22450064134702	8.58794657185777	8.1710214409893	7.4151724910033	4.26140344044933	8.9677677887055	4.68254513618335	7.31329792495392	8.37414649865121	5.41145349548844	4.47658282927133	5.77955204386627	5.50612618080626	3.71311752370148	4.77480843456782	6.89259180195894	3.16259549662035	4.05126334491898	3.99983957221116	2.74700087099575	7.46710980003073	5.50510918425261	5.05434163443209	5.61228769472601	2.19572058315964	4.09118844932559	8.07992569244224	6.24918240392263	7.73903613676561	8.1306568267831
VDXGUYU_4046	10.0637160549169	5.75538231473568	7.80794030184538	7.09952242414654	4.98393677046594	10.4744303571418	7.79915732628691	7.70739997048117	7.45403900423838	5.58987787287296	3.4122285479544	9.36801113437587	11.1424707648675	6.41313269722967	9.83161599775658	10.5673392345094	11.1737731773178	8.59777389982821	3.73630470634103	8.7290097240894	7.08640589521157	7.97975657360132	6.7320021934356	3.37257701387449	8.08081242048521	7.50360037207244	7.58100804227875	8.95527611851713	5.55568848812755	4.70791366768053	6.97340358244053	5.87485032801637	4.17874473656047	4.41101668466562	5.56182589519579	2.59761544218022	4.99138087381782	3.3675769213229	3.00651883750159	7.22056141069477	3.98068003310309	6.177876144385	5.83963414683024	3.19883151075273	6.75582775746775	7.61223214102652	4.61285523797848	7.62859105057651	8.40194350082416
VDXGUYU_4049	11.1644576199079	3.8643949749823	7.39553138393315	6.04070740569389	4.32724154614754	9.00305822778345	7.30292228782605	8.39738181338422	6.9605453271961	7.24629408970094	6.20355247565373	9.53553810493687	10.7546792516064	6.82682585535455	9.45066082580452	10.9862837058269	10.941231849762	8.31495625637185	6.68758758163702	9.48840538351013	6.33462241853068	7.70294787092658	9.01563456881576	5.7145281226079	8.67357567217812	5.58178079359377	6.12809658338726	8.40491727718099	5.31094934413125	3.75921199626053	5.37730164694721	6.62199631102694	5.03824207904792	4.26003082603191	2.4392287411261	1.39988479399255	4.30150880641924	6.15618469232135	3.06255236712495	6.90921183840312	4.59035886894986	5.53988422136472	7.46678249993115	2.52128562349876	4.70576634810137	7.70337716028809	1.55307102766225	7.87118789933946	8.20219047471787
VDXGUYU_4054	10.2736220260545	5.05915874268866	7.65125697012367	7.14406349806741	4.9988779002376	9.2234774927596	7.64623555593733	8.37883189663259	7.53702315392626	7.45868151424154	6.26731508741852	9.93681214739289	11.6334266043891	4.88201211588306	9.33126247311447	10.1039738740823	11.1317475004839	8.1024391194551	6.93369259649907	9.3287915450565	7.878118831943	9.05609307600612	7.41496366006091	5.87316921543746	9.66856904342393	6.77831953659679	6.71910883613491	6.54115882449607	6.34405680175085	4.31050238978961	7.20684439538469	4.45005245720074	2.28224227491414	5.06762564783194	5.82831163160891	1.37167269991627	5.31463459189122	4.24170628867682	2.79008234288182	7.77904629358368	3.93402774650583	5.24534559146403	5.37017027932882	1.39917289157827	5.66445326629897	8.2650885462057	5.34522327745474	8.53572872589931	7.1009635821754
VDXGUYU_4056	10.9097926913618	5.07726325822106	6.82972531228173	7.22185493470487	5.15675558016183	10.2052128709769	7.88725361782744	8.10566854020758	7.18877268766107	6.85615219843199	6.02063377432133	7.74578889636848	11.2557962091948	5.84531847985868	8.36756855806258	11.2942277236435	12.1692949994189	7.7041025999441	6.59347922400618	9.15302584633102	8.03880929813544	8.26423045303776	7.18390509464673	4.34597436214578	7.81407333433747	7.28826275465058	6.56569884054096	12.0906672772593	4.51544442239259	5.54749923315583	7.36311655813078	6.30827400295323	3.99058038072831	4.82433954027224	3.49677620594284	2.65550055371577	4.16180344439506	3.45346034642122	3.68866179872123	7.35771224801343	4.11512578858584	6.19695648956469	4.8265827231709	1.38776570030143	3.60084257296259	7.7292039612219	4.06911709603284	8.72191793870597	7.74560626622045
VDXGUYU_4060	9.18188923341777	4.99174515609913	7.59785031101624	6.87446082254291	5.40557111629648	10.5246495828703	6.75912865444525	8.32223168052714	8.51620874066743	7.55592329017396	5.70078378323076	9.15402013326581	11.5819086180051	6.19211474166521	8.71819586857888	9.92873526102607	11.4772407597219	8.1135387418394	4.78353168053456	9.10003199083241	7.78059780465094	7.37162689452024	7.45046362563339	3.28732747637666	7.93481511230691	7.42571798103449	8.99366148600116	9.61815514872652	5.55773758545258	4.90842320861658	7.09474475636371	5.05827034158364	4.29273946807373	4.74064746496428	5.45729238966549	1.57223675968057	4.09015698918769	6.13190851572661	2.26303807895725	7.39602347042263	4.02686364600063	7.58670771279904	3.10633486169232	2.57060667186958	5.76574779758718	7.54759378440011	6.55378300365454	8.50348696259147	7.75397198622317
VDXGUYU_4067	9.92553109183895	5.96031931104812	5.94631971614834	7.17529272705585	3.96579606351	9.4605924164809	9.06321440286537	8.09608179195244	7.4952531981259	5.07320838755314	6.98528328782612	6.32729665059962	10.6591505952655	6.89119694954423	9.8236666614599	10.5409570533434	10.4423493575872	8.45133738298082	7.04537163526223	10.2837118977733	7.43975079634834	8.92044130614425	8.4975205824685	5.13006972878468	10.2421063869466	7.26120658245725	7.54351900812934	7.06506537462234	4.79284993878832	5.74694683702246	5.86656740425066	6.66313164154387	7.44737155396291	4.73460408917124	4.07744374359631	4.21807038204316	6.0099195039833	5.95008884226052	2.55850979913687	8.08039641158445	4.83793575970845	5.92568991268773	5.87694634553277	3.86179532036227	8.44393920390007	7.55545737435803	7.00815080823311	9.47648499065432	7.87649582142786
VDXGUYU_4074	8.9679371979651	4.58223090736237	7.62814407682381	7.31445912258708	4.56897085242811	9.78496224412614	8.55620047057128	8.45771582835765	7.26363151080931	6.16751802907522	7.03357975346322	8.97916398132799	11.7499531148673	7.2505002862694	8.3865964919886	10.7548401396964	10.8232543582471	8.23390168465969	6.95037449613169	9.55741630112439	6.50365931669205	7.97060533166051	7.27467721528283	4.81935349690248	8.75297528905427	6.87967576324031	7.05588221381765	7.79988677896026	5.46405908150625	5.03265119965689	5.82951095663666	6.30133512867528	4.78098287027455	4.35312883667576	6.08178649372951	6.25617073343933	4.01304912703907	2.70198384624312	2.61693821373147	6.92573667359577	4.01923950166672	6.44763228250473	6.99010707139208	5.14734913518219	7.72676713643581	8.16313650994913	2.66450287807897	7.91622959575414	8.0020486000981
VDXGUYU_4081	9.91003268370527	3.92315895889869	7.76804718702945	5.96072442133324	4.4213649189965	9.28955956318286	8.85991262379702	8.55471437835305	8.46674757278902	7.45359415958161	5.79580427404588	8.90084591639046	11.2990353523857	6.23118575624973	8.5725708166201	10.7039468971551	11.7085937416353	8.46308873398333	6.43894094696301	8.9851556878871	6.9036999546458	8.64471280640422	7.28651787411518	4.19589374646359	9.63987558542472	5.05917665398603	8.10978486239304	8.99639814730439	5.20209415459856	4.09533077775596	7.67874126708182	6.01728707934829	3.84358125499687	5.31901772183574	6.01955645173985	2.80125359077913	4.59363697945148	4.06402213978815	3.0132099551923	6.37558872037703	4.48600104293752	6.24469075262757	6.22321350455912	2.2059145402043	7.27907112769512	7.94248023982248	5.94599131008883	7.15941494052477	7.84949071074053
VDXGUYU_4098	10.8512828636166	4.52027175677676	7.95962130742279	7.12001656076948	5.23078702228935	10.1445354249361	8.53501330805353	7.10081289383578	7.64398716008647	7.00698808504163	6.92429731307422	10.3748203921221	11.0585795877734	4.58413999510763	9.58108013537599	10.4049785279186	10.5029235463963	8.17823693917159	4.7420622925263	8.62183967145535	7.72479676237137	8.60210021857804	7.84507018590133	3.59768008343579	8.89802400653383	7.84152364550834	8.07186655680389	10.4570575748185	5.65464702274405	5.59721399849647	7.6053355703795	6.05206933002675	4.30948622523546	6.34654027921808	4.02215528435163	2.7721020650742	6.96753122375392	5.83834762048088	3.25705852711827	7.44309764402995	3.64046088305789	4.94575799931578	6.68654645242552	3.49511177313715	2.98217384593038	8.42418550332092	6.98767991089924	8.38967992271535	7.46548703576168
VDXIGRU_171260	10.0609538586767	5.61676508259304	8.36338448295997	6.83625961551939	3.47401129474232	9.91903882785346	8.70359240021395	8.36260450856063	8.33104674618018	7.35426474081989	5.85936993960097	8.94430596491693	11.3691844390725	5.64411436028385	9.90073457687417	10.4090746312544	11.4929122415014	8.86560310112107	6.50362079310593	9.19832262760502	6.63863628406477	7.46670805107477	7.46615361644505	5.66937781292175	9.36725919748582	8.14705696668575	7.29048668344018	7.71003322515788	5.69977447484874	4.56048349756192	6.8216058636795	6.6346128063257	5.6897442446748	4.24967453874855	5.68874948220886	3.259465353559	4.72043105275488	4.06148597930454	2.92878983220147	8.48857397584503	4.21643151209225	7.0465899393032	6.74184174509	1.96674484605671	7.12902487649232	8.76555724225472	4.08152524959662	9.49303912198062	8.22630491554358
VDXIGRU_171558	10.2250218226124	5.63578216127647	8.59721515957849	7.2991773226956	3.99910771112096	9.68434120345102	8.90018181532143	8.43813232063012	8.26813983290742	6.68696525954735	5.67248935816392	11.9114005230016	11.2385096868094	5.20972828360122	10.2338967550564	10.6426232884512	10.6583860928084	8.83873618010209	6.50006444580181	8.46205145206019	7.88900322895737	8.01755128972544	7.2802265081662	4.75752265852168	8.23727949206129	8.38516727771556	6.13711334692932	9.04859742365247	8.17589828199814	4.57939563968281	7.13963592303554	6.59834256413783	2.69678328421849	5.31009972636356	4.36485282493443	1.80410735497389	6.23820700767162	3.68822501939453	2.84113337638797	7.60617201067074	3.67595502491469	6.99897096422756	6.27514544304807	1.42886717713147	7.03805263013691	8.34780843593308	4.10152178666371	11.3187425488936	9.0536917497163
VDXIGRU_171620	9.4667946475901	4.37478941775255	7.64590227931225	7.11809464090443	4.67223245176578	9.17675995716639	8.08520458400085	8.4009178679272	8.23863386089091	7.19786498921988	6.73382704061704	8.54563620344206	11.0791826130688	6.94988362992718	8.22196052489198	10.3280738494211	11.7330973858335	8.57406759017343	4.21820743934707	9.0444918031562	7.96399467275963	8.43206231508624	7.68152061304948	5.77501649116559	9.40888198042751	2.18080219131202	6.6324725455156	5.72909780204064	5.32763680527568	5.19710310758896	7.64102452862219	6.22153413297305	5.29328649067184	5.6794864424425	6.50605517878259	4.84428575407524	3.87011825236686	4.20621841418876	2.82987815149088	7.35334864438805	3.6525491940923	6.45973180279499	6.83861131098288	2.37660366547137	10.6649557525494	8.40395044753534	1.12762198492226	9.5812172064154	8.19350627143774
VDXIGRU_211980	11.4079683419574	6.22635725473115	7.84862861568516	7.24786376613689	5.0099288876952	10.1097555458592	8.71702266678987	7.13793393616469	8.4958767450799	7.42944049673521	5.955426108909	9.60557189046031	10.9720832256154	5.0212859047071	8.7381929485928	10.5914298471549	11.6285487100385	8.44963988252761	4.38853018728682	8.43915320006184	7.22656707867354	8.58208918660361	7.66445158373703	6.69382767215699	8.62819837608264	6.01681109511559	6.01829534634944	12.2453236282868	5.88561585850604	5.78514489681186	7.85056489451055	7.25792222879805	7.90395613356548	5.8279385690396	5.21834074711525	3.36738778185745	6.70103576595644	5.08034579747078	3.86692887241386	7.24211850579757	3.91765734367527	6.92815192071848	6.63472731498028	3.96056011355207	4.41292029783981	9.5394133457107	4.40587609884873	8.14164771581914	8.72769923946053
VDXIGRU_219587	10.0970406685278	5.3326741174063	7.36438251392304	6.63532833180026	4.27700011325834	9.63800315035965	9.13584641035348	8.1514316336915	8.01555927546523	6.73209793548898	6.31829783700991	11.2151964952016	11.1979767888641	5.85355952178845	9.68171209210266	10.5951958987609	11.5857306156049	8.60624397774655	4.39207646063297	8.88250180192583	7.63997437806001	8.09457284351582	7.11776759072482	4.21029594634757	8.95148187202711	2.87295890643927	6.46940690706856	8.39230072667198	5.08130954646238	5.49877971824016	7.49373809998172	5.61017176701783	6.32520049743434	5.0458773268726	7.05376895507395	2.78274440048316	5.75410023256812	4.07092843888968	2.78385403287276	7.42945393864287	3.97370453937561	7.34555856663655	5.00841401431416	1.91399849423515	8.48502563017274	8.32509744773517	6.09106708587859	10.7638765032399	6.80294725935443
VDXIGRU_219873	8.89673857159033	5.28266547952125	9.34939376390596	6.58158054940147	3.95834313792154	9.4972906958803	7.55249114524556	8.69473922150971	8.16929215860052	8.14790036172785	7.09607891444925	9.34301337411669	10.9282800793211	4.41439850001982	9.67775487011074	10.8774117596025	10.4522639791721	9.07392939530656	4.47026849189372	7.86452045729182	8.27518640928993	8.83299367995864	8.02456669257099	4.95898332642387	9.44636153762769	5.78601609484423	7.16967304327958	8.65457694648866	5.14669768187137	4.43489563044936	7.45640986351189	3.58138587941641	5.62284084721587	4.79126305891557	6.85018961756363	6.50262121379995	7.10346635496624	2.64039586709125	2.66711088252212	6.82864062019711	4.27911709810697	4.51305255679009	6.89536650684368	3.13361095111019	7.37966425581891	7.86179650469672	5.6822888983846	7.8800489366156	7.48673681559304
VDXIGRU_245596	10.5319243570406	5.78820630403169	8.13037386770969	7.38922078942544	3.90627090495939	9.97186903753132	8.61250987782034	7.88485986972032	8.65081261815181	6.97439214550668	4.3288211717118	9.02519434862705	11.2781985172051	5.32601984184515	9.47927165336798	11.0894685610142	11.1699667101885	7.96839772517736	6.6477282455681	9.14340823299072	7.20713984929362	8.31462708816528	7.59536397496283	2.99120688404903	8.1838761806286	4.79026505156567	6.96878901179396	12.6398747380949	5.65697264308667	5.40326529840191	7.81168742422541	5.32591665389088	4.65866819320084	5.65642006090813	5.86298380708885	1.57148313388198	3.8445661091814	2.23559684687486	2.83377780638774	6.98599441433977	3.47945522273504	7.69011008355193	6.63089431879977	2.33575012652018	6.47243378820385	8.10839026120343	5.93701592171506	9.52123896348406	8.09865970481994
VDXIGRU_246560	10.0095969020877	5.88166896818665	8.05640415347888	6.24814351869179	4.82710422300626	9.14555374131523	8.17394398055745	8.73581176832483	8.04666833296447	4.56557634144804	5.651657983642	8.61696181484747	11.6052063724315	7.03441219972546	8.84601639344986	11.0305183895895	11.5434387873942	7.5748027244288	6.68610972651003	8.80096669184378	7.03441796813162	8.74518567033633	7.77089617054276	5.28091564775669	8.37555473585641	5.95225816958725	6.61148746346238	7.46510937398389	5.11414441009136	4.83274170783964	7.28203300722821	5.39101408292351	6.65470128016466	3.877019977031	7.07334800301716	2.42339713433557	5.84988681391996	4.596946933655	3.48916722013808	7.35846683612402	2.94520476271887	5.2541618345569	5.71304344661207	1.6823002743835	7.74859587375195	7.81928192881888	5.37145217742518	9.30017962999182	7.92770021317313
VDXIGRU_256734	8.99589270113533	3.86251535627548	8.86901186004183	6.09243869677272	5.95399382072719	9.56941078894727	8.66295970987063	8.13063832000545	8.64369419755025	7.95050865360563	6.15760721016224	10.4639831243657	11.6862553809269	6.33805885188322	9.24437717096019	10.3478352486288	10.9294158092542	6.86883510592031	5.65267761684196	9.28119555552138	8.46647403560777	7.72064216618621	7.72649615746259	4.55910191065909	9.34993564457174	5.62341614979587	7.22346132855353	8.29646644696121	5.40888132350791	5.32164083049115	6.19209538874489	6.69965937031536	6.17267341223476	4.39367911993341	6.22707014725753	3.44145879719026	4.03780691289754	3.89853672268603	3.75834455111874	7.69159458844097	3.99090512319331	6.68552488937836	6.7764688472712	3.84552491824125	8.17865348452238	8.85663101130738	5.23806741172287	9.12676540178197	7.84407815088705
VDXIGRU_256975	9.60612472442326	5.72971250574459	8.03184096792521	6.9686244698535	5.36337691259931	10.2476890864506	8.08650643997122	8.27232407970545	8.48301792117456	8.000129033864	6.66529203732902	9.3377635212975	11.4718082234482	6.54488614852191	8.69222283480172	9.93662085035884	11.3861438141734	7.77859567601078	5.05347410806891	9.00709085368497	7.81279870662346	7.7577833016474	8.25984255675254	4.7195033488461	9.50117805107253	4.46274306101573	6.74219417247311	7.23536025887797	5.42608968990914	5.50084729982648	7.75445501060311	5.5601813181108	5.56495639427353	5.3179074485655	5.14255341522719	2.20292967613821	4.58534415786188	4.94870135368496	4.57744836650838	8.14774019153674	4.87136575580811	6.99257559487022	7.26642672391412	2.72605723100867	6.14354128296203	8.571673232812	6.14764332333181	8.8278443832542	8.37511956727291
VDXIGRU_307251	9.58716324539444	4.81401940070459	7.87303891446375	6.79187671018084	5.92684949846667	9.74896108138435	8.87360872756352	8.28555444156404	8.14279960399633	5.87471580206965	6.27409944970113	8.91051266796038	11.0943592712967	6.10617865795378	9.19301669838523	10.9274459276009	11.2385001472983	7.9793528105353	6.02438502861263	7.91177140757042	8.22677195577925	8.88660263405121	7.7356946910761	4.30081198160063	10.1037699049887	6.059746518972	7.7319519619222	8.50400284391207	5.66579152787299	4.08047294212287	7.21999270133817	4.97241473749308	5.48035583995264	4.80582829704752	6.05975980223637	4.87041115370983	5.2484057697443	2.6292592274769	2.24749059878013	4.48469225056017	4.26685440327329	4.87125480057517	6.01727274585097	1.56529952588694	7.62891473631755	8.95088481036432	5.2226977588475	10.6287023156974	7.44116146035644
VDXIGRU_314827	9.93920165602066	6.01291388567413	6.83402150760126	5.77273735411306	5.12779585977146	10.0096843016122	9.04755925513825	9.27982103461359	8.29938022460248	5.04437073376531	5.37491487049733	8.56562532763261	11.8320594358507	4.48054108626601	10.2065019909305	10.2981696733934	10.0692143670721	9.54165402389834	5.37578092863212	8.65659252686628	8.17010496837892	9.23565786374355	7.14393243220863	5.7260031918483	8.2566320546313	4.86821171946646	7.95742531156746	9.0768364587675	5.87494857969847	5.04531270473226	7.0538003790427	7.13708718811577	7.14734839944658	5.59903072554219	6.57845373902009	5.93468995818661	4.42798770652578	4.90157995756193	4.96294936830169	7.33952682884242	3.63946637640565	6.50515967472676	2.81885506582079	2.7128590610208	3.63029551601796	7.69709996859699	7.61245214218303	8.43051807486591	7.60537619596293
VDXOXFU_37	9.42828766797716	5.22914024953809	8.14229266462042	7.35860365148035	4.39680841030354	10.0008721571474	8.71642962991708	8.07831269591223	7.91568151177131	7.2903603612414	5.43431199565909	10.2902228082586	11.4854523361186	5.88555509919303	9.56582859960323	10.2141812381829	10.3413649038546	8.4688417343887	6.66581507074695	9.69419355060803	6.94077722431542	8.05222569533436	7.74899007238529	4.28711154706088	9.37157672445044	6.69147306134758	6.31386073127531	7.40805292975135	7.3566231335846	5.27366367105092	7.52089033845803	5.87931231686059	5.33684617999376	5.51795111643443	4.88958130864703	3.43677941239802	6.45262115568166	4.11707133272041	2.7159131371891	7.94297466182446	5.64698730523426	7.31302087874214	6.27738716043588	2.44238071138803	6.12140674527449	8.67201920472472	5.8624563813004	11.5864471933584	8.36515494458851
VDXOXFU_57	9.42266273248661	5.64893277649485	8.49295474183712	7.90954774096022	5.12296502667863	9.92395110606813	7.94404398686948	8.4000957908599	7.66170457988107	6.71420323199003	6.01272121668298	9.84325105536461	10.534771607944	6.43102682414489	7.97641158937329	10.756035698946	12.1684044091791	8.49851661328228	6.39365800751547	9.02517128537199	6.34611588853542	7.28959616128775	7.17902764933362	2.9820909776567	8.79819217307643	7.86668565779273	7.39718350952056	10.4869866259022	5.87668644302806	4.99495104609298	8.14865055697021	7.00926049588143	4.73210091519635	5.15860910833946	7.50591990953938	4.44135606007376	6.0332292469036	3.23846729096686	2.47466028770594	7.86596031414219	4.56775045226261	6.74926515823732	7.30109374040459	1.62399393023608	7.61519656199028	8.92234790754765	5.06437874942059	8.92627174647343	8.66156865666317
VDXOXFU_194	9.10537103166799	4.95609993215628	8.30042953912681	7.01795321191467	3.6167671776933	9.37567106419894	8.2216870395512	6.72676921169382	7.35045951526035	8.0232901895065	6.79260842144499	10.2578731731127	10.9762293648972	6.87542400704903	9.52785287059729	10.5890557758188	10.462764612806	7.66835268887491	4.33712444869608	9.42070714422244	7.05820793814036	8.53680985251172	7.8153478576578	5.09001969768117	9.25649026815513	2.41883771700958	7.58256621629023	8.72028962227741	5.14618450636523	4.53688515687941	6.86410599856377	4.41288380802912	7.13562363718321	4.15915093552869	6.54093793033582	3.09370091241892	6.10160435538871	4.38576804358402	3.06482599627003	7.78474291673484	4.25898323851706	4.66307441315309	5.57354041549247	2.33727682601552	8.05359351379686	8.24238005588651	6.05156814198336	7.3995914487385	8.15862082489437
VDXOXFU_220	10.2391903034428	4.73695780514259	8.23810002027267	7.29736890668456	4.37488284619886	9.41867772536783	8.75667228276737	7.75886163637794	7.49879588825623	6.79020519844267	4.42543092989655	10.3176165246707	10.9490841948524	4.8464959054505	9.42019787503094	10.8390366006106	10.9938708624759	9.26459501447536	5.09358064464132	8.79058450795221	7.36000170715547	7.74284586275466	7.16985287673813	3.34246981999244	8.00003641960657	7.93767990856538	6.40161860923501	6.74889490931189	5.79630149235464	5.8897422329208	7.89421468476149	4.0276291138213	5.83239481876546	4.58884399446371	6.3908543487528	5.19683671532492	5.61705807324093	3.37819876695628	2.17557707471186	6.44559109937792	4.88475521522281	7.31986459498535	6.13385708418058	1.54563581287538	3.68393997377896	8.55892697677025	6.00734055611835	11.693942528554	8.61943207853358
VDXOXFU_245	9.90245679657417	5.83392488878515	7.7858669768188	6.53939598285813	5.14100757149414	9.54223454593371	8.26369559155553	7.76137072886413	8.5492607496642	7.93177696956164	6.54960931691913	8.34353387373304	10.2678631975658	5.62223905654322	8.49415923935095	10.9844009790055	10.8424664411227	7.75366605953205	7.87999592414365	9.31434913481063	7.37375990594472	6.91848236451492	7.94774273284959	4.27174968288015	8.52550174915253	3.1732257001139	7.0332727713175	10.876677822339	5.31469238475841	5.36055011807978	7.61275091612226	6.16350550008287	6.13093770726324	6.30953901179049	5.73585668680119	3.73178080954052	6.27901926279877	3.49496858595654	2.78195325857558	6.10610939189767	4.00201570775936	5.24007881000543	3.84940756242325	4.66927290085788	4.86680437535803	7.85741357491164	6.02212477346313	7.58661128256569	7.98349969430457
VDXOXFU_316	9.64360893636629	5.01270778843312	10.3658629999319	6.91396576289524	4.45606429669328	10.5329252197168	9.18149440214015	8.54731548785606	8.15015043241831	6.81980623297314	6.74942550254898	7.59848280016483	10.5808461723133	6.57770776461235	8.14120836708581	10.4990041236613	11.3381339658742	8.25906821344689	5.17703623735857	9.10533762134566	6.56367039822317	8.45728062289555	6.64435282313403	4.12444976053906	10.1744936444058	6.12642623175549	6.67367107939913	7.54212838331107	6.11838269924009	6.37893424737497	5.64817623920158	4.41827770865175	4.45290562895755	4.55205762642614	5.37747104954726	3.56316372192211	4.84558361335865	4.94660776753398	3.92119689733754	8.44203220494639	4.68576556195563	6.6368656494981	5.64001333096824	2.88057310908735	4.46780520779782	6.94653736220067	5.18114552014845	8.34788335558664	7.7728080963066
VDXOXFU_320	10.7727623302895	4.11615921190606	7.62842412029948	6.77514173399783	5.21651378083158	9.80629801217694	8.50606564857928	8.86172341707672	7.84397448438672	6.1068266474155	6.08963861945082	9.85550424638216	10.7704197176118	5.18948678811034	8.12159207403812	10.487291810385	11.0943041889505	8.49630164593635	5.52751549150018	8.46069380740573	6.98026595731042	8.0925202693837	7.15785349069305	2.77669801884572	8.76713217718256	5.19330096882167	6.32929806999986	6.99584701643194	5.08152558225595	4.95531596236694	6.65336315614549	5.64175606232662	4.72839577998166	4.49321526078087	6.81045106822883	5.68227159065148	5.42955478990837	4.54072759955751	3.87138702537605	7.49658516466657	4.53098635447252	5.93274346864093	5.86350027835124	5.71010066184353	4.55609984079167	7.90593371771586	6.90781550803754	8.59371812531372	7.48146489930989
VDXOXFU_360	11.2414590856998	5.84024284132327	7.35610577112326	7.01013882122545	4.68172924641246	9.69964185120789	8.20151294607848	8.42169813793433	7.10421812664203	7.29266800048764	6.61808109711216	9.26717570346731	11.7164287858886	5.79111926101836	5.85595726951391	10.1948241309939	11.3801193576515	8.25078056112006	5.40376565201455	8.39726701307141	7.74373604190738	8.6088131131103	8.7642814606876	5.92228703240536	9.18436630301643	4.71691435787842	6.74420423369115	6.04781911529772	5.36914438368985	4.46372635943829	6.04033724544711	4.76088848529484	6.97461168377771	3.92342032952695	5.06598173060966	2.67704975345657	7.31618973568927	3.62976684737494	3.3124715533004	8.10268951817424	4.25805694587923	5.23527874396356	6.02090959738956	1.81564122919153	7.47143586354095	7.92391593936635	6.23362873708198	10.5384655884382	7.95372276097408
VDXOXFU_366	10.7401503450896	5.16837113250225	7.34419803622539	7.43058983029368	6.84292694420509	9.5618783406307	8.37418454691935	8.18462193022753	8.05890031082362	7.16103899753269	6.16191861580271	10.0627115585551	10.9412416829151	3.74351350811906	11.3555709735574	10.8519269132113	10.0856344992855	8.98158894444767	5.86881275737308	8.99555796062356	7.27370485422153	8.49356812163865	6.84555748809002	6.29657160279754	9.10664564263147	5.55397834965647	5.95231569681198	13.0241022020798	6.15317248829698	5.87417476965243	7.59972536486191	6.94778461613206	6.98600721759653	6.0222818890505	2.32559414227751	2.87983628495653	5.42101192659463	5.38961517329258	3.0197089820648	7.716949750888	5.10139200207217	5.19259882636606	3.28562722398629	3.02709812432311	6.46818137266192	8.9753476297688	3.29772216299499	9.0222527221391	8.44783047226116
VDXOXFU_513	10.3689858211847	4.42851059881524	7.86083185974024	6.84628319106787	4.61063882388035	10.2273110347073	8.28996826575401	7.86930719116123	8.58606157666889	7.42892669927443	7.10249856177793	10.5914573076858	10.718324372124	4.25169237829905	10.5242306527661	11.1708843407242	10.5852876469693	8.70401956926891	6.26892939338307	7.9458107498741	6.52060932050837	6.80588175532989	7.27760154401712	2.90732858755171	8.90466206368256	8.68071782179189	6.72105991345759	8.42223751379704	5.88981190371765	5.39941379148716	6.78252677184603	6.00969035040443	6.65465023878162	5.74934276407451	7.15808526900092	3.34250236367915	3.56883907980482	3.79847872116244	1.77550387085943	5.29219257155524	3.80739399096298	6.42543474311326	6.31843837223878	1.68898514770783	4.13410947099972	8.35553696226034	6.23960386461985	11.1387376539359	8.50247483015425
VDXOXFU_547	9.53091779790531	6.08667096293012	7.76604055877074	6.92846343517537	5.17252009453439	9.66305000341065	8.56450852242157	8.52078656512534	7.86702814353631	7.12027307273924	6.01279152590339	7.62709187385536	11.0300608665244	6.43609675577451	8.78435664994765	10.3197972718372	10.1432749449149	8.30195461922994	7.65596627922601	9.64014049533854	7.85886791853911	8.51465055977751	7.73318394012216	4.71561805680451	9.61139788428	6.93229821328665	6.80331839190837	10.5986059618663	5.39890231324752	5.09725715389371	6.94785926761914	4.12011822985736	5.14415760013629	5.10865337808852	6.0595007377346	3.92644850395661	6.66738050984783	3.8934331854095	2.54978815765711	7.74543942732129	4.46868677680953	7.18426751561795	6.20220397796069	2.47510346053697	8.31900010401902	8.51093588737199	4.66896105288821	8.83911235297279	7.71034308594769
VDXOXFU_1373	9.74426842783163	5.63486061777618	8.07233491133666	7.79151630106563	3.16501633329242	9.18134743249717	7.84122982271037	7.34345524404914	7.53761241663234	7.47432884467618	7.10184849313904	10.717396873884	11.1921244511393	7.94646504764883	9.20640871179041	10.9342238142724	11.6909035888482	7.35365708169817	3.09838694058889	8.75020271586274	8.61925319086561	8.83802125304435	7.35317533513832	2.99988171240922	9.60542198539304	5.77187761375535	6.24511680607394	8.34255205956528	4.83420226537891	4.50070863209747	7.38245341313312	4.42191952176628	6.10357274155607	5.55125181793238	6.72657098074343	2.26427898880178	7.30001264678785	4.48086339590049	2.75746214314585	7.74543660625576	4.498951581808	6.11750559532117	7.5336868858424	2.61503147432467	11.7987764079317	9.50922940973043	5.86241950937358	10.0298225306505	8.26203398606478
VDXOXFU_1415	9.44689732980729	4.45588710754695	8.70329248896553	7.6076172404128	5.52417404187501	9.21984780789162	8.34248143984555	5.72442853848328	6.95155578033017	7.70921696232262	4.36869032631515	8.37165392732444	11.0146439871258	5.30097461999181	8.41731041538788	10.4266977357801	10.856950906882	6.2567601258475	7.20099167745483	9.27447948540103	7.62278705125219	8.38785598997185	6.60315923738486	3.95457200706901	9.68129113097614	7.76281829645925	5.98143966187535	6.59509439722859	5.74635753714154	4.80628144469298	7.36563103572908	6.59375173688809	5.54098511458963	5.29732865279371	5.4036889224915	4.60323113330431	4.78058230345394	4.77096515156496	3.00500641444552	7.13600080280758	5.34391762138827	6.71583621032876	6.35058459456274	2.92101242653064	7.08277140384114	8.44291887887664	6.56368365128833	11.3407406476746	8.66161586091715
VDXKIU_1000	10.363718052559	5.16282891931431	7.49329732493688	6.85134329364215	4.44729513919671	9.61321859011997	7.83108407642061	7.49284712133239	8.10560587247438	7.53864993952389	6.06296942210912	9.76773159083116	11.1506399986368	6.50844769916328	8.9818163523265	10.5642072858314	12.498409454221	7.96491670372276	6.25427334686829	9.08442445604988	7.43873538565043	7.75077853037186	7.55054883188418	4.47561896192816	8.62126772611878	2.40427690214168	7.3808707491597	8.17875034488214	5.35267688588628	4.71649809203936	5.97031157101773	4.48160828483845	6.35498677945662	5.93350706050733	7.33087659967916	5.52745251876515	5.84827472115685	4.15177734076891	2.97694940339947	7.45777279773067	4.39120752905639	5.29478075255061	6.84029599997403	1.52297076524925	10.3633438654203	8.74182753673901	4.63241634336223	10.5178884722222	8.1086596723111
VDXKIU_1708	10.2966702124699	5.34194984937925	8.0070702258439	6.6081407738971	6.45514160408862	10.3730186105288	8.92780643083306	7.11275483464358	7.85400764227296	5.9276243947575	7.02956637127713	9.83814682096179	10.8193504135115	5.58697018220243	7.91541630297172	10.2571543584721	11.0758772403262	7.31186769596603	5.95717033173532	9.08870210748073	6.89162100922406	8.56033870202164	7.09109432440683	4.22187589228738	9.03979123376241	5.93973738671451	7.79576437225342	7.95642224011842	5.88720142600859	5.48267866920319	6.60032181232891	5.54414009823506	5.49719408044728	4.7033430370843	4.57043981593798	2.85552828552991	3.64345091066543	3.39227254821355	2.88876133793689	7.15793721497216	4.93173297532349	5.02134181051632	7.16924006312863	1.72515274408225	7.08154766555357	7.37753578987861	6.21322973151137	9.94224832146419	7.41709824872018
VDXKIU_2743	10.0249778668558	4.47214706903062	8.21057137254913	6.6269397580257	4.73670524751476	9.25336657946835	7.96172811233092	7.70730727311307	8.57818548598921	6.82258101652015	6.38213875633498	9.38681760729142	10.6081798296458	4.18636188961338	8.62046740739943	10.6921331946562	12.0049357823829	7.36756978461315	2.75656305243756	8.69163372635774	6.48344226172148	7.55929195107524	7.06012252497202	5.97279909466925	9.04130340256231	4.52668450520266	6.81195159803997	11.7468056770069	4.99217284781969	5.63287591404202	7.770640138576	2.01786257462876	3.35137700271891	4.65283961794147	4.0402815673497	2.81057192697663	3.93664648646145	5.87402067421375	2.48281941708962	7.7768264820341	3.27406219542638	5.89751106417558	4.99432859461817	3.48836004531785	5.95080527806822	7.3312160018475	4.93987685063084	10.7098863505463	8.33571464051697
VDXKIU_3367	9.62811710921608	4.80218530450566	8.35471217216976	6.85628073994183	4.50011977002729	9.64653435222201	8.04305610804668	7.30352877975614	8.2846078531127	7.09846640786467	5.00791358031759	10.446840362248	12.414313894089	6.47209502412812	9.86758978183588	10.4242789581681	11.1912304010176	8.20219845537389	4.11683081302376	8.44727048914386	7.65259221149419	8.56030372257122	6.99382791960506	4.56984554627803	8.601486695227	4.78042539926863	7.29390374291776	8.66132664049604	4.77074230422485	5.06439241296795	8.1043726887006	4.00800380144045	6.48578649416184	5.03984069847122	4.57164382314743	5.83302941813769	3.54336307655927	4.33161539498383	3.08072662774166	7.10209151404422	4.63540713312847	4.11055423348784	6.63137866568273	1.68872364062147	7.77072539203991	8.01107894190343	4.74804087122041	12.6653759629409	7.32412631014265
VDXKIU_101B88	10.9904782629473	4.86311062430724	7.65174540735976	6.51412289749138	5.75102863662498	9.01916642303438	8.52551233334234	8.2859699400844	7.57268728612571	6.18932848169316	7.46109597001787	12.2649143955587	10.6106627333524	5.92046956041772	8.85765125010115	9.9330947656456	11.0029898630265	8.22908490862141	6.40115395245687	8.76819281760131	7.88293417221595	8.84518136433532	8.27134459468575	2.4560650617057	10.2142380040599	6.12241865325213	7.00304093195932	7.73260097099154	5.09258587318132	5.24752235479849	7.23636835879033	6.51718372151216	4.10766843143216	4.3966522946218	6.84336805491152	2.60348879962921	5.89197835407408	3.77724679726325	2.48453754252806	7.53948567317676	3.4823985326717	7.25156711339284	5.78140773273351	2.09848184118912	9.54727967339365	8.22713402425645	6.63436326885855	8.92027803610646	6.98067568788126
VDXKIU_15C5	10.7865970897441	4.49725518270887	6.08700328279928	6.56746415534304	4.37218271192431	9.294042845201	7.9147214036371	5.30131723450773	7.34879233640299	7.35415494695111	6.61330340723592	8.81655658830913	11.2508260654256	4.77890647525133	8.79957282533253	10.2095828516577	11.1774409189235	8.77834372811599	3.40276762711138	8.92474946240784	6.66568390603604	7.32725623303859	7.06675223938453	5.33962608525451	8.82181389785644	7.2484807730926	10.4871629587819	7.31239816294774	4.89138657013312	4.97839654802827	6.55437955778111	6.0870608010739	4.87877532662342	4.86155263362644	3.59056028816161	1.32459000055063	6.35323755174293	4.0826040263052	3.3699027030859	7.50834239796366	4.31973204561115	5.14602566470467	5.43279337520923	1.94768254290255	5.36806469171171	7.19263894093958	2.42830916208375	9.14659837668605	8.30686668231878
VDXKIU_15E6	10.5983333123557	3.31451312838756	7.92972769248286	6.89945779762916	4.83051586318335	9.20318132191667	9.07240426142869	8.3325936664228	7.13466572230997	7.51538453542825	6.13479841035367	11.1626336239765	11.5784324094491	5.26265502698466	8.82254189106684	10.6298307256352	10.7128999824285	7.67953819500255	6.52376488039	9.45636474460739	6.63960427282954	7.35029595877358	7.59494673871315	4.54143104226533	9.00585587384939	5.67440035263727	6.53001108914176	11.5412447986579	4.93380639254158	4.43418303780475	7.5232895655348	6.40968870665319	5.46246443260967	4.26947518552152	5.38105731753618	5.90973423199094	4.5983333790014	3.79912732063035	2.91765465238016	7.14469291827207	4.71746777283079	5.80837258083481	3.36613645325304	1.55424743863083	5.06771375901801	7.76566389234832	5.05908616961126	7.79593443580443	8.01140578464993
VDXKIU_15H3	9.73884910442645	5.56588948217783	10.891344649927	6.70693112305113	4.29276019374012	9.44211763857707	8.65736139698224	7.95626000521607	7.75737697501193	5.75863389343007	7.08911925619789	8.95132872789138	11.0613110878177	4.85078216167072	8.77841099376149	10.2942096040987	10.5763562616255	8.30523067822298	6.1374262724498	8.38297932087524	6.09145210947284	8.44160140569662	7.93702318532272	3.73273341852119	9.28389117746375	6.18451125137648	6.68553843940822	7.11417654589233	5.86105590341649	4.55352323954205	6.46171271429102	6.80278664248909	5.31877795962535	4.09526847080457	5.70834966838011	2.99211684357039	4.83404548194692	4.61367875846387	3.06233585785583	7.5866308295533	5.92547665023682	5.93380039200064	5.74552215292067	3.43843941092172	4.76208148356229	7.23424276791967	5.08827463346225	8.02990024033459	7.71190378835782
VDXKIU_15H4	9.94292951480203	4.29270802842464	9.25035173221668	6.68672777020997	4.98902763389199	9.15649929652163	7.84169274517114	7.76263385675089	8.02833741633243	7.79753008244789	6.23160827278959	9.70185853072681	10.1609139107685	5.27448685776092	9.69108065069978	10.8479111717832	11.0839501274825	8.65684024157089	5.8921125371364	9.11625931304509	6.24322829251945	6.87714557765828	6.18117818066478	3.61708973888309	8.93591728187418	8.19874895883354	6.1554779281371	7.6995968048605	6.63239194082449	4.76530119548765	7.74991325626773	5.83227555069913	5.07444696536154	4.3201698939533	5.32580655746363	4.84902251780717	6.68210496206642	4.53809061223187	2.1738405736781	6.39869762357078	4.00362030566138	6.373140910475	5.16593913311319	2.07423209216055	7.06149720224529	7.76468802657647	5.74375356190656	10.7659663852414	8.03212280851618
VDXKIU_16B4	9.94608360311808	4.69900988394939	7.96121321972133	6.6622631214588	5.45672578736847	9.50605425577213	9.34027904547607	7.94428300400705	8.13721212578405	7.55058468206842	6.68178160889487	11.1887709000236	10.0471970567343	6.46890056690912	9.24735423689075	9.79815938062233	10.3118319144141	8.82337884952512	7.04178308745151	9.36867637986962	7.95662979409432	8.49755583594658	7.73857438387059	6.11357820907375	9.8759967293691	6.31287519420233	7.20338169137352	7.23181307407621	5.75831724686571	5.96796362632883	7.28076575665016	4.70927628670078	7.33686735638048	5.49546491731929	5.74040685657951	3.59418463502799	4.37418665417848	4.50842545597057	5.73627268846071	8.20425376065143	5.3948188318666	5.74303016869231	6.2010460651366	2.61640437304904	6.07684830102195	8.15658856659915	4.83351468453187	9.69427416323146	8.28130980877869
VDXKIU_219C42	10.4254430029259	4.85737043018376	7.77407452048198	7.0287435520619	4.83298735482113	8.89802053652727	8.27608714182733	7.97104228376589	8.19386567643775	7.50107881696063	6.46547554124812	10.6477551047566	11.2431893125306	5.26200187292042	9.19880863937214	10.810487952598	11.3101552573399	7.91914134260595	6.45772670864179	9.05635362194173	5.95115049281734	8.17065256081088	7.82500692894683	4.66876231282848	8.87936794541872	5.06526520610037	6.23553083752167	11.8131173497516	5.22456571264272	4.14056855883381	7.92216162197267	6.08663526363471	6.08918618972406	5.52532643876812	6.07887097794224	2.07556362179078	4.45046419822698	4.57174821845534	1.96057259682947	7.23051258979422	4.86301525381213	7.37609742708837	6.20500122398117	1.7750511925506	6.66592379469111	8.29454578979748	6.14360728639209	12.3724222031144	7.43028672339869
VDXKIU_27B8	9.78523062014105	5.25259028394409	8.09524361700903	6.83217930349324	4.90126601280617	10.1936625053402	8.47336728750591	7.84706852739621	8.18539442500138	6.64142040511025	6.49100401700902	10.3003963092804	11.1729840571547	6.56674006916461	9.91957741351597	10.9957979585792	10.9533620020488	7.41727195001585	6.07017713458542	8.72731692604229	8.06595397689401	7.05888504850745	7.26363164560811	6.64389809202765	8.69841083580242	6.90209142891495	7.01765967975022	10.9587263491048	7.64235323320636	5.1705956678078	7.45749505366445	6.74052437436501	3.43155055790338	5.52106267504721	6.45547409737937	5.91111649633219	4.94658441031057	2.6054567740756	3.27699429410375	7.29201601782738	3.37656471838404	7.08540702419816	6.39076607939724	4.2898324011295	6.30382934059223	7.87095439066211	3.90853400425072	14.0754511099438	8.71863746691653
VDXKIU_43C47	10.2438320939039	5.47609257068848	9.17871068931497	6.71461571986334	5.55682602538664	8.95089412848296	8.85961226246285	8.14775309357736	8.12239790688719	7.10543212173005	6.78832581516695	12.0265473294274	11.1033675078025	5.5066983624876	8.48525970984214	10.8811735727748	10.829199707766	8.84460511763348	3.82422802822559	9.23186897565896	7.04697845905077	8.84067782085067	6.91712842159612	2.56354776823666	8.99057295897717	6.66433588265798	7.2370044859715	8.70493756432112	7.12111197470907	4.6997948147259	7.82027048652603	6.72492310937306	5.06136442423358	5.30436852566574	4.84259418022867	5.32362619257403	6.37491194531721	3.62071215180195	5.7331247940965	7.52832355545281	3.6104581641018	6.44898612849532	7.84545671289869	2.19027242105483	4.61663212364653	8.53990231365299	5.89002767513847	11.4998906926214	8.49624538242213
VDXRHU_535	11.1899652661963	4.96454834270789	6.66162210701793	6.42726191208548	4.83077644161691	9.83659812403147	8.62867929875885	7.48225440077049	8.14693433261447	7.18239610571494	6.02122896056196	11.2784744949281	11.2487995348194	4.32144055818659	8.77628068879787	10.6356410595678	11.1756864907898	7.88758566488124	5.0082453797927	8.62015903996994	7.99718650402004	10.5420105392896	8.05216899534063	6.43851489015869	8.48854659181886	4.08334800180364	6.06592674676429	10.7569838816711	7.24533927136418	5.99048246430857	5.38514084273211	2.42001700288957	4.99170300801027	4.69277524991305	3.23108792438396	3.76516641148942	2.71244162487951	3.61651016670336	3.60001482432347	6.17709329354492	2.55390257638113	7.3626306215236	4.0057124672228	1.43665091348858	6.54475334413092	8.32819606240912	5.95235621832395	8.34422583954762	7.67569015801851
VDXRHU_1246	11.3316503130995	5.65173805807499	7.58644473197128	7.08168536119884	3.24834571698906	9.63006970113917	8.87099157571843	8.29858480519192	8.37757973860036	7.7012119479727	5.61413953513656	10.2652035360866	11.5222323743787	7.09179592226241	10.2631948825456	10.9324846458222	11.3094800535765	8.0411613360808	7.20551189789003	9.00155572080465	7.01864917369828	8.67196794338098	8.56272826183869	3.3366561089805	9.04464934236641	2.29135102128056	6.16296556327214	12.1525403224911	5.35196962026548	5.40362789202152	7.2054997318112	6.82271634670162	6.76835480893121	5.30602681587119	5.77453687080416	4.92989946620632	7.12780381274412	2.73638599472638	2.99459915599243	7.77023923444815	3.87912244355974	7.2008643906382	5.02542662834791	2.51131529918526	2.53404105878535	8.27924865930587	6.96659912264297	7.64794650675144	8.38801954664246
VDXRHU_1496	10.0949983732369	4.47526866169919	8.34534702587488	7.01100903559534	5.44402391215575	10.3495062803804	7.66073381548934	8.96846968476514	8.37477562991882	7.03833851139688	6.94765940676602	9.51789984754489	11.8981938171204	5.61268675303282	10.3735814606653	10.4043950838121	10.7631069858857	8.4949724931932	6.57030473801422	9.36779530392836	7.70252620270934	8.4421646907612	7.31904719196001	5.96911307680411	8.35432215546103	4.97251919221346	7.34684482177102	5.0654700874953	4.99652553051775	5.3910571959892	4.29286062236921	6.13785199429651	5.53723399867585	4.77576017952888	3.92978730390184	3.2101937638238	4.77936769652787	4.43784459428042	2.81337234103391	7.36490691528177	3.00332267799798	5.12440655190709	2.99696550194179	2.12441333992362	5.01970755483222	8.57316194753847	6.52184676982056	8.90278651642398	8.22968188854601
VDXRHU_1568	9.30129768795173	5.66915240615321	7.57348755335088	6.53324213927274	3.03526263416206	9.91140990826561	8.53692398777902	8.4103583412104	8.66168908134738	7.26323674009552	7.00955821449226	9.4606116368288	12.1093043847663	4.54178271790445	9.732176495599	10.3042530614438	11.3438105661365	8.83935944083814	6.52200297220193	8.82176680576756	7.3058512578124	8.77925890254289	7.06023257759135	3.83204387539663	8.75036717327356	1.75789188722264	7.08827567832475	8.4132128859625	4.80548758359228	4.10046934695945	7.20185686257791	4.11544920728144	4.51782914932708	5.24229208361566	3.48411243511487	2.23502470430529	6.09255460423894	2.78644807162991	3.41495201140413	6.88530990309087	3.62781306846935	5.88709790722636	6.13731968817202	3.10307120592316	8.06204181148411	10.0568438598168	5.53874694287413	9.55541105548293	7.82675637408276
VDXRHU_1767	11.642734114628	4.88693438543625	7.6736285539835	7.90929358199382	4.49764669956532	9.13676875791165	8.20454515160447	8.45267990783399	8.21687915739093	7.92793409445556	6.56921976838032	9.37306963779224	11.3838536095964	4.45438036423594	8.91227860439864	11.0944511792461	10.6097831050815	8.122309843737	3.3495145917547	8.47093946048135	7.88741383701351	8.24210578055588	8.0949706996561	3.36425355053715	8.52882982057975	5.1955419922876	5.5337641771576	11.5852916149262	4.24754818589249	5.05367442134652	6.89984896009299	5.92891565358149	2.24979614986676	3.84464548563909	5.02202842035596	2.18402800531532	3.48871810691198	3.24302883220963	2.95674806117452	6.92014919381501	3.35915200634433	5.76343912856449	6.22945367366241	3.06260983662509	4.15054635433712	7.87560673808813	4.82950769693623	8.84429961492887	7.69552480065727
VDXRHU_1917	9.85267264540661	5.70023526782317	7.80979449459754	6.60206191667191	4.65372247018731	10.1969726235115	8.73386740397943	8.36821171666665	7.93026479445523	7.40118576699582	6.20232371366754	9.83543007525115	10.9424231861797	4.37523200910656	9.21313815454716	10.3718345447055	11.0748450626451	7.64529573708861	2.862293296881	8.76138319061944	8.32098750082899	7.66600991569354	7.95299125101737	4.36830138848517	8.38223794000136	8.03290835261263	7.63605944523929	10.9729414932804	5.61941032455704	5.46073379018706	6.75792842141592	6.32380742563448	7.09790244408173	4.39639266631927	3.68959304644892	3.36287559709466	4.24676062361112	5.18662399071488	2.22209624712439	8.12040839890143	4.12780803775845	6.30574290323869	6.21044187822409	3.65262156128314	7.43380076967956	8.32404374642834	6.53548940628193	8.32255103405148	7.69406156899286
VDXRHU_1919	10.6416494030132	5.28664955957524	7.50206099612212	6.61786263501341	5.13764807684013	9.70377655977455	8.30401289281086	8.02928816264606	8.44911437467594	6.9396306107965	6.05771763201666	12.0166985214181	10.7135500458435	6.72182391802512	10.2246004098423	10.8616583726176	10.8331722197378	8.25378245848226	5.93401852909435	8.96518274682767	7.33987440029084	8.28282362122907	7.57567215937083	5.42939565552559	8.51202677180324	6.20002997278591	5.92427943936117	12.7319749994342	5.02765813338132	4.56161282896446	6.76991557909037	4.236008448085	5.05689616352887	5.18139710496617	5.98562521828198	6.01507682578193	4.01868969093763	5.53323125329145	3.92078096971187	6.33130415	3.65538973262121	6.40709216969949	4.78297436048237	1.67392232471863	3.66705860803035	8.45434583705297	4.104334147493	9.68920651502022	7.60468700492156
VDXRHU_2039	9.73643488256886	5.03093796366082	7.25177623548392	7.2198711326083	4.94852478865	9.89490609118264	8.3302576105738	8.6903946067888	8.58776902707215	7.50842363852179	5.87659988208815	9.28957951122038	11.7298353371665	4.36888524701224	9.33120354417666	10.9324366390087	10.6636206890266	9.41554517962013	6.41661078961592	8.36582132028303	7.09912220132599	8.88218164340272	7.98256954507726	3.93723872570704	8.5648520080009	8.23952701528675	5.73349034990327	7.81266714242271	9.34349976578041	4.90680577386136	7.03806533759435	6.34616331956016	4.51967538335871	4.8449558613602	4.74174199038053	3.8335078099189	4.96647915203329	4.20092077444298	3.05139898268221	7.17419806074931	3.79906710719964	6.69931160003555	6.60859310574682	1.88792165336618	5.98172434457368	7.9351953712799	6.13241892420573	8.51714304077015	8.06747763121054
VDXRHU_2587	9.81388495221985	5.0638542046051	7.71447840491932	7.03682556409658	5.13786635737354	10.0862098998453	8.03196006709424	7.65580417080416	7.64174245577545	5.99303319872768	5.06983031031285	9.79606650170759	11.2649308375709	7.10351680715071	9.98324186158636	10.6506805638277	10.879551514423	7.10447536205521	4.33290080454645	9.20422805254836	7.63073091400979	7.93752683501264	7.88574210757881	6.02366724730798	8.62539927690742	8.32469991739847	6.00381479653018	12.7595119059728	5.25206897053561	3.60599537944067	7.11569025076051	6.84572234660691	6.87217298956068	5.73799183533877	3.78493853207698	3.31887511659456	7.02178689946822	4.44029378275116	3.13023007888762	7.23206312027932	4.10159330853006	7.64447263629731	6.97772616063543	2.34686813216247	5.75581456759069	8.37471122891687	4.64573864445113	10.7474980917459	7.88420413705074
VDXRHU_4188	9.02363493936186	5.32024415326959	6.78840985430617	5.8733443741296	3.6157051852301	10.3940720456773	8.54454791125729	9.20497697366876	8.18878163300573	8.36949652681093	5.84672620004799	9.06803088103124	11.8097001960543	6.21156153781931	9.76774730202295	10.8839494517012	11.6126915362521	8.0674551106155	5.87318118189551	8.34221759723117	7.83760319119213	8.41334938538952	6.74266020719584	6.28690926853326	9.17078931284576	5.69365449379597	7.46517072372546	8.01232429451479	5.65959000744965	5.17629034357828	5.29109470545971	4.89657882641666	3.57639908886179	4.41112356274527	5.79351627098626	2.93083251786899	4.94773012912121	3.43384308684341	2.54347534368687	4.64877146387577	3.42602065796878	6.80950277325218	5.60954216520169	3.30022029537984	2.78865846354953	7.19387091607776	5.81648812041472	6.61663605794947	7.88310625421763
VDXRHU_5228	9.66116109849973	4.54215061226548	9.29764493861435	5.37917654130858	4.91822563238466	9.48136128540531	8.56297154237043	8.52640046941256	7.99803034713752	4.34095275555535	5.89205042048905	9.93861447125704	12.2034806970521	6.49367071302916	8.61446245518086	10.9206105901865	11.7191230238627	9.38332419699511	5.87975757625257	8.57264310107865	7.22019053227088	6.89836407048137	8.21380793235278	4.14017963978154	9.9184779121024	6.99015280249451	6.95933778366473	8.46594401502643	5.27520796075914	5.42952229647604	6.47952116111862	2.8867358958444	3.23239224880902	4.33721068404802	6.16714798838323	3.48346802157153	3.69240755485317	3.84114452511769	3.27287836722264	6.82192139856635	2.73763961405397	7.57193053445173	4.98879807261488	2.58775167961837	6.02792574947443	8.78609929536906	3.57999797732253	6.96165547059289	8.1576861247486
VDXRHU_5232	10.126859746893	5.71458032289973	7.33533610365395	6.62052449938656	2.77832534861083	9.56294893849436	9.20173865636422	8.96522961350265	8.85519831740015	8.05959388627505	5.7940873407668	9.15686465292	12.0408702915274	4.66170951639987	9.90111226060685	11.3447560669983	11.5414133377584	9.19518468606304	5.42982499296665	9.19741057542944	6.96584095351365	9.12709983651393	7.78946828941727	3.80033707100587	10.3559601800046	3.30510714580343	7.33113474015117	8.40128918654602	5.24384344295101	4.23784212527961	6.75413961246808	5.47619503616791	5.92097039143667	4.85960436424078	6.1121151830393	5.06125571673639	7.11168517066686	6.09143826655548	3.62909099143327	6.5833661320882	3.55112549446975	5.59976783763711	6.25072474576584	1.39021107257373	3.14599361104776	7.91995567878791	6.47025939444914	7.80737875133145	7.55419391741538
VDXRHU_5240	9.77511653428346	5.54423298148473	8.08153071648865	5.5897116890529	4.82222297457224	9.96355653355293	8.68969388261723	8.45047175504418	8.65336359292435	7.64031730682564	5.63794941969276	8.67396832029673	11.7830887602983	4.54806624259419	9.1099433289679	9.77057721079083	10.9215948753674	6.95921294788891	7.18276743147771	9.33336844635242	7.64997154167622	7.04334491945103	7.75234232373491	3.77827731813076	9.27986202673561	5.02836452481308	6.86849752471112	8.17385908247181	4.759100431149	4.52898999128342	6.99808591276209	5.95740183480821	6.35017871423688	5.14400311445701	5.81928566526828	3.12282007284925	5.24764502460146	3.5342138440087	2.03020483211343	6.74685583753622	3.71989554351731	4.62041690743764	5.94529022552841	2.56128041862289	6.1368161822385	8.17883014132007	3.10059003059581	9.77803270522522	7.38587075840849
[truncated: 71 more columns]
