# Supplementary material for: Signpost Testing to Navigate the Parameter Space of the Gaussian Graphical Model With High‐Dimensional Data
Source: Biom J. 2026 Feb 12;68(1):e70115. doi: 10.1002/bimj.70115 (PMC12895234; doi:10.1002/bimj.70115)
Supplement: Supplementary file 1 — Supporting File: bimj70115‐sup‐0001‐Datacode.zip. [file BIMJ-68-e70115-s001.zip › code and data/data_KEGG/er_negative_unt.csv]

	AKT1	AKT2	AKT3	APC	APC2	ARAF	AXIN1	BAK1	BAX	BRCA1	BRCA2	CCND1	CDK4	CDK6	CDKN1A	CSNK1A1	CTNNB1	DDB2	DLL3	DVL1	DVL2	DVL3	E2F1	E2F2	E2F3	EGF	EGFR	ERBB2	ESR1	ESR2	FGF1	FGF16	FGF17	FGF18	FGF2	FGF20	FGF21	FGF23	FGF3	FGF4	FGF5	FGF6	FGF7	FGF8	FGF9	FGFR1	FLT4	FOS	FRAT1
OXFU_1065	-0.133796029255347	-0.224138624518741	0.251671727146248	0.0236814725051184	-0.0544711575470984	-0.382487225519495	-0.343503101638138	-0.718438178045833	-0.740416365271793	-0.276540331812877	-0.164524478668156	-0.284148965436565	-0.282968951802019	0.248771389086637	-0.0566104101492879	0.315635334098786	-0.30562397769237	-0.500854575185766	-0.0545383612329782	-0.164826351952129	-0.210407519480955	-0.10694561814888	-0.220815632367317	-0.049765095454742	0.0723238756733116	0.143989466502567	0.195536999405348	-0.450772043311249	-0.385176468361897	0.0527845540337422	0.241810959591391	0.170897581047597	-0.0843635465754149	-0.0357689276075619	0.0496922723146032	-0.098991909717439	-0.162781358759219	-0.117546861941658	-0.0519594565142238	-0.114614202162072	-0.0691996882539314	-0.22325737558727	0.31053020913004	-0.0272902567589792	-0.0588146608538032	0.204678718670668	-0.055260793076059	1.34692108080801	-0.24200618731506
OXFU_126	-0.117182139225653	-0.280896257814698	-0.072884912148601	-0.00825380439898158	-0.0842825584094755	0.0988759609954584	-0.0784210025737284	0.0976013226310499	-0.254226551749506	-0.0596281291523075	0.0342457750160845	0.376491450164076	0.169682315442227	-0.0331338379997677	-0.0816748714493496	-0.0812634530553707	-0.232952331285157	0	0.044515558441605	-0.50198524781711	-0.408887479569235	-0.275956848396557	-0.171820232578557	0.155387858566895	0.0664025364490755	0.072891864078505	-0.0525585414088024	0.0452096506965723	-0.0592567951029279	-0.0518967204486934	0.115719366804902	-0.00878171630648694	0.0579536125908637	0.031818493023053	0.0406598445932942	0.0197028589328712	0.0236318684014778	0.0554068874711522	-0.0859258899855107	0.0660136058994221	-0.0104360449957509	0.0073404093471181	0.294889648434363	0.0836772259085601	0.0174836197563795	-0.367303109248674	0.0129792642726529	-0.135865122965038	-0.0926297153839872
OXFU_1373	-0.0517737259960338	0.0661701062894577	-0.117912021395564	0.00781272581327794	0.0245092322814999	0.113204260140732	0.286987245506898	0.0524905175033661	0.331537497812919	-0.168115787281404	0.156036818187745	0.216142614920655	0.452014559055215	2.06797638451051	-0.217292360846354	0.140990710753714	1.47321399205082	-0.0768573697585051	0.00182195890883041	-0.274774840156319	0.67021196447578	0.0809696299878571	-0.0286977139736111	-0.0962161428215597	0.628149965348832	-0.422453275854377	0.0763268242480177	-0.284461087124398	-0.783216684833901	0.275437977350004	-0.0157502786257542	-0.303970897026522	0.200874529950993	0.127591034115214	0.353695431171693	-0.0352375137314036	-0.00395305928049705	0.293188598126626	0.0797687471017161	-0.1456407459326	-0.0134958789948267	0.18656807939293	0.0710100527598643	-0.215192446631936	3.71053082613168	0.466326218808713	-0.0561684576310902	0.0576678607101702	-0.643667443615216
OXFU_1415	-0.479908062466762	-0.0723043714693897	0.176280726492488	0.0334624287041771	-0.0679865561682607	-0.172782810519919	0.102161899866626	0.0356520904479876	-0.261134842005668	0.0888538962624477	0.0892254709296543	-1.40686881588702	0.126511272086944	0.590631153292353	-0.49299184704323	-0.214181537675148	0.274297341161172	-0.839555330071756	0.0915752587455101	-0.0643603987122248	-0.0326296768701466	0.0315446811654447	-0.0852650969165571	-0.194327239715041	0.485128670100162	-0.0318574158641756	0.120651055890596	-0.0761439697359965	-0.456513711752164	0.0270314115305185	-0.170861525539844	0.160284714224163	-0.000807370701828347	0.000939458937581961	0.167713585670934	0.00782173657593788	0.122818836430875	0.0604186391902282	-0.0515871261717482	0.29614577406425	0.11558893471968	0.0535264734128136	-0.0514055034727727	0.178797171127291	0.0611851077344996	0.0492485632241706	0.0174776290576141	0.796551401791717	-0.0304228236064761
OXFU_145	0.161249744416045	-0.119093351419338	-0.128997504464216	-0.0729480814951524	-0.0454684302428321	0.129023226098815	0.212353113226099	-0.0788376765380008	-0.160964786103904	-0.00401043844135929	-0.0242063824015673	0.482417267839786	0.460409557867356	0.169746469107518	-0.0909568755841974	-0.00163461334636743	-0.167589430223622	0.0952479307084824	-0.0164062464707415	0.364922105385372	0.0954880104280353	-0.157251959373075	-0.214504151851849	0.00144375327624768	0.463742667689405	-0.0983456774364289	-0.0624678470097984	0.198012307317993	0.133065272625264	-0.037966033110507	0.00326968589883503	-0.0371317921760426	0.0571514973090279	0.0568029653545241	-0.249562282582848	0.116857442858255	0.067395867440796	-0.130724867026863	0.00024414646238835	-0.140411271239631	-0.107298806812648	0.20475769769796	0.0548511829145211	-0.150912913296134	-0.176653680126543	-0.297855113715773	-0.0441838318134196	-1.29959494521956	0.258086447387413
OXFU_157	-0.560311478707154	0.17606251059828	-0.0334683582050944	-0.0401781234344199	0.0376519368746755	-0.143603881916889	-0.180999305996384	0.331437125784792	-0.203023651661316	0.338857062144422	0.285459708305707	0.180739730146455	-0.144752545031331	0.134984113893692	-0.175964842701392	0.164872252783753	0.679891023066939	-0.196620520484641	-0.125511172285575	0.0504773646477155	-0.252850844795901	0.08841412487463	-0.00322605920312213	0.0201561745496237	0.357195040485349	-0.401567561374071	-0.114097261576745	1.53454032325879	0.231915045907187	0.14555350302856	0.210864137944	0	0.06470591309958	-0.0153052122721005	-0.134107101503558	-0.0707935416704446	0.0593198260055612	0.010300450287172	0.0141808892377107	0.17622782020834	0.241377429722898	0.119538757314127	-0.283428831015838	-0.0396443158290438	0.131299070052218	-0.0925608138923903	-0.0776524631910348	-1.77799314912831	0.0354883473119365
OXFU_1605	0.301989181196003	0.0318024466444089	0.0104007016947234	-0.231231726576943	0.0880959517262299	0.0422216129878739	0.294352702503796	0.19222445171336	-0.144401629312809	0.183954702758006	-0.0415615957227122	0.257103438013386	0.484765860599158	0.127418176644718	-0.420029264256502	-0.117745263809354	-0.115637502222045	-0.20770163749222	-0.0772758431980964	0.00470257524603213	0.135200356539824	0.037734640900561	0.0465415967225264	-0.141504533346105	-0.0401760510862048	-0.32333619226776	0.15896086913168	0.324682439336144	0.0615419691703577	0.18010976577844	0.149109682268977	0.295736607359211	0.288463035049203	0.105058519696785	-0.108228402130382	-0.00414701608505741	0.177924071908945	0.148132201575424	0.088999357832293	0.0196795682304822	-0.0814979976149027	-0.0509003293840307	0.080621869279403	0.0135007002717993	0.0114149284144038	0.188953524768004	0.120636014431125	1.87468846352532	0.239826494122465
OXFU_217	1.91007113098498	-0.279810036628096	-0.0807403218931125	-0.145773349337566	-0.0392304350277457	-0.0936325239436373	0.130941272402042	0	-0.438575146909383	-0.0545078625655582	-0.0423521846839563	-0.400484706082606	-0.387354699305819	0.343002652285115	0.154797926970351	-0.302229016898366	0.00842213398871472	-0.29997905189083	0.1475478691255	0.80125642687252	-0.0284613207160325	0.328799245734482	0.195043011749848	0.321831959359765	0.496399060408435	1.90460549314909	0.302885637626822	3.48227094882215	-0.616772336757841	-0.0829150997390613	-0.100990653162112	-0.320603788403375	-0.0709587219441481	-0.0446826509485071	-0.0834843497091313	-0.131665548264319	-0.119470841610406	-0.140502669576919	0.0435684008998836	-0.00227129423743122	-0.0102047705645821	-0.0396717159662794	0.0656078550662142	0.104772870940362	-0.0620067971169305	-0.105330818330897	0.107932963019088	1.09252400581306	-0.166658595626345
OXFU_220	-0.00722762247223585	-0.0702952149825455	-0.113990262803494	0.00338953296419646	0.0875521504133014	0.137174381566637	-0.18375327115351	-0.0562843386209	0.570080197132895	0.0936885518542825	-0.0789174921374487	0.317712842837932	-0.133493578518237	-0.166914075790417	0.104272499284804	-0.361553352690538	0.46928935683573	0.230189760524218	-0.151279674333805	-0.0901455026471414	0.129980956035405	-0.0674238848364284	-0.0664230170571867	-0.0819706245302922	-0.442170936287703	0.103683625895884	0.185329150066954	0.132807912024173	-0.0843421213409839	0.040393659574168	0.42550303127387	0.0584362835234256	0.0133534235409014	-0.00570283832551051	0.0672062000371905	0.0649314643431973	0.0241656812947957	-0.0229258449580705	0.069643082925924	0.0753701319805158	-0.0807478761620599	-0.180797557188718	0.205028838102852	0.128033493520485	0.0777616385583673	0.329088516270939	0.156885239257698	1.14718972196486	0.183328818141754
OXFU_247	0.497913141505895	-0.0919319239626485	-0.092443632660942	-0.190254555696127	0.138867449370477	-0.15979556448696	0.158121923392109	0.106113908592301	0.891645492290879	-0.0699679358706482	0.0791866151313645	-0.778400382431971	0.139991923747584	-0.203880107136931	0.0365135259837643	-0.526094408540239	-0.143013465180082	-0.758789560085916	-0.0577801279340502	0.0661564268865131	0.0624431763171676	0.126102997522659	0.398357222540898	0.0907689608594726	1.03309494223236	0.76596654491762	3.00102286635602	0.317285643504618	-0.729607577578031	0.0261169143013419	0.0503087322974087	-0.151412215623473	-0.0499287389738861	-0.0930220011052884	-0.287780314797388	-0.0303652514918102	0.0433326622877672	-0.072448796400046	-0.0377058608719683	-0.126630953638592	-0.00137293685365562	-0.112460500525942	-0.104080165188662	-0.00104189462093096	-0.176011965427353	-0.451787769941987	0.0736959762425826	-1.49106050674129	-0.14612037973485
OXFU_281	-0.812656440534861	0.160450821316845	1.47200926513173	-0.0599605506105895	-0.0249963626837042	-0.133608740544422	0	-0.040405417468393	-0.0447512606371889	-0.199279111412817	0.454997302077839	-0.481497332123713	0.442853416764338	0.965410550175893	-0.391127605193104	-0.0840639100122555	0.887740795074572	-0.0634439822624016	0.0113957400282325	-0.883780500667846	-0.280920312731757	0.286051497722696	0.0937333195937771	0.0749427086725613	0.128570667686803	-0.0893116590051406	0.0647475684691058	-0.223550993034341	-0.691367379390629	0.111674243785695	-0.0591761968637203	-0.120766458744455	-0.176040001686086	-0.098023144909309	0.708334232283049	0.124978613564621	0.0917532203413485	0.161392251074687	-0.12250533595324	0	0.187545974674997	-0.0333828054140586	-0.0280843762878034	0.120166031313752	0.27213649613415	0.0279525983870306	-0.0735380090251967	-1.39271419965451	-0.426219544872057
OXFU_316	-0.563879916336314	0.143292457522857	1.75680619471027	-0.292666220468747	0.169053363069438	0.396795693353432	0.61746948741825	0.0405368332732365	0.592260022007597	0.127222581900635	0.245586558064848	-1.5384107629601	0.070492719612421	-0.0230187821389018	-0.0794684494543905	-0.601849700471475	-0.5075680095538	-0.394499040660351	0.0428966438081262	0.406859748303589	0.216697101223315	0.14859836809601	0.254983336462834	0.108607420595129	0.811268933030334	-0.613559017496095	0.28905094846888	-0.617888848443446	-0.545417546105284	0.132401428059675	-0.260798188614714	0.287087112515324	0.105978257624684	-0.00992633459385051	-0.173337096598286	0.0271442598934515	0.333895111759734	0.484250081877985	0.0257241468983036	0.340745546319688	0.192902587809807	0.477869655284333	-0.100892757186467	-0.134086165215659	-0.064792737687732	-0.561260268087189	0.0365692975205638	-1.90872098928411	-0.506818828505613
OXFU_320	0.891125185622453	0.0411691269898219	-0.180705497271478	-0.175193795326067	-0.0275889373413629	-0.129804763261794	-0.046967306167593	0.58873605368222	0.254120837483199	-0.455029099001406	0.130525365402147	-0.149571343353418	-0.00330198612976496	0.446588567501721	-0.125682350352887	-0.390420024136411	-0.162967943767489	-0.052857301520211	0.175118428035816	0.0999267611179189	0.0415265400901204	-0.0879248727062283	0.216807488908906	0.338139713553461	-0.141661189071578	-0.674329631535769	0.28331162396398	-0.495066510152303	-0.671951621980933	-0.0296517222424733	-0.281709631582924	0.0335289369401943	-0.104482668405891	-0.0398600892308657	-0.0356566382485681	-0.119998040448042	0.140149750064855	-0.0988125251404233	0.0240376894460086	-0.00115727335513327	0.00692133659523394	0.095939182021354	-0.276375106776632	0.130984635189467	-0.0725877083448487	-0.0986858062697429	0.197632616612344	-1.3666425859022	-0.232052414173065
OXFU_337	-0.521260129807626	-0.145627646267616	0.0996657191587969	-0.0710538912102645	0.0870570193930513	-0.0571447223977128	-0.0503574444176316	-0.317094853742559	-0.347078032087397	-0.153639333095396	-0.119620399789104	-0.0193850201244183	0.211301496388435	0.615440381130885	-0.566954477108503	-0.0348346697658133	0.669353384240109	0.493734582664373	0.119883361367114	0.129673867878306	0.137662232135818	-0.0604819779625489	-0.0771884566486589	-0.0456357413753773	-0.228383748947113	2.3807203120442	0.583440853133352	0.535932512787999	-0.304929592732409	0.0436407833898276	0.888998916577296	-0.0225918903125484	0.0611015552869754	-0.0588240932480021	0.143313023551282	0.14260689387558	-0.0183838755012546	0.0517621192101867	0.174318836725575	0.444693732756697	0.115128051859554	0.0819800994625561	0.574063445104517	0.14077467936	-0.0382024065638118	0.238453332112218	0.0296784802580031	0.867922064410278	0.244766103369358
OXFU_359	0.41666282130786	-0.0323190680605707	-0.0383970982825486	-0.150612781834707	0.242251252547558	-0.0353968269702603	0.155249104592205	0.0507089098769127	0.905480619360613	-0.197388662540006	-0.119733076052555	-0.0311766292081108	2.43352255107445	0.142610186156896	0.280866451151866	-0.11402416085618	-0.486914939123846	-0.543390026608627	0.134713704712017	0.373038899151696	-0.0432054031354818	-0.130705756351514	0.0134463404360323	0.191540718361388	0.135509195388324	-0.813179002596748	0.0477644194890055	1.14401358648601	-0.523909888063072	0.129529913664156	0.0820970789955937	0.335864554567097	0.0517421830709246	0.0525529076707508	-0.194823923231336	0.314312042730325	0.217743473895	0.385124509186232	0.0315538573039627	0.120268003305852	0.192500623296157	0.205471164913994	0.0291099896555789	0	-0.112453176070257	-0.358600931716993	-0.00293985101736283	-2.64341375998899	-0.479336606577178
OXFU_360	0.953246705470759	0.0760846706115544	-0.18103773198089	-0.123213863612572	0.148851863736949	-0.190090594088584	-0.482431081345126	0.11396590083005	0.36532554095406	0.0411834096989434	0.445100837618332	-0.866098875963683	0.931729998288017	0.974326822174659	-1.09825868527723	-0.542248827410656	0.0104833287420973	-0.290812920571948	0.167047962534202	-0.711406383666789	-0.0846950405870275	-0.0580120101982873	0.441785160585299	0.0572474105382073	0.92983806708635	-0.416479335468928	0.534872235301561	-0.574418831566478	-0.640256059515168	0.295049394334115	-0.0999423128511658	-0.133499220526256	0.0610302055567242	0.0956587549841944	-0.146405760997288	0.151460615914761	0.359895230496407	0.18808816205207	0.0186636837727203	0.465373514448721	0.206782426307781	0.126730049477808	0.0422440526771259	0.0906931844263177	0.100668174348953	-0.43612603487177	0.0947361071366627	0	0.0515049156140153
OXFU_366	0.439053623996143	-0.0148083748324511	-0.157655021571269	0.217815832608023	0.154049171150244	-0.0653277654156375	-0.016374563787469	0.403308678208917	0.0060404708514854	0.0976835070541355	-0.0353590328230613	0.187593011619637	0.0285822650461824	0.0441311644629826	1.62239252609906	0.409072395290727	0.0309458351186418	0.273622866095571	0.0641368814459262	-0.130855744276909	0.219573943026213	-0.0036863089886312	-0.0538940537479755	0.115300493347553	0.584872965171696	-0.385313255840496	-0.161244667353593	3.47223626642445	-0.303110219078163	-0.0365988898469695	-0.105706275733844	0.11886083351567	0.0187923582539922	0.0906979820378537	-0.14167569225331	0.151073777501973	0.162062974710467	-0.158383188531849	0.10873513181521	0.0463577643609705	0.110329107173261	-0.0336465996372448	0.078196307045971	0.110049723961549	-0.00891203500191096	0.299342504537134	-0.0737967530475965	-0.424686570290316	-0.0944584691692736
OXFU_37	-0.428915751520458	0.132543719146633	0.106627766426322	-0.195277059467962	-0.060738096502297	0.0365206421789965	0.0372885530104163	-0.0717749709697264	-0.0430141550112646	-0.123207425879429	0.120096213127866	0.0268673191370521	0.316732150548098	-0.184930482498415	0.151309626674685	-0.409583736073969	-0.00700531116511272	-0.387037300558534	-0.0704593513472387	0.0187971110089435	-0.0365608753174733	-0.152119752429737	0.0884303236611954	-0.0816534091663114	0.306155367640073	-0.501826073890667	-0.232046809170835	-0.612298792486263	0.102016229469062	0.120508586442315	-0.25178215115464	0.097919248665848	-0.136614764288731	-0.085468981253433	0.0438901262694888	-0.027134366422378	0.0619073293560835	0	-0.0706857150004705	0.0339320050538934	0.0848990133015374	-0.0825150617035506	-0.182808752077263	-0.0577585577577331	-0.00799444954987494	-0.00511657005314919	-0.0536739539331566	1.40532399347811	-0.164316468165685
OXFU_419	-0.704078370012484	0.183900026999851	0.117554202525888	-0.0648766444286334	0.100156975264116	0.0774735452175013	0.331983705924374	0.26007612159067	0.312428541940359	0.00233907434938141	0.391544033534602	-1.0966769641303	0.00169400570731248	0.659066155892314	-0.35391822075213	-0.515043226324399	-0.0615068495340108	-0.219653474751737	0.168997561815365	-0.0405185845495382	0.0417984571743952	-0.120360718287855	0.287760978918155	0.112165496102864	0.464817579479414	-0.420659521363236	0.0997451325445079	2.42217763547222	-0.649567467455988	0.0683651254015418	-0.264502167888032	-0.0480198404977328	0.164423723955319	-0.0934017676879099	-0.214025816723145	0.116221138071622	0.366348816276201	0.0752815431396812	0.0154402380629799	-0.156333952348318	0.000612083754795378	-0.0773581050630581	0.0293889045117508	0.145718899980921	0.58429126188676	-0.398463105558895	0.0136849531320804	-2.80137776494033	-0.419264171876649
OXFU_446	-0.319790295631471	-0.0631778333366902	0.272475207756127	0.150611635015098	0.020139652640025	0.0501782462352618	-0.162076937046891	-0.0340243157306226	0.129093063433737	-0.202554438326854	0.0566694569151363	-0.3329000935891	0.312548699188655	0.555635474545818	0.412168670041947	-0.277927609287215	0.329058497218027	0.516126529467861	-0.15566953743287	-0.327392127305856	0.292024029539432	0.0165306028375896	-0.392659364336462	-0.101103135680846	-0.145780191321477	0.758160037726167	0.517239057511065	-0.499337583843461	-0.455607894983342	-0.0723616213911217	0.30634735083934	0.175103375772546	0.157739030267271	0.106884532997213	0.537403030157825	0.0644361365591104	0.0690736426124516	0.135788837158522	-0.011268266429294	0.019804524844921	-0.0487745678267233	0.229877925464497	0.495383121460715	0.220712275695362	0.049632606348992	0.275676057205709	0.196835990291956	2.17962668110998	-0.102718292920789
OXFU_471	-0.198258060757093	-0.0256629616869815	0.114771133041161	-0.118655979422008	0.0296973921558727	-0.14531299990837	-0.014903970690483	-0.292475215339923	0.0649207694055969	-0.307802005265327	-0.266005958240846	-0.56022843958822	0.0684170169646592	0.330430469583092	-0.161800637951053	-0.137875497110792	0.361372167354983	0.492012299803604	0.0614983552181672	-0.0212908162333552	0.401287381661082	-0.26687134471804	-0.343689890163566	-0.0732020011493528	-0.622559356175195	1.34644211262355	0.558713985212138	-0.400958358484487	-0.416123759028556	0.0256927589455712	1.07453832933662	0.0507846411477679	-0.179818990597545	-0.142338749627119	0.602058662031744	-0.203945972676982	-0.232157904789671	-0.0787950176525705	-0.00498823400137027	-0.0649429161370811	0.00320521013310178	0	0.193853696224511	-0.045256068419568	0.0695175725037285	0.196478910929802	0.109552800731578	1.95801150855287	0.198965985770772
OXFU_489	-0.0823248249171087	-0.129098886998392	0.181442302358407	-0.054073272484888	0.0181386397072041	-0.0548209016543457	0.00559950690488087	-0.313923537998797	-0.298356371226866	-0.114724447927928	-0.287802822375338	-0.558733486903968	0.0974352007471992	0.0694574208807534	0.0977454487683964	-0.287607860184189	0.137833834760706	0.860795372108202	-0.0205068392230603	0.142162103828886	0.203606712589559	-0.0204134127174611	-0.351420261426326	-0.0678103893151591	-0.330792050893832	0.708612802426508	0.179719785979056	-0.256595946893002	-0.256618486673262	-0.0366458310684575	0.832512019235152	0.192081615837297	0.101465307885489	-0.081447066211943	0.834671209510664	-0.0852991578630267	-0.14399841546811	0.0297113082842726	0.0432635231646286	-0.0298078013932033	-0.135419700861703	-0.148562363635536	0.0287166006529818	0.0398623575075687	0.0692178792049156	0.20052643041598	0.0310959030186459	2.52252293855481	0.351574589344099
OXFU_513	0.863968731621723	0.0692814817714561	-0.0406301121546166	0.0769184614380638	-0.209696970974739	0.132252271837368	0.0199679236154111	0.0531748681395907	0.550190480558478	0.0517797633346815	0.419526370457408	0.180229371125701	-0.110985773736664	-0.182721737358672	1.54795807997073	0.315078286451906	0.392342017736236	0.0708942593318751	-0.0289093449449054	-0.101072246345211	0.0711633699290588	0.103123431088529	-0.170942368605587	0.00676641451438916	0.00319234830430837	0.763866324378757	-0.158401280942485	0.191203562318567	-0.423099480085848	-0.200985484879313	-0.2076161872318	-0.303507653928367	-0.0883657015650998	-0.0945494792174544	0.420994830059565	-0.153770377236633	-0.126486306201874	-0.345712014740175	-0.1471139637172	-0.33703572892679	-0.123837290968999	-0.178740983161021	-0.0907573812501736	-0.100786753337645	-0.16312481968743	-0.158244450015099	0.0236085205823343	1.18660809706598	0.116594190205371
OXFU_543	0.323470480067462	0.151738329546984	0.00781084314213754	-0.200132847598323	0.0575959672492288	0.0155250800756348	0.0069838490496501	0	-0.0709983289075464	-0.0925603322366659	0.155831325869972	-0.763031669120602	0.0956361217954953	0.186392329652004	0.686714267125385	0.0935932011077893	0.171992120811023	0.0700979676857756	0.176547375465791	0.158005171106652	-0.179642738875761	0.16775713120943	0.0906550752989954	0.0649524476303836	-0.0938534638379536	-0.711420516628527	0.684802735727935	-0.361552286329487	-0.60452754455797	-0.0374771920269547	0.00608208135871546	0.12569772587695	-0.10357034454066	-0.0793216399087829	-0.301708534062539	-0.0427472644674634	-0.0467168560925382	0.0512202036594944	-0.0997208964836735	-0.0640196675354554	-0.0526547368511364	0.0334577316443658	-0.124788472047836	0.054471257445039	-0.00577625616633037	-0.297439701064994	0.0347125011632269	0.801088183460639	-0.598053634520253
OXFU_547	-0.197468620225145	0.566038527105808	-0.00656877238664144	-0.399397932782418	-0.0306737568857374	-0.183304608922322	-0.206727043900504	0.510971599708654	0.042190030627927	-0.0771743032422578	-0.0210309593760285	-1.27715516206075	0.11327093078005	0.0434031715009656	-0.26537294247248	-0.251735678340982	0.122448722653671	-0.392077817059215	0.12018385705246	0.187069949356687	0.106198547145461	0.0477204410786398	0.0216667461673379	0.0834248165030091	0.735407130883821	0.141091400644106	-0.158033897207075	1.10301163563958	-0.759433328711102	-0.0749825186346873	-0.23546444415638	-0.167519776589547	-0.282957045603755	-0.205353476256195	0.0991283994222019	-0.106123191872459	-0.0427971862126713	-0.179525479472083	-0.121211464236246	-0.0527249084784724	-0.118813939875599	-0.139670767735107	-0.172200611960561	0.00527457353751704	0.340887634091194	-0.104380828539244	0.178329443562915	-0.70258495349656	-0.619375485288923
OXFU_557	-0.153403827648816	0.412086028827143	0.186821618020787	0.0270434266858624	0.232392223065477	0.144345556800151	-0.156482085245877	-0.133227221506724	0.0359465977043802	-0.131169989521689	-0.206930373819552	-0.42168689882319	-0.356450730294201	0.382814304915162	0.671460587503748	-0.351814492708123	0	0.140787473092781	-0.0176969132531117	0.0430026291083454	0.321761121296566	-0.230407906898473	-0.305336804412233	-0.135047499704435	-0.785028321966575	0.602581629124112	0.859003680728751	-0.443360179179071	-0.435176284263695	0.173024642157447	0.448540386974523	0.00420123153437757	-0.104520984870743	0.0717673366389979	1.92789803228702	0.183764745886832	0.00320471139728351	-0.106833583241164	-0.0435903908393422	0.155709399188295	-0.0318620861092764	0.0508491104834574	0.217983331347321	0.183359739104954	-0.0152436082460254	0.373947706778991	0.271671622951442	3.03217944396446	-0.0320443355127669
OXFU_559	0.561982473886477	-0.0247300196238032	-0.240633562420148	-0.0973514620487858	-0.0105919784984967	-0.0442377835985748	0.291911594689038	0.0810724044956226	0.0557737191766359	0.602696415828254	0.264874829107512	-1.93679002002064	-0.118515655889011	-0.0528375811860622	-0.398119444832799	0.0327088898808812	-0.386748862544032	-0.802550056128606	-0.0309800164356866	-0.34287299440399	0.196695871389404	-0.127571465541024	0.507380482611024	0.315350328487331	0.576125388461125	-0.576680185623638	-0.149480265077479	2.65285801432241	-0.538882046569441	-0.0279666742610594	-0.275962367925276	0.0198034538475103	0.0362932377198861	0.166089384860755	-0.233439068100533	0.00386877363762039	0.121864190106823	0.0279572853955781	-0.0424205375781765	0.0302932676287577	0.159761290883109	0.00811490092110834	0	-0.0934340822872484	-0.072292395429336	-0.437177923737502	0.019977620749156	0.147739172078058	0
OXFU_57	0.0119330794952628	0.0229895241014892	0.115008685529952	0.122933316518069	-0.198626326600669	0.114830934243628	-0.225815100740697	0.0379727875493971	0.0519700800785881	-0.265148875888471	-0.0372150645963036	-0.252315576790739	-0.023351691402727	0.297201084379595	-0.500934917604164	0.166484025909986	0.372907363193504	0.130350460255662	-0.106506175656668	-0.0212908162333552	-0.245907807659536	-0.11764586662521	-0.24869078997707	-0.287274219069798	-0.140920432833283	0.814343923712736	0.297960392527014	1.89466890978443	-0.259619160211315	-0.107272809895674	0.720453506606383	-0.305820867487282	-0.166887669539606	-0.201029657751221	0.533409444776628	-0.134460630213107	-0.0694446560015347	-0.173125890174733	0.0254801639322331	-0.109025740244775	-0.172049545433328	-0.229477418131601	0.0104982659704298	-0.115643783345098	0.00813071407024069	0.441097405519043	0.0813678792333838	-0.0839364324557845	-0.0652980107146419
OXFU_662	0.478057359910739	-0.00523592687309637	-0.060147716053143	0.361335245100723	-0.0460960456898754	0.0320169668828685	-0.0731232622607561	0.132117555776626	0.263468401091577	-0.278188737761484	0.211942127414032	-0.864771347167688	0.222711147612314	0.149145547267671	-0.256137795489538	0.0742218902626494	-0.261703446265937	-0.159052320185797	-0.0246348918449255	-0.307876280553065	-0.273992006984667	0.0503907409283753	0.219936096955747	0.106512087226172	0.101889207333383	0.0186694666639093	-0.144459111782941	2.42278068190393	-0.381747410955121	-0.157276587757269	-0.0803304007367833	-0.100721065298717	-0.0733840232478382	-0.0568798468365742	-0.0789016074365581	-0.0407905938868058	-0.0276233886381796	0.039365400754769	-0.143608130025757	0.000464774874813223	-0.0792806093796467	-0.0798944448772065	0.0125263625345315	-0.121886828710116	-0.00327026589702051	0.559508020790946	-0.0479521100697336	-1.39464325785753	-0.117383251015595
OXFU_885	-0.0125074249861097	-0.154410132639192	0.0969164475415566	-0.0566533765444392	-0.0163994464251531	0.0842851848784751	-0.147350366963817	0.263771350758994	0.655357767588472	-0.170936382868994	-0.0610261404145498	-0.484117008191567	0.188834481087817	0.285873556644639	0.0504050065657093	-0.385666669532983	0.172184108257937	0.285162526492889	0.0387962087551961	0.0627621488840511	0.133141669836237	-0.221670326197227	-0.310883590728054	0.0305708102951184	0.0918372681882063	0.992144911724006	0.228228349408499	0.583414712470799	-0.401529221852694	-0.166590328339883	0.402597263003404	0.100491181342986	0.0110939923181963	0.0564206444260133	0.117020824892814	0.0245897682172007	0	-0.00473277943415784	-0.0598379925961767	-0.138037848023252	0.0325744511049653	0.0594219408017542	-0.152249616263702	0.0493979773749382	-0.0543032153916361	0.135195360364835	-0.14768287450882	0.183492776999302	-0.024972602948246
KIU_101B88	0.424125513008923	0.172491742604023	-0.259264796874218	-0.232303133622461	-0.0305170759626123	-0.135559914795613	-0.0806428920565772	0.184445426017634	0.0703733191717375	-0.288477592940423	0.754248722770952	1.08084397470463	0.123048017461491	1.60599471706872	-0.396353300731901	-0.474704974537704	-0.248051847304528	0.00403551093419896	0.0289032570583971	-0.110876864871178	0.183157160342039	0.401215120047193	0.267159508493805	0.197567275852002	1.99630305120748	-0.040225603412523	0.249763905898763	-0.219902864307849	-0.782120076557726	-0.063155341351959	-0.253059033814896	-0.0535328936700381	-0.0110619056366312	-0.211436188933435	0.565313842672929	0.0611834372007056	-0.105449248754832	-0.0511341115730035	0.0664113112494356	0.00634019713125689	0.013928900878712	-0.0969307107208248	-0.404631893072277	-0.186489744983852	1.5864331438153	-0.0644474251552418	-0.130957341300917	-2.2978364335276	-0.59443764513745
KIU_155B52	-0.211081081308478	-0.0060908038788002	0.364379358297017	0.173041438182401	-0.128745938637943	0.0928363364663496	-0.0110679428485625	0.0194890005865886	-0.303204748960344	-0.251590044579868	-0.0841829065821871	0.617119843880517	-0.223340658493095	0.0329776966961087	0.122467588662968	-0.15549929280977	0.374742448038858	-0.00403551093419985	-0.115888627895084	0.0494129057715753	-0.0435114057702681	0.130259505304878	-0.192965550398272	-0.0653419570027992	0.320314028872583	0.235353239593338	0.126086193623554	-0.401207929532013	-0.143047725141488	-0.0282082934606879	0.0585842841139979	-0.100008779823927	-0.0202079428569144	0.326693856301195	0.822381370548299	-0.0268312609153112	0.0256539971643219	-0.0067862471560165	-0.0289455283897091	-0.154050019304986	-0.160015159247479	-0.213478735968863	0.441937016171648	-0.019245149247026	0.111443467588102	-0.0173502854670809	0.286044541795433	0.83922448519985	0.159403580581182
KIU_164B81	-0.293096866094206	-0.22257134086592	-0.225345543308342	0.0255584036168072	0.0385667934309613	0.2224295213293	-0.0858293650453739	-0.373838656254385	0.36263039637331	0.207690073337048	0.0530002583645766	-0.507655068672527	0.816660681052708	-0.133710544902332	-0.0326272219037591	-0.12017762666851	-0.508555805381313	-0.410951804474112	0.109046085735298	0.0096505743619506	0.271967212264829	0.292764874208117	0.545052899377188	0.0655311407243847	-0.069785573398248	0.456796894486326	-0.216134370210706	-0.0628642909188886	-0.623451181966924	-0.0373929044314484	-0.137603401559299	-0.0803855239627307	-0.0140158833870307	-0.221793064713409	-0.211097791274506	-0.147130832078982	-0.0121990600461803	-0.185365894511281	-0.0150231564199892	0.169663898289203	-0.130543367151832	-0.0308506805244786	-0.459241957495353	0.0689925678935319	-0.0635322697489691	0.0429130806361595	0.0266358272149928	-1.86656738580969	-0.347749770684594
KIU_188B13	-0.0713685410486136	0.129456748829281	0.0166709121498522	0.0535071772377986	-0.0505051880476661	0.0184055640613741	-0.0811684106735218	0.37406205134228	0.0578202832978021	0.00422024894883277	0.31349841889316	-1.18807028116905	-0.0449431652672594	0.389023464197077	0.100417977479049	-0.342598885351141	-0.277316969976995	0.228352719352259	-0.0833349886832533	-0.510052317069571	-0.111112908338904	-0.187713346834605	0.170223810975027	0.0354459977797227	0.660888985165512	-0.0460153422564753	0.0847442970696237	1.79080151709463	-0.429239268954482	0.109524286785316	-0.118821836921075	-0.00101841280230097	-0.0812941069762454	-0.0880450407819817	0.00383546609415131	0.15623227895843	-0.0509717428799368	0.021263321957032	0.00262161408646922	-0.284980352921899	0.0650205810082465	-0.156094403594912	0.466844863434886	-0.0269429865600417	-0.0316249231488708	0.189809951332918	-0.0886883924944059	0.180029540402074	-2.23671168431139e-05
KIU_303C36	0.259333599227674	0.102356876534084	-0.314398439427108	-0.19344146860351	-0.0659684180205447	-0.129579459166243	0.765070191800444	0.239529282011514	0.305657172830491	0.0302325285802132	0.420611284676158	-1.60190472224535	0.865795759944652	0.533021211090008	-0.647177496852107	-0.65536574370987	-0.970985274801197	-0.429252918023336	0.15159996877339	1.04053960226887	0.174735605812977	0.483995263863286	0.388833956671498	0.241497622299154	1.67911774159898	-0.785665239858444	0.211028299464639	-0.517351897451501	-0.596007383887866	0.0898419772174719	-0.295429369397059	-0.033781935078844	-0.0389820032779209	-0.227500917059409	0.137107330651981	0.163945720146963	-0.0475428602925287	-0.0065138426259379	0.0935850440957928	0.046688919239406	0.116951321307805	0.0846738714949726	-0.0703589568680441	-0.0382814479041516	-0.0442653898830609	-0.149754319954236	-0.270444085689501	-2.71150329460805	-0.000755179059255262
KIU_304C89	-0.0829004715322199	0.0521190046369712	0.0747079649317735	-0.0708311430440645	0.0366999807407158	-0.0546770584965475	-0.0318376535301823	-0.00131593499943428	0.285634749982583	-0.354190799074964	-0.101283254280748	0.712158693227346	0.00902490862103811	0.149376080827138	0.668515602049105	0.105887838190217	0.419513620214962	-0.156566813584865	-0.000956584062353327	0.151187717074379	-0.1583460250594	0.00387751676980175	-0.145797976798606	0.0019212423292118	0.429166885685678	-0.0846248454716818	0.125526814571121	-0.0025357409456405	-0.063348781990459	0.0460391175789708	0.13898182729266	0.00101841280230097	-0.0309280638157095	0.248836637518416	0.105196374396404	0.120980580711988	0.272515293716398	-0.0795068280499338	0.0266438077276323	0.103877190449642	0.0745428841515248	-0.156597388393459	0.76249408758034	-0.0744320325171532	0.0602013765580647	0.217563261328369	0.124329527600398	-0.428453311158295	-0.13089085845488
KIU_308C93	-0.542911832109443	0.0221022442340781	-0.146208420113935	-0.0413303412472859	-0.107967404252745	-0.00877164583280354	-0.299873192151148	0.135047929364619	0.347079963952825	0.265374070416887	0.343751392624354	-0.281903608146637	-0.482942608889203	1.2675760164084	-0.35618395715122	-0.0646056683526474	0.264638627378444	0.0168832493347058	0.0169522252191043	-0.352435826742033	-0.223168836588057	0.0106632754363143	-0.0471746730438745	0.227609807079637	1.11683156017831	0.0740299644605429	0.497751116731044	-0.226166547416394	-0.438590192700647	-0.0431080796020451	0.137462020269642	0.00653954785076749	0.047237567517775	-0.218994257525579	1.18703390546662	-0.106996408901209	0.119181264855187	0.0106529505724424	-0.0702124321954702	-0.073450171282273	-0.012873053980285	-0.159579809970586	0.498749594408092	-0.0466667475544913	-0.11103058368498	-0.00956717233220302	-0.107899245432175	-1.98029742173378	-0.175519193796109
KIU_314B55	0.793202028061376	0.0222818877273987	0.0861196208635363	0.160747828337725	0.125461438884799	-0.354284841136605	-0.0372185701910048	0.204580132835089	-0.31341120684578	0.154585260063945	0.144096585598797	-2.0309995246133	-0.00902490862103811	0.567373372644029	-0.484307920282333	-0.398585814268836	-0.336096560602742	-0.073193923489665	0.0479474574934506	-0.301935421548084	-0.0782183114763835	-0.296981612676613	0.458260025371795	0.17096898094565	0.639615810833148	-0.181431316330814	0.294848242778572	-0.663647356404076	-0.57590149738176	-0.0151175484101865	-0.134126975701376	0.206382581502199	0.0312466080702132	-0.17126739259349	-0.142082907712545	-0.118865015839814	0.0140497934869162	0.158734211173414	-0.0287270989951462	0.277950112208181	0.115929892940429	0.289006711020486	-0.0966449683289641	-0.0140708130864695	0.215056812556155	-0.308549909696154	-0.120602160693395	-1.42063245284312	-0.23088164349477
KIU_43C47	-0.0501513626318726	0.083875125206069	0.392547206750669	-0.215282775932361	0.0455508029202507	-0.0321016603726703	0.0664277628806111	-0.243061469175746	0.378659038792332	0.024161326744307	-0.072343331456368	1.13941461645649	0.360483275956662	-0.0125857324182983	-0.321685819688913	0.19416100939433	0.038277282282984	-0.0396712021919434	0.0814178467186164	0.531499921915181	0.0170339860252828	0.203152428478981	-0.0837704421742469	-0.0706431195930082	0.218050002576197	-0.082703846090908	-0.0369467110397702	0.0111819148605594	-0.119245538363045	-0.139423888815884	0.159039053072494	-0.390840723982702	-0.149349745675075	0.108338409360057	0.0333566687204456	0.0520933092705462	-0.292826225610238	-0.16781336654836	0.13784353435785	-0.249027547047856	-0.0672253027238823	-0.0220561993753243	-0.164100268864225	-0.00186526933867182	-0.0927318962933124	-0.131269407801358	0.0872629091522995	0.241653076762011	0.393567389897818
KIU_86A40	-0.936770181380496	0.319499379577177	-0.53894724083047	-0.00425519141026403	0.0243906705893631	-0.0393689046796113	0.184386005928335	0.0263812682955802	0.350145010106612	0.321924291552059	0.412271858110662	2.96334652491646	0.292282087026448	1.20856854639159	-0.828871708958053	-0.515100725451323	0.47391997399908	-0.895390458703091	0.0919195922442664	-0.195871276876742	0.353160658040814	-0.231861541149099	0.247664315349487	0.0873767197062465	1.83655926784009	-0.378015780353913	0.409564593456538	-0.294563907285721	-0.513407722133817	0.0867021431132255	-0.420263069341313	-0.0757410798494202	0.142644007711772	-0.110157679039923	-0.139040801627803	-0.0578885257003074	0.30232605818617	0.135483816124001	0.0419735117129294	0.315701164009853	0.0433459079422824	0.0999289116845077	-0.189015948839875	-0.0187573023976473	0.324777066643878	0.260871758408091	-0.118181960661212	-1.6181931683628	0.310542159488969
[truncated: 71 more columns]
