# Supplementary material for: Signpost Testing to Navigate the Parameter Space of the Gaussian Graphical Model With High‐Dimensional Data
Source: Biom J. 2026 Feb 12;68(1):e70115. doi: 10.1002/bimj.70115 (PMC12895234; doi:10.1002/bimj.70115)
Supplement: Supplementary file 1 — Supporting File: bimj70115‐sup‐0001‐Datacode.zip. [file BIMJ-68-e70115-s001.zip › code and data/data_KEGG/er_negative_upp.csv]

	AKT1	AKT2	AKT3	APC	APC2	ARAF	AXIN1	BAK1	BAX	BRCA1	BRCA2	CCND1	CDK4	CDK6	CDKN1A	CSNK1A1	CTNNB1	DDB2	DLL3	DVL1	DVL2	DVL3	E2F1	E2F2	E2F3	EGF	EGFR	ERBB2	ESR1	ESR2	FGF1	FGF16	FGF17	FGF18	FGF2	FGF20	FGF21	FGF23	FGF3	FGF4	FGF5	FGF6	FGF7	FGF8	FGF9	FGFR1	FLT4	FOS	FRAT1
UPP_103B41	7.637	6.06366666666667	6.5085	5.273	4.7345	5.03	6.955	6.534	6.2915	5.7075	5.0915	7.2575	8.495	5.59525	7.114	7.2834	7.0645	6.648	4.99875	7.211	5.69	6.0545	6.0275	5.33866666666667	7.557	5.404	5.80116666666667	6.06133333333333	5.12966666666667	4.1922	5.849	4.84	3.962	4.52933333333333	4.54	4.73	5.773	4.509	3.152	6.368	3.92	5.292	4.852	2.474	3.489	6.52642857142857	5.27533333333333	6.602	6.692
UPP_147B19	8.747	5.93366666666667	6.0315	5.2226	4.421	5.527	7.197	6.66	6.15	5.372	4.704	7.8495	8.261	5.230875	7.682	7.6702	7.312	6.894	5.73025	7.218	5.9035	7.121	6.573	6.055	7.5115	6.85	5.14883333333333	8.398	4.69355555555556	3.3464	5.89	4.336	4.358	5.213	3.8825	2.933	5.171	3.904	2.164	6.337	3.93433333333333	4.853	5.555	1.969	3.9865	6.51542857142857	5.16933333333333	8.014	6.423
UPP_189B83	7.94	6.18566666666667	5.883	5.2684	3.6925	5.353	7.319	6.919	6.1955	6.2835	4.6395	6.4435	8.692	5.28525	7.16	7.6952	7.593	6.126	5.359	7.329	5.4435	6.029	5.6445	6.234	7.3105	6.349	4.67033333333333	5.731	4.755	5.075	5.4415	5.588	5.499	4.83183333333333	3.87	2.999	4.365	3.221	2.685	6.56	3.86333333333333	4.675	5.239	2.889	5.114	6.95014285714286	4.867	6.619	6.663
UPP_193B72	7.664	5.81033333333333	6.6295	5.3488	4.153	5.7165	7.014	6.87	6.265	5.7315	5.137	6.6815	8.033	5.3955	7.448	7.4522	7.835	7.311	5.418	6.852	6.0155	6.4695	6.0475	5.818	7.102	4.88	5.2245	6.48933333333333	4.78788888888889	4.0568	5.682	4.207	5.116	4.64133333333333	5.682	2.89	5.276	3.521	2.659	6.371	3.37833333333333	5.567	5.665	2.274	5.1765	6.65714285714286	5.37133333333333	8.64	6.727
UPP_238C87	7.707	5.95333333333333	6.62116666666667	5.1754	3.863	6.601	7.166	6.988	6.031	5.542	4.214	7.748	8.226	5.967375	7.915	7.3998	8.2045	6.923	5.02375	7.692	5.6365	6.7025	6.3975	5.78566666666667	7.2595	5.148	5.3065	8.296	4.994	4.2594	6.4035	3.706	4.471	4.46566666666667	5.105	3.033	3.646	3.594	2.113	6.358	3.84833333333333	5.444	5.684	2.388	4.975	6.983	5.637	8.142	6.454
UPP_256C45	8.108	5.4345	6.47833333333333	5.3988	4.3545	7.102	6.849	6.727	6.625	5.884	5.0245	8.0165	8.719	5.984125	7.941	7.5843	7.9225	6.384	5.46325	6.79	5.865	6.0865	6.437	5.80633333333333	7.22	5.325	5.74383333333333	8.65366666666667	4.68666666666667	3.3432	6.1835	4.316	3.354	4.95866666666667	4.537	3.018	4.751	4.718	2.17	6.35	4.37566666666667	4.322	4.687	2.055	3.352	6.69228571428571	4.62766666666667	8.366	6.674
UPP_271C71	8.288	6.173	6.325	5.0586	4.305	5.357	7.062	6.774	6.3965	5.865	5.4105	7.4235	9.127	5.266	7.345	7.7869	7.509	6.565	5.33825	6.895	5.783	6.5255	6.6855	6.124	7.253	3.871	5.65516666666667	8.842	4.51255555555556	5.4234	5.815	4.524	3.688	4.523	4.8765	4.178	5.368	3.553	2.482	6.553	3.92333333333333	5.653	5.557	3.244	3.992	6.52142857142857	5.44	8.672	6.63
UPP_291C17	8.175	6.34816666666667	6.01566666666667	5.5292	4.3485	4.864	7.052	7.082	6.566	5.9655	5.622	6.441	8.585	5.1685	6.717	7.3808	7.6315	6.992	5.51575	7.765	6.4045	7.499	6.6635	5.90966666666667	7.917	5.679	5.09433333333333	6.061	4.72133333333333	3.7208	5.531	4.475	5.396	4.82666666666667	3.98	3.913	3.997	3.727	3.018	6.503	4.27466666666667	4.461	5.084	2.814	5.341	6.037	4.736	6.432	6.646
UPP_67A43	8.188	5.89183333333333	5.8885	4.8766	4.9955	6.6245	7.19	6.932	6.3635	5.819	3.896	7.2595	9.12	5.272875	7.75	7.4432	7.3555	6.644	5.02	7.048	6.445	6.627	7.214	6.34333333333333	7.1245	6.491	5.27783333333333	7.376	4.604	4.7806	5.542	4.305	5.758	4.5425	4.423	4.587	4.885	3.166	3.238	6.449	4.40566666666667	5.129	3.212	2.186	3.8845	6.361	5.728	6.819	6.163
UPP_79A35	8.208	6.3635	6.2495	5.2986	4.253	5.555	7.33	6.812	6.1865	5.5595	4.6505	8.2285	8.255	5.54525	7.821	7.824	7.844	7.026	5.7995	6.975	6.221	6.444	5.954	5.86666666666667	6.926	5.812	5.15983333333333	8.04633333333333	5.31444444444444	3.6728	6.2945	4.569	5.105	5.50433333333333	4.8235	3.204	5.867	3.588	3.052	6.428	3.90066666666667	4.703	5.292	2.295	2.907	6.88514285714286	5.32333333333333	8.054	6.567
UPP_101B88	8.533	6.39883333333333	6.36116666666667	4.7798	4.8425	5.3015	7.083	7	6.2145	5.196	5.8955	8.992	8.303	7.314	7.257	7.2007	7.821	6.93	5.61875	6.57	6.3355	6.527	6.579	6.32533333333333	8.288	5.37	5.68116666666667	6.30066666666667	4.28733333333333	4.5788	6.034	5.757	5.294	4.79383333333333	6.0165	4.487	5.051	4.999	3.103	6.321	3.96	5.225	4.699	2.116	7.0695	6.47257142857143	4.98366666666667	7.431	6.336
UPP_11B47	7.99	6.69	6.35083333333333	5.4148	3.8545	6.2795	7.14	6.621	6.116	5.6235	3.888	8.512	8.006	5.618125	7.34	7.8799	8.071	6.86	5.65025	6.821	6.273	6.7105	5.4435	5.70266666666667	6.5545	6.677	5.24183333333333	6.742	6.82633333333333	4.0156	5.7185	5.805	5.558	5.18983333333333	5.9415	4.56	4.664	3.433	2.31	6.424	4.03933333333333	4.875	5.504	3.587	5.384	6.78685714285714	5.085	8.819	6.696
UPP_137B88	8.271	6.05966666666667	6.26166666666667	5.3852	4.4155	4.791	6.645	6.808	6.232	4.839	4.4195	6.664	8.216	5.2625	7.711	7.6154	7.627	6.06	5.4095	6.615	5.7315	6.7915	5.628	5.88266666666667	6.897	5.177	5.30183333333333	8.653	5.16855555555556	4.4628	5.1395	5.962	5.288	4.70933333333333	5.34	3.124	5.097	4.256	3.237	6.764	4.274	4.868	5.598	2.76	4.5395	6.74728571428571	5.29066666666667	9.072	6.959
UPP_142B05	8.563	6.02666666666667	6.12783333333333	4.7704	4.386	4.886	6.867	6.453	6.1375	5.2215	4.864	7.4485	8.274	5.886875	8.067	7.424	7.373	6.935	5.0045	6.768	5.8815	7.4165	6.6885	6.07666666666667	7.493	5.249	5.14866666666667	7.81833333333333	4.92133333333333	3.9222	6.1595	3.649	5.012	5.116	4.8455	4.328	5.342	2.987	2.936	6.482	3.70333333333333	6.071	5.668	1.859	3.991	7.14442857142857	4.95233333333333	6.911	6.759
UPP_143B81	7.976	6.08816666666667	6.15216666666667	5.4432	4.8205	4.8495	6.584	6.669	5.802	5.427	5.3615	7.831	8.226	5.83975	8.141	7.4142	7.539	6.848	5.392	7.15	5.9475	5.7435	6.0115	5.895	7.1705	6.426	6.08733333333333	7.54966666666667	4.82122222222222	4.4618	6.428	6.016	5.891	5.1665	5.0895	4.736	4.448	3.43	2.985	6.966	4.471	4.484	5.655	3.368	4.617	6.91342857142857	5.502	7.588	6.157
UPP_146B39	7.709	5.92566666666667	6.171	5.161	4.153	5.5435	6.988	6.437	6.4735	6.1445	5.12	7.2125	8.264	6.3405	7.631	7.3507	7.564	6.441	5.7815	7.169	5.8125	7.1635	5.676	5.94033333333333	7.3895	4.878	5.64316666666667	5.669	4.92122222222222	3.8984	6.3955	5.832	3.545	4.8215	4.98	2.342	4.72	3.523	2.609	6.066	3.892	4.051	5.308	1.537	3.055	6.51971428571429	4.98366666666667	7.921	6.399
UPP_153B09	7.858	6.22283333333333	6.4115	4.3092	3.9725	6.637	7.323	6.83	5.8775	5.15	4.255	7.0035	8.992	6.7655	7.536	7.5649	8.6055	6.989	5.5305	7.162	6.793	5.8845	6.3125	6.637	7.62	4.956	5.41683333333333	6.18033333333333	4.77688888888889	4.5318	6.0825	5.642	4.845	4.7035	4.7275	2.723	5.723	3.553	3.73	6.747	4.53	5.37	6.687	2.379	4.6785	6.628	5.36	8.051	6.739
UPP_155B52	7.635	6.05783333333333	6.80383333333333	5.2816	3.987	5.358	7.123	6.776	5.8985	4.927	3.635	8.304	8.149	5.2725	7.618	7.487	8.0965	6.771	5.43625	7.113	5.8355	6.5045	5.7285	5.914	6.9815	5.702	5.58133333333333	6.37933333333333	5.46711111111111	4.0952	6.4695	5.671	4.111	5.91633333333333	6.302	3.623	5.281	3.19	2.68	6.117	3.58233333333333	4.52	5.893	1.994	4.3805	6.68042857142857	5.82633333333333	9.717	6.49
UPP_164B81	7.907	5.99583333333333	6.3645	5.617	4.1545	6.4315	7.076	6.111	6.4005	6.0135	4.5575	7.2935	9.085	5.29	7.628	7.6401	7.7075	6.403	4.8675	6.944	6.647	7.497	6.6615	6.278	6.828	5.875	5.02866666666667	6.32933333333333	4.824	4.2536	6.1735	5.324	4.637	4.75633333333333	4.5465	2.866	4.991	4.198	2.468	6.437	4.019	4.437	5.247	2.143	3.668	6.796	5.165	7.897	6.225
UPP_182B43	7.642	5.95233333333333	7.0655	5.3198	4.2785	5.2415	7.544	6.76	6.8355	5.266	5.298	7.2535	8.607	5.683625	7.592	7.3403	7.7535	6.974	5.17375	7.247	5.85	7.0615	5.932	5.82966666666667	7.481	4.801	5.26916666666667	6.56033333333333	4.80488888888889	4.328	6.0095	5.677	4.41	4.3545	4.546	4.258	4.124	3.337	2.252	6.112	4.36066666666667	4.233	4.171	2.245	3.7465	6.65642857142857	5.55666666666667	7.939	6.412
UPP_188B13	8.12	6.296	6.2255	5.2316	3.889	5.69	7.115	6.942	6.441	5.558	4.321	7.153	8.21	6.12975	7.68	7.3482	7.892	7.003	4.81975	6.998	5.834	6.023	6.07	5.51633333333333	7.458	5.716	5.40883333333333	8.31233333333333	4.77	4.1962	6.1805	5.682	5.501	4.81183333333333	5.0165	3.829	5.294	3.164	2.684	6.033	4.27933333333333	4.37	6.038	2.365	3.6965	7.01885714285714	5.07233333333333	9.153	6.723
UPP_224C93	8.522	6.185	6.10916666666667	5.3484	4.393	5.3015	7.455	6.983	5.29	4.916	3.657	7.868	8.276	5.69325	7.372	7.4539	7.3775	7.014	5.37275	7.152	6.1165	7.0995	5.773	6.13866666666667	6.6865	5.619	5.58333333333333	5.891	4.90066666666667	4.0352	5.4865	5.833	5.256	5.19916666666667	5.3295	4.818	5.561	4.152	2.862	6.798	4.74833333333333	5.299	5.547	2.129	3.9555	6.46157142857143	5.518	9.149	6.832
UPP_249C42	8.264	5.81316666666667	6.08683333333333	5.3034	4.531	5.7085	7.141	6.682	6.1215	5.6795	5.1215	7.8535	8.904	6.008	7.955	7.9111	7.7515	6.888	5.34375	6.863	5.531	6.718	6.2195	6.177	6.394	6.36	5.48466666666667	6.24666666666667	4.98811111111111	3.6428	6.2185	5.645	4.183	4.62966666666667	5.326	3.608	5.074	3.878	2.551	6.564	4.481	4.181	4.764	2.711	3.4195	6.63914285714286	5.67933333333333	8.898	6.474
UPP_250C78	7.395	6.36716666666667	6.387	5.272	3.6655	6.714	7.036	6.887	6.1655	5.761	5.1155	7.5755	8.376	6.5635	7.36	7.4487	7.9355	7.002	5.38	6.637	6.1215	6.4255	5.8175	6.27233333333333	6.6815	5.542	5.30366666666667	5.70666666666667	5.46911111111111	4.8826	6.2145	5.116	5.223	4.89466666666667	6.238	4.008	4.804	3.589	2.845	6.374	4.176	4.735	6.305	3.034	5.0165	6.66885714285714	5.06633333333333	8.6	6.838
UPP_269C68	8.095	6.38866666666667	6.888	5.5218	3.6815	5.1255	7.952	6.365	6.6545	6.4075	5.3805	6.478	8.75	6.29725	6.8	7.7784	8.206	6.293	5.9155	7.616	6.7145	6.8725	6.8325	6.005	7.0095	5.203	5.59766666666667	5.98966666666667	4.98488888888889	3.7358	5.9705	6.035	5.153	4.73183333333333	5.096	2.618	5.557	3.583	2.547	6.772	4.268	5.581	4.223	1.508	5.2885	6.97957142857143	5.12633333333333	7.377	6.069
UPP_270C93	8.05	6.13133333333333	6.348	5.1402	4.22	5.0335	6.901	6.984	6.2335	5.926	5.01	7.0615	8.364	5.508125	7.007	7.3098	7.722	6.585	5.0155	6.843	6.033	6.995	6.3965	5.867	7.4025	6.656	5.571	8.181	4.914	3.7846	6.2165	5.313	3.681	4.62233333333333	4.839	3.613	5.301	3.259	2.723	6.405	4.08233333333333	4.459	6.365	2.033	4.9675	6.33657142857143	4.83433333333333	8.852	6.471
UPP_290C91	7.948	6.1905	6.71333333333333	5.5868	3.7805	5.2235	7.091	6.643	6.282	5.7545	4.2675	8.242	7.977	5.1795	7.599	7.8235	8.134	7.043	5.80025	6.292	6.086	6.6315	5.383	5.02233333333333	7.055	6.747	5.48366666666667	6.028	6.41011111111111	4.1676	5.521	5.952	5.646	5.67633333333333	5.7435	5.036	5.147	3.844	2.947	6.746	4.102	4.62	5.729	1.567	5.6275	6.92114285714286	4.60933333333333	9.253	6.408
UPP_303C36	8.515	6.3745	6.25033333333333	5.2496	4.224	5.9795	7.807	6.934	6.657	5.4055	5.5345	6.638	9.006	6.004875	7.089	7.1293	7.163	6.783	6.05075	7.823	5.631	7.5915	6.3205	6.164	8.293	5.03	5.59766666666667	5.61133333333333	4.694	4.349	6.0015	4.506	5.15	4.6295	4.9855	4.773	4.925	3.06	3.821	5.844	4.186	5.646	5.471	1.881	5.5175	6.65985714285714	4.773	6.933	6.577
UPP_308C93	7.251	6.36166666666667	6.34716666666667	5.628	3.5815	5.7755	6.967	6.97	6.544	5.9075	4.8425	7.613	7.753	6.83875	6.905	7.4985	7.998	6.806	5.83575	6.394	5.7675	6.2195	6.1165	6.11866666666667	7.621	6.151	6.068	5.99933333333333	5.088	4.695	6.4975	5.026	4.195	4.67566666666667	6.6275	3.351	4.482	3.723	3.085	6.395	4.26333333333333	4.638	6.207	1.833	4.422	6.85614285714286	4.601	7.438	6.352
UPP_314B55	8.701	6.037	6.7175	5.6022	3.5835	5.252	7.119	7.043	6.219	5.9965	4.574	6.3015	8.452	6.122375	7.758	7.2821	7.603	6.977	5.128	6.696	5.8155	5.9685	6.6025	5.953	7.3915	6.03	5.60333333333333	5.907	5.02211111111111	4.5962	5.921	6.027	5.687	4.726	5.128	4.143	5.481	5.159	2.84	6.724	4.18166666666667	5.151	5.029	1.914	5.06	6.557	5.03666666666667	8.245	6.271
UPP_47A87	8.986	6.12083333333333	6.5315	5.1854	4.498	6.1825	7.135	7.158	6.368	6.0675	5.1275	7.179	8.417	5.905375	7.529	7.3101	7.448	7.219	5.35525	7.204	6.153	6.7935	6.0145	6.12933333333333	7.076	5.685	5.26	5.95433333333333	4.75988888888889	3.9752	5.6065	3.905	4.08	4.91516666666667	5.185	2.747	5.781	3.148	2.373	6.192	4.60933333333333	4.669	4.382	2.563	3.886	6.71542857142857	5.47366666666667	8.383	6.752
UPP_54A09	7.862	6.25	7.00816666666667	5.2542	5.02	6.4655	6.337	7.283	6.4705	4.5605	3.181	7.163	8.654	6.312125	7.748	7.2901	7.1815	6.837	5.205	6.891	5.865	7.558	6.2235	6.247	7.8845	6.057	5.43633333333333	5.548	4.87977777777778	4.5814	5.8755	5.485	5.378	4.4	5.659	2.752	4.5	3.894	2.685	6.444	4.66133333333333	2.93	5.118	2.662	6.26	6.66671428571429	5.40333333333333	7.955	6.196
UPP_62A02	7.609	6.248	5.52166666666667	4.7972	3.836	5.3865	6.997	7.238	6.141	6.321	5.042	7.441	8.048	5.657125	7.871	7.7256	8.3175	7.681	5.01325	7.199	5.523	6.3955	6.219	6.357	7.6215	5.808	5.6945	6.51733333333333	4.58411111111111	4.188	6.1855	5.923	5.591	4.83383333333333	7.264	4.613	5.838	4.657	2.981	6.744	4.83766666666667	5.317	5.381	2.678	5.322	7.71585714285714	5.74033333333333	7.98	6.546
UPP_86A40	7.231	6.5955	6.01333333333333	5.4584	4.166	5.363	7.518	6.753	6.599	6.3835	5.099	10.1535	8.224	6.807375	7.193	7.2788	8.6315	5.982	5.3605	7.036	6.2755	6.024	6.3645	6.15666666666667	8.145	4.58	5.93633333333333	5.953	4.99611111111111	3.9792	6.099	4.567	5.488	4.9425	4.025	2.762	5.524	3.508	2.882	6.532	4.47	5.065	4.811	1.754	5.426	6.91328571428571	5.349	7.867	6.986
[truncated: 71 more columns]
