# Supplementary material for: Signpost Testing to Navigate the Parameter Space of the Gaussian Graphical Model With High‐Dimensional Data
Source: Biom J. 2026 Feb 12;68(1):e70115. doi: 10.1002/bimj.70115 (PMC12895234; doi:10.1002/bimj.70115)
Supplement: Supplementary file 1 — Supporting File: bimj70115‐sup‐0001‐Datacode.zip. [file BIMJ-68-e70115-s001.zip › code and data/data_KEGG/er_negative_vdx.csv]

	AKT1	AKT2	AKT3	APC	APC2	ARAF	AXIN1	BAK1	BAX	BRCA1	BRCA2	CCND1	CDK4	CDK6	CDKN1A	CSNK1A1	CTNNB1	DDB2	DLL3	DVL1	DVL2	DVL3	E2F1	E2F2	E2F3	EGF	EGFR	ERBB2	ESR1	ESR2	FGF1	FGF16	FGF17	FGF18	FGF2	FGF20	FGF21	FGF23	FGF3	FGF4	FGF5	FGF6	FGF7	FGF8	FGF9	FGFR1	FLT4	FOS	FRAT1
VDX_3	10.480487294203	5.43981132680438	8.35065387721189	6.4877353705565	5.32551238748779	9.49545533300987	9.70649601806119	8.93369065495224	5.7695939487042	6.9055362975498	4.78564879125243	9.2569972728479	10.502334580198	6.12473452223841	9.34717841644894	10.2255838653634	11.1160189933251	9.03259679456199	7.03452387533439	9.71596199025515	7.23482472391743	8.61786848417082	7.35130523584238	4.20945336562895	9.21424739872863	8.78332568481352	7.06633819171356	8.01376976639123	6.03111602910832	4.44289708437877	8.5824935196337	7.68790052248075	5.95652136333312	5.13353962924386	6.67865091024309	5.25927248703759	4.43295940727611	4.22496636500027	3.93545974780529	8.81570350334807	5.52738595416998	5.44625622988956	7.08533966935737	1.67807190511264	6.56224242422107	8.33667163615785	5.90689059560852	12.4906754167089	8.49345520092618
VDX_6	9.80445373565528	5.2910051053768	8.24393244723718	5.50979271182774	4.71314286197719	10.0241700556624	9.08878823871691	8.5372184005386	6.9314891167032	5.60759660829042	3.98060907501726	7.63404362435187	11.2735042339622	5.70136748271463	10.0612361657477	10.4522759925475	11.0533150158464	9.53313502348026	7.71424551766612	9.10197567094923	6.64855844289638	8.63848310825608	8.32645307871587	4.94953493301701	9.66642949798745	9.52904005609508	7.11354468309179	7.98824156308286	5.43015603626697	5.55397913816836	7.44254382781319	6.57591736111815	7.12825215227739	5.81490584353378	6.71138981369685	3.35049724708413	6.53294028837287	5.40599235967584	2.16992500144231	8.29094040240368	4.9062088934349	6.56224242422107	6.90207357931074	3.26303440583379	6.25361115194717	8.18601214701025	5.87528859822269	11.6692837085043	8.50422311991285
VDX_7	10.0651468244199	5.65964629272115	8.68676634432209	6.62816902489041	4.37208054778521	9.33962734758039	9.5713734359732	8.66035250967092	5.38680039764127	6.4563249324486	5.76980479143944	9.48081997224854	11.5876837709147	5.49103332239604	10.3456270121538	10.0672322342704	11.1424900228512	9.25266543245025	6.1333991254172	8.85455675240453	7.40201255738296	7.16912096903386	6.92781871691843	4.74416109557041	9.24517573227939	5.65535182861255	7.59461028266369	6.62979366796965	6.11432058185568	4.78244775900061	7.55304220815471	7.19278595925112	5.59395128394841	4.48894013311353	4.45610037449129	3.56071495447448	6.762880292917	7.3371758685863	3.32192809488736	8.36194377373524	4.97135829399634	4.43962313755712	5.32553033156756	2.23266075679027	7.60510907383293	8.01588008266596	6.02236781302845	10.1830150008828	8.14873077917319
VDX_8	9.83841607579734	5.21337644657299	8.08384949737487	6.75904645641884	5.497724592992	10.5564102550078	8.96953042389498	8.40173284952262	6.55090906711371	8.39103711195625	4.96344448219557	12.288988556794	11.4186959496021	5.09057612843278	9.76785339346664	11.0509566622032	11.722039027386	7.79181407116183	4.77082904603249	9.13391281423904	7.48342101173044	8.61425153321652	7.85537846852393	3.29278174922785	8.31005849657896	8.5168818908212	6.06089093025755	9.45868452449676	7.85327227035675	5.43361065144837	6.8543156417317	5.41953889151378	5.71424551766612	5.30051866391289	5.22372244404183	3.78659636189081	7.31288295528436	5.95419631038688	2.86789646399265	7.86604249709684	4.67947852715835	7.70251902915328	5.51727569320958	2.76553474636298	6.4262647547021	8.05853130868961	5.70043971814109	9.51806297565252	8.90689059560852
VDX_14	8.57667329251658	4.3868504602352	8.33078991815777	6.3572312681825	6.2550717735162	9.33002051583608	7.17492568250068	8.79733728828842	6.48493786573492	8.05068892137337	4.10708669333426	8.91989769858351	9.86635165707678	7.24814072654425	10.6211361132746	10.0215389223398	10.7502045092799	7.65176927141799	7.74348803978919	9.91139198784346	6.9049975822608	7.98019377036274	8.33631446242518	5.84297883178833	9.50327344003025	6.71287086768991	8.01979551974157	8.03725472513326	6.29830901626114	5.76816286431042	7.415651147461	8.06716542701711	5.22881869049588	5.72695169958412	4.97484041463219	5.95652136333312	6.43629511983936	3.8972404255748	3.94485844580754	8.58270652678079	5.35059856043519	6.62789861587175	7.06824086131282	2.98185265328974	9.85689234469202	8.19670229041942	5.83541884047548	11.3840282145742	8.08268130295035
VDX_20	9.9898202201176	4.62356124728844	9.44026718720613	6.0134566261334	3.91644500708237	9.24150654082283	8.64421681845824	8.31469652565629	7.13362670442648	5.05710541779841	5.30780102585658	10.9520358488622	10.4957551137987	6.09799364901425	10.3373989025267	9.87172362136173	11.3228294976289	8.32822611878773	7.41953889151378	8.94515117078387	6.93244949788412	6.92798074023782	8.18525533428178	3.52356195605701	8.64708711737383	5.90207357931074	6.92297574948562	7.28699367491786	5.99963930468888	4.1422137488927	7.86583267117348	6.50937914891469	6.22689381357139	5.48898429281922	7.30831232609771	3.60880924267552	6.4594316186373	4.70597790168252	2.43295940727611	7.82591279878498	4.2873559200821	5.39231742277876	5.15380533607904	2.16992500144231	9.05961485629722	8.78066385132018	5.26303440583379	8.90689059560852	7.79571500650173
VDX_29	9.75688985507462	4.92113375054135	8.70483408114989	6.19564654891513	4.11979926462456	10.1127001327494	8.73369327989434	8.71870410567489	6.42946353241166	6.49463604100617	4.10423912110585	9.70453752133542	11.306004709826	5.49008764373525	9.91258999085263	9.99499473181276	10.593764587728	9.02845864742548	5.58195375084882	9.6667565918848	6.70639274700718	7.99511116085196	8.09903400568605	3.54843662469604	9.89923230911923	6.61765111942733	6.59136966494573	7.37691914322189	5.76844065360521	4.98014318836923	7.70383039333712	6.23840473932508	6.33091687811462	4.89195916208442	4.23141471180214	5.36457243229586	4.09592441999854	5.10852445677817	2.88752527074159	8.39188798534714	4.61524697753819	7.30560578958543	6.69627208392586	2.03562390973072	6.95884267524324	8.0895508068558	3.29278174922785	9.60547951806167	7.96405201104085
VDX_37	8.92481250360578	5.18201197221833	10.5403326852058	5.22284546774529	3.77947818131946	8.23218105768664	10.361505197948	7.88996019965864	4.78420609573064	8.14585156009256	5.87543721982842	9.94869465688814	11.8485447010497	5.96341483919816	8.39360496863922	9.55241113144371	10.1592406504117	8.01680828768655	7.47816289273763	10.6937482916257	7.59710987222991	8.29460026325593	8.50304829222103	5.88996019965864	10.8929042420995	6.4870360800319	7.36050767522322	7.06640086608399	6.03910623516036	5.19358105314816	7.18783469325253	7.25077213159993	4.6667565918848	5.51489313183479	5.09444275670582	4.10433665981474	5.00450139223494	5.74146698640115	3.91647664443772	8.92273304987684	5.04468107131017	7.20652601587743	4.98185265328974	1.96347412397489	5.28540221886225	8.58962299124251	6.18586654531133	8.84454885592944	7.80864246791806
VDX_38	8.94339392934751	5.45142036402825	8.5406410999715	6.40609111118449	5.00565556530185	9.50997289130906	8.76851518019424	8.21916852046216	5.39351866788641	6.47386594851593	5.31952561804704	8.30618265728363	11.0398101130482	5.06471879156673	9.21916852046216	10.2141784572671	9.44852933004466	8.53644150496738	7.68650052718322	9.41172282195135	7.0561362592625	6.72232628711481	8.42536201800765	4.16992500144231	9.62692062702337	5.00898878322726	6.46192516873	7.69219795648911	6.61896158637792	5.1048515510428	7.11114085961382	7.02458563827827	4.34340782229781	5.75858824268976	6.00851554026392	4.11270013274936	6.33449676839042	5.65535182861255	3.27798474729977	8.43837603039902	4.81574883397961	5.73063995591679	5.79441586635011	4.05311133645956	8.53332973230583	8.28825176473602	5.58796498888268	8.5077946401987	8.71149490665009
VDX_55	8.44086916761087	3.37127950537022	8.65878969841428	6.25551944254974	4.73431202145901	9.1003995290872	8.84109254469343	7.63444806236231	4.78894097974882	6.89430819312538	4.73135337533508	9.49571367274062	10.921989660856	5.78724946064112	9.72740997686457	10.3018734305693	10.862714836415	9.31424334674856	6.64241277290506	10.0204244152004	6.75717148919476	6.12065792658939	8.04219825499483	4	8.48270208730872	8.04384754043891	6.76042068809117	7.88930732550458	6.57563353784756	4.81698882146804	8.37461104007018	6.60733031374961	4.95884267524324	5.40868597788294	7.11254947977701	3.57288966842058	6.81506301719287	3.20163386116965	2.72246602447109	8.18982455888002	4.71379336686502	7.13134253912326	7.74953426766926	3.24792751344359	6.84046323386954	8.63362874207917	5.48220292629596	10.6416002158344	8.37199439319365
VDX_61	9.42856954721172	4.23613010256157	9.32605635298771	5.95804333341505	4.09266073413296	9.95985707589637	8.26772305162742	9.00253376108996	6.83612979082016	5.84754017990609	4.81175787074528	7.79482849889844	11.1098959331205	4.18981914435401	9.45038647903429	9.66026281962013	10.0737399147495	8.26772305162742	4.07895134139482	9.04794184374751	7.29001855241184	6.61304651522728	7.20569193635848	3.35049724708413	8.4206048863329	7.6582114827518	6.84652332546462	8.28880344100684	5.95645896854888	5.96233189542739	6.59276759389356	7.03452387533439	4.15380533607904	4.20847745701376	4.75119712805563	3.84799690655495	7.62351574149055	5.61765111942733	4.12101540096137	7.10956950937069	5.43962710254808	5.11270013274936	6.4594316186373	3.29278174922785	7.2364926183813	7.66543374876714	4.19377174339668	9.37677657188298	7.8648051942415
VDX_64	9.70787675274333	4.94602804106659	9.82628627958706	6.32889960668302	4.36020764245317	9.89845023280787	9.1398071267175	7.94836723158468	5.92553679793656	5.27583490743574	5.42813494484881	8.17224063075655	10.6655135780488	6.07233549371571	9.13878375725385	10.6952091135503	10.1639012138145	9.97685048606829	5.74953426766926	8.77115929555686	6.61571335405272	6.61411698998503	7.49885194886178	4.10433665981474	8.76194363194692	8.89875252616484	6.41045869431064	7.70401822394606	5.4659154506999	4.65122290562788	8.56794921352762	5.92599941855622	4.73335434061383	4.8371658442141	7.08410492134548	2.82781902461732	6.20750245925879	3.99095486039699	2.26303440583379	7.35755200461808	4.21110627110188	6.65535182861255	6.11478344724985	3.41953889151378	4.5298209465287	7.47627689915212	5.6582114827518	10.4062050054189	8.25077213159993
VDX_65	9.46474993900329	5.36329392285235	8.69486201502738	5.19148539603801	6.05257449775117	9.78168756150718	10.1761731491075	7.456149034648	4.70749057145155	7.18188737865906	6.2579238239134	7.48592982385783	11.6893865304097	3.82315334450477	9.70701394843505	10.1589289029634	10.5658636964542	8.46107011403305	7.67313237214536	10.2181999436947	6.63666469328084	7.53622522058706	8.01535404106862	3.98185265328974	8.42150144283431	6.64385618977473	6.55977222763538	8.09633259644651	5.54777301918828	5.29537453164513	6.04479310163461	3.05311133645956	4.75488750216347	5.06826060273364	4.42202331703735	3.83794324189103	6.35931031689044	5.71699089440494	6.36981542428391	7.37590826307501	4.43462630096223	5.44625622988956	5.43629511983936	4.47248777146274	6.30560578958543	7.74244548435102	4.27052894238072	8.30970371103028	8.28955784835356
VDX_71	10.1036812170517	4.88180874614471	6.89816854938367	5.64600739258724	4.73620326817341	10.1137421660492	9.27006167272776	7.36894291440495	6.8816393862113	6.80726290757691	5.46749410089174	9.70681613360849	10.7078767527433	4.41897162094551	9.13801575348757	10.6000758137972	10.178415874383	8.69661984698429	5.1168637576909	9.14491311343424	7.0055716876831	7.15608695484522	7.90122082176913	3.72246602447109	7.27008218597432	7.36544758855011	6.6438986804879	10.6776510187317	5.50930899476025	3.95714244755975	7.96191616552808	6.59245703726808	4.4262647547021	6.28579175011085	4.77079032999558	3.58496250072116	6.19377174339668	5.51096191927738	3.20163386116965	7.15583017155653	3.40044129128545	6.02236781302845	6.40599235967584	2.56071495447448	6.34695688937889	7.67663597689863	5.60288440871842	11.0281132654505	8.33226037817218
VDX_74	10.4709638513455	3.7978792262646	7.36073530188101	5.43975386581727	4.28260817335471	9.87697730769454	9.17292748960384	8.35093918154643	6.29008216610917	7.5124756692627	5.58428592022405	12.1366804065653	11.3488387861119	5.65220133110512	8.53177132541286	10.155366486387	11.7993221006129	8.33806779754262	6.55765515472542	9.4110872267986	6.8582757781808	9.04048827083534	7.91494509052139	5.1168637576909	10.1695873343225	7.38284014447524	6.10052979052191	7.76551006613283	5.17627634133838	3.77665872551606	6.38889888259018	5.6667565918848	6.06177619758669	4.299307494665	7.01742612733263	3.4594316186373	4.52356195605701	3.83794324189103	7.61102479730735	10.0915676162894	4.28984790733955	3.84799690655495	5.42961596420174	1.0703893278914	5.71424551766612	7.41375682527456	5.12101540096137	8.14210705730255	7.61691636257881
VDX_76	9.73623278951132	5.14409861364007	8.69557302168157	6.63625595109081	4.9778830660272	10.0078682433333	9.49625461006128	9.34229694595057	6.84930133378835	5.35669325746851	5.68840456164958	10.7132363491285	11.4494066149856	7.21510375396063	9.17692111164436	10.2886799753083	11.8288901708381	8.81698362325538	4.83289001416474	9.10956950937069	7.5621061022854	9.48057765560573	8.30478214906379	4.8923910259134	8.82010890881982	6.01792190799726	6.98912297868771	7.7807149819553	5.96071665698423	4.65161714367798	7.93587370509934	6.86294724802092	5.82781902461732	5.21243310372678	6.39565878551995	3.877744249949	6.73606362787181	3.78659636189081	4.8073549220576	9.51983279191318	6.01278798126167	5.85798099512757	7.17292748960384	3.43295940727611	8.68825030913318	8.3522871388912	7.05419729438881	10.1413408210939	8.53177132541286
VDX_78	10.9322147519684	4.47748195223704	7.92193841130899	6.01192176799656	4.11824630919065	9.25809487286651	9.08533966935737	7.99774402605963	7.71087973121965	6.62275258510792	3.59673803943623	10.2410362166742	11.1567783357904	3.48605910919207	9.7627142273006	10.806028630612	11.3430191128678	8.02125762056052	5.98641093525204	9.88798213305845	6.66653573512678	7.77673230281467	7.64198674171048	4.75488750216347	8.35947116090614	7.11894107272351	5.22759237854994	10.049689329532	5.39633237281655	3.4996060958255	7.44053785634279	6.68509917200661	5.52356195605701	3.59192016373578	5.14521104994328	5.21723071622067	4.78659636189081	3.43295940727611	2.67807190511264	7.16992500144231	3.6026169210867	4.98641093525204	5.00898878322726	3.77610398807316	5.4093909361377	7.3661854858224	4.85798099512757	10.500742311246	8.30970371103028
VDX_79	9.86866824758828	5.09038025458627	8.71514462397632	6.02225174086889	4.79270663624601	9.69034724996876	8.90418300324503	8.65570959551851	5.8664144136562	7.06340707739523	6.38543206931705	9.28334181132509	11.2123139849104	6.06831615779631	8.89330153086056	10.2926092196643	11.3988505542797	7.231701199029	6.02014657311178	9.33136485049545	7.38035893432641	8.86679686237017	8.00408944320156	4.09592441999854	9.1062880890335	5.76022094646651	6.25726338364117	5.95106694569394	5.69139581773214	4.6734397993489	6.89802386147614	4.5909612413426	5.59395128394841	4.79402192910466	6.29660567916349	3.36457243229586	5.5668151540109	2.20163386116965	2.60880924267552	7.0703893278914	4.68341439835171	4.81762325751143	5.27052894238072	1.84799690655495	8.43587857730987	7.52766677238032	5.66106547980695	10.3543595912605	7.82527683005487
VDX_84	10.1318569606088	4.72587627523853	7.69366074741812	5.82272430035876	3.86317720844594	9.62223489096742	8.63335855063711	8.59916899321943	6.01454351525661	6.07520367849029	5.52492427472528	8.18832826609391	11.2415065408228	3.95668407983986	9.7714894695006	10.1576266076466	11.4916026066961	8.7323370447384	3.99095486039699	9.94749083485373	7.85381140915604	8.63076347940488	7.73611187030496	3.78659636189081	10.3226946299266	9.27332938656167	6.12699452740177	8.10349457301397	4.99824597572795	4.81633086514031	6.53803951673194	5.72246602447109	5.68929916053589	4.40298998705644	4.35049724708413	3.72246602447109	5.96809075204526	3.36457243229586	1.88752527074159	6.90568784852686	3.61853036923682	6.20945336562895	5.56071495447448	1.13750352374994	4.37851162325373	7.97321291421586	6.45450493755737	9.44852933004466	7.27239650903749
VDX_90	9.86201737686989	4.81875808534206	10.0158181849649	6.06208111020667	4.7295518480677	9.39596248909992	9.92659251005107	8.91468410532839	5.73808450523836	7.08630165147605	4.99317702276234	9.2010029883927	10.7147606739083	5.92051677923178	8.64853734589263	9.96780989628267	10.4393114618188	7.88325423134128	6.44956137461324	9.33561366481602	6.97631056945833	8.13798630081389	7.86775209797967	5.06608919045777	8.60720225252719	7.0574502721839	6.64942584971393	8.10737052976841	5.5461434652639	3.96352906046951	7.27050957656678	4.95884267524324	5.55151601762801	4.63324725798409	4.71399161100062	5.60288440871842	6.36106648879432	5.92599941855622	1.84799690655495	7.18784690943957	4.92671151403025	5.15785216914174	5.21334728173344	1.48542682717024	7.18388345903223	7.58966883350347	7.20750245925879	9.32553033156756	7.78659636189081
VDX_93	11.2482240896685	4.37141228944343	8.58213243475443	6.45918743897097	4.94155073005926	9.27356251172028	8.67030217007853	7.35931031689044	4.24928500627213	7.11800634828431	4.4136872319097	9.18254400913955	10.7617174319771	4.33403473580364	9.51589691430933	10.602776224829	10.6270778405174	7.73944309777245	3.63226821549951	9.96130498352583	7.25906684351533	8.64780564621869	8.58577679537109	4.55458885167764	8.759892021754	9.13134253912326	6.32047769541358	10.4710717797391	6.08817156734931	4.71972638477917	8.28659969099909	5.98641093525204	6.80864246791806	5.46854728529191	4.80402574049663	3.01792190799726	6.21916852046216	4.27052894238072	3.21723071622067	8.04712391211403	4.77941537239401	5.71149490665009	4.43295940727611	2.03562390973072	6.25550073314839	8.32752882266645	4.66106547980695	9.12850993750829	8.14261765544658
VDX_94	9.59656249740495	4.9008217837703	9.50347330985612	6.12516677169638	5.27441095422938	10.0805510773276	9.60788508977678	8.87897051015108	5.88041817810089	8.33465555837383	6.59095425523793	6.85004372733473	12.1633666435604	4.58945689233478	9.47451716417449	9.70986787902911	11.317864798392	8.38499954473004	8.19869058566892	10.3161683747564	7.86428765153982	8.1653882540738	8.30642928245476	2.92599941855622	10.0545047539393	6.59395128394841	6.40589367305181	7.75342000023992	5.84633265562108	4.35912864673861	7.11677089414852	8.03397354344106	6.15177765473205	4.22672447234691	4.65282569302664	3.40599235967584	4.23266075679028	4.96809075204526	2.70043971814109	8.25550073314839	4.86977250181027	6.4446008137115	5.22881869049588	3.15380533607904	6.42794133250948	8.37969016124695	3.97269265400426	8.65427799526124	8.07414146275251
VDX_96	8.69522829149575	5.46261329943829	9.78600343779087	6.11443443002347	4.75922822791215	9.95971220517869	9.40471582659663	8.18636189125299	4.01989820381001	7.39902196559616	4.47651618862662	8.22566456552618	11.3271034862193	5.53926222269454	9.55266909751427	9.94553685237529	10.8658878922592	8.897542972507	5.17791779219584	9.76188361236552	7.19566073461221	8.1195725027182	7.746589826493	4.60880924267552	8.91977260080023	2.88752527074159	6.40033422775881	7.70389942511099	5.72318529529028	4.49277956156946	8.37741361603438	5.07895134139482	6.61765111942733	4.97671288785312	6.81509487722419	5.0703893278914	6.17791779219584	3.92599941855622	2.94485844580754	7.68860001099912	4.33493643147679	5.32912359629157	5.56376827845203	1.63226821549951	7.2045711442492	8.1099822697321	4.6724253419715	10.3241805466187	8.23122118071119
VDX_98	10.950701690089	4.78874390047312	7.80312367851465	6.1890702404021	2.71731411381836	9.78561593708862	8.24555270625568	8.65427799526124	6.77123604359339	7.18973555245176	3.69958554690991	11.5952202136169	11.3158854434459	5.54215506679888	10.5969351423872	10.5679502689676	11.0180610501144	9.03699777426735	5.52042224852645	9.17092652528738	7.09293133737577	7.29296773755798	7.16737197811305	3.77610398807316	8.44900288508803	5.99774402605963	5.66856106696757	10.7459535512287	5.72856663122169	5.03586457697618	7.99769367566905	6.66959375118833	4.32192809488736	5.11066443260307	5.65347513998161	3.48542682717024	6.22110372536788	3.52356195605701	2.13750352374994	7.57364718749332	4.20222143359762	6.47735352663456	5.71699089440494	1.53605290024021	6.44790974874208	7.98078710921353	2.8073549220576	12.1724275086455	7.48139582415413
VDX_100	10.317864798392	4.51200589258778	7.94852367114621	5.97448932072737	4.41486136754303	9.17267752078386	8.85174904141606	7.96000193206808	4.3070972519279	6.74047396995904	4.07161506738845	9.82021456038154	10.5765788227499	6.11710484752667	9.61360531806338	10.6824312634598	10.9885426822402	8.27052894238072	6.37330019660839	10.2656150464845	6.31439477021087	7.40852080089841	7.42348951087945	4.80219321694183	8.30367902880912	8.49024921062708	6.18445815001918	9.64365301166792	6.09088628769638	4.05224132081037	7.3093831580716	6.46270675067016	5.15380533607904	4.39891349797496	6.31588637469169	4.91169158187234	6.17592374206376	5.57288966842058	1.76553474636298	7.79701297783614	4.2346993894881	6.05961485629722	5.84297883178833	2.70043971814109	6.55765515472542	7.75547055028383	5.97269265400426	10.7890445128955	7.34695688937889
VDX_107	10.2576235579192	3.85776404998408	8.58132173904546	6.21516717767676	5.69540691609419	9.23912113181231	8.5668151540109	7.38284014447524	6.37125788062542	6.37022769849449	5.34798820970082	11.3039520578929	13.520201230519	5.26524218561577	10.5861830152593	10.2433697924462	9.90704086851537	9.37264744263863	5.20554891117303	10.0223678130285	7.62244167185648	6.5100602613362	7.67755405149509	4.45285896471381	8.61685907735489	6.17392693199981	6.85179702447945	6.7777349415922	6.18651166424509	3.93682796141555	8.42001330556332	4.54843662469604	4.81249822533356	5.75154627779376	7.67196239118694	1.88752527074159	5.17392693199981	4.04439411935845	2.26303440583379	7.40173284952262	5.29963048846481	7.51017075115177	6.61323695471633	1.88752527074159	7.23074100262691	7.74238501152335	6.25361115194717	12.6827093511755	8.25597274199961
VDX_109	9.86341195894164	5.33384439041143	9.06231827084165	6.03911263715703	5.27465168425679	9.08135028058369	8.79148851659858	7.91408609701272	4.26232962070646	7.24744278891966	4.49445593247701	10.6259749620743	10.7541359027503	6.75816765595082	9.33516701000103	9.57201957635196	10.2613897732501	8.03121873061072	4.64961545906341	10.2413873639989	6.80047447116248	7.60789029074601	7.94740769771865	4.33628338786443	8.95287235985091	4.81762325751143	6.82674951614205	8.41881273477536	6.30976221977586	5.17037978045623	8.48578356433701	6.65105169117893	5.45285896471381	5.68595368435333	7.32647400948379	6.24982454861618	6.4594316186373	5.78659636189081	2.86789646399265	6.55151601762801	4.89480553778676	5.22881869049588	7.31922050252387	2.03562390973072	7.75622271284729	8.5817975277195	6.76818432477693	8.69278983497265	8.67136414660119
VDX_111	10.9688827493427	4.13483432040896	7.9394943200777	6.7402798586565	4.98165035635353	9.6912200765674	9.07253459972295	7.95768248616512	5.60249949940997	7.10866307672453	4.03175147115308	9.60009975049579	11.1804064853106	5.5296046220406	9.05690861832325	10.9716869456576	10.2652634126425	8.64205169292798	4.92124588858559	8.88996019965864	7.41383013431458	6.69404228682828	7.76846598449302	4.06177619758669	8.40780334904829	5.47897180503294	5.83107270661431	10.4737205111501	5.46673413414701	4.86675979635498	6.96540192686558	6.72383156649532	4.59693514238723	5.10497891874201	5.46202395507127	3.75488750216347	4.55458885167764	3.60880924267552	2.16992500144231	7.89602960297675	4.13871892461948	6.24982454861618	6.18982455888002	2.37851162325373	5.5077946401987	8.12681298048623	5.10852445677817	8.5208150858443	8.3037807481771
VDX_112	9.3203492836165	5.27214952042983	8.40003648341875	6.79889253202534	2.87744375108173	9.70009287475899	9.43316811541982	8.57326847767598	6.20174571079408	7.09517702344546	5.91528137072522	8.16168705777225	10.317864798392	4.42598380750779	9.51372759595244	10.3702126705159	10.3266541884764	9.52649923913657	6.09381367340273	8.54728015566346	7.20678851329373	7.61135029066646	7.20701192450038	4.05311133645956	8.49924348515545	3.83794324189103	6.13154022940239	7.00656536004838	5.90807217959104	6.10907491761558	5.63916083881937	6.94016675048282	5.21723071622067	4.62873509090098	6.04596889786542	5.09592441999854	4.94953493301701	6.00225245173138	2.8073549220576	5.17392693199981	4.77321293963885	3.8972404255748	7.65320336203398	2.29278174922785	6.99774402605963	7.81141617503801	5.08746284125034	12.3985299435059	9.26209484537018
VDX_113	9.74970185726588	5.12686788333149	7.84525802419271	6.60650734483724	4.25008233974608	10.2570341976263	9.34562701215377	8.96981818594658	6.75699946959993	7.59348848351759	5.65284279122924	9.59989009367936	11.2124963851939	4.42004275778447	9.65642486327778	10.5088244099166	11.0240315015168	8.75855636218021	4.86294724802092	9.18759951253579	7.62393557853392	8.56421942488742	7.93400371664859	3.94485844580754	8.50326850933907	5.12101540096137	6.30840639830078	7.99035597220201	5.38084117460648	4.44924530936279	6.97333938995458	4.67807190511264	3.93545974780529	4.68466214616718	4.33744921656665	5.10433665981474	5.47248777146274	2.90689059560852	3.12101540096137	7.0746766862945	4.24583024324808	5.91886323727459	6.16188768237689	1.72246602447109	5.94251450533924	7.89590822599814	5.98868468677217	10.1446582428319	8.09381367340273
VDX_118	9.72536625789564	5.36070858347497	8.89813545595661	6.39631068523892	4.86875043498321	9.69087100929231	8.5980525001616	8.76420813013995	5.63459256700205	6.89432348546954	5.47257558539193	8.94689652974322	11.443202577297	5.52976011182316	10.695315303048	10.5969071239299	10.8108929118922	9.69870466677034	5.33985000288462	9.06689644313624	7.46743284255699	8.00774367978262	6.3153747298825	2.60880924267552	8.53200537489287	5.97039353791468	7.18896140034154	8.17727311954216	5.51954778341854	5.22757630628237	7.57863537011468	6.96000193206808	5.03121873061072	5.08811761877825	7.11324937293679	4.96347412397489	6.58044701959866	4.06177619758669	2.32192809488736	7.7820153350042	5.06417663058248	4.96809075204526	6.61176256006487	3.84799690655495	4.70043971814109	8.20539066819186	5.38543103719352	11.5819066893088	8.3741700760685
VDX_120	10.964485274483	6.51077568366918	7.72647868492495	6.3111780792561	5.82992661042375	9.94968082926438	8.27239650903748	9.15658875278909	8.37197960590192	6.35649560093339	4.93724480529894	8.84022674012728	11.678556126987	5.64610041396018	8.85829188728283	10.4022578698455	12.4537079039658	7.8592241619782	6.43796008833447	8.79960542245267	7.68021351847808	7.88362565874794	7.14792069148942	4.74416109557041	9.21329196471607	7.05636676102453	7.25593605167448	10.4455392483692	6.32827525155551	5.05291976264609	8.6439665475032	7.05636676102453	4.02680005934372	6.02425360557822	9.62352756665942	4.05311133645956	6.99435343685886	3.03562390973072	3.01792190799726	8.72383156649532	5.31247441625181	6.4093909361377	8.07307041961431	2.60880924267552	9.41721961509909	8.31989528281963	5.78920757534734	12.1544067557746	7.88386515450979
VDX_121	9.64259327900988	4.91488631825807	8.07380680388135	6.23829244527982	5.01229281913914	9.56814614129294	8.87958324961278	7.90929308582382	5.72675878960775	7.32713536089484	4.16168503453063	9.75364275719274	11.6497950662894	5.22173598632864	10.020841078031	10.5279519215524	11.1417239900681	7.90929308582382	7.43212427264156	8.76453989857671	6.57186538552979	8.22171817918393	8.06366167039138	5.93073733756289	9.06094508538897	6.27239650903749	7.05026930065361	7.44628089468379	5.38454086844452	5.18102275709211	7.75585934290223	7.0574502721839	4.66106547980695	4.72124150938106	5.11979926462456	4.84297883178833	6.99322146736894	4.06177619758669	2.20163386116965	7.77741971551583	5.04459721075595	7.12412131182919	5.8073549220576	1.8073549220576	7.467605550083	7.90782667948547	5.8972404255748	11.5900723781799	7.83415498140132
VDX_123	10.0285967770671	5.70683422237885	7.93692742616109	6.72116847775929	4.75583679990922	10.0180610501144	9.53546979681393	9.43275066893517	7.23312491978264	8.25173772721348	6.95787668076856	8.02426163648713	11.1749256825007	4.93402542687258	8.80864246791806	10.2177615850395	12.0702886899617	9.01680828768655	6.58646452588639	7.28447711781042	8.83500582486027	9.30625468832507	7.49749599432012	5.15380533607904	8.7141662223305	8.22737527362621	6.98931295522828	7.5249672310521	6.35809831406947	6.76659178359422	6.77336525397686	7.19278595925112	5.71424551766612	5.25469096709169	6.12668739009301	3.68929916053589	6.3037807481771	4.61470984411521	3.27798474729977	8.99463629050958	4.92676131714512	6.5713734359732	7.59320435406329	4.15380533607904	7.64241277290506	8.17060089938561	4.62643913669732	12.2012662799436	8.63553675191785
VDX_131	10.1431280729438	6.73019118715969	9.22837480508963	6.85642312848237	5.89122885556622	10.1573469353628	8.00225245173138	9.20579324939716	7.3917805061031	7.84472657319164	6.42499083638064	9.86397273764543	11.1858665453113	5.74031432933371	9.49125184812723	11.3422543806036	11.6046458847446	8.35579154675365	5.66959375118833	8.81794296832513	7.49786988666239	7.40649499835596	7.08812709855704	6.20554891117303	8.57190782736571	5.75488750216347	6.79096620255038	10.2043079836562	7.14481601799911	5.93105747250013	8.14494964478715	7.31288295528436	6.09381367340273	6.47904118601909	5.68479867313934	3.27798474729977	6.81634370528486	6.29462074889163	3.30742852519225	8.63372181264101	5.39622597012321	7.09592441999854	7.63517394667492	3.52356195605701	5.84549005094437	8.11999084119726	5.12101540096137	12.6014922489646	8.58908931290962
VDX_135	9.11971929536625	4.76455954208066	8.53682507518696	6.16744588353914	5.39484017613036	9.04685116515398	8.34872815423108	7.14261765544658	4.3738279664662	7.16011116991212	4.47959527505455	9.36285778252527	10.0730704196143	4.99172484537006	8.97813841506996	9.99852847925244	9.8923910259134	8.74819284958946	4.59693514238723	9.16616308264611	6.82825600614881	6.41330602036934	7.69594298602907	4.4594316186373	8.66450186560619	8.45121111183233	6.39378933392294	8.85810438319355	6.02730868296531	5.28410521279613	8.03824748126274	5.16591193893569	4.97727992349992	4.8837063168822	6.50350837579284	3.44625622988956	7.11894107272351	4.61470984411521	2.51096191927738	8.2635039567056	5.11803071563188	6.37330019660839	7.17692111164436	2.32192809488736	6.99661471481536	8.05273704729988	5.56071495447448	10.5402249255262	8.60510907383293
VDX_136	10.0256932736808	5.13635574054764	8.55075147667121	6.37088787493583	5.11473387861761	10.0194517337009	8.48784003382305	8.35226417325832	5.12320404362319	6.82438437945622	3.62396375672179	9.29072167266039	11.2357150947619	3.70761736462963	10.7709941802444	10.6111541142247	10.5255208090951	8.94661390541276	5.98413359454098	8.64421681845824	7.01483341680595	7.11994580142255	7.5342128104376	5.8972404255748	8.16333560759969	6.94953493301701	6.27703689989938	7.61810129563197	5.66727904127839	4.2429944542908	6.38765081393516	7.15886210620845	5.02680005934372	4.74092241328494	5.81473523231409	4.84799690655495	6.12101540096137	3.62058641045188	2.10433665981474	7.92955431573285	4.46507092891645	6.88264304936184	6.19574129324645	1.48542682717024	6.06177619758669	7.83199837388339	4.70597790168252	9.05311133645956	8.02735313393009
VDX_204	11.8105716347411	4.68520407482234	7.7373992285219	6.00048242968964	3.89015504952169	10.4639330108722	9.60917873814198	8.49425558654498	4.6648645390714	6.68170054015739	3.55457578958526	9.84798773408859	11.1328852536252	4.56283588169629	9.62223489096742	10.8517102536709	10.9528868195635	8.20163386116965	3.63226821549951	9.81810279716713	6.00286314604749	7.75914953831674	7.79808992694578	3.52356195605701	8.26801179942165	8.68790052248075	6.49478529270863	9.74341656825366	4.91560722564002	4.67057449956151	7.51492398715204	6.74146698640115	6.07681559705083	4.43012015169248	5.90322647788161	3.08746284125034	3.99095486039699	4.09592441999854	2.58496250072116	7.51648798090997	4.42832095660897	6.50462039240355	6.11478344724985	0.263034405833794	6.51884982870769	7.45249223293859	2.84799690655495	11.5621947152629	8.05202456048283
VDX_215	9.49285462017475	5.20705647742512	8.7796632441672	6.27377374972709	4.69735995649703	9.33784486699425	9.26138977325015	7.91288933622996	5.64868743026416	7.42149997015853	6.47721630980258	8.61370131651742	11.4694383198076	6.46158294874863	8.93103294150632	10.1798076608406	10.6171000868759	7.84109254469343	6.32912359629157	9.37503943134693	7.26770361033681	6.63653645268502	8.21603635666657	3.49825086752783	8.33458627375625	3.77610398807316	5.99938916991805	5.79762874072452	5.50168863905514	5.13959469697387	7.10954643690724	3.65535182861255	5.08321336824898	4.52010471587732	6.69360142397377	3.27798474729977	7.02347715183043	4.35049724708413	1.84799690655495	7.90147031982427	4.4458358730241	5.24412594328373	5.94016675048282	1.92599941855622	8.14974711950468	7.49844362572466	3.37851162325373	8.75622271284729	8.41278152533848
VDX_216	8.850811922162	5.67258484277976	8.69132930806536	6.66923567523549	5.06626271721683	10.0105281058865	9.27449463583016	8.92243574023315	4.1123626263838	7.89721174095386	3.30203566183443	9.07473553565466	10.906364517136	5.22310226343796	9.52923531833276	10.0644650214401	11.4410767346986	9.91303898563011	6.2460279805281	9.12876767668555	8.22360071105829	7.38752218333861	8.53224961102711	7.17692111164436	9.9753236520867	6.74416109557041	7.09872056230972	6.82125715518397	6.7446590649398	6.08957987818477	8.14753809277876	8.01234519041983	6.32912359629157	6.27794292949662	5.86772724084213	4.68369645430652	7.30742852519225	4.12928301694497	2.92599941855622	8.84329297333358	4.87691648658833	5.88508622529017	6.24222139509837	3.84799690655495	7.55995061271308	8.50164553430389	3.27798474729977	9.87528859822269	8.55151601762801
VDX_236	10.0005634427101	6.35372723084164	7.88495641593285	6.11388952721392	5.21450456739793	9.47289387844386	8.93487029119203	8.94397991434374	6.01398754475273	8.45294168158576	4.9628958894586	9.85868291662561	11.3038948809283	6.02331305504377	9.65302417864669	10.5992234479231	11.3472337929019	8.21042783040149	7.67030217007853	9.28007476865008	8.03151855093992	8.5169007608317	8.50174556022889	4.12928301694497	9.14213697489396	7.4586116725846	7.19393518579684	7.63191884255394	6.10667082297981	5.18716229386786	7.48440358418408	7.11374216604919	7.02790599656988	4.99086946013964	6.34722247564179	3.51096191927738	7.13134253912326	4.75488750216347	3.56071495447448	7.44045394382303	5.19489816491861	7.34251918966061	6.94251450533924	2.74416109557041	9.09169983413681	9.10762136549661	6.4757334309664	10.1765471788484	8.10904707770071
VDX_243	9.98769036139571	5.76121414264133	8.7990216077224	6.01805430278502	5.66471879078225	9.65535182861255	8.73199778664374	8.75488750216347	7.12721612141567	5.14096501347772	7.22332520222554	8.3423774600735	11.2786236862312	6.73286992214122	8.18090370917938	10.3332231938494	11.2717548056465	7.74146698640115	5.47897180503294	8.81985974678364	7.19677030931479	7.33932950160055	7.85688133000742	4.877744249949	10.0614774890618	6.65105169117893	6.30935013129781	6.6459882245781	6.07867368361935	5.68478984682259	7.68747982454146	6.70043971814109	4.51727569320958	5.216625765667	5.07033182021644	4.90207357931074	4.91169158187234	4.23266075679027	3.56071495447448	8.49024921062709	5.89965558421193	6.11270013274936	6.59991284218713	2.67807190511264	7.76553474636298	7.75120396750881	5.52356195605701	9.49884920653172	7.82527683005487
VDX_245	10.199181548764	5.22746396962085	8.39642424029046	6.69237271741292	5.70058909417201	9.6601742120694	8.82304872916275	8.65105169117893	6.60777863345489	6.97644340978174	5.94272045262349	9.69313318548293	10.7910814700589	4.76127115020041	11.0263851142162	10.5366797294888	10.9630405567167	8.83130724380205	7.20652601587743	9.08560523678396	7.74835980524745	7.43896269026675	7.87000208399924	4.74416109557041	10.2797244293111	5.51412226017071	6.69904826812093	8.09066349566119	6.19550506406058	5.40001267871242	7.45891911593692	4.33628338786443	5.66391384211598	5.15037113214177	6.40890754625076	2.53605290024021	6.44128427192704	3.52356195605701	2.65535182861255	7.50064273606281	5.32596287776866	7.36544758855011	5.71149490665009	2.74416109557041	6.48058827023386	8.2910502797523	6.86666075081999	10.7292808460274	8.53683000504806
VDX_248	9.88508622529017	4.50607632939579	8.02057952366648	5.97270282894587	5.17754888829178	9.96029160078523	9.30583375751525	8.40429006444484	6.90140053973381	6.84552714007131	5.80375763139842	10.2975533156097	10.8667380139096	5.34281241986318	9.38737115782479	9.99032625582408	11.7365710532974	8.75087443965685	7.64817779572482	8.77709089613187	7.48527833119152	7.97705270595923	7.2165465572031	4.85299758761332	9.1680162480746	7.60880924267552	6.81873456565622	8.19710933158401	6.24833382497706	5.97126409449116	7.84998220657965	7.14669594803066	5.72246602447109	5.724545297157	5.30484793643137	3.26303440583379	7.39574832817903	2.92599941855622	2.88752527074159	8.77445763956529	4.51428511346554	6.34872815423108	5.86789646399265	3.48542682717024	8.01290383323064	7.6002446502092	5.62643913669732	10.3517122412569	8.37590826307501
VDX_255	9.74045539698897	5.45949132075529	8.53955166292105	5.83599902535887	4.36273425631631	9.87482769782767	9.00702726689397	8.74281466986289	5.47148447067206	7.12847288640651	5.6664490513399	10.1066274045148	11.3643535602571	5.29340582334589	10.9851303734669	10.1317138337308	11.3032099489448	8.63807383718072	6.00225245173138	7.89965902637744	6.61830236332074	9.05194877304237	7.86895466217158	3.59693514238723	10.1611987586936	6.74146698640115	6.22079519971969	6.64604863641352	5.63943575404379	5.02450246150923	7.83317691975715	4.35049724708413	5.99095486039699	6.26546308916107	6.49495799493442	3.54843662469604	6.36806987653208	4.30012372456901	2.4594316186373	7.13134253912326	4.63773739514339	6.93781516880342	6.77478705960117	1.96347412397489	7.9086928382425	8.53731268352579	6.39574832817903	10.8970134737313	8.07521171134824
VDX_259	10.8675876349128	5.94172554647346	7.59013569796048	5.80515109569977	5.61921729805774	10.5955372271192	8.93310047493137	8.97269265400426	5.20359138617134	6.80417650808427	5.3090458969919	9.55471639874164	11.2467405984931	6.58452404869158	8.83668159332712	10.481992708924	10.3052637701344	8.50660511556825	5.40258575823259	8.02956331443266	7.76079623281098	7.57398998723469	8.23814313579479	3.57288966842058	8.12747185579493	8.13596574242734	6.59603365955463	11.7578460360453	6.03481318278701	6.1078708152215	6.70474850637779	5.29278174922785	4.76553474636298	5.22071376539736	3.05143402712555	3.81762325751143	6.56376827845203	7.3264294871223	4.19377174339668	8.33494363072662	5.37100601089466	7.60880924267552	6.74416109557041	3.70043971814109	7.46270675067016	7.77873566516793	5.77082904603249	9.95317792025875	8.54341854992942
VDX_260	10.2326607567903	5.21546807997206	9.03237488573358	6.83474505985257	4.79768469311324	10.0766820079919	8.71183901995903	8.59581691855585	6.91591883265763	6.845523322161	5.58157323440563	9.19815835252981	10.7897781488335	6.96780906160913	9.44625622988957	10.1526778018652	10.9030533382896	8.5018371849023	6.73335434061383	9.556697634918	7.20427035775466	7.89041493832932	7.96045518414756	4.45285896471381	9.05339238318884	7.93428059364002	6.40357216611165	7.96704582758133	6.66970600739931	4.99733219017408	8.02189301867499	7.33091687811462	6.75622271284729	5.58787249819278	6.37515460320491	5.35049724708413	6.96578428466209	4.71699089440494	3.48542682717024	7.4110872267986	5.42631474298319	5.9518675043269	7.00898878322726	4.12101540096137	7.45697038112101	8.44855666637436	6.47897180503294	10.3268788548384	8.59320435406329
VDX_261	9.06824086131282	6.05119555526326	9.02939102887384	6.60375647470136	5.25735702706924	10.0672999001533	9.16892278185294	7.22689381357139	4.88324789044633	7.35061261342135	3.90689059560852	8.48697287265007	10.6194863760555	6.18986245942415	9.59507095419544	10.0457850677204	10.905913439996	8.76884595975339	6.1333991254172	9.05365441760314	7.80333157212648	6.57950519059386	7.59378429246982	5.30742852519225	9.16900011267924	6.96000193206808	7.00688664841018	7.52239555663033	5.94773146976663	4.69147902322488	7.29092981311675	7.39917109381982	5.48542682717024	5.74535798859514	7.06994472221519	4.25550073314839	7.80219321694183	5.51096191927738	4.02680005934372	8.63444806236231	5.72466387921477	6.32373033752135	8.58233018791316	2.35049724708413	8.00056344271011	8.1617627742007	6.4178525148859	11.1379517347154	8.8712892278117
VDX_263	10.6358087959881	5.23463560563669	8.87388838186229	6.43746506329793	5.45260323439785	10.4774547222325	9.17741953798924	8.80832068916333	7.38778585137971	6.51850918613954	5.98697421754565	10.2557122989457	11.2917462808339	5.90598834718515	10.2434120323211	10.5699315844409	11.4751254257424	9.19623326086959	6.4757334309664	8.28355142317431	7.77560659069159	8.70411871480767	7.07537502672826	4.67807190511264	8.44222509057182	6.75221336786514	7.14475235273956	9.74672846049036	6.20325342656613	5.3114604663219	8.55406250705099	3.4594316186373	5.32192809488736	5.79960141775604	3.79921238026386	3.12101540096137	6.77082904603249	3.75488750216347	4.16188768237689	8.03232128705788	5.86439855235174	7.68088692071969	7.4068427546553	3.30742852519225	8.91617804254471	8.43793626141566	5.92837032301897	10.0810839286876	7.92540608314137
VDX_264	9.44190670454224	5.90437319435638	8.34932657378032	6.71357399107408	5.76713198452472	8.73470962022584	8.80413102118332	9.29852085712595	4.66034387289887	6.59380826121553	5.28902592355501	10.7803174968674	10.9733386208004	6.03111753288319	9.29645740737124	11.1270831413522	11.0131132685276	7.31015831794782	3.76553474636298	8.73165844875181	7.79164424132664	7.43927455037989	7.73634208826739	4.47897180503294	9.94792911455602	6.07253459972295	7.22861582653856	6.80789067322144	5.83912129121143	6.96932102095169	8.50094267422042	7.84799690655495	5.60880924267552	5.06741494702664	6.73650213450876	3.62058641045188	7.33449676839042	4.41953889151378	4.85798099512757	9.13775966135219	4.84818787616564	6.96578428466209	6.25738784269265	3.877744249949	9.15127028879017	8.48614221600497	5.28169825009883	9.29255170935797	8.0948694327187
VDX_265	10.7175907497957	6.2787225000724	7.1037172145937	6.87301841071516	5.34661714475214	10.1450405318526	7.01010845347429	8.10904707770071	4.4435188957096	5.201154309103	4.70490759791024	9.46122373559436	11.6406064686239	6.69975245673032	8.79960542245267	10.7836982743336	10.9565939608946	7.66391384211598	4.20945336562895	8.74651432113846	7.46028808276859	8.08450153168375	7.97053045340607	4.50462039240355	7.92410851377729	7.92184093707449	6.59360782961671	12.3165697959957	6.13771331247188	5.95198921954458	7.08915969219467	4.00898878322726	6.70597790168252	5.1953616982145	3.51251439724576	6.63952159951083	6.56071495447448	3.44625622988956	3.12101540096137	6.07681559705083	5.59861004908279	6.4870360800319	6.60880924267552	2.03562390973072	4.6667565918848	8.05181943783721	7.0746766862945	5.34695688937888	8.57440430902258
VDX_267	10.583740952758	5.60747277274439	8.01936220339299	6.20117933250227	5.98237619438055	10.2510089301299	6.75888943272096	8.22929950871093	5.28340757700545	7.9086682282979	5.25310419465337	9.32769811992759	11.1710516668966	5.67174832773218	9.31582885052478	10.7239518511085	10.1176431013891	8.50858711208948	6.42961596420174	8.36763315939816	7.6250381555282	8.33941779054849	7.75366628840735	4.60880924267552	7.21782959664387	7.32463061526719	5.78427326046404	10.7243263198735	6.3165802292372	5.60085045639749	7.64493163819006	5.35402893805439	7.31469652565629	5.55278249023946	5.47363947953832	3.13750352374994	5.3327079336406	5.12515513132229	3.47248777146274	9.39231742277876	3.99195839613705	7.07253459972295	6.57288966842058	3.05311133645956	5.94016675048282	7.84645279996409	5.00898878322726	9.54573675349338	8.54070926267143
VDX_268	9.5870273824021	5.8420188911544	9.22167154727209	5.56274592283864	5.42790143607295	9.29760413268469	8.23792694662626	8.02680005934372	4.10179635710385	7.45073233153645	6.20751698853493	10.2172199548664	10.355461221614	6.29391688032627	9.86943961853158	10.6238781572413	10.9687387821696	9.20969704353526	6.75488750216347	9.90643968294947	6.43365481610317	6.25250877776406	7.95256138753516	3.94485844580754	8.37935989226139	8.22158712126481	7.0487876690273	8.63682022727098	7.25710569553582	5.74184922443848	7.79523650958561	7.4110872267986	7.10433665981474	6.51938530211407	7.17213685621838	6.3019533951261	6.65105169117893	4.11270013274936	3.05311133645956	7.48139582415413	5.27069300317979	5.04439411935845	6.23266075679027	4.66106547980695	8.78659636189081	8.33755459560782	6.13545278418517	10.3667593283352	8.50382573799575
VDX_275	11.7457163354767	5.64406247784448	8.14673528295701	6.56460552462431	5.08697595459541	10.57931593758	9.38607803400871	8.96434086779242	5.2949566303361	5.77825302733596	4.96204994282037	9.71301644244928	11.3641893844343	6.53852050027089	9.44024628710574	11.1073397689847	10.4249010991288	8.46188866443282	5.53915881110803	8.94280770624278	6.64985443360874	8.77459594735703	7.37762427409453	4.00898878322726	8.36791120303603	4.54843662469604	6.00815528698312	8.34996242125705	6.70316058072574	5.49063727625998	8.14426003132109	7.63372181264101	6.71836162613835	5.83806028667031	4.92696664433897	3.71149490665009	6.24222139509837	4.04439411935845	3.01792190799726	7.86851392389546	4.47878933413958	6.53138146051631	7.16289479937478	2.13750352374994	6.03562390973072	8.0187691292479	4.06177619758669	11.0317012027403	8.38801728534514
VDX_282	11.6570951048884	4.81243556240166	7.94510290755166	6.33215918038279	6.10093943164998	10.0524321974173	9.14796805378356	8.3389591754152	6.36500788689833	7.07761071889744	5.77826021203644	9.35143704025403	10.839754930914	5.105944147273	9.41743061254603	10.6403237980696	10.9010931545086	8.74180402530956	6.89481776330794	8.6748984331333	7.14222048450461	7.64693158191764	8.21372566574857	3.72246602447109	8.95160842071557	8.00393948568806	6.29382943378597	10.8841779706316	5.84803527186736	4.74174246559102	7.79058881381777	7.07895134139482	6.04439411935845	5.31981427446144	4.09570236442638	2.82781902461732	6.64673869830785	2.92599941855622	3.12101540096137	7.51333282374013	5.20323707415563	6.75888943272096	5.95884267524324	2.98185265328974	7.72996056101802	7.73314959943584	3.13750352374994	8.12205144771389	8.0698525111258
VDX_287	10.1540585959833	5.88990342559692	9.52224484996372	6.56659982043696	5.36989030488663	10.0893180569531	9.28193002695544	8.45450493755737	5.17647413791065	7.37803237130239	5.14311715146156	10.6138965060981	11.1279298559508	6.17141930251283	9.46454575033394	10.884433685753	10.579787329527	8.62680414493225	7.85735900975864	8.75020450927987	8.07425368311458	7.1212186355086	7.33196414605707	4.09592441999854	8.6820518916376	7.15785216914174	6.45692829950366	8.26270045288991	7.41056416154664	6.38164204861278	8.33675612886903	7.3741700760685	6.53294028837287	6.89919607699031	5.96707946926522	4.08746284125034	7.42374622911477	4.53605290024021	3.64385618977473	7.95768248616512	4.91079314879712	8.04111153536915	7.61176256006487	2.65535182861255	7.70942850136835	8.2023232184614	6.11270013274936	9.97584796800679	8.6409679104499
VDX_292	10.3444068801893	6.31232893115974	8.60966682037768	6.30280745828662	5.4152338354685	9.72809057366497	8.89117612475454	7.49024921062709	6.39808065793801	8.35593765418759	4.80786079200438	8.93175921705752	10.7407083608473	6.76816246726984	10.5068034377956	10.562872877757	10.2200154920373	8.2881739681123	5.98185265328974	8.90388184573618	7.3239304339222	7.32768262323639	8.04592428236631	5.09169983413681	8.70060476352545	8.67736729213605	7.12614183374919	8.75486771183656	7.22777990804817	5.12651655517271	8.40130109459553	6.85424505422013	6.5894638929561	5.97864736105242	6.64250600709687	3.84799690655495	7.29094040240368	3.93545974780529	3.77610398807316	8.13596574242734	5.23428215467604	7.09169983413681	7.84172158112846	4.27052894238072	5.24792751344359	8.16140355819824	5.88264304936184	10.8519832261485	8.80477637795583
VDX_293	9.13827180017222	5.6935731626513	8.90682891306547	5.46947597470198	5.9344112773875	9.91468410532839	8.98413359454098	8.65642486327778	5.31918175294893	8.00215358206813	4.03250607521847	10.1522498169072	10.6116703603498	5.99208460282484	10.1049918049333	9.99714143203563	11.5279167850734	8.77346892790519	7.2460279805281	9.34163000932991	6.68655152082239	7.12462488662449	7.47227368021394	4.53605290024021	9.01775611287351	6.84799690655495	6.66797346826542	7.29343777501691	5.36795363416825	5.42709540504154	8.51295594395165	4.54843662469604	6.87159726561385	4.90932422801253	5.66508310630415	3.51096191927738	7.4586116725846	3	2.90689059560852	6.50143914515887	5.40992672224444	7.26772305162742	7.04657836662033	2.35049724708413	7.80542144617176	8.67081946733691	5.85049941375812	11.0862025848185	8.5808238499628
VDX_401	10.184751394711	6.28826594718794	8.06114688406501	6.59202053911127	5.37590172654507	10.0939456855766	7.11790278909403	8.40002551791402	7.07509180420769	7.47431319846922	5.44892272800276	8.85474225276179	11.4171668609153	5.77316992074879	9.20408201217437	10.1332869348856	11.1021725676637	5.43629511983936	7.04984854945056	9.3389591754152	7.7914232263796	9.05388029989104	6.85421218286899	4.80219321694183	9.44464419456095	7.64673869830785	6.84838858275764	10.4792196037386	6.32417126286268	5.37296187656063	7.07307429875272	6.7292808460274	6.59245703726808	6.27544935919904	5.70515412046521	5.92124588858559	6.76022094646651	5.10013667128545	3.35049724708413	8.41447383643093	5.33336855409042	6.7983097824546	6.64241277290506	2.78659636189081	7.78267065867701	7.60420602301989	6.71149490665009	5.24412594328373	8.25550073314839
VDX_609	9.53644150496738	4.96523435816991	8.13673892560976	6.31102550331477	4.38070912951585	9.89633240390994	8.29920801838728	8.58458674995959	5.6018269427648	6.54496024437516	6.28255818119946	8.47998263336222	11.1273495410591	5.98283443222097	10.8213753923725	10.3774834209083	10.0491678723722	9.29737486052832	6.58345891013077	8.90779199835005	8.02481187441068	7.29234328415058	7.66428575168251	4.36457243229586	9.28352029361022	4.23266075679028	6.50767405878106	6.50347069481663	5.78111633504922	4.61815479760482	7.18183673857127	6.8592241619782	6.64241277290506	5.23675289913223	5.45321984147473	2.94485844580754	6.68650052718322	4.33628338786443	2.8073549220576	8.20506011054465	5.14980426856315	7.39917109381982	6.14567745519564	2.78659636189081	6.79960542245267	7.78227108323916	6.52669484554198	7.80477637795583	8.25974326369078
VDX_621	10.6792161677352	5.46673714054039	8.54074742969928	6.44094063643478	5.31557033474689	9.72996056101802	8.46107011403305	7.91109233158713	5.49313435336359	6.26874146754955	5.0277767966478	10.733672889513	11.1101570189541	6.02981587716585	10.890492292991	10.6235343247663	10.6830823361856	8.62534355757299	7.14363830992204	9.72945080480016	6.87214362929	7.69743061480855	7.01132694802906	3.27798474729977	8.30038984883245	6.99095486039699	6.46830622422179	6.4336519199568	6.22521336153536	5.82494455362984	7.83152898869651	6.90929308582382	5.68088692071969	4.7277301371515	5.39678946274759	4.07895134139482	6.64385618977473	6.2667865406949	2.76553474636298	8.29599846191139	5.17673163071974	4.54225804976692	7.5453506448223	3.82781902461732	4.45285896471381	7.93579755957919	4.61470984411521	13.8135808029896	8.65713977659315
VDX_632	8.72655877910498	5.79637378629081	10.133632960043	6.5417083426443	5.56484757832689	8.91856512898944	9.26982798113563	7.86232740051799	6.37329074989291	7.67663786513824	6.75237846478016	7.81927169402626	10.7659490638871	6.70043971814109	8.89875252616484	10.2300267252834	10.0650121504369	8.23792694662626	6.5438051759644	10.0828143376723	7.30809061566594	7.34780881369746	8.38665332633821	6.92955431573285	9.4070119997009	6.38024459047818	6.58798076676436	7.88908400699772	6.03793543181098	5.08919046448742	7.78805082795314	7.28632672709055	6.67101024127845	5.32397578425337	6.63423591145619	3.8972404255748	7.42710328715284	6.44956137461324	3.64385618977472	8.71183901995903	5.47208199658136	7.30924896081662	7.04875931191986	3.08746284125034	6.38370429247405	8.14964919759523	7.24982454861618	8.48944659862258	8.64385618977473
VDX_633	9.20114373205303	5.29879292156415	8.123809953229	6.28549857693783	5.81909123488273	9.21577565302028	8.07414146275251	8.00168966840422	6.371075757118	5.88784628852276	5.19098773927865	7.46807579575969	10.5888083140369	5.61145781271776	9.4882418427773	9.84389596209897	10.7561392983729	8.67595703294175	6.34518344718767	10.212739549705	7.25561720047972	6.89898474202957	8.39050571075122	4.43962313755712	10.1467452655498	7.47329987114132	7.08622633626862	8.65315191381754	6.20216178464649	6.43517923194442	7.63361316877666	7.35049724708413	6.69766263347052	6.34460965007592	4.00323317173255	3.78659636189081	7.79441586635011	4.4262647547021	3.48542682717024	7.63008507000212	5.53933134364516	7.231701199029	7.82718389581953	3.30742852519225	7.78004757606187	9.01963030442599	7.68790052248075	7.33449676839042	8.90448409790142
VDX_637	10.1557037025632	6.42735691058227	7.71506591705614	5.55725933781513	5.65507915897391	10.4301388882137	9.1494931015375	8.80960737378898	5.52747170828666	7.84612521157541	5.50860951761484	9.28267722304103	11.6095019690645	4.89521497831134	9.74348803978919	10.3352543415115	11.3246306152672	7.46515822966425	5.10013667128545	8.76520320665317	6.92149923381952	7.14760465406381	7.26956183218968	5.04439411935845	9.09618785366361	6.16791986555194	6.83958482524715	10.9373915051328	6.2664891179964	5.74712558278665	7.66245802739836	7.77214959078454	4.28540221886225	4.63124106148616	6.01974400053008	5.20163386116965	6.74281466986289	3.05311133645956	3.37851162325373	7.24317398347295	4.49291431804685	5.15785216914174	6.03562390973072	4.01792190799726	6.27984269352035	7.73988520135594	6.36457243229586	9.46250227259726	8.12670447284319
VDX_647	9.30651744524982	6.07023742047173	8.65109171171488	7.17333885038414	4.99414351942707	10.1424900228512	8.73707830031375	8.2128611165929	4.93015552745974	7.81758697333746	5.33576168783855	10.5394441473187	10.2230363379019	5.81707880317172	9.44625622988957	10.6640099774012	10.5611924625187	9.42877889133759	7.29829173062012	8.30560578958543	7.77713853270206	7.72838013821823	6.95123702099225	3.99095486039699	8.67365202435878	7.80348537559595	6.44920749823137	6.52677290886399	6.57507111736539	5.78831552495811	6.84260708909397	6.56071495447448	5.23266075679027	5.06190727449187	7.15853598431474	4.55458885167764	6.62497817956904	5.0703893278914	2.98185265328974	9.08825822583773	4.89125024647935	6.71973105674985	7.03342300153745	2.26303440583379	7.52434581646254	8.40360998459044	6.7045953476324	11.6926590869891	8.78757612086964
VDX_707	9.1398071267175	5.92421367675139	8.83882839501035	6.01700884780588	4.65350930520863	9.81906139855847	8.76420813013995	8.41235813720898	6.39322875443962	7.36766588764505	3.87744375108173	8.66831464483338	10.9509932319796	5.78683779336124	9.83383884355829	10.2525676613457	11.2453150103921	8.88691589584725	5.80992886572143	9.44997398581035	7.21710234326332	7.05296857308812	7.60606768114234	5.54843662469604	8.57949957139676	6.9188632372746	6.14050961382901	6.91236105797828	6.30687771735624	5.12091446269995	7.52628742156885	5.51412226017071	6.65105169117893	5.45451845903386	7.71997581142218	3.64385618977473	5.8703647195834	5.61176256006487	4.05311133645956	8.35755200461808	4.57165556163659	7.06069593168755	6.82781902461732	3.37851162325373	7.51096191927738	8.27327037688256	4.16992500144231	12.8371942711301	8.77709089613187
VDX_710	10.3215899236062	5.84638943655582	9.15086888317367	6.57442722554349	4.8819630334847	10.2524289056785	9.07173049656741	7.97613447283165	7.38023003632447	8.21171998394382	5.91649246259507	6.87427569092755	11.642728643769	7.22647708684032	9.20261362014849	10.2394377738789	11.1283166029035	8.61470984411521	8.11634396123747	8.60659028037053	7.08100326364679	8.28783107242351	8.22222534885327	4.71149490665009	9.11720505953662	10.076949173741	6.49455700899285	7.4187548373164	5.75750417829104	5.42102262953036	7.43947352427295	6.54689445988764	6.7279204545632	4.91786003792344	4.73077041862917	3.23266075679028	5.69766263347052	3.24792751344359	3.08746284125034	8.64205169292798	5.15043322246792	6.31650781910311	5.4757334309664	2.43295940727611	7.04984854945056	7.45404763419768	3.26303440583379	6.86789646399265	8.47411151394241
VDX_713	9.35777191088189	6.010925676597	9.35830181394246	6.63351566484177	7.28264328482107	10.0869323411374	9.05799172275918	9.32889927925141	5.98523991046152	6.43888362595935	6.85628069542665	8.81160574976151	10.6314499230328	6.66639941319111	9.65642486327778	10.4706315216338	11.1864237975389	8.63226821549951	3.90689059560852	8.60102789702112	6.77598868009043	7.504338172578	8.1699076076292	4.62643913669732	10.1135159133031	6.59395128394841	6.45498701710647	7.85273627949898	5.83995758891814	4.99402208573873	6.62541122726988	6.27612440527424	8.03782146543497	4.69146441632126	6.32586221655403	3.41953889151378	4.31469652565629	4.77610398807316	2.98185265328974	8.34385193344212	4.65190461072546	5.21334728173344	6.67525138605026	2.94485844580754	4.37851162325373	7.83402118661781	5.95419631038688	8.94251450533924	8.60880924267552
VDX_746	9.19819945543749	4.96746590902792	9.03269963413078	6.23461477770806	5.5242945221221	10.3378448669942	10.1705510353167	9.30879406721648	6.90746644184531	4.46684532747612	6.03125246003192	9.95026588086365	11.2402546928895	5.26413425589355	9.51786619531519	10.7489060625204	9.931180720768	8.55765515472542	5.3110671022556	8.15431181143649	7.25959389892791	7.3801871518428	8.21111042188431	4.53605290024021	9.31058111663045	2.88752527074159	6.60610984993577	6.74210935421658	6.06508819756	4.78132629994965	7.29134444404461	6.89602960297675	4.6667565918848	4.57861218795517	6.94005480737369	3.72246602447109	6.467605550083	4.30742852519225	3.4594316186373	8.25124568979912	3.99935171237647	6.63662462054365	5.22496636500027	3.75488750216347	6.70321146739115	7.86280715821523	2.96347412397489	8.96780264519639	8.02181282358484
VDX_755	9.98128185405741	6.16939377419254	7.27284094672616	6.76781451539038	5.8531810945772	9.67189484185855	9.20799043323296	9.27169645481871	6.51286393679411	8.20923861553977	6.74495533156896	7.33246277400326	10.993079908713	6.0204188246333	10.0579917227592	10.8207812246924	9.93884445746617	8.816023639828	6.81506301719287	9.02014657311178	7.25014864068481	9.47188748055551	8.75943198177465	4.40599235967584	10.0424534122768	9.12541347048331	6.63606439361845	8.01420946635286	6.74656875355702	6.78085599152615	7.93865213334336	7.82654848729092	5.66106547980695	6.70490355383073	6.00355744574135	5.22881869049588	6.62351574149055	4.52356195605701	3.8972404255748	7.4487357980294	5.51617480206795	7.30742852519225	7.20065343636747	4.68369645430652	8.4038641766068	8.59186133098138	7.16188768237689	5.5077946401987	8.86511461945253
VDX_774	8.58383495471543	4.91782555944821	9.3575772353998	6.41913213351907	3.93407173983336	9.12515513132229	9.18586654531133	8.12463831417871	3.7279512697478	8.49232326610562	4.59414605849271	10.4772464844098	11.3340497675996	5.66103730558115	9.72604781928349	9.99026679306227	10.9438334404068	9.25313836969129	5.8923910259134	9.13211410258272	7.0638472670796	6.02000783942394	8.44840748990342	3.54843662469604	9.30900128986463	6.14567745519564	7.40279524790491	7.05810861622927	5.50746680774371	5.49224831038063	7.81010074690745	5.17392693199981	6.93663793900257	5.45301447567449	5.76538604281099	4.09592441999854	7.3327079336406	4.73876783680019	9.61342114814664	7.8923910259134	5.02536168258349	6.28725064325462	3.74416109557041	1.58496250072116	5.98413359454098	8.75189981165149	6.49984588708321	4.75488750216347	8.16791986555194
VDX_777	10.4992479613825	5.74500710819727	8.09640652806108	5.59009391213491	5.80926157871587	10.2453150103921	9.045213599665	8.29094040240368	5.05720954215649	6.61254947977701	5.64818568310887	7.78860877702434	11.048623099387	5.41820273028421	9.33427328530719	10.2533464759336	10.4891455039662	8.56567332962135	5.24792751344359	9.06904691126817	7.90236991612823	8.13881342708875	7.45569599392173	5.06177619758669	9.20968694080042	5.36806987653208	6.92044248122154	9.17084688186741	5.92108111225748	5.29735553917111	6.98086953630207	7.21819994369474	6.88386515450979	5.01946945072308	5.25622209555146	5.4262647547021	5.48542682717024	4.26303440583379	3.20163386116965	9.22978016673333	5.44830001044662	7.35226417325832	6.01569380710515	2.76553474636298	4.47248777146274	8.47111119474271	6.21529030565123	9.47187839656841	8.31786479839195
VDX_780	9.69991942179324	4.56875321684802	9.60302124319959	5.39274669491541	6.62967670635425	8.2950801327646	9.34318571544788	8.00281501560705	5.73155269978696	8.21499518219206	6.06953902516624	9.43626178484685	10.2358945604857	6.98030327475618	9.48924587583396	10.2431618097195	9.89527232248018	8.456149034648	3.65535182861255	9.72723977748481	7.48965900373426	8.30527814752275	8.00631368786013	4.67807190511264	9.9700895706237	6.07253459972295	6.73177264077099	8.04777433461848	6.59575704298745	5.85161710611619	7.9265923881913	6.87897051015108	7.36282052553426	5.119900978168	7.8740757172104	3.63226821549951	6.74281466986289	4.877744249949	3	8.3562318626554	5.58541031658833	4.37155886261196	6.67948009950545	1.8073549220576	6.74281466986289	7.65880250132117	5.80219321694183	9.18759951253579	8.34251918966061
VDX_782	9.99816728997374	5.88321442619972	8.27789202507076	6.84248511404131	5.67075941162262	10.1367348379805	9.31650781910311	7.26865895502767	5.22917254487407	6.61856762711543	5.03189975926552	9.45512519292986	10.8294056244043	6.62606216017253	9.62680414493225	10.6826263584445	12.2081124009416	7.69488019279919	6.10223819393074	8.93044167303866	7.431154255179	6.4732338493346	7.91328367750646	5.74953426766926	8.59089098909836	8.86727873970966	6.26589707989816	10.3498008151587	6.57598462635435	5.93852046298432	7.58711331487773	7.16791986555194	6.9188632372746	5.59908460283838	4.88788743431865	3.78659636189081	5.64961545906341	3.78659636189081	2.58496250072116	8.33494363072662	5.05694682804463	5.27798474729977	7.95477792500507	2.23266075679027	7.32553033156756	8.40646827388719	2.76553474636298	12.3529537914591	8.93251005337989
VDX_805	10.8098484994545	5.7873612376754	8.42301963740782	5.59710471294838	5.87360767212502	9.08108392868763	9.16867211813223	8.46638240881356	5.76087872960513	7.01699709233804	5.7192477957757	9.15616336923769	10.9575373969066	7.14175581696026	9.30856656661822	10.0918375933038	10.5392557631622	8.81858217748086	7.04001567884788	9.24935052362723	7.73225708115902	7.83794875365784	7.58918031343494	4.6724253419715	8.91996294501299	5.35049724708413	6.58713139638534	7.63698264617813	6.72551975789622	5.37987368548425	7.09694745953363	5.66959375118833	6.58345891013077	4.60816973141344	7.18517683162766	5.77873424411784	7.02458563827827	3.8972404255748	3.52356195605701	8.90207357931074	5.29534826821326	7.73809225962049	6.57893871309339	3.23266075679028	8.79181407116183	8.64291983333462	6.4178525148859	9.50303064564116	8.80445373565528
VDX_806	10.1198489583368	5.49170493306877	8.17071380151145	5.61991652701494	5.31702433512922	10.5815772155365	9.60659028037053	8.89965902637744	4.83531042256237	8.03549357009653	4.03218277013181	7.54626956740695	11.44366880669	6.32678530920949	9.37699356745245	10.1396480453234	10.2584482580589	8.10276309662559	7.87713072876566	9.24460168773681	7.96992904716025	7.94906141717025	8.09991955040421	4.12101540096137	9.50073129841263	6.467605550083	6.84542064177375	8.14918811262723	5.74146123724898	6.33783699166638	7.28551188285602	6.88386515450979	4.6667565918848	4.36441581888655	5.55845786351865	4.20163386116965	4.81249822533356	4.8923910259134	3.95419631038688	5.96347412397489	4.34783254040842	5.98185265328974	5.99095486039699	1.84799690655495	6.92955431573285	7.94395656213405	6.4245862262511	10.2732128098543	8.67877617412388
VDX_812	10.6424127729051	5.61801925313583	8.15393763136214	6.75042881812642	5.55718676623743	10.0341111460966	8.55612281784117	9.46168407036868	7.47193914981488	6.97166399556931	6.09732764797469	8.60651222798467	11.1087857909046	6.96782563468016	9.26068435637966	11.0138832320983	12.0858043802781	8.32057493389316	7.1548181090521	8.52356195605701	7.0517057898897	8.44285473957889	8.21461811763831	4.25550073314839	10.363003085538	6.84046323386954	6.98483963118237	7.44335794430623	5.0825094018997	5.13043192260983	7.76399075949871	6.09803208296053	6.57742882803575	4.63686680129923	6.34045444570993	5.83794324189103	6.83541884047548	4.71149490665009	3.49825086752783	7.55612281784117	5.30414177480544	5.69209237542757	7.07360604057494	2.56071495447448	5.20945336562895	8.446664303215	5.32192809488736	10.0005634427101	8.4178525148859
VDX_813	11.1454227196002	5.83629936675593	8.51788232481064	6.14630729552426	5.01428457609838	10.1873520732005	8.49505552836802	8.57478272083875	6.17735610225208	8.63657880739185	6.16530160733141	7.94674664006284	11.067568808829	5.23583760719602	9.45881670279043	10.954346151085	11.113546842127	7.96693797927846	7.70597790168252	9.64295422348033	6.84762665392725	8.18608309372774	7.89345704550988	4.5298209465287	8.92230391059833	5.8073549220576	6.84418969257866	7.97443819631652	6.00868647135199	5.03055883249306	6.35776653176329	7.46352437327118	6.71424551766612	5.50869423091496	5.59452309147501	4.11270013274936	6.97727992349992	4.62643913669732	3.33628338786443	8.71664800788143	5.04542874957864	7.62643913669732	6.85049941375812	2.74416109557041	7.231701199029	8.55056873573099	6.48864353985379	9.53274552697658	8.34251918966061
VDX_833	9.76901132109701	5.61388865392423	8.74966133843037	6.09662330918002	5.64763192268199	10.1599974409733	7.59768014371589	8.57440430902258	7.4086354970199	6.49375903019078	6.22946472849238	10.7445873964425	12.0796847738982	5.8145781159261	9.58251836961836	10.5996150129032	11.4786179617108	7.98527271425345	4.99548451887751	8.69278983497265	7.23753547305016	8.33350253309362	7.73118802841093	4.11270013274936	9.32673846186956	6.85549144310187	6.86604049848988	7.04633563182957	4.93436891380282	4.80683897896907	8.37412001498924	5.3037807481771	3.8073549220576	5.03883543776949	9.97608037250358	3.78659636189081	6.61323695471633	3.98185265328974	2.88752527074159	7.79376585730965	4.66839530668993	7.69905184401685	5.39574832817903	1.32192809488736	6.41278152533848	9.79743142606637	5.28540221886225	10.3269911749008	7.54997714277182
VDX_838	6.55458885167764	5.88315914231372	9.10093952728385	6.28487123528774	7.09238615585811	9.1532986828549	9.0837452373945	9.09275714091985	5.51755762403787	6.29647141860825	6.77085687190057	8.40147776431788	10.8014658687838	5.67065655319803	10.3900614488384	9.58299124439502	9.6838718686226	9.00140819439281	5.22110372536788	9.78004757606187	7.85874771615168	8.68213000826563	8.96462920431849	6.79311555527435	9.65718651532158	7.13134253912326	7.16473392041317	7.56885581950777	6.95994949468264	5.76699522666572	9.08012988074719	5.24031432933371	6.4757334309664	6.00926565734518	6.37406497000194	4.93073733756289	6.89117612475454	5.43962313755712	3.62058641045188	6.86170728658586	6.64864214447954	8.69557630622205	6.49984588708321	3.20163386116965	6.27798474729977	8.44703682211319	6.15785216914174	6.04875931191986	9.07307041961431
VDX_839	10.3508287106217	5.36404050936926	8.32201116442803	6.19619337246335	5.02778357492379	10.0116465825708	8.84329297333358	8.53410830493179	6.52673557528572	6.6621725596259	4.54510915082666	10.1724989673234	11.5321610849832	4.89105682626684	9.30560578958543	10.3550494929747	10.256090720087	8.42500604148493	5.47897180503294	9.32440559849361	7.05269483018716	6.31672468735675	6.98439008710167	5.42961596420174	8.21025383311493	8.85735900975864	6.36638242600468	10.2202139181419	5.78214643250609	4.8262719119325	7.1759692794585	6.96347412397489	6.04001567884788	4.26849234789404	6.51657812862854	2.72246602447109	4.79181407116183	3.6667565918848	2.13750352374994	7.05528243550119	4.46371921607349	5.5668151540109	7.231701199029	3.62058641045188	6.11894107272351	8.08648585367108	5.95419631038688	11.0215352487805	8.59245703726808
VDX_844	10.0790847204954	5.50839018444625	8.42654391531097	5.81247144859651	4.64866450086222	10.5696657675463	8.40471582659663	9.24531501039208	5.95372514138121	7.16578039734002	5.00076039529371	9.75115685817845	11.2400161224576	5.68020408741201	10.1841314939406	10.1593741863897	10.5862768582385	8.53138146051631	7.21723071622067	8.76221591572778	6.94236668284958	7.81836441577988	7.2516861702895	4.75488750216347	9.14822332625384	7.01010845347429	6.56888989934447	8.01837121016347	5.74944613492345	5.1495338778451	6.84249591231598	5.29645740737124	4.27052894238072	4.88402626093652	6.34121422587647	3.51096191927738	5.71424551766612	4.08746284125034	2.29278174922785	8.30879406721648	4.63386586362221	6.70182625841205	7.58571370877817	2.29278174922785	5.10433665981474	7.57784536819859	4.4594316186373	11.3100446796475	7.91169158187234
VDX_846	10.6351739466749	5.91153580768723	7.96628317903886	6.16190932477191	5.98929088448637	10.5445781173388	9.29001884693262	8.95011842950258	6.17724729309959	7.18219866866066	6.60457740204587	10.1029063651244	11.6334947846076	4.77016090298208	9.22496636500027	10.353472991223	10.0021117764799	8.59916899321943	5.37851162325373	8.49345520092618	6.64232530972455	9.01080405866815	8.31670709053121	5.42290574261218	8.59354175741853	6.40769264866568	6.15179137243897	11.1853604895464	5.5928284146704	6.15995712563479	7.34160259036237	4.78659636189081	6.84046323386954	5.06569312549972	4.56762377490478	3.57288966842058	5.08321336824898	4.16992500144231	3.10433665981474	8.3371758685863	4.46463150272277	5.83794324189103	7.43379405875492	3.18586654531133	6.66959375118833	8.01496565476194	4.70597790168252	9.8772841335232	8.9242186797485
VDX_853	10.3429635743987	5.35652691845709	8.07635624551775	5.78110152949862	3.51328938506386	10.2874815298744	8.76121877592938	9.07601387708528	7.21714730897996	7.14369747586106	5.63372108108722	8.54702079654776	11.1444670603273	5.76745295302808	10.1749256825007	10.2157814066579	9.74752167254042	9.1880942639264	5.03562390973072	8.54303182025524	7.09934529283446	7.20742188250678	8.26027404543713	2.8073549220576	8.93743815768135	6.50937914891469	5.67254941853492	10.0718635672498	5.98846774070279	5.23991756800333	7.32094402440307	5.20163386116965	7.1053847492476	3.85596320775043	5.13820762094634	1.58496250072116	6.06177619758669	4.36457243229586	3.54843662469604	5.41616416473313	4.4265770947321	5.24792751344359	6.54689445988764	3.48542682717024	3.8073549220576	7.57811783329	4.22496636500027	8.20799043323296	8.37286506011259
VDX_854	10.1911826220028	6.52408055677992	8.92981935158705	6.81513190069445	5.03358271350856	10.3483962076773	8.76022094646651	9.28123458464702	6.77781282795245	7.49422962402958	5.85764425910931	10.341329316254	10.98035382337	6.82236809536451	9.98896865391035	10.7141280452572	12.1411491984375	7.96058121135347	7.58044701959866	8.49944729748518	8.29749620075921	7.14809963425747	7.20552407752238	4.87282875953489	8.3378186647286	5.5909612413426	6.58421329644862	9.41969501882047	7.18457123313123	5.40317430102262	8.25235239935818	7.61028665708102	5.53605290024021	6.82093680048483	7.38500025473971	4.80219321694183	7.01234519041983	5.71149490665009	2.88752527074159	10.0484868739923	5.19380949547734	7.83920378809694	7.78004757606187	3.68929916053589	5.10433665981474	9.47937668161334	5.04439411935845	11.6445773570184	8.66533591718518
VDX_855	10.3830562300056	5.45375074557059	7.81426905269052	6.38004378332306	5.44943671288724	10.9511389808347	6.83920378809694	8.53838296003212	6.75131646754146	7.74930089925689	6.05247952737115	8.03223876953894	11.1797225225589	4.30676582645896	8.93310047493137	10.1916436054083	10.8104913042731	8.48663393507016	7.09697863637054	9.73521752202334	7.28158860071791	8.98904786306387	8.21110426123353	5.23266075679027	9.22935667519267	8.467605550083	6.90272512628982	8.33210821410255	6.2807213344632	5.15187705657689	5.79974723716775	3.88752527074159	7.70735913208088	5.40767487467649	5.12047912294957	4.18586654531133	7.22400167419811	5.59395128394841	3.20163386116965	9.20823435833979	5.73547748858624	7.64529816394863	6.59544398458948	2.32192809488736	5.24412594328373	8.15136755717832	4.51096191927738	8.79474076107975	8.54070926267143
VDX_857	10.153805336079	6.22425788198904	8.33330176632925	6.55453576691973	5.86890252174752	10.4429434958487	9.40279890664708	9.37959497168707	8.34755445699197	7.8300132713433	4.20086642476131	10.253351171674	11.2576235579192	5.55721279580051	10.0176435834973	10.0032412682096	10.6915690594043	8.99633224882505	6.35579154675365	9.30674526918095	8.26105718481093	6.92872421833008	8.09696295189571	2.90689059560852	9.24009701460454	6.86789646399265	6.3892090588031	8.44420777130727	5.99309997932501	5.06592815355592	7.60347092397642	7.89542381038297	5.90929308582382	5.46628353529499	6.06535445280374	3.15380533607904	6.68088692071969	5.85798099512757	4.04439411935845	6.29462074889163	4.80073586958252	6.51096191927738	6.75221336786514	2.60880924267552	5.1333991254172	8.14102535416901	6.32373033752135	7.85611423397746	8.93457547254568
VDX_862	10.3883402406218	5.61446990939972	8.641656055986	6.63643247484345	5.69567550436867	9.76487159073609	9.39852994350593	8.69209237542757	6.41710613698507	7.23302452522002	4.50368185814934	9.75077240371507	10.7396962391752	6.71818400120937	8.92303029826377	10.2164646943566	11.3992245101532	7.56147889150101	3.8972404255748	9.80106162796721	8.64067960469028	7.70226212458863	7.5695096382426	4.0703893278914	9.11791699664987	9.75187875229113	6.98164811599435	7.7214639747411	6.13313671242424	5.3172702401131	8.63442403634451	7.93073733756289	7.58044701959866	5.57044584337188	6.92998477411051	4.95884267524324	8.03232128705788	6.5713734359732	3.10433665981474	9.2538474849874	4.86710662524955	6.4446008137115	6.62205181945638	2.29278174922785	8.04766925139132	8.39080945745813	6.91049283228871	9.48562808197156	8.60954813899943
VDX_864	11.1902568085584	5.23986921577369	7.80815534140494	5.85483922607584	4.48325272595287	10.871828250811	8.5073982409543	8.23122118071119	6.91343708456079	5.89659842953047	4.62080093759709	8.39776086599589	11.0691140617739	3.76537872873061	9.46311561989236	10.55040857527	11.1529819342114	7.96058121135347	5.50143914515887	8.65999589242998	7.48643067550758	8.23618438657676	8.04628350337464	3.39231742277876	9.97119621285708	5.94719858426206	6.79257198863959	8.04869367487511	4.53441275417081	4.78808362541466	7.33659186440337	5.1168637576909	4.82781902461732	5.10583544822275	5.95759984423916	3.48542682717024	7.17990909001493	3.53605290024021	3.08746284125034	4.91647664443772	4.68522720430159	7.23744899563932	6.15380533607904	1.92599941855622	7.14567745519564	8.06499254566247	6.92718535782637	9.7627142273006	8.16791986555194
VDX_872	10.0433007543642	4.21278180110229	8.6555167289694	5.58785260595507	5.11997823684244	9.47350282465377	7.30742852519225	8.53877093772462	5.10057186602652	6.9027913340845	3.80933957537578	9.90044611185245	10.6233328324518	6.54443882959599	9.57383650512904	10.8567768962788	10.7868413640211	9.04384754043891	5.39231742277876	9.26889283604316	7.59455707656889	6.92617550729637	7.49884290877952	4.88752527074159	9.41747275835149	8.82368568062603	6.81590977009409	8.98126104042782	6.88311421042547	5.12031842723131	7.71739733891756	7.96347412397489	6.71424551766612	6.55121126277038	6.35129089753248	4.14567745519564	7.4749227003798	7.08427691053149	4.96809075204526	5.86542397831313	6.59691232428583	7.4245862262511	6.65248649491816	5.40599235967584	7.46352437327118	8.48714391303179	6.76553474636298	10.711839019959	8.53605290024021
VDX_879	10.7510418736547	5.91781699987544	7.50984052770243	5.80970619360969	5.6469714452826	9.62716906084185	9.37330019660839	8.94192792470872	5.16456179814578	6.99064583328844	5.74127794577448	10.8377661884276	11.142170891954	4.80883474177743	9.32463061526719	10.7771779486407	10.2902492909936	8.27006167272776	6.71149490665009	9.04001567884788	7.74698806366723	8.28429159890391	8.18458608488343	3.81762325751143	9.75441398953044	8.27937843123448	6.59311371269925	10.7550839506562	6.00940579383222	5.689323584791	8.2739906878271	6.60584986719498	7.17592374206376	4.54132507909704	4.81919985519922	5.60288440871842	7.15886210620845	3.76553474636298	4.21723071622067	8.39574832817903	5.18258777838678	5.47897180503294	6.76155123244448	2.10433665981474	6.83794324189103	7.95389499476906	5.40599235967584	7.18487534290828	8.14261765544658
VDX_890	9.8219333869805	5.52067633461035	7.95878641540645	5.87514711505208	4.76713198452472	9.8705188454359	8.36194377373524	8.52512925120397	6.09223623616299	8.01696204464037	5.16489816911035	10.3834320731647	11.8981478760969	4.87120524849773	9.9592775057205	10.6551255815508	12.7981882565277	8.38629363515099	4.76553474636298	8.54920708935568	7.10736977099635	9.08754025247432	7.40723665920658	6.45121111183233	9.22612876573915	6.8923910259134	6.57656228397034	7.56738120359763	5.80639450007018	5.76257032462459	7.50054353552046	6.32192809488736	5.77082904603249	5.06095147920372	7.08938104791544	5.8801957289431	7.20554891117303	3.03562390973072	2.90689059560852	8.28586454703185	4.82849028468569	7.48542682717024	7.36806987653208	3.24792751344359	8.42794133250948	8.50443316946525	6.69766263347052	9.60751526279683	7.57969306345875
VDX_894	9.94090083437434	5.08287696435623	8.63584906957279	5.33182624967523	5.23655859428298	9.87851078471061	9.08666701791074	8.73030029846004	6.92367551223609	6.09580877458445	4.80315633497902	8.58605355863128	11.6382548869445	6.08053444091264	9.51372759595244	10.2167005723139	10.1622654336444	8.54457811733884	6.40599235967584	8.97670731184688	6.53661974822906	8.58138157348681	8.27317730699508	4.6667565918848	8.58612511384719	5.5077946401987	6.03909090095968	6.80905163404279	5.73723171843967	5.08688747899922	6.33150326853217	7.54843662469604	5.31469652565629	4.39683672146228	4.87271951856702	5.25171909260596	4.90207357931074	4.50462039240355	2.96347412397489	6.60436789989375	4.62838877397825	7.04330075436418	5.99322146736894	2.92599941855622	6.14159627838382	7.83803998712007	5.00898878322726	8.35843142862635	8.02569327368077
VDX_929	9.58833986092348	4.30139471082246	8.30008545277695	6.33713836211689	3.77537339269162	8.70873904135958	6.19574129324645	8.37677657188298	7.02535287278458	8.24463869871639	4.27836797395726	11.9142889854554	10.9213202830701	5.30367902880912	9.70891143725402	12.0607767144885	11.815583433851	8.38067750722289	6.34872815423108	8.30332412685951	6.53551662222841	6.49740917410541	7.26386494768644	4.21723071622067	8.40882849017684	6.90327934205614	5.66803982358765	8.78087237854837	6.38164938452598	4.53578190259175	7.94565310302273	5.1333991254172	4.23266075679027	4.5189050089185	5.14905420160571	2.78659636189081	3.92599941855622	6.5453506448223	3.64385618977472	7.92777796208234	4.34829346683204	6.04439411935845	6.46923479366766	3.39231742277876	7.34429590791582	7.50108248786604	4.17791779219584	8.39016895620018	8.50462039240355
VDX_941	9.15431181143649	5.68027265389998	8.69595667142742	5.95142240317753	5.8681798238628	9.53449743373817	8.85174904141606	8.8648051942415	6.81682174600301	6.96976986532446	5.03169754064425	10.7896085641488	10.3786199947123	5.11209733198522	10.0877280181725	10.8431347715676	11.0505289055306	8.28678875913321	6.74819284958946	8.69453201009184	7.95841814217583	7.62897748365556	7.32911020514625	4.82781902461732	9.36636354647329	4.877744249949	7.40551057044433	8.84445177043357	5.30332805878673	5.02700047604504	7.56019123992863	7.32282949762889	4.57288966842058	5.78081651665345	2.71044328748777	4.18586654531133	6.5668151540109	6.70321146739115	4.21723071622067	6.30560578958543	5.5448848409597	7.34961297182452	5.64961545906341	2.65535182861255	7.24031432933371	7.68059414200211	4.11270013274936	8.97240546478447	8.02845864742548
VDX_1060	9.50084187955693	6.16169076628982	8.91275031202504	6.95837812804366	5.47371619473568	10.1861142395416	9.01457846492289	9.04903169841002	7.62716001747794	5.7367006757332	5.32012246811117	10.7779232773612	11.0105980360889	6.81102877039638	9.75070698622495	10.659181446665	10.8825666334058	8.69278983497265	6.73741636593706	8.52238536631593	6.70282603064019	7.29175178527712	7.13587813219347	4.51096191927738	8.83521990048359	8.06770324437316	6.5523062972208	7.54701924970205	7.47003019998812	6.15505506783342	7.41301203224761	7.03342300153745	4.66106547980695	5.51408508472443	5.0512175274111	3.8972404255748	4.57288966842058	3.8972404255748	3.44625622988956	5.84046323386954	5.6897375751261	8.26538063344618	6.75888943272096	2.51096191927738	5.16992500144231	8.28267909266743	6.50303064564116	9.20603754624659	8.43128865429159
VDX_1069	10.5586120394464	5.89071850528705	7.90192020648018	6.34902830458504	5.66247278990044	10.4564570943753	9.05880351779563	9.625160880138	7.99182637926008	5.04015561499636	6.30534634047019	11.8537201545157	11.6166866743007	6.41621559474961	9.54515755172947	10.8719153421368	12.520201230519	8.18338726124887	7.73131903102506	8.97412774319142	7.86371828435199	6.6123626263838	8.15067387618717	6.91169158187234	9.89046798104702	5.66959375118833	6.9857956640098	7.81362728732901	6.17095205865836	5.61025322705457	7.35143264490759	5.54843662469604	5.12101540096137	5.22742331942906	4.80591815779735	3.75488750216347	6.36106648879432	3	3.39231742277876	8.38887833881199	5.91189175800551	7.45203527354619	6.73741636593706	1.67807190511264	5.68929916053589	7.67104463159021	6.55918586578773	7.85611423397746	7.91767043436176
VDX_1222	9.00954872697226	5.664221185765	6.5683498947968	5.99624370211212	4.96839257263593	9.75187875229113	9.58908931290962	9.38154295118458	7.11817156357416	7.03085182128194	7.13696698854899	10.7412379307453	11.4582527995959	5.94769675703746	8.90568784852686	11.0312821527593	10.3528158941878	8.07895134139482	7.33806779754262	8.74685018309805	7.60879883027799	8.48618719329277	7.81195845848786	4.61470984411521	9.65323518154235	5.25550073314839	6.36261246170977	7.52018275081374	6.3579648377128	5.62328473349207	6.9669259951383	6.84172158112846	4.41953889151378	4.89775365484043	5.10838505248351	4.63807383718072	6.53449743373817	4.95419631038687	3.8972404255748	7.46352437327118	4.85626706716873	6.14974711950468	5.47248777146274	2.37851162325373	6.37851162325373	7.18037768564399	8.2128611165929	9.12023787734196	7.49825086752783
VDX_1412	9.86217239702164	5.2236805881644	8.26285980996096	6.79425700228013	5.63046270630191	9.63771166947682	8.86015583462336	9.33315535031062	6.65473817692055	7.70455290828707	6.28787361097699	10.3433517677567	10.8802722705799	6.57948941729801	10.528844767426	11.5226849063844	11.6557095955185	9.41595298197042	7.03782146543497	9.06123616574775	6.75820705541327	6.92433298513981	7.79881621430001	4.25550073314839	8.86596860769	6.65963918701565	7.70373939242918	7.73359579094839	5.7966822634683	5.44406402125558	7.09417349274442	7.00786824333334	6.89965902637744	5.94079861861028	4.90833184987508	7.11790278909403	4.8073549220576	4.35755200461808	3.29278174922785	8.72689931847653	5.26932121062122	6.14771372235215	7.10852445677817	2.8073549220576	7.77676200178623	8.34489711121529	4.11270013274936	9.46168407036868	8.21771541135067
VDX_1416	10.0988216634094	4.86079421534366	8.37249934776789	6.34640223523504	5.13736378639365	9.58157721553652	6.68088692071969	8.04494049127973	7.07621055928693	6.86606780993328	4.01940463723554	9.48741512405427	11.1328210067796	4.72519323951714	9.29485045911278	10.7957112538577	11.3196156763749	8.36501007678302	7.01903466936434	8.78103179102276	6.80533653722969	8.4484463864091	6.54707843996617	4.63807383718072	8.60196150426846	7.8008998999203	6.23911845857788	10.5608764255902	6.37776143740921	5.21647824639941	7.45770886422157	7.35491051158679	6.52825874275841	3.76445691867539	5.37064921870776	3.44625622988956	7.00450139223494	4.41278152533848	3.26303440583379	7.31741261376487	5.09132734736637	6.67666233485797	7.61176256006487	2.35049724708413	7.57969306345875	8.50721218045825	5.60880924267552	9.99774402605963	7.952450058359
VDX_1455	10.8240040509332	5.88434372613848	8.04191863070614	6.78165898167897	4.49428554213243	9.91169158187234	9.08135028058369	9.18164922381533	7.86702943716161	6.75620542836444	5.57471797066532	10.8295526874844	11.2752515434703	4.87183658071647	10.2755425560867	11.2998133993018	12.3349994787878	7.55074678538324	7.62205181945638	8.30514974563003	6.84812299915841	7.57701406400183	7.66167078371155	6.44294349584873	8.78802302991911	6.68509917200661	6.42810237307754	13.1080670706699	5.89862594068055	4.65610657458162	8.06020885846469	7.27798474729977	7.25927248703759	5.16236435332938	6.18395988496393	5.06177619758669	7.10956950937069	6.66817586897014	2.63226821549951	5.67807190511264	5.49095307368009	5.16992500144231	7.38024459047818	2.53605290024021	6.55458885167764	7.69664445682258	6.34695688937888	9.44956137461324	8.20554891117303
VDX_1482	12.3127978882104	5.76230059668987	8.11831965518743	6.38084870449748	5.29210545065401	10.2252074369435	8.96087076379617	9.45162325154114	7.61580560387961	8.38368036700085	5.08666992174593	11.3728502896329	10.8583695998547	4.06536249555944	9.70580515486547	10.8643522144419	10.6748984331333	9.18512320736055	6.86170728658586	8.81538329581354	7.50578114506499	6.83033669491777	7.49663240846461	2.76553474636298	8.8825071104149	6.04875931191986	8.00504200646147	9.03964334670781	6.09746234212459	5.0345415368717	7.6320048267252	4.81762325751143	6.13545278418517	4.70775119674483	7.28452133847544	2.94485844580754	5.8972404255748	5.52042224852645	2.63226821549951	7.94895120044142	4.74305015740062	6.21916852046216	8.91229058335111	4.07895134139482	4.77082904603249	7.89738092742633	5.96347412397489	9.8247996694615	8.35402893805439
VDX_1487	10.4042900644448	7.54142254630789	8.39163199520225	7.08781538350424	6.01533184405946	10.1428728867681	6.68929916053589	8.09750545581802	6.01509905758245	7.13946390443837	5.71424551766612	9.69811681865232	11.5291376905174	7.78053058178055	8.85673675611911	10.8363005053453	11.9647379514158	8.72246602447109	6.69348695749933	8.89935692292311	7.34104768072443	8.2895975592991	7.65938437134137	6.98868468677217	9.12911374724398	7.80606622608903	7.81362900767886	8.79393141700369	6.90780171702573	5.84568529806984	6.3430674961498	6.89845023280787	6.49185309632967	6.31658295829706	6.24837946290358	5.68369645430652	6.88508622529017	5.80477637795583	6.18189764310839	8.58157721553652	6.47412121606344	7.09275714091985	7.8801957289431	6.2460279805281	7.33091687811462	7.8663737775264	7.1333991254172	10.9858419370033	8.04657836662033
VDX_1497	9.70563238736142	5.75730594907676	8.11413521159381	6.26585413269625	5.37897832068145	9.84705734609134	8.52982094652869	9.03782146543497	7.90804495460424	8.04834934263653	6.66933616163191	8.75718173817141	11.350773471987	6.76928848096026	9.98882667732795	10.7770533521809	11.5175709744743	8.85330955540367	7.54920708935568	8.10223819393074	7.46778742397108	9.63382346854239	8.53128508120618	5.09169983413681	9.27404007279257	6.90929308582382	6.70308699127976	6.59560519361456	5.22785479818053	5.03149962351913	8.08668319627224	6.47411151394241	7.01792190799726	4.45604892929214	6.95618412407013	3.92599941855622	6.85174904141606	3.52356195605701	2.32192809488736	6.53915881110803	4.59544567421443	4.64961545906341	6.74416109557041	2.53605290024021	8.25077213159993	8.57810064394069	5.26303440583379	10.6821167649501	8.62862780216015
VDX_1501	11.1106138055009	5.77635296614147	7.88654990828307	6.49910120105964	4.40319425400809	10.1099612090086	9.27076252046605	9.148222340387	6.95096940520101	7.54619275990969	6.13010694338571	8.58204988007139	11.1977081579558	5.50770752619334	9.4641372862766	10.6712982719705	10.7599713812289	8.69522829149575	4.51727569320958	9.01010845347429	7.13615815586056	8.25364963949906	7.54109261236492	4.57288966842058	9.05467170881707	6.61028665708102	6.77975161017006	10.6043071418163	6.1209550514529	5.28271092717129	7.62358678233422	3.58496250072116	5.1168637576909	4.73313146126661	4.96572334264933	4.68369645430652	6.5298209465287	4.01792190799726	4.37155886261196	7.34429590791582	5.37455155304213	6.99661471481536	6.79051141189419	2.40599235967584	4.49825086752783	7.87211563882062	5.74953426766926	4.79181407116183	8.68615031598089
VDX_1524	9.85315357994097	5.42255819826183	9.71584708271057	4.48088400966369	5.07680134807019	9.26232979285721	9.44935502475364	9.06555077095502	7.41608453987867	5.57972755735622	4.96635836420469	11.2149266118041	11.1123091761395	5.31334732607903	8.99237190701017	9.88007993829923	10.5030306456412	7.70528679027247	7.35931031689044	9.73487894069325	7.72795897333827	9.36980098778102	8.56232662801153	4.04439411935845	8.77175666410101	8.27192984397086	7.07713411431938	7.48057108322107	6.34504209328197	6.73932418153305	7.52328492041746	6.62789861587175	7.04001567884788	4.56226634572743	9.2353800318876	3.92599941855622	6.43462822763672	3.53605290024021	4.85798099512757	6.27052894238072	5.19530255606349	6.35402893805439	4.93073733756289	3.12101540096137	6.71287086768991	7.67886200274659	6.44625622988956	7.34784279363816	7.41869594960205
VDX_1535	9.42647443351082	5.23028340873908	9.06804792724006	6.13462397241757	5.53975239204077	9.64457735701838	8.92035285541508	8.65069276717138	7.99230101645681	7.4738367307073	5.95948564315885	9.44108425920886	11.5142702314224	6.5764022622949	9.35491051158679	10.6752568081439	12.5340110063284	9.28123458464702	7.23935985027747	8.19475685442225	7.21003175293176	8.26367542512714	6.73274557809986	3.53605290024021	10.5791455168558	5.94251450533924	6.71249486981234	8.19124429935193	5.63418850808312	4.3310172525918	7.78463113645805	6.75488750216347	5.77610398807316	4.64486457319188	5.10211438460517	2.72246602447109	5.1333991254172	3.57288966842058	2.48542682717024	7.13545278418517	5.02360615661971	6.10852445677817	7.14465824283188	3.0703893278914	3.47248777146274	7.78163560894495	3.67807190511264	7.91707366287822	8.26303440583379
VDX_1555	10.2219495619251	5.58075825790637	8.97193755198112	6.22795532980558	4.98734352063621	9.57667329251658	9.04466733118408	9.48763908737229	6.73926853552513	5.68849678372623	4.68146504102743	8.38310138731252	11.3158854434459	6.36107289425295	10.2385241627795	10.5480353669806	11.9022243547763	9.15810471969659	4.58496250072116	7.29920801838728	6.97625415041325	6.98810752103162	8.22997192418747	6.4110872267986	9.29278057564765	6.35755200461808	6.72207945941637	7.5902960936991	5.79460509365831	4.78762843133421	7.7709025402923	7.33181268381921	4.48542682717024	5.44898963415514	4.79022350979933	6.30742852519225	7.28909670241999	4.66106547980695	3.33628338786443	5.62643913669732	5.9023138164584	6.05093696522523	6.08533966935737	2.40599235967584	7.55842071326866	7.38961094310687	7.10118781525974	8.40641761982361	7.86294724802092
VDX_1563	11.1872283376165	4.80471213068617	8.02291424262548	6.12578646930596	5.28946935654669	10.0664928732588	8.91318861950889	9.01150682039669	7.65615645504338	6.78809512539524	5.78693718283759	9.32681119814436	11.3588709396856	6.77368707669038	8.59916899321943	10.0975278660014	12.5117279498737	9.26162483557912	6.76950729143624	8.72826067270907	7.32554603227119	9.32760509984036	7.9132233483197	4.58496250072116	9.28888747918845	7.29278174922785	6.84753330046117	7.66970754862706	5.95712248840761	5.44394945032342	7.57867425724701	7.3566720442121	4.32912359629157	5.40765159772921	5.28611325639685	6.09169983413681	6.86542397831313	3.94485844580754	4.877744249949	6.95303237725324	5.52204193214266	5.51096191927738	6.7292808460274	4.84799690655495	6.72655877910497	7.62512921127815	6.20359271420771	8.83067364913184	8.00842862207058
VDX_1568	10.3058337575153	5.97931543918787	7.38347890279591	5.83543157311342	5.59241907978362	10.7660319131157	8.86666075081999	9.65391987311942	6.95566228530608	7.78987893602116	5.05739172362493	9.09988229505265	11.1525383692453	6.27484421045275	9.92169219795988	10.6944541592024	11.0065364708216	8.2807707701306	5.66106547980695	8.52786792735825	6.73496714725941	9.39623597517786	7.33871915975403	5.46597446450407	9.27086844049178	8.32687885483841	8.03613246659469	11.0251697870952	6.26433748556388	4.85799012009853	7.30057316048206	6.50143914515887	4.91169158187234	4.5702391052892	5.71206739429124	4.64385618977472	3.68929916053589	5.27798474729977	3.47248777146274	7.58345891013077	5.28960679498153	7.17192735435346	6.28540221886225	1.43295940727611	6.47897180503294	7.8906910817846	4.27798474729977	8.6499746511581	7.8820316083521
VDX_1571	8.17592374206376	6.0008933327696	8.89054426560222	6.10036053532643	4.55887349104022	8.22158712126481	8.60991744529631	7.44542875923832	4.78911085735964	6.92072418855971	6.55525633618721	9.16888402623716	10.3945698745101	6.39898372911655	9.83983364841731	10.761196786855	10.3740613698151	8.4110872267986	8.16390121381454	8.96376309644273	7.72508577305482	7.42760603649061	7.06865569535045	6.23457795978457	10.118437430041	6.68929916053589	6.29963534979121	5.98937488940104	6.25753298457501	6.1466577829153	8.28699367491786	7.26584942144085	5.46270675067016	6.11493817202923	6.07538137217771	5.86046625851717	4.73335434061383	4.03562390973072	3.85798099512757	8.02403150151675	5.39628847615372	5.51412226017071	6.61176256006487	2.20163386116965	9.76851518019424	7.98415066862322	4.84799690655495	4.57288966842058	8.29829173062012
VDX_1582	10.7877393493634	5.06385018166633	8.61767445443654	6.90328142463693	5.06877737745426	9.66391384211598	5.63517394667492	8.67736729213605	7.58120982682163	7.32385680939751	5.2156756712296	10.2073149351659	10.992725951293	5.42716149253994	9.68650052718322	10.6843605958589	11.5556915546853	9.11478344724985	4.57288966842058	8.90147031982427	6.99552837852996	6.90291223369435	6.95936454808455	3.57288966842058	8.76976685338211	7.44211412241923	6.1066720460907	8.02650442469688	6.17412651359511	5.40433896342818	7.74665738750532	6.96347412397489	6.35755200461808	5.16816954917368	5.93306376134796	2.82781902461732	7.6560672737256	3.08746284125034	4	5.49505552836802	4.49033890250651	7.06608919045777	7.21334728173344	2.98185265328974	6.98413359454098	8.2398955107006	6.72519581722666	10.2998948525068	7.92540608314137
VDX_1589	9.10171310018849	4.87996713216796	8.11216707241504	6.07494231191767	5.33996873344541	9.40023904489449	8.7790626892054	8.88935185259465	6.86905352062812	5.71507467238045	5.80036531666118	8.9773982470936	12.736888103582	6.46313224322591	8.94661390541276	10.0685045457465	11.6236986273425	9.2635039567056	7.44377239276374	8.38499954473004	7.01708997125151	7.37469825769643	8.03934123083145	3.98185265328974	9.42407329624435	4.61470984411521	6.5937558759353	6.96483956666893	6.22986665132719	4.57161362418195	7.71615268413386	7.36369674483899	6.76553474636298	5.42411202327375	6.21655014429242	4.87282875953489	6.17592374206376	5.0703893278914	3.32192809488736	7.4667902378031	4.5147363631638	5.17392693199981	5.75221336786514	1.76553474636298	9.60028462289809	8.39207957804099	6.48381577726426	10.4746185589133	7.82017896241519
VDX_1593	10.0179219079973	4.67831920989226	9.12264707048274	5.46530427923426	6.10650349166899	9.74214098549815	8.02236781302845	8.73335434061383	7.8142192100298	6.95112065801507	6.31221725426602	7.90927448777071	11.024931865701	5.25942491435385	9.68772559734675	10.1758068952058	11.5560269927247	9.38067750722289	7.50143914515887	8.2240016741981	7.66322668165147	7.43874943639177	6.80449700111895	4.6724253419715	9.11904653609403	3.95419631038688	6.66230748729266	7.75225930087602	5.68892110229282	4.72881101958162	6.47773414397991	6.92481250360578	3.97269265400426	4.99689478098085	8.1796823574181	2.32192809488736	6.59693514238723	3.91647664443772	2.70043971814109	7.89845023280787	5.64792333142236	5.86294724802092	6.64529816394863	2.10433665981474	5.5909612413426	7.62067314348303	5.89965902637744	9.5237579610897	7.91767043436176
VDX_1622	9.2319411483087	4.25470866855741	9.60086950871441	5.96767509444172	4.47842038264083	9.24579036296339	9.62351574149055	9.08666701791074	7.2412602994547	7.47543740009599	5.1072809891559	12.4402172321616	12.0855388495101	6.05528080432173	8.20652601587743	9.92832818762415	11.4698961486709	7.63226821549951	7.18189764310839	9.31197531446116	7.76148076246895	8.33075378354439	6.92470255047388	6.38370429247405	9.88058964581437	6.57893871309339	6.43584832689454	8.09701837526169	5.20891639095826	5.77281751234612	8.165306508839	6.48864353985378	5.59395128394841	4.74649889291414	5.80815954848843	4.07895134139482	6.38024459047818	3.95419631038688	4.40599235967584	7.8648051942415	5.69054831682434	6.30924896081662	6.87159726561385	1.48542682717024	7.99887245399427	8.19714117713	6.21529030565123	7.60139939053183	8.55842071326866
VDX_1650	9.41932820220477	6.23684159932018	9.79532282700956	6.46574268209704	3.97517588101718	9.94295428435221	9.37916172992979	9.4743143533158	7.47263869505117	6.59521869440849	4.61583860095296	11.4742864181634	11.0968469014446	7.08866849901162	9.61286849729104	10.4993293031524	12.7742105251667	8.14261765544658	5.34340782229781	8.93369065495223	8.09480477181198	9.69432424727324	8.0398837350117	4.8972404255748	8.80922981846851	7.26584942144085	7.14809555387343	10.4455169471319	6.44354400836847	4.94503675071775	6.98104312492532	7.78463484555752	5.22110372536788	5.58535466757413	7.04539529581403	4.08746284125034	8.83383884355829	3.0703893278914	2.88752527074159	8.2803068064537	5.47725378679218	6.77346892790519	6.29829173062012	2.20163386116965	6.4178525148859	8.52316123732993	4.43295940727611	10.057856379165	8.15127028879017
VDX_1661	8.48421870843316	5.84220158254535	8.70258289953162	6.6769829128115	5.7936356093563	8.60954813899943	8.71630503984442	8.05202456048283	5.6030676267023	6.90514372281648	5.45603673702542	9.02338434583124	10.4253208227599	7.37179345726582	10.3730826447659	10.6443386680585	12.3206313409481	8.4520352735462	7.82209277437953	9.33427328530719	7.65062519501165	6.89659842953047	7.42634862744453	6.83920378809694	9.4123318497531	7.08427691053149	6.8046756000872	7.56735313223029	6.47778293069629	5.78054437372866	7.16592803014378	6.75622271284729	4.10433665981474	5.31930485134526	6.6720126886163	4.04439411935845	5.25927248703759	4.43962313755712	3.05311133645956	8.92748169038176	5.35910715116379	6.53915881110803	6.45779126025604	3.95419631038688	10.1323711987325	8.55945779341938	6.30560578958543	4.27052894238072	9.04930403348226
VDX_1821	9.41595298197042	6.08945574222791	8.5599663908003	6.25401819459261	5.93207759260052	10.584210901308	9.40343816300828	9.31379002544369	7.02260509306463	7.13364938521627	6.10713679023291	10.6412240145207	10.6542779952612	6.44276621070274	9.24531501039208	10.679367301256	12.6587247266253	8.850811922162	6.43629511983936	9.3037807481771	7.94784917083489	7.41320497546633	7.50250389928777	4.96809075204526	8.73057663462504	5.00450139223494	7.30625498301798	7.70247929391097	6.32018485458087	5.5362002879507	7.94935595458933	7.34074028063018	5.56376827845203	5.78919834869552	5.76773003821325	3.94485844580754	5.62351574149055	4.85299758761332	3.67807190511264	8.02513956227851	5.25598595062007	7.39574832817903	6.59544398458948	3.71149490665009	8.74079267227768	8.24426639008051	6.37155886261196	10.2755425560867	7.93545974780529
VDX_1828	10.6497950662894	5.98310042863974	7.74347297549512	5.94771437784631	5.7189488433402	10.9667938178953	8.28493974248679	9.15583017155653	6.97916216552722	5.15776726577181	5.63972113807923	10.3776368839084	11.3380677975426	5.92418627973875	10.7728918663686	10.3707684676866	11.9870507901532	8.63444806236231	6.61470984411521	9.01820017881323	8.5833581147108	8.63543490386198	7.21989109804859	3.99095486039699	8.85644550680996	6.35755200461808	6.48902045638956	7.6136114770157	5.63176675483068	5.34712531705407	6.79666929826533	5.42290574261218	4.80219321694183	5.51828524618351	4.54721041470407	3.65535182861255	7.3037807481771	4.63226821549951	3.48542682717024	7.74819284958946	5.17083028597755	5.76022094646651	6.7839804136838	2.26303440583379	7.27612440527424	8.94398917444527	5.85798099512757	9.70873904135958	8.60214209069798
VDX_1853	10.5241498912852	6.10900852372364	8.66012912652397	6.8951234500302	5.10411717916989	10.5337190711399	9.06528148583228	9.09328550387792	6.93806947849749	6.85549574654548	4.87757732158863	10.3860915522556	11.087330234509	6.84656050508742	9.46923479366766	10.6606290898778	10.9135626363209	8.33315535031062	6.91647664443772	9.05256805080415	7.66902275301894	8.31042305693831	7.44876014184388	4.96809075204526	8.53770578167911	6.78659636189081	6.70280775585932	11.5894253826209	6.30292626376699	5.27515338512691	8.17934706062799	7.13031314554346	6.3037807481771	5.2892011307021	5.17152621746148	4.84799690655495	7.0948694327187	6.6409679104499	3.0703893278914	8.70043971814109	5.9942163233463	7.69488019279919	6.67948009950545	4.32192809488736	4.92599941855622	8.46966458162425	6.03782146543497	9.40151954353555	8.27146302790437
VDX_1858	10.1228279948077	5.19834594769585	7.89326351836686	6.09593041200739	5.13948603957151	9.77544567410286	9.73893668167614	9.0547399669703	7.09409041398924	7.67524862354207	6.46713845363614	10.0631547643031	11.7638762853907	6.85534618682298	9.60659028037053	10.4081603274999	11.4664333937425	7.73606362787181	6.02680005934372	8.5073982409543	8.13851653755196	8.75033109244043	8.64050347684694	6.92362461136832	9.30535005269192	8.49585502688717	6.5111599269462	8.4833732559012	5.69421376664275	5.01257738410255	7.86095598567889	6.20750245925879	5.33628338786443	5.46065698695701	4.89172832718012	4.46597446450407	6.57591736111815	4.54225804976692	3.41953889151378	7.80992886572143	4.89141861238362	6.42961596420174	7.30012372456901	1.88752527074159	5.71973105674985	8.76580975176681	6.77873424411784	9.82464058085342	8.87405920314115
VDX_1871	10.2666694340719	5.64250824871388	8.05416592070229	6.25913688458705	5.36845461889523	10.6454783094244	9.26467716571625	9.15101653889225	7.18770437438303	6.6743156721878	5.83789914624035	10.7560496660753	11.6603525096709	6.201066356632	9.46311561989236	10.2110937522907	11.2366122002158	8.55458885167764	6.467605550083	8.34872815423108	7.27250394340236	6.93736102703951	8.28192539177576	3.43295940727611	9.54932369314903	5.94016675048282	6.36169109757579	10.5807456899615	5.29478892823349	5.09836229561264	7.07235461027729	7.12722055048807	6.39746072605472	4.12298841103275	3.94196311630024	3.8972404255748	7.22496636500027	4.21723071622067	3.21723071622067	5.85299758761332	4.69678365801715	6.11270013274936	5.97039353791468	5.0703893278914	6.63807383718072	8.42901543486252	6.43796008833447	8.82813648419411	8.67419226814568
VDX_1938	9.83067364913184	5.22831644054245	9.23207253975978	5.94685396466108	4.69111746637556	9.84862294042934	9.61673261488183	9.38564673503961	7.5451951716567	6.68462144959879	4.75617271017367	8.09267699642209	11.4824046313003	6.47798475122383	9.96953042389498	10.3179489058456	12.4019194663939	7.63008507000212	7.13237119873254	8.39917109381982	6.85800136583115	8.91773862742088	7.33740233274919	6.61323695471633	9.87289938971964	6.48542682717024	6.63039366239291	8.66730669243911	5.63211602983908	5.07699242620801	7.62200423486102	5.37155886261196	4.19377174339668	4.98708694964459	6.07745176462796	5.93073733756289	5.04001567884788	4.34340782229781	2.74416109557041	7.78659636189081	4.93638572156386	6.66391384211598	6.43462822763672	2.43295940727611	6.66249036391378	7.91707700135529	6.13134253912326	11.0076580451774	7.74079267227768
VDX_1939	10.9071911257712	6.00585619478123	7.66600788330658	6.73798948437218	5.07319523783511	10.4069490187912	9.37916172992979	9.40896655165431	8.34378195469822	7.96963211657045	6.11940536937166	8.4797777170734	11.9212086899047	6.19078499397238	7.94719858426206	10.1007906757291	11.5404671144238	6.85049941375812	6.98641093525204	7.89056829030659	7.09344477857759	8.18866356724296	7.96985571540787	5.43962313755712	8.4025653486093	7.16289479937478	6.52842517841656	8.73974449338848	5.95104927234123	5.65045653953674	6.54440405520628	6.66817586897014	5.54225804976692	5.69546854796847	6.68541180324038	3.96347412397489	6.38715571766298	3.35049724708413	3.76553474636298	8.77445763956529	5.77225829952835	7.4749227003798	5.70043971814109	3.49825086752783	7.3741700760685	8.04579297100358	3.92599941855622	8.36850646150769	8.0746766862945
VDX_1949	10.3431857154479	6.15746792782505	8.79167988619317	7.14742267790009	5.89709622938688	10.2753097506899	7.61985314739117	8.39874369193819	7.31876527576265	6.31043980567771	3.77468056646217	9.37880376769882	11.1207562729785	6.34768375373022	9.96029160078523	10.9776259635104	12.4033316399499	8.62607403609031	6.33449676839042	8.2128611165929	7.8442491938159	7.6713762543577	6.56681996991321	4.83794324189103	8.54848437833417	7.68509917200661	7.05427799220061	8.61606892910042	6.85256233836501	4.61875804753176	8.77746789229602	7.16087986183931	6.75622271284729	5.63718344433518	6.70281406551441	6.35226417325832	6.54843662469604	3.47248777146274	4.54225804976692	8.33404976759958	4.75863298885375	6.69209237542757	5.7279204545632	3.0703893278914	6.49825086752783	8.59304030253897	6.82527683005487	9.99081307915361	8.25361115194717
VDX_1966	9.02680005934372	5.93021323154054	7.63958171951179	6.63913596995111	5.06783540686184	10.3740613698151	8.87498134765377	9.47836516333606	6.87813846483473	7.56936128597154	4.82019478002747	9.87830915599741	11.59935499142	5.04912792064905	8.40769264866568	10.2015731942203	10.7992816215219	8.06447332875342	6.91886323727459	7.81506301719287	7.56014628033476	8.56056032920556	7.82274408024072	5.97956810009519	9.90759513069597	5.67525138605026	6.77737770792311	6.57585791452748	6.03397136369719	4.74279114411119	6.36298345035713	6.72383156649532	6.66106547980695	4.37976429343828	6.06219153371201	5.75755668893945	7.09803208296053	3.59693514238723	2.70043971814109	8.4606606646076	5.32275212914483	6.60733031374961	5.36457243229586	3.47248777146274	4.64385618977472	7.75729921271248	5.28909670241999	9.80574387215162	9.10695545712283
VDX_1967	10.0629905306365	5.99398859803525	6.6698799282586	6.43508262079717	5.57488943430303	10.6902599382587	9.86310216829392	9.69400957842186	7.94972732071544	7.2975028319794	5.48517160188832	7.59024403642686	11.5748773082861	5.71397066625474	9.01652974824349	10.309907775293	11.0136018326835	8.02624677264819	4.19377174339668	9.73724734302774	7.71009525839385	8.94728417298924	8.39627817029163	4.70043971814109	8.92623982262441	9.55382125653269	6.4503406015844	7.98070280217091	6.07078357798827	5.43401156982306	5.78923352186959	5.32912359629157	6.04220656012069	4.91581775183896	4.77055799012683	3.94485844580754	7.49425558654498	4.45285896471381	2.8073549220576	7.64673869830785	5.29021657302408	7.85984534392145	5.94719858426206	3.27798474729977	7.49265437101891	8.09177348839188	6.25361115194717	7.31650781910311	7.95710204156229
VDX_1976	10.825197314248	6.58270877311423	7.02242031848285	6.5248599810333	5.38283367045836	10.8133803869247	9.16892278185294	9.03452387533439	7.45240479290446	7.57685675919169	5.5697756761994	10.8182984403513	11.55012148204	4.89595586160355	9.11738336693148	10.3745767484967	11.8383372809072	8.35843142862635	6.8703647195834	8.56871618873173	7.33713393319351	7.67489113479199	7.35008085406231	6.48220292629596	8.88628777193589	8.67525138605026	6.12878399197796	12.836746509882	6.48681760362924	5.89997175774401	6.79889127565962	4.51096191927738	4.64385618977472	5.2707802861397	5.21906323977548	4.09592441999854	5.35402893805439	3.72246602447109	3.40599235967584	8.70355756192103	5.13487263747579	6.29829173062012	7.14261765544658	2	5.62935662007961	8.16736179128171	3.97269265400426	9.05283971920546	7.8856963733394
VDX_1978	9.28169825009883	6.43507702009218	9.21676962293156	6.31817313051337	5.46058202511075	10.0376842162277	7.30651744524982	9.9407540474748	7.42740984768801	6.72022697191152	5.83110274982681	8.67839103430973	11.2231570402689	4.9813901769024	9.20750245925879	10.4300873116365	11.9717231611768	8.12670447284319	8.26584942144085	8.78985964091365	7.99773077629758	9.15754288705313	7.93419510594506	4.49825086752783	10.0918564430329	5.42290574261218	6.99462430209892	8.8516691103144	6.32174397518027	5.69257020867688	8.00491113835124	6.98754825895374	6.88996019965864	5.44145498556144	6.24540789322056	4.15380533607904	6.83162393682075	3.56071495447448	3.56071495447448	8.25266543245025	5.52894983512221	6.91886323727459	7.1106138055009	3.37851162325373	6.84423498775875	8.68812564771691	5.83035674741922	9.57421506588715	8.08799314636232
VDX_2001	11.1501915433551	6.16305653912547	8.49039432433767	6.25593815231005	4.64349831264372	10.6689735991762	9.75338391157308	8.97871045910636	7.14528016604944	6.60808114867025	6.77548879906263	8.80067557265744	11.8275411901725	7.1938097736646	9.0389189892923	10.2008904446908	12.3313648504955	8.7323370447384	8.60251329745184	7.95477792500507	8.02157934211163	8.55557828063972	8.07878399845627	5.05311133645956	10.0577606158034	6.17392693199981	6.51136037652798	7.91437729293659	6.56623433617997	5.03140520252733	6.73249746363271	7.39746072605472	5.67525138605026	5.30460115048868	7.45793968941789	5.37155886261196	6.69905184401685	4.57288966842058	3.70043971814109	6.82145511910246	6.12639771477729	6.656782364219	6.32732808262995	2.56071495447448	8.12515513132229	8.63681293262501	7.37851162325373	9.47512542574244	8.34340782229781
VDX_2007	9.63843591399047	6.58558459784292	8.64927325333343	6.40036527227374	5.90779571939753	10.9510661082477	9.403012023575	9.49465561290021	8.35352437010846	7.74836963414247	5.71426122029838	8.51055836274659	11.3032670390317	6.10222443838835	9.55458885167764	9.97086834138709	11.7268141911692	8.52042224852645	7.15177765473205	8.43754402631547	8.70283836946828	9.30391546091444	7.13708714304589	5.18586654531133	9.47400620034756	5.54843662469604	6.74073935465359	9.02375432667359	5.83316959413407	5.61681844756009	7.59276759389356	7.41700858678878	5.17791779219584	4.98345696483763	6.34674347874966	4.60880924267552	5.76022094646651	5.12515513132229	3.27798474729977	8.4241662888181	5.3210736515299	6.467605550083	6.91049283228871	2.23266075679027	8.77544567410286	10.307308369091	5.81249822533356	9.53196621836025	8.29094040240368
VDX_2021	10.4007727241226	5.4875364891504	9.33635740044561	6.89225834893502	5.47570064583716	10.2034703637823	9.35358794919542	8.80445373565528	7.68027610333783	6.90206551059166	5.22877252277719	9.59026703047068	11.153805336079	5.71422196307681	9.89405984627402	10.7634115370824	11.4854268271702	8.27658971572526	7.25927248703759	8.58345891013077	8.1929168797051	7.82843963261424	6.7778877107536	5.57288966842058	7.88056275925384	6.88752527074159	6.67458990951646	9.41014279544196	7.10685506610051	4.58228579147038	8.90653327729786	7.14159627838382	5.48542682717024	6.26478980430886	6.17843504105219	4.27798474729977	6.19770815795585	4.48542682717024	3.21723071622067	7.48300957716455	5.61098311142911	6.52825874275841	7.21916852046216	3.54843662469604	4.95884267524324	8.32376637929339	3.70043971814109	11.8446273123039	8.3518226445507
VDX_2024	9.32327998788732	6.35954761832915	7.98482312916233	6.31624651369186	6.05337306409222	10.7460103815487	9.03617361255349	9.10276309662559	8.10256013243523	7.72817496136175	5.90297267590147	10.5393067863542	11.5113079189462	4.07887556826983	8.28493974248679	10.7829907978992	12.1231190922398	7.98128185405741	5.62351574149055	7.93545974780529	7.77432667973656	7.67453433292937	7.03102349060212	6.46270675067016	8.48456373028534	7.49024921062709	6.85629478621808	9.42793321352021	6.44588975563639	4.99830841349432	8.19172305748538	7.92777796208234	4.68929916053589	5.74189464864049	5.45675140007327	4.83289001416474	6.25171909260596	7.10643207781693	3.23266075679027	6.97384083953315	5.64139549212493	6.67383905599044	7.29553937040683	3.92599941855622	6.21529030565123	8.03266218090189	6.37155886261196	10.2093315112397	8.19179950106508
VDX_2025	9.98085360637974	4.28409847111245	8.96506188576462	6.38839552762582	5.86553645161506	9.9237731513984	9.14745934607698	9.27914624405431	7.4443086084145	7.97732285957448	5.01087171744518	7.43683067317281	12.3515466204733	5.83519534899291	10.0400156788479	10.4991150994029	12.1978617063921	8.17142702660754	7.47897180503294	8.15532422905059	7.39086478082306	8.11711972581993	8.73741692033753	5.64961545906341	9.30677057451338	7.7045953476324	6.59228593302521	8.42787838514429	5.84511989256472	4.76216513792051	7.52030432884826	7.01680828768655	7.04657836662033	5.28566474873013	4.37724334893558	3.877744249949	7.05202456048283	4.94016675048282	3.16992500144231	7.86542397831313	5.06192229169582	7.31197531446116	6.64961545906341	2.0703893278914	9.95303237725324	8.03568063535834	5.2364926183813	11.5100223588138	8.2644426002266
VDX_2038	9.89147994597097	6.0581274277166	7.94776159248506	6.19935803358529	5.93232909700733	10.1241213118292	8.55228483994351	9.42437627281394	7.89032729398851	8.13542121964178	6.45781646736097	8.48936908086539	11.2184421488562	5.58169904717658	10.9381828562027	11.5985220739426	12.5258144077884	8.07788386443832	7.12101540096137	8.83951875263065	7.67218402043228	7.80661847735817	7.43393279202971	6.41953889151378	9.54364935635762	7.71355835640479	6.95877972818927	8.11150081705113	5.89470920950037	5.46829237365496	7.80900817474596	5.20554891117303	7.09697863637054	5.4938343488711	9.41978127347032	3.15380533607904	7.09908476089186	2.65535182861255	3.52356195605701	8.36588496767757	5.38861612041654	6.4594316186373	6.86294724802092	2.96347412397489	6.21723071622067	8.93726986411431	5.20945336562895	10.7484444605033	7.84549005094437
[truncated: 71 more columns]
