# Supplementary material for: Signpost Testing to Navigate the Parameter Space of the Gaussian Graphical Model With High‐Dimensional Data
Source: Biom J. 2026 Feb 12;68(1):e70115. doi: 10.1002/bimj.70115 (PMC12895234; doi:10.1002/bimj.70115)
Supplement: Supplementary file 1 — Supporting File: bimj70115‐sup‐0001‐Datacode.zip. [file BIMJ-68-e70115-s001.zip › code and data/data_KEGG/er_positive_mainz.csv]

	AKT1	AKT2	AKT3	APC	APC2	ARAF	AXIN1	BAK1	BAX	BRCA1	BRCA2	CCND1	CDK4	CDK6	CDKN1A	CSNK1A1	CTNNB1	DDB2	DLL3	DVL1	DVL2	DVL3	E2F1	E2F2	E2F3	EGF	EGFR	ERBB2	ESR1	ESR2	FGF1	FGF16	FGF17	FGF18	FGF2	FGF20	FGF21	FGF23	FGF3	FGF4	FGF5	FGF6	FGF7	FGF8	FGF9	FGFR1	FLT4	FOS	FRAT1
MAINZ_BC6002	10.6290888321304	4.9561563368268	7.38179522134961	6.11436809306364	5.98332281643	10.0261222034799	8.84100897805377	6.92953696650284	5.86981419089735	7.33477766837927	4.43298939324363	11.163452262804	11.5070943419952	6.31474932295912	10.5626729246615	11.4356944875151	11.1133892317461	10.0969004191583	6.58417153117245	9.50129570254196	6.88132107531651	8.16994662655706	6.70994095439237	1.93806558530223	7.77619713695863	7.15885643028512	4.82847036545311	8.20462898858016	8.10411189606274	5.63525295526614	6.29305550684988	6.07937718372893	5.76424096493407	3.98925604756409	4.73352816042576	3.3878565824857	6.39516287052433	4.84413813352877	3.59758604955607	7.79968733587789	4.0853014265108	5.51675298072992	6.10249833124804	2.11490826979551	6.43872697909087	6.93790275029803	4.88911938336469	8.78664259771289	9.58612709436773
MAINZ_BC6003	9.94252573561666	4.83217617251076	8.54345635546361	5.97527251721592	5.30377660069938	10.5452429822651	8.76726053226927	7.60964261733849	6.64864962823407	6.4527889203189	5.70241223519536	10.2794850136204	11.434209912012	5.03449041775	9.14218019676292	10.7085597244184	11.9333921753204	9.02146880106106	6.92127328752898	9.05703232699158	8.24393153786159	7.80211113488183	6.52127734874936	5.18344275538648	8.80171391927007	5.61722850220949	6.04841040010546	7.48733653001412	6.32574283651681	4.51833303077945	8.26401484173379	5.20163354776721	5.08330503984137	5.69516653790908	5.08290331873527	5.57126816566914	5.62464685706005	6.72093464324706	3.24796476043024	7.36175358331669	4.58406161786497	7.03441175726712	7.38605871514947	2.38803760618128	7.05239135939906	7.80773172094313	5.87998890213149	8.57622063312204	8.49101559713312
MAINZ_BC6004	9.86192278285257	4.58867846939335	8.60748243642613	6.23762367274586	5.34892993141871	10.0205174002778	9.06553892724181	7.22088267269604	6.27891323888811	7.47662531363483	5.26388753204126	8.97340277286519	11.5345561867153	7.18904040740103	8.68518276953325	10.5973861478354	12.1665830074378	8.89458217556867	6.37035272951895	9.54750999825159	7.02896230553094	8.22870722685886	7.58733572220271	5.26731225739908	8.90735812804949	8.55889608337524	5.82021615901685	8.35276164751313	7.28139767287531	4.91631717845614	8.27263762073914	5.53386225994903	6.14988457374905	4.82116854279765	7.06234397385972	5.6202680759313	6.50520416496106	4.83718172644454	2.70915025615884	8.0988656092283	4.50836442523493	5.83973711780115	6.71974586383283	2.45518565161687	6.42424165695044	7.90832072780825	5.86654453590222	7.99850707347393	8.47713319419927
MAINZ_BC6005	10.0230391832572	5.59515133571053	7.61728319254102	5.99497724327621	5.34833156226193	10.2625740229423	9.06353900281493	8.25218328227086	6.32366775786967	7.27252324561243	6.25358174176547	12.1436274692163	11.1789219014852	5.3535315435959	9.44798071644672	10.8326738181452	11.8473722685095	8.73642930584757	6.85038768743641	8.98014123625693	8.09640824870239	8.21165812153647	7.26834851279655	3.74119784935719	8.62200115487514	6.63496649497459	5.52206440379737	7.79279675313174	7.42538100471554	4.82898089728047	7.7562688756336	5.10926644426839	7.20857220520832	6.01214764241695	4.36840297237899	5.89214153615247	6.781044412626	6.26198060955166	2.62815396083448	7.452030926127	4.22032325718278	7.24216251566742	5.39407637423736	1.90265463498097	5.69933107548405	7.80262996998693	6.02958991672929	11.36660203383	8.31443361601576
MAINZ_BC6006	10.539124713462	5.50183591429624	8.50908469535521	6.56411648472933	3.19429713505485	10.0779652865475	7.51612412544431	7.6407233095972	6.90914887986925	7.22759433474643	5.59528421472853	10.8004261446277	11.4728879464723	5.06355675034058	9.3540943710246	10.9573566319018	11.6731132943069	8.2394112620531	4.91447462274233	9.10493212573744	7.4956010893055	6.73885045133466	6.85590833919657	5.53462320913391	8.0278430919063	7.45165209466131	5.92666550765623	8.3105144360084	7.39563820325961	4.1297930591293	8.22491186357595	2.46681479279909	5.0561171526608	4.88030387822803	4.68923801273878	1.98943619229006	5.73680127826718	3.47057604890956	2.120345228295	6.96189164275117	3.89360331602942	6.54753030615916	5.35941646814402	1.38683893940073	6.40888792168365	8.03226448600599	4.43729547064241	10.0369561180277	7.73421451655337
MAINZ_BC6007	10.4574657428227	5.74983739134568	7.56598218484086	6.84538810690745	4.06803668217388	10.2801541443338	8.34603037742735	8.22438684569059	7.07116835161432	7.43891627260947	4.23576042235484	10.5657034470724	12.2964618809312	4.91604217143366	10.3116407496795	11.127470664667	11.8023063073256	9.1368271425212	6.65538693382632	9.35614370466969	7.68685277489599	8.52057504865642	8.01194423579555	2.46991106882725	8.07872364162987	4.47572443022948	5.14981421510647	9.03781496553217	7.43560719239367	3.364685913624	6.95804700858121	5.9103236860179	3.20997560560169	5.4591479856249	5.97492277477611	5.27245439121637	5.26880360076716	4.01146855144528	1.70899862267925	5.65114633193501	3.48502475997598	5.48439438570728	6.25217576350305	2.16414247287617	5.40968735110383	7.63409307267613	5.11039684446712	8.75895596230933	8.07812149586702
MAINZ_BC6008	10.214997423096	5.25274749858521	8.17326753180828	6.71925594190097	3.58216973297685	9.81942604090741	8.39666434808892	8.78921351707249	6.9039047458221	7.17427949929445	5.12776880030505	9.56512316466202	11.7566587756056	5.83032853067812	9.66285022028728	10.1358556775994	11.3825467294807	8.87906504028859	5.70930364798616	8.21224329432534	7.5772386003334	8.56829594157834	6.65076379254516	2.87188797208961	8.32964799662614	5.56786613721629	5.5657736334863	11.0790949273438	5.45890904651688	4.46915833924061	6.88433735577574	5.95553771822764	5.94459942451505	6.28160474866526	5.24363945214433	3.26300855213448	5.92293296596035	3.61198097752248	2.54821681048383	7.0714317426392	3.10443172076695	4.88199982389259	6.23465662276517	1.37593336308427	6.30478389679395	7.95810066740272	5.2585323535694	10.0556365480022	7.72812077588535
MAINZ_BC6009	9.93584985713994	5.40199691971272	8.58154515513024	6.95057655430082	5.01287779320002	10.1580742428977	8.54400870897252	8.2524454252435	6.82747890107104	6.82511925412921	4.65672906395198	9.93242348237987	11.4636070332273	5.25943348823101	9.50085511593658	11.4560727766345	11.1455254399446	8.05819075995936	6.38122887010638	8.75139278731342	6.78166986724862	8.29083242468397	6.98008352209698	3.47353382871397	8.06479049027824	5.87614876056164	5.65226315540517	8.85445683381842	6.85098845828815	5.43794582786352	7.04344650522392	5.63395986312472	5.02239127681417	4.98108299855917	2.73487163954506	5.66520952994672	5.1460738882511	2.8846844433656	3.66918840254071	6.57107002905924	4.25891490457883	3.73074123843468	6.39189989320681	1.67962571333111	6.13693356095786	8.01130012846856	6.29611202471923	8.6593758777431	7.66115354046119
MAINZ_BC6011	9.79502643446661	5.03335605566944	8.05297196353586	6.97860199736444	4.33368785455172	10.5576144065059	8.74664897813163	7.73945432688966	6.24409222508149	6.49366616567729	5.66869506947025	9.79813329486858	11.0918614079544	6.15184682243097	8.86410192322495	11.0835148228252	12.0117968542991	9.61203810865961	6.16862508723667	8.81633720126998	8.15618061219177	8.17107900171697	6.46244220809642	5.31524383029875	8.0149270139954	6.65903222681398	6.17717189192097	9.02681960177415	6.87006245648117	4.2094724725084	7.3042019945924	5.4571828365545	4.48316970320613	5.95515597368973	6.85080399430954	4.24813128308517	3.87886671185226	5.72437538328853	1.43830554037869	7.33054120300925	3.60216445048494	4.19631880601192	6.3210617194475	2.61313914827341	6.95330359462916	7.79196240444443	5.53615313432315	11.4653275343521	8.55216405047276
MAINZ_BC6012	10.4791141314065	4.97315398273845	8.99988393736492	6.60867243866976	2.34028183850069	10.2970285221608	8.30672727577387	8.64106338995412	6.14139938637357	6.85186427797389	5.40109260695065	10.2831398337884	11.7935728811815	6.06634258226887	9.69790804372817	11.1389041164108	12.5537836214483	9.56044406382951	5.15553856198101	8.6502777157998	7.9611760306373	8.29283383168492	7.23511263457901	2.39300696551756	8.08257436742514	5.26251408306406	5.72697833998225	9.01632667704647	6.12890473748609	5.03182098754451	7.98006966779619	6.98861696128801	3.31276251342979	6.47427380127744	5.97139362441745	3.14557491040266	5.3708209443002	3.57028623658148	2.72982393933439	7.62103446325398	4.08466417246111	5.23013639935555	6.71364671561528	2.07970926370701	3.97807681805795	7.70694203659473	4.69098135821941	8.32585573877834	8.26231716016831
MAINZ_BC6013	10.2932338084713	6.26834975475172	8.23237212327157	7.31970403722705	3.68849492017553	10.0625383928673	8.02526863238032	8.16856198876362	8.24853589729867	7.09849233999013	5.01871077241741	10.3280180592053	11.1210135379668	5.08698220855168	10.0693398968356	11.007658305381	11.499369119274	8.59554370688576	6.44282508632412	8.71222220423356	7.42792300853951	8.15780509509039	6.77524362073105	3.09854601080235	8.07141656483312	7.34529451604645	6.04762531559284	8.85509625768252	6.69818300982132	4.22722924528597	7.8727969412653	1.75546102778702	2.37834535796261	5.79981831085509	5.21267949534526	2.19894477533326	3.62193130647782	2.98070153024069	1.90742825759287	5.1311514303451	3.19417769102362	4.08443668506376	6.23623735372675	1.3347313682351	5.64750253772225	7.34872199914601	4.43345320656469	9.91608955424436	8.30474327046532
MAINZ_BC6015	9.53960327877533	4.60293572633649	6.94071568040876	6.99099012704314	4.22456034739739	10.5226138503451	8.71999477869657	8.17395678901153	6.66286573014564	7.64171537814111	3.93161620042392	10.7559800072102	11.8345453629431	6.6989929609762	9.39465907797178	10.7110496359325	12.1235813490001	8.9314039826155	4.63908562769436	8.81972430440277	7.40902149397785	8.17431432924046	7.35682922407301	2.04628174342175	7.0061443411193	7.33006614241808	5.57914047692729	7.89872861108435	7.96592800083719	4.56734313874835	7.5331185528447	6.59107081294255	4.8271459870633	5.81638492366131	2.90051569858363	5.28632281756607	6.38621381132652	3.90821314765529	3.19380815214389	8.03681549469733	3.89599843745625	6.09351752432022	5.98776066088663	4.63205416421513	2.99085518659499	7.3013181658611	6.44088352276503	11.715776646632	7.58167332056735
MAINZ_BC6016	9.84657903106734	5.30298616842154	8.02891777388521	6.10805004604878	6.19848498744948	10.1563969225023	8.91755566608116	8.51384538825948	6.40241190700446	6.91145839422026	5.33515068459507	9.69943119214975	11.2767879135451	5.80108313459906	8.78063078442502	10.8070754180176	11.6943386269014	8.57926254782784	5.89501481356968	8.76538179865218	6.78781757124104	6.91474389949776	6.77699720261555	4.26283018603735	8.1422965655294	8.05760033167699	5.93887941720197	8.93252566137609	6.59148845652205	5.37895420046678	8.29948015010469	5.72983574229287	5.21384830937941	4.24481378616564	5.59751962379388	5.58119445300685	6.42656323390856	4.12248055862721	3.24266492784227	7.5011898441102	4.83548055639053	3.81844381935454	6.63005296510126	2.45907514386401	3.69145727501428	7.69213164394264	6.21326461486414	12.3943666233982	8.39965592026858
MAINZ_BC6017	9.66294305475632	5.14956613679539	9.15654892262206	6.84377798948098	4.31742360085456	10.0915968757243	8.50349249667897	8.005912264407	6.77712677656723	5.50767574899964	4.09476447728891	9.96653351820295	11.6561012129299	6.0598027242145	9.42937965149739	11.1250166947408	12.0391697553982	9.46620723955006	5.59659256636059	9.03373462291983	8.20057656462202	7.79698143447298	6.45830440825749	1.8747238581188	7.67459732534106	6.77513727346227	5.60401342091416	8.76131492069843	5.97154913843547	4.24541747417131	7.87588760229117	5.85561705461537	3.26188393006818	6.51086722167133	6.38880693365367	4.49206537163874	5.62113492013423	1.82494132384937	2.21055979962834	5.88002500343222	4.33725171432701	5.479325564965	6.2095371899693	0.397446141019808	6.86582522896785	7.56746982974161	3.78267735730788	11.3613023173126	8.1090060837641
MAINZ_BC6019	9.8397897941844	5.3454194132118	8.41679477030198	6.2676444946888	4.18700813996425	10.0563724974693	8.23852490159558	8.76630665616315	7.24415087157088	6.36171457420211	4.53527963454421	10.2646592161754	11.6044840645427	5.5315855083782	10.5386884855303	11.1251717174951	11.401999247106	9.13674383756531	5.00284894831959	8.53863675066181	7.74049537727497	8.30538540108702	6.31100719915057	2.44153705724885	7.92351414667752	5.83973833473405	5.61198010072712	9.16818859407618	7.01332766271701	5.36670572247975	7.92699207858563	6.87982033318053	4.87331656375207	4.69777601403021	5.44094164794759	3.99277329224189	6.16906140267986	3.11394074764238	2.26892005913678	6.8402346963534	3.49998370648167	4.27629032734673	5.42207567896665	1.32504056903522	2.69702669992685	7.32835462679624	5.93155401911658	13.8062902495955	8.4675025386446
MAINZ_BC6020	9.82575660230704	5.12040627516493	8.30152758294847	6.66894779713168	3.61826655749909	9.2870632298778	8.61713611587009	7.88702543237564	5.75850620232205	6.91811759333566	5.45048445609349	10.7075953859818	11.7249543363875	5.62408240415775	9.73475583983649	10.7650196700195	11.9135316573793	9.09314941013235	6.25837890362226	9.1040699095476	7.54806305877058	7.95462431805515	6.52832975225337	5.16923459182413	7.89274424404149	5.51438961173417	5.61367039476254	8.66974091550044	5.68779197521235	3.84580407577345	7.75368642275075	6.89137663788164	5.28179853215302	6.89216786177666	5.74272494185923	2.64872085438112	5.0127075185295	5.87490458078367	2.33402637018685	6.53222141155115	2.77339363278331	5.92516454978279	6.71585272512123	2.77245046372609	6.83315828227842	7.73324560610648	5.89535501787364	11.1353116470977	7.82922246754915
MAINZ_BC6021	9.79306091751369	3.66367151007926	8.55203490475604	6.59346495647015	4.11098572823715	10.2151647808401	8.74782388257497	8.25788681355333	6.81391019774461	7.70248822020497	5.40101738184654	9.86840398818782	11.3681933091755	4.69050708654412	8.05495545895493	10.7044413535685	11.5153512323167	9.64316746015874	5.78165304973344	8.7006099995344	7.64716359542017	7.96870860039415	7.05322705835441	2.81753708442093	8.1660360303195	7.07524903463275	5.85090533943835	8.44927273640763	5.57074711854733	4.29198002376668	7.40084100203831	6.01462519082847	6.02728273746655	6.16310686530454	5.77639252962574	2.83582915023315	5.21975099743595	6.4853990784261	1.71558553526953	6.65431695599639	4.42718398892301	4.40246484669291	6.98482110731214	2.19177934725033	5.65686995291916	7.33211772135823	5.84420697287413	9.9681252131754	8.77564594275009
MAINZ_BC6022	10.728664378145	5.52590946309351	7.85588282180091	6.72198472175145	3.48297718685685	9.75404806773532	7.97666083322608	8.41909659382729	6.84835933105316	8.10845568116191	5.98697784652673	12.2912882386629	11.6482210501755	4.44740661159748	8.83377988139613	11.1035050555789	11.8898002507526	9.46355867659144	5.27920979352156	8.65291046384682	6.82816506308258	8.89190088226366	7.66745499803567	5.96003256305677	8.23377066872087	6.56617644732116	5.61716957839762	9.7241703157738	5.18677851893491	4.38764014389924	7.24758286431832	6.2301159003308	3.4036449727378	4.58618615535622	4.90688023506635	5.04165388291258	5.52009554224841	3.41357369639382	1.73954105252707	6.88641109952669	3.48027144625122	4.81660458260105	5.72965093234154	1.50268077944224	2.70432762040183	7.83664228921703	4.56283841148521	11.251049102683	8.18062776381718
MAINZ_BC6024	9.33334745267367	5.70792816014235	8.20003977830259	6.48492896033515	4.40515164943456	10.3998811290079	7.62308131078264	8.05057608597227	6.90830261054009	6.6337764282141	3.2526691385999	9.82567684095463	11.1780284343595	6.24169819775988	8.32742092647919	10.7922724307064	11.8011063798962	8.86817016348377	6.76179417945066	8.89581220385708	7.82347641944425	6.52404285924917	5.80914719981306	3.54628086891672	7.79881235802545	7.17949811134573	6.04570125821495	8.75752164221581	6.0844951827888	4.18890055446607	8.19507428589711	3.853288355367	6.52596325847616	4.58175967865589	6.46446785912891	4.57016807710347	6.25470389180203	4.00561163322156	2.12403489380949	7.24061263820513	3.34870258291798	4.4205994297619	7.47646562474706	2.83633613189001	3.93387743406475	7.73073547909185	5.16114714475933	9.65979769406338	8.23043011094382
MAINZ_BC6025	10.36109181906	5.26215473397811	7.00275702926565	6.30095360654053	4.44147976487197	10.5204995707209	8.99503682832619	7.87983440792967	6.68577956300813	7.70881143108602	3.78715412160772	10.1884013395983	11.9202743334212	4.35930542773024	9.15797502108129	10.9660420879733	11.3438467809689	7.80016606591305	5.5183763591557	8.0016671708851	7.0102761131438	8.62319119817254	7.46058605995847	5.31698929634743	7.03418026456629	8.36576773286545	5.05529001492073	9.13028334702897	7.2562719574143	4.49587251118808	6.80135644623141	4.21682822975285	3.82570242759495	5.40861301693549	5.36436359664322	4.85568521723694	6.16969580702404	4.34944265071164	1.75605659780737	6.88674172699222	3.8124579421213	5.15019406011709	4.89851942110946	1.99656581247678	5.37992240263258	6.8847774854823	5.26842301927982	9.69413426816954	8.65742209821588
MAINZ_BC6026	9.58172108436043	6.14696006260066	7.97199517480464	5.92904232658027	4.69386796668773	10.1427348722997	7.67975257154424	8.43416756717609	8.50916013908189	6.74607176850092	5.55866963925475	10.6095490459676	10.9581606745578	5.85742839245554	9.8759069626186	10.762676064504	11.4619544767899	8.66001596473022	6.57039831431956	8.71570214966261	7.16066816262536	7.46706631864721	6.33893519027398	2.75725134793216	8.1415909825017	8.49538425611775	5.58755156148399	8.76714211457138	7.27248067490129	5.456429343317	7.39000044673225	5.6065962052744	5.79039202072737	5.16923419310739	4.29242377460487	2.25050782875313	6.26147983854504	7.1367322738284	2.66595785477789	6.2011519187911	3.82812574515557	6.44999778073573	7.30053314752497	1.35760663742831	4.7442629403536	7.55324769314753	6.69779869580894	11.314583694385	8.16900051842084
MAINZ_BC6027	10.6239743379225	5.46123188890592	7.61363400493587	6.40324494053508	4.41019803642353	9.61707333393607	8.66554373102409	8.01127623445136	7.54041368024886	6.58999853287361	5.52996819675257	9.76053599504736	11.3828578032198	4.48264229429528	8.26240198661457	10.6239664080678	10.9767399762826	7.13359255423498	5.26354879065292	8.70214483711957	8.4113464666325	7.85200366267131	7.77696858649938	3.64122893534062	8.45910419866342	5.74918919971323	7.26158650181978	12.0624429544971	6.25222540064653	4.17531536568748	7.1210135296393	6.13351742247588	5.68105542594803	4.96598562171007	6.02597500861555	3.60602210336079	5.37321908898571	2.70376965401047	1.63135574466229	5.57133680894906	3.83821748161514	5.12611336327826	5.91385818703113	2.03940517065406	3.96397322039424	6.53658932379897	4.32544758115149	10.3129231517274	7.47226392042025
MAINZ_BC6028	10.1556713524451	5.22534223956764	7.55021527927532	6.79554756763644	6.89656535145791	9.83097554937309	8.50666251476766	7.86715937409158	8.07782940681999	6.99850451059824	4.18297779004292	10.1364775492429	11.2957125786491	4.16917332720858	9.0200595857213	10.5775687600284	10.5517098733153	9.82389513165716	2.56163990388857	8.46745615802702	8.01086924948675	7.9383709544589	6.99558014818027	3.85538059980529	7.36316694801554	5.06305365473069	5.52170692657385	8.98447244844715	7.22810161605027	4.60996208638256	6.56077795995174	3.6200832056777	3.92815101248493	5.06592988687664	4.58409368882055	5.27364864916601	4.82124063131712	3.48620842113986	2.35418039876519	6.45546073675706	3.51438896001413	6.23586554226065	6.40932220706955	1.85120007000535	6.63422857299938	6.53600567255281	6.30162364071599	8.73151321460082	8.3115764903245
MAINZ_BC6029	8.8442970572188	6.15819426943033	9.56593737498765	6.59213783927455	5.6566350866051	9.534860172787	7.08396369632772	8.99802992699412	8.02669423850385	7.01812653747348	5.96153974298127	7.43484448305577	11.6170898403654	5.53877049285702	9.72648436836248	10.7115352602452	10.834309973067	9.11216211335289	7.32242142944753	8.58109670130353	7.19309390567262	7.90741423899211	8.60446343824088	5.97474129196917	9.52899563494999	5.89588239920274	6.1376088204621	7.14663279181696	5.74287528979969	5.53663925042449	7.77301314325762	3.9324371533645	3.70115072942539	5.52242690676808	6.69677655496571	4.5109686975916	6.00206580156874	3.82923770736626	4.37867387410656	7.18258168551458	4.48260468915513	3.69832283499617	6.65982490606214	5.00109246002337	7.24020819966225	7.60042082713586	5.04849546773133	9.99572209192088	8.54106460892135
MAINZ_BC6030	10.1696933198857	5.51296093403555	7.76635259682374	6.41579357248649	5.10683432950211	10.3682587610402	7.86887131753624	8.20290005107737	7.69185361923513	7.81463172883987	5.11081461124206	8.42076449827986	12.0252674780541	3.89726248174073	9.6501959576613	11.0603338889957	11.1343164043461	8.98904100608528	3.37283721805142	8.18327443680668	7.49275925144333	8.39647211362301	7.91349888327423	4.7329013585832	8.00985570019466	6.497473946766	4.98938672683993	9.14298554748406	6.29972648923566	5.60941651026396	7.12365071302562	4.55169686416282	6.21753894939603	6.07304086022947	4.26258023825667	2.50932155804856	6.23544328377903	5.33977245901035	2.47577070339589	6.35529585615302	3.81459288636071	6.12931596078931	5.56609687798044	3.04669481457566	5.35884276848851	7.39805106364973	5.7290457425593	10.7565185792193	9.28978250495819
MAINZ_BC6031	10.1137835577296	5.5688385294464	8.42396381823054	6.64203725006976	5.54285628112444	10.1992388720198	8.52232742592759	8.53041066917116	6.25289433312626	7.32492093884729	4.46584250725757	9.61171891982498	11.469538740443	5.37092652440572	9.24019437907105	10.96461927783	11.9232690457371	9.44819567143836	6.36612246218998	8.66523366485284	6.17012052977145	8.28626894199934	7.22668257647637	3.41915694577044	7.46872694889159	6.09463504149182	6.00653995309877	7.80193891013803	6.2693821252028	5.72553821958773	8.55121956409261	7.32340418854447	4.47570407411379	6.28319783521855	6.15486906813337	3.53121952271267	6.59896777215558	5.31899089629039	2.27473340574157	7.81627432240377	4.24599306156761	5.64894531949609	6.92199069639589	3.21254540867586	5.5697007392171	7.96928785822407	6.31009654441651	10.0011044640571	8.33049678132234
MAINZ_BC6032	9.72182458948258	5.5114157296071	8.99211146134041	6.75200864772768	4.58004828061035	10.1337897687273	8.0012618990153	7.90180634975997	6.97721114462044	5.8513158546718	6.01290290366181	9.66391088323634	10.8403474722154	5.78273894266165	8.88071725571928	10.8888403182813	12.2442841859634	9.7376468768084	5.45196995824857	9.18754349757168	8.32106401151235	6.92369347568043	6.74361579467368	3.60133081595687	7.76779460251191	8.46110766047502	7.62934502935036	8.83951222479684	6.07323109324496	5.27566001005771	9.50124369296928	5.82193355863084	3.32932369971253	5.74685202238775	7.79903188958142	2.58525998801891	5.9048100528512	5.24437945024832	3.67540353422817	8.41991906155172	4.71959104618701	5.47695283476591	7.79919184498045	1.80399372305663	4.29416359560475	8.40731609698857	6.4186738829525	11.922982819856	8.38953171461599
MAINZ_BC6033	9.63254405322036	5.58499624028689	8.4157235899985	6.36782652517491	5.06995148082303	9.73006040408468	7.89262463682523	7.5264798059759	5.62930314721127	6.99186349699388	4.17105858290038	10.171451680699	11.310453698839	6.5910829810193	9.02285194976798	11.0860617304804	11.7918772864126	8.71022118669287	5.74230444968456	9.08608547646322	6.98456243890025	7.3114691891974	6.6930005165885	3.46094343079638	7.76217829228882	5.72695200619205	5.17224314928511	9.10356028809619	7.04042848449144	4.61853632458662	8.07517261309206	5.55726954951547	5.11768360405188	5.47437793758191	4.20181541228476	2.3865301311105	4.91287681304656	3.85112105279985	3.45066800422845	7.30824861195546	4.21638810267136	4.27629705046194	6.80356962107249	2.56260323976515	3.90721667094772	7.56089337200797	4.24575713797573	8.58091365232607	8.36926806282752
MAINZ_BC6035	10.4937581905107	4.05978483602634	7.75058228113284	6.16008868750081	4.60726521678388	10.3626167949324	7.94831405705194	7.94785965651651	6.28616201634094	7.81450118914879	5.24866378333204	10.4055610782434	11.1696963248162	4.76719350240092	8.99654944057906	11.0431547394362	11.8086992777183	9.45669971618177	4.0534018196137	8.9903170095902	7.78373742802053	8.23721578407809	7.35285580381065	2.92623039060656	8.66247802020481	7.58408923044186	5.03335542338977	8.70926800999684	7.6963696231787	4.67874091672184	7.24850298089196	6.24113938435038	5.70224987772841	5.42038106012643	6.28836396138966	3.10347993927619	3.90729331759899	4.4779381525148	2.91933565195974	6.8758299402976	3.85182023320348	5.02272604871193	6.41416124026559	2.40771314519702	5.62508310092182	6.99514549168919	3.55362386442003	13.6444036386592	8.81175795422767
MAINZ_BC6036	10.8604434437403	5.15227506149077	7.45343154398558	5.74370725149379	3.22859855975148	10.1903035001391	8.58669983952257	8.00232332820321	5.97208164448754	6.91724767176307	5.28269774277461	10.683356499132	11.1508239742168	5.50259010093708	9.49399611730741	11.3492449813763	12.0323263990593	8.7463025310198	6.60665216982454	8.98496890249836	6.37880222780303	8.5197471637938	7.05544820516539	4.36488659361851	8.00477517534953	8.12514106768544	5.54077609758568	9.11917083765058	7.49866989518258	4.74426318942161	7.83970994407097	2.92063645834588	5.33101631753745	4.92860381035644	5.15629321906929	2.29159918150583	6.48267722902584	6.45923350833266	2.39946287498943	7.41402957618556	5.00260822301262	6.62482206492767	6.01441241559201	0.869851473453286	6.2483837463835	7.60717549544895	4.93599410761274	10.1104390250011	8.12736582102368
MAINZ_BC6037	9.95781431910127	5.69319269176788	8.10075336766704	6.08992671316029	5.16175602057443	9.99780295913805	8.08589024634418	7.93281179465491	7.31900188906362	7.52726409512962	5.86657971320654	10.2928051001131	11.6018400430655	5.20200256263475	10.4347304692155	11.1280601065068	11.1742574083647	8.88313851065329	6.53579905623368	8.75382543103938	6.38905466248605	7.4130621197592	6.36508011401658	4.83813715173351	8.38138000347364	7.88030424781978	5.7811017336894	8.90971374647786	6.44188318950575	4.78184882755548	7.40008421815691	5.70294386755022	4.44943421317956	5.38548677826572	4.57977087751553	1.94898359505966	6.08693928736504	3.79468145029971	2.2269629565987	4.64373633391248	4.09797109446351	4.4287426562619	5.79736760198599	2.95926432603977	4.72586509354283	7.47803858160788	5.52463373668837	9.16176605088642	8.75682822176087
MAINZ_BC6039	9.64603159461025	5.28505613902136	8.58389946695453	6.73546597679705	4.35311677061861	8.7801449007019	8.15526230234139	7.66688005730817	6.63499595680249	6.63939931914095	4.44335497432695	9.19036938848777	11.3106849101199	4.89566773443885	8.99085796525035	11.3886158160273	10.7657546747703	8.75311699568876	5.1405502159063	7.6983463838575	6.87573845560716	6.69959127304743	5.73569252963805	4.02651976536118	8.37614310808946	7.7074299694326	5.7896118720042	7.4169404292083	6.14064049140331	4.69080464877819	8.40680369780253	6.76128289363981	5.69434402498657	5.87847271150193	5.90498821693402	5.81386884861171	4.51421297957378	4.23888640425084	2.55429676846711	6.2438277557792	4.31718560774937	2.56805873129226	6.88737724449226	3.41780383849877	3.73464941776429	7.63943782861425	5.46010426601808	10.0368026072679	8.48864759557708
MAINZ_BC6040	10.0464092809131	6.05206897171942	8.49491265335772	6.24684588826361	5.49198874728494	9.7601545647991	8.75135970119742	8.53111003854652	5.11544393693375	6.71293035409813	3.31527695260102	11.8095296835277	11.0197536289237	6.64032643216013	8.42697513545417	11.0634014229758	10.8004284837407	8.72586720760723	7.11887613607289	9.15504244609042	6.97439797622998	7.27734669807425	7.7279049149557	3.4649167386999	8.16043639622328	4.49567920469317	6.28229904022607	7.17849734506562	5.56021472619203	5.7196401559961	8.16148123369967	3.74354203015774	6.58851329105406	5.18866672519353	5.4843735431202	3.56734113613525	4.9916493297083	4.91421129362508	2.66228116597205	7.74621440837953	4.80019998205392	5.83040478296469	7.84736944336012	3.21588219110577	4.93296048075906	8.35551808129267	6.49232472111698	11.4202947323197	8.41873916690284
MAINZ_BC6041	9.83623124241872	5.43988610442664	8.18227184665181	6.78090438560249	4.07608105732554	10.516004164798	7.89552478926193	8.26004358041449	6.72467469989518	7.39700977145118	5.61967062872747	10.5134534853337	11.1958190013402	5.44557460958114	9.80329647759603	10.9136065826605	12.2563504529976	8.47017550729006	6.56754597597262	8.71361406879631	7.19870913163318	8.37740289649104	6.69334827059512	2.94478733491525	8.05679412165345	6.73163306076228	6.236109776877	8.04800728213729	7.40089896316684	5.83722778759474	7.02942577535408	3.29701185341379	4.87628609110174	5.21760005931719	6.10624890752496	3.777502442774	6.72954529031904	3.99714867527403	4.03358166650473	7.96174750889656	4.15113099410958	5.33290645485984	5.9985000748377	2.20376066629434	5.07753903882521	7.7898427789653	5.79194841197936	8.72845048764117	8.03601898447618
MAINZ_BC6044	10.1609896329433	4.40198675544427	8.41429941271156	6.91174471623553	4.60840885942023	9.82902005139583	7.70713260889461	7.88677328490282	6.54067690410541	6.14054064515086	3.90794805139493	9.09242989442893	11.3938729256915	5.65119001317709	9.20269523060089	10.9895475520309	11.177229133047	9.07006579486274	6.29011831366293	8.65449958172931	7.62326743351598	7.9119915182341	5.57505630922618	2.59644780667093	7.97030440184852	6.1661500684339	5.02239839901208	8.61697620939315	6.20925241718369	4.47122542482024	7.84950076838557	3.83213199265608	6.04471603787963	5.66487993217725	5.80383778565668	5.22891470965239	3.98437849117721	2.96152627249518	2.47237408550114	6.59887545346324	3.21364450946107	4.22733625213059	6.81220642418844	2.39179305736694	5.59590117652122	7.41592490725434	6.09685938928232	11.7296684742088	8.40000394824973
MAINZ_BC6045	10.6675623371627	5.39760869468726	8.43693218557652	6.82858636822015	4.93480076418101	10.2528234514178	8.97374354515857	8.20839205965462	7.29290525866257	6.71793676693479	5.53499971816697	10.3188390370881	11.222487699943	4.61588156843788	9.1806060086421	10.7158428138631	10.4081032702974	9.83059954596819	5.72861115440402	8.77453010859179	8.25991218774252	7.97786366143296	5.75609056951759	5.20044428943849	8.29033776838329	2.83566760351482	5.99020914604755	8.27307099627197	6.37307798310473	5.62848855949687	8.32942080516853	6.47344341429631	6.60917362723988	5.56538080838015	6.45816123882675	5.3171644108621	3.77375526047684	5.89808406810172	2.29474692549503	6.49096990437711	3.45275082420147	5.99852251881094	6.4903750436438	2.1989459334359	5.65974177078462	7.75038847101256	6.8090197922992	10.7086339073803	8.98976618532207
MAINZ_BC6047	10.1797164662018	5.71957128287317	7.14648515157076	6.73340962445937	5.05808872345857	10.2334965481821	8.66108312802574	8.117501395429	6.89187682144134	6.81205720627788	2.96315625053822	11.507813015411	11.2851744553914	6.40763074683773	8.86970992147316	11.4446261199358	12.227208903516	8.16246342964767	6.69507180930747	8.83018603266672	8.42851171075474	7.38405224776328	5.68047122722657	4.33498926610546	7.71491909493449	6.73584802602421	5.71797402608482	9.24576203776751	6.51657393145581	5.03671917639357	7.53960622558826	6.17807498617981	5.02375549236246	5.04226670137496	4.6523852951993	3.22635036562397	6.89576386667752	7.29077296309828	2.59777705530179	7.51451205216489	3.83229016489089	5.37685046610121	5.98726774924341	2.68885303281533	6.72540938950407	7.76864158281748	4.57968988131423	10.5544499185421	8.34472817784445
MAINZ_BC6048	10.6857282045185	5.28714827447335	8.12140646475207	6.94846067590287	4.75816842780767	9.97678944649399	8.65895805828827	8.24761916856042	6.47061984476024	6.95902991092303	4.79756710871634	10.4680349782346	10.9446690055835	5.27958550422445	9.17212500962264	11.0529916073974	11.452212976689	8.332627798454	6.21918549936325	9.60750977077169	8.02387346672458	8.82483069592347	7.45396576549772	2.78923936671127	8.19029391071276	5.45516786341433	6.11656881813275	9.35593160527872	6.63713445659401	6.10215882443491	7.42079182037967	4.8393205178413	6.1222349545344	6.42360503808843	3.42522379100785	5.37663653664306	4.10723332974438	4.65840188654525	2.40786606779416	7.21766447584902	4.44656135555276	4.1154703033069	5.50059669652575	2.60550660764865	6.61361096561017	7.57860163895326	5.87303878181865	10.7140266268894	8.24297368000768
MAINZ_BC6049	10.3372195312845	5.81252414950642	7.93521654631498	6.58296246468976	4.77405831569824	10.1080367721737	8.18992138641724	7.0037619704197	6.57386031369515	6.23995909825088	4.86166766210621	11.0229608565476	10.1782412656548	5.24882554160276	8.49301820904529	10.8874702521746	11.087170275774	7.60137424486761	4.63789126892708	9.43730073942786	6.29363337698317	8.12891986541416	7.47199313848831	3.29511103087515	8.2821339621771	6.47342466498079	5.58178061237321	7.77955060357227	7.92361616335175	5.21630022436829	7.4342508317694	6.11944734946168	3.52262164075653	4.86129769308232	5.11490295606619	3.07532872676176	6.08453262722816	6.65933196092239	3.84360280726166	8.05679426009953	4.55766195163975	5.74773394750955	6.55418101307689	1.45797525109983	6.83434530086165	7.76675098056154	6.01314696272176	10.9147816205111	8.64290743295494
MAINZ_BC6050	10.6982280008503	4.84926433675832	7.79305939612646	6.51299116647533	4.34317390391459	10.5970312707261	8.35748629254582	8.28957960841684	5.97517055705393	7.43540343330038	5.29440189270181	9.34054458279006	11.6757811538847	6.27630516867814	9.64199802305798	10.9183725083897	11.4154644900377	8.38752165489398	5.78867543409493	9.56505868526955	7.56223268177702	7.55359850732563	6.85367294091635	4.83985487060565	8.00672910440437	7.09761286085989	4.90594708491886	9.38229800548679	6.50206113449507	4.96379724914336	7.7478117933183	3.96757686181431	4.83476976516016	4.57030946751244	3.7712892471051	2.31040319632124	4.06993459580644	3.49672000095736	2.19532908427214	4.14786537727519	4.18889733257828	5.13762212492149	5.54378132092214	1.26667278925016	3.17208846643942	7.33589034610589	5.87275043773636	10.3899341395397	7.98497003405949
MAINZ_BC6051	9.83600243071728	5.53860889185742	7.94319146715172	7.20041958015621	4.84187127508421	9.61380543584114	8.62566120055782	8.61321456864422	7.63801700187462	7.27563925631762	5.78411855260165	11.9266953560822	10.4415941691051	6.18608921876873	9.01766252707229	10.8493844203993	12.0663196936827	8.02304157372574	6.69115385390527	8.80059585013196	6.64592769560555	8.35787492410746	8.13499115413597	4.21632778582267	9.09436218552492	9.0584452018707	6.38068831249744	9.07876710209806	6.12719573866497	5.46584176293358	8.43568768828445	6.68926602187597	6.55510159240183	4.86089518987574	5.28621809186355	3.5528064237686	6.63056928426332	5.45116853200385	2.73064340848895	8.75740148845941	4.98092263835911	6.84410715967838	6.54825947334891	4.63896372235317	7.10327964742284	9.56400019458362	5.11503751845036	7.32289743016837	8.77498664287118
MAINZ_BC6052	10.6294460324358	5.23303061541402	7.6933762094615	6.27239831473137	4.95113016548241	9.61168499457205	8.31052786286477	7.74691132605972	7.60088089918885	8.20521114911347	5.68229863781683	11.8367694080456	11.1414143778823	4.78409621007175	10.3207355526671	11.0749893769555	11.5314355148904	9.45640115949879	5.63925615675302	9.16340204338058	8.28741554677202	7.89762419802316	7.6423162337077	2.56765953096559	8.3455752112225	7.76016430233859	5.44278348106926	9.18970033072767	6.92554276620759	4.32594467329905	7.47380404632044	3.50566329065814	6.15802304990179	5.15210004392188	4.87519855393644	2.65724028693045	5.98271739012526	3.7290994267801	2.89390484744828	5.68635407826264	4.01570957105141	5.52130440604879	6.52138330318095	1.95974257678325	5.91773962660558	7.28745737162579	5.900558610904	9.51431339619819	8.25120698176979
MAINZ_BC6053	9.71419442033104	4.68195786566593	8.7155913524817	6.6859463766132	4.43950316192116	9.92171352242039	8.40020666683748	7.54403958481015	6.67054625602893	6.67882596923388	4.52720976493954	9.89126231180969	10.8867351194044	5.08407356644503	8.95378738824345	10.7942102873468	11.9836972585851	9.80753837056401	4.8871742512522	9.16909857442968	7.28171755078586	8.48249218200999	6.33001182800471	2.03326181379934	7.87325860630658	6.32729197492781	6.24829706342342	8.47268706113187	6.49298435787177	4.18867142979486	8.49193857579825	4.94853837812947	5.39423293482736	6.39760943401622	8.09544131899526	4.57710558164927	5.38713390002703	2.3949976563858	1.67668642936558	7.51330464260779	3.70882704170407	6.66567355424456	7.30398596327594	2.12947790534363	6.50720636034505	7.90067364107093	6.68032303856828	12.8118901378429	8.10052974224948
MAINZ_BC6054	10.5501091947674	3.89167793365368	8.56246551403141	6.86272633345224	4.64925493770386	10.174696527744	8.02993043471293	7.82322231398407	5.91850134602369	6.28750576702335	4.43121224857437	10.2206256167019	11.6001273541777	5.50486206980943	8.71621623234121	11.4552943744499	11.7966682479943	9.85734089215037	6.29275094793647	8.77856688031442	6.93510736832902	8.19608304075042	6.71375316224124	5.79942556686379	8.1437923291388	6.15428952835363	5.26674552679893	7.58705388585708	6.19327823310059	4.42541615638276	7.19308506291571	5.95005805043647	5.45006526634911	6.8305798060545	5.67220982562724	4.8958572018167	5.12693063083677	4.81969409975833	3.30288475368508	7.18153525509275	3.4983881728904	6.45095943697889	5.77801174055583	2.08589682776833	6.62216292087005	7.11014143818679	6.26029244578414	12.2056436691009	8.10348487274506
MAINZ_BC6055	10.3701085507628	5.76083672341494	8.30623483875472	6.77628546913764	5.44356546884303	9.99408970997171	8.79416736045346	8.20091698934146	8.1226805983629	7.54501147100214	5.39222891497593	12.2941585958452	11.0805168969452	6.85409191588785	8.20729257518126	10.8128987406032	10.7617919859474	8.56651943572736	5.89142234355257	9.13457389624886	7.68623247892916	7.93502302664411	7.56631281441926	4.15468408136769	7.77684614934844	6.5474489696673	6.30855879669844	8.730088605215	6.87466938422008	4.6677025537338	8.14727833497399	4.69124949294545	3.71766651013534	6.03123394447644	5.90914933709054	3.55011837765896	5.66562110187304	4.77233993189181	2.7417195462878	7.41239783935898	4.22129810520355	4.47442647735327	7.12936838955805	1.48423199039511	7.03238836459269	8.0652841120619	5.00583888934958	7.86000401251703	8.61612374462083
MAINZ_BC6056	9.78534679001922	5.99398307573867	8.30190280052366	6.833046241959	5.65277489273807	10.2988374927207	8.72775852964196	6.93957768571405	5.48602664635201	6.61905892897389	5.66530599912528	9.64074876752753	11.5461977237955	6.12299144877913	9.18857712921	10.6581622705066	11.163264279909	8.38732368590371	5.40204004000541	9.13086141804483	7.71853332126412	6.79622423723375	7.61312669015195	3.49971241279937	8.24268089040982	6.20528602482511	6.46745775527316	8.33713617493203	5.75332051474339	6.09560396266195	7.86590079970252	6.1358415273727	5.61666051648452	6.33176477643202	6.76097369764707	4.38128147540646	7.51474259122621	4.64510629768895	2.9688129239418	8.4435444505177	5.31633001566768	5.8562310316731	7.97281114610315	2.88376622691473	7.54631101690815	8.04918886360985	6.66479859618125	10.5058069714875	8.44930231649311
MAINZ_BC6057	11.0194488173151	4.40209618329885	7.45615173455305	6.48267386901351	3.65080284119603	9.72517720525894	9.1109382690559	7.62006524006175	5.98592542320121	7.53202977955603	5.56664565184183	10.5270150801667	11.2944605591991	5.66632438612462	8.78393375273261	11.0900358278403	12.1302381713175	8.83394837320242	5.16149502473151	9.19858609707417	6.23333790534097	6.66115568534875	6.68893446588602	2.86209109271036	8.13849834066264	8.58533471762689	5.06914640421093	8.16555254884358	7.70033575128361	4.4216441061352	7.09934503980811	6.01138277088178	4.13124264138354	4.79203410547305	4.38528772942141	1.25990919592485	5.05476325554835	4.22858855348258	3.49193936751217	7.18906261568501	4.23881934423308	4.05636526897219	5.00930341208702	0.864975288075472	3.32295361929785	7.11805285461821	4.4771962768252	10.29162468797	8.17648317536639
MAINZ_BC6058	10.1791298882871	4.87018623633296	8.13796168123209	5.82404059407361	4.81718455624125	10.1845009345895	8.88707221890494	8.45461521794025	7.03046107116418	6.40076977949414	3.89953148014661	10.4124457234823	11.7855002905669	5.72999853475999	8.73776802872985	10.3575882058823	11.5609831340123	8.20359570947444	6.31628806006224	9.41324378660245	8.43855492916244	7.95231682399698	6.62923656265895	3.77048454368707	8.11444136839741	5.99700601654832	5.77496852666539	8.91596721303596	6.54459732889347	4.67792712122886	8.41928643880155	5.60545994254369	5.70210825232053	6.47021794702579	5.74705179895209	5.64096075332192	4.25405247609781	2.95901609472008	2.03972756702848	6.22205083462098	3.68173892081155	5.73042299146809	6.63750773918232	1.10530590123769	2.9220415957875	8.51398547915212	5.20257176087477	12.1086512054036	8.7529073628503
MAINZ_BC6059	10.5258386168135	5.48550377926447	8.13266170832382	6.9275915239166	5.64888901064933	10.2020974107008	8.95081731614902	8.58149283766291	8.52757096314102	7.92826458412437	5.61944858164932	11.5796479115911	11.7097780857954	4.48154870157741	9.38361181037525	10.9629906147	10.9320154266946	9.5570365175354	5.89854549801111	8.73751507350628	7.88090701323737	8.34126239235927	7.4449234394923	4.11303624764468	8.1817176351948	5.82114851458997	5.60120958153539	8.85052621431974	7.17461177663653	4.91488833901397	8.32236693712709	5.75968462959009	6.03237699231428	6.39701290768641	4.84929098470294	3.79594582544179	5.07187292532428	3.70207800194766	2.20308978964607	4.44173665863969	3.938628419348	5.07953593873742	6.36367987497615	2.62281249957892	7.30622498788847	7.96558060718259	5.49138850494803	9.5859428784971	8.40986212062554
MAINZ_BC6061	10.3792991223903	5.10865550950024	7.19612678179878	6.37390443885135	4.78030870005862	9.48823384458546	7.85521954443955	7.5701209056154	5.92684837359072	6.96805817443609	6.07079432757824	10.1843855665178	11.2699768448823	5.39428786325651	8.06081293105982	11.1215064572719	10.2785636649118	8.15551320086867	5.29278856435807	9.52224449192546	5.6548917878029	8.58122601187688	7.44526076952158	3.71081703464556	8.1252900309287	6.23960327474757	5.69690270976616	7.94061995565326	6.96537724972519	4.09468261907679	6.74918277290501	5.5884235916209	5.8920174433362	4.81058505737394	5.01337659458542	2.08101550114657	3.35787452101734	3.57584810420719	2.45027191156926	7.31448736373094	3.54255556744172	6.46867931931054	6.02178272002338	1.46901579319937	5.79477798356131	7.76825759930671	6.39976079518137	9.64677557971303	7.45146995390153
MAINZ_BC6062	8.84252474486781	4.77375600786535	7.95552343083065	5.79418153566166	5.80035696250382	9.58000144148157	8.36115336569785	8.31535820457571	7.50079937965567	5.99958575599143	5.17377749997708	9.20855643802536	11.3556711870479	6.52076056930744	8.44029229242085	10.3979277675131	11.4575500631019	8.5330476649647	6.27619020641564	8.89228466484891	6.06393699542198	7.13275193025173	6.94223302666106	5.33912999602582	9.41879258519159	6.94130448340945	5.40369224443054	6.13084937410673	5.72125527167618	5.24573476263277	6.43841710808655	6.25067473798944	6.17733695981683	3.99783031434983	6.21836314008636	2.6261378539226	6.83217029523421	2.08288902834261	3.42461118067027	6.39174376775954	3.6096470796455	6.62946409844613	6.92840560345802	2.39230825762488	6.99889633996514	7.95067405361649	6.67691302936038	9.48180980446267	8.14101744910208
MAINZ_BC6063	10.368360817314	5.70960894344442	7.93092532562122	6.13183075828331	5.52694249745971	10.2114870357256	8.44052685924898	8.13887097496977	6.27906104625423	7.62765410946486	4.91342629725265	9.12438129591269	11.3822111723694	5.95174664345493	9.66023925183183	11.228956862017	11.8101534984113	7.63209472781746	6.47291569248292	8.59103183869289	7.16252315297526	7.97643275025567	7.80725430667819	3.27965517140213	8.34404905143223	5.51253337638361	6.17149427097333	9.39029683545369	6.26969162923926	5.21379846591968	7.09450483974961	6.01365013904361	6.6861383179998	6.18671215336874	3.75345613781881	3.07109988981634	6.016592971483	3.26712936630505	3.16581236814611	7.71088318656276	4.12029459072117	6.1326465554274	5.69260896319237	3.09619158049415	4.14994957020363	7.29839306619372	3.91640907867503	8.27890503013427	8.16609149456028
MAINZ_BC6064	8.81769488314399	5.0603405699753	7.69161127880193	6.40035353216932	4.93668973113732	9.45172545606262	8.28981902089063	7.57705225774215	5.45835064027988	6.59145422713888	6.05616534159164	10.8723598841765	10.1754787835892	4.99449820247544	9.18953848925688	11.1067085525438	12.0994778783856	8.38844220384839	6.87431940984418	9.21850799435346	6.83471749781764	6.35334926923961	6.26073792756413	4.14685469731721	8.92579017671043	5.86590974014779	6.18305573064523	8.93088667685076	7.60260972407974	4.79839495204748	8.38063038551358	5.74716751151028	7.19624259477136	6.32491776934118	5.95963679384785	5.13847842668004	6.28413273710923	3.69002488341016	3.44236970630876	7.97115411150695	4.16698343058641	7.03383436484547	5.63866272567654	2.33712795708674	6.39830620410647	7.73706098802414	4.74296501669275	9.80260938294675	9.25558312233263
MAINZ_BC6065	10.621066859154	5.73629244535681	8.63082205463494	6.69504595443636	5.11659916796371	10.6045459890184	7.73185967843882	8.31068797091564	6.61777691589575	6.48121528649749	5.96022725388628	10.9977104909513	11.3313886530598	3.88380235442051	9.26459916026212	10.973901932224	12.1965682005875	8.75311904722101	5.66432854275487	8.8837574803854	7.48874685296962	7.99281675327125	6.48107907794678	4.25926178182963	8.25133641210805	6.47282035782051	6.05212541592501	9.37582539694547	6.36646368490867	5.25780156914069	8.58726158931868	7.15690899599327	3.8306685005068	5.91527938945804	5.5443822142762	2.92033116483072	5.88716767222138	5.27132040484265	3.28648320599728	7.82774865140145	4.35842563372544	4.8079991723327	7.32478925997132	1.83156169274871	5.61990118424607	8.10429553337449	5.763182104989	10.580853801724	8.48460045390241
MAINZ_BC6066	10.3639817819891	5.30364074875317	8.64468922287254	6.6862548109099	5.18111920181448	10.2320039692364	8.0413800876158	7.47005663961506	4.9219681920057	7.00414314699435	4.91330605088448	10.2437813431705	10.7721325820926	6.14064529686969	9.38260733821686	11.1067353793626	11.7225577868466	9.25375179892147	4.55836846094899	8.93535225467701	7.26235106258269	7.34357835410437	7.06421232705594	3.95626077392473	7.90549349522692	8.27967012279108	6.30312451750464	8.34700275844019	7.88752772022839	4.99168480509177	7.52052236704409	3.98898834146394	4.91424042921207	6.67987272209616	6.85897016875192	3.46208706511764	6.06383993493367	4.24737686663838	3.20494840590183	8.31717226418994	4.26552583515711	4.2579812684032	7.06645962561343	3.12210200169446	7.58197219092952	8.32334765722365	5.41367069807376	12.4298902457575	8.67645890396077
MAINZ_BC6067	10.1079184194543	5.71711688736003	9.04815766631989	6.86182428377434	4.78449672620274	10.6420722246926	8.1682764221534	8.25407348914035	6.30596903150117	5.57121490395174	4.31210237456459	10.7035507728846	11.1100577596994	5.20780901583527	9.21829344253957	10.4412306727377	12.407788402673	8.4411602655081	6.95472363645211	8.86028390142492	7.71788290604528	7.61945264595559	7.15508575117504	3.0587004885181	8.61322869388269	6.9243930930859	6.25382763991205	7.61884276424411	7.05200845758776	6.04653203335638	8.37762032356023	5.22530812924693	4.20687768119079	5.89536769786999	7.70116231160328	5.18831314864346	6.12065774896315	5.94407535918921	3.15604219877012	7.76570148931039	5.06996651344459	5.47123523544709	7.09659743340574	3.04393583869983	7.65651969086261	8.20398825159402	6.37120150938876	11.3972002433313	8.60870493095463
MAINZ_BC6069	10.5480360006091	5.40108441529855	7.91290805541662	5.77468831454257	4.18085540240914	10.9960216898727	8.4520141967541	8.09644947777262	6.20881174776493	6.61425361466897	4.62050737100155	11.4978954497732	11.3567219650295	6.42648701485088	9.95456678676087	11.0184663172393	11.6450584460213	8.41131893698268	6.3379577870285	8.73127587014908	7.97521877808092	8.62968241505835	7.76867523165226	4.03789180192163	7.71446935457577	7.07618055297957	5.8918744776135	10.5706540588506	6.79444084251998	5.21640835112741	8.28277282955849	5.09186137444831	4.60842461412888	4.04142506921721	5.54530866165906	3.27580423005149	4.76385142303181	4.31623917225259	3.37297611138212	8.17817985459418	4.84788895107285	7.12728096255345	6.4118722259771	4.4485365751736	6.1146793857928	7.93364172463044	5.4371069021424	10.7227264922986	8.54121947615138
MAINZ_BC6070	9.82182076503828	5.3335690089403	8.17892025799714	6.32687009561253	4.84632094803312	10.0971803245977	8.72095102328317	8.3092653490813	6.4608177219126	7.33222042852572	4.70115255777418	9.89355322567032	11.2013191366945	6.85144743980673	9.33972733166473	11.2478543489219	11.8755148274244	8.27627389821669	3.79192166294131	8.66862135703887	7.60287112085691	7.35937161315711	6.97008258355828	3.19820468764627	8.38364354939364	6.28150394757049	5.44358074948594	8.36806470929527	7.19157160019748	5.48282326784973	6.81365108029424	6.27520284706147	5.67318644702903	4.85498971861525	4.88053693459488	4.74458316571283	4.73352679791067	4.46943738532662	2.37560400040683	7.80289314133708	4.98460507484653	5.658603777059	5.50710396503185	3.52007144919654	4.72528238749481	7.38983363245616	5.86821798313395	7.98527992959533	8.04442340478746
MAINZ_BC6071	10.0070935424329	5.35578366427665	8.38826864506206	6.91154084115121	4.26068752929724	9.71199051678978	7.95396850809107	7.76839678241273	6.13339884326012	6.55498562335276	5.68136581642928	10.1312761295046	10.6875059782289	6.44427566501856	9.58090711490781	11.1712630673585	11.1474159158325	8.49318868246131	5.93517314340721	8.51166128911683	5.9196384601308	6.44493608975235	7.13985710968724	3.41418143942715	8.51969765080179	5.90739325866229	5.9911527787252	7.17980595941449	6.76189333014033	5.81709087351147	7.66360163085856	6.38695482709969	4.93368463097048	5.65086002455074	6.31116073018964	4.95073151521984	5.82643609548357	5.00619098788118	3.68821083383213	7.25992797628187	4.98297701628034	5.69464432729966	8.21003541729806	1.4683610819633	5.16501738020545	8.01709407874927	5.79194819898684	12.5984097693627	8.54733093685251
MAINZ_BC6072	10.6242123798361	5.39344159116095	8.2605558618737	6.38944640729134	3.62473984603009	10.698325811172	9.05845052968247	8.10309271564799	4.97412008682088	5.97620978411074	4.04116424587574	9.84114922481244	11.4890649662369	6.12855190369753	9.23560867717151	10.7644982907512	11.9309313895814	9.19116506948518	5.63323784001533	8.55853309520825	8.32468161790791	7.97119882397106	6.4456248695396	4.09604416636671	8.34494525041684	7.86113380591919	5.47687416727506	8.86822748429047	7.19175417584897	5.28081330492968	7.81463506936058	4.48222130758613	6.30023831037031	6.10124631837439	6.3140623599749	2.42133092673252	5.99883413698419	3.92218513067304	3.1352636024877	7.68151131840944	3.9166924539359	6.94278410435161	6.09996401753988	3.02884340321676	4.91683292184983	7.50439205497089	6.21298760360408	11.7915252916842	9.00202077188551
MAINZ_BC6074	10.0575801805431	5.72724452503741	8.03443293367473	6.48584300487444	4.50079199405632	10.7282086103012	8.45735148295552	7.95314589535535	6.68188649100583	6.37250887845353	5.45495873161229	10.886675577519	11.2164034122086	5.66471140065131	8.46972117371409	11.0304198647794	12.1210604426252	9.33498706621336	5.46381005896284	8.74862772734141	7.77043810412354	8.04924070094233	7.21784626902332	3.05022508816052	7.78982320327239	6.12075163985536	5.26646913302252	9.25458094408023	8.40118113296938	4.71994843067349	7.11958321751017	4.87359486460233	4.56102731217284	5.57484868909346	5.91307707402285	4.68625208400234	4.97720067973678	3.31797621124668	1.62878990731784	6.72785693939584	3.6522177460563	6.37763711376255	5.29718949716296	2.40613626556804	7.11575162465449	7.38629370131273	5.88078829035308	9.31906513868361	8.47581450485057
MAINZ_BC6075	10.9248039584868	6.55519744585667	6.33929729903385	5.91230666730008	4.54349688759199	10.8745793728131	8.95248761168458	8.80063390979944	7.60988959281764	7.0218678769002	3.52120369235409	10.6331225651577	11.745289915003	4.57396848096642	9.82604949835646	10.9837269350493	11.6895398481499	8.67842557109231	6.51699062052999	8.67391840982722	7.07664481420695	8.35080511802023	6.06057082998733	2.96295924384463	7.83860285095902	8.09022273259312	4.78857278082703	10.0409513687183	7.47935618960169	5.38677391562877	6.27535453573179	3.10810038738402	6.49476012071715	5.20990251200256	4.14920810310235	3.88865386177441	4.47964837870915	3.26956635562835	1.95870864511836	7.4713102463455	4.53964043594165	5.85379533893613	5.18395568637912	2.28061979456832	3.58185550027452	7.13467936930324	5.070123179243	10.0439750599506	8.79476664584923
MAINZ_BC6076	10.4656608234468	5.19323174016492	7.64085832610948	7.38390147410925	3.74586873886271	10.6096321567579	9.23603168796864	7.96910781532156	6.82004262679127	7.46514008097182	4.44423026368561	9.7119402031018	11.1146462073814	4.94811404369382	9.21740631627558	11.4429143875195	12.235388520871	8.20955813346005	6.41065223786836	8.61292075998692	8.64033720479722	7.39457610697999	7.32142140876274	3.84277586795179	7.72533204559112	6.3882459422313	5.42677827885739	9.43354890938269	7.1768423279197	4.6051772536882	7.47730399815612	6.25073896843096	6.27638296730539	6.07352894863044	3.82941388288009	2.63228185358434	6.00239733776923	5.70170713629712	1.65785129653127	7.42769733394727	3.51241338297975	4.79385136355698	5.71717138764824	2.11669444354341	5.24489196498352	8.06540333834441	5.99945760554807	10.9555304797029	8.15972802256611
MAINZ_BC6077	10.719653633262	5.02078372248483	7.53889445770182	6.36755389691115	4.51874279929817	10.550713366594	8.40532617419527	8.15492953224937	5.7570468846641	7.23112139069789	5.27050021269757	7.41685120488441	10.970296843187	5.5126757367763	10.1610824035708	11.1794804866306	11.366807274889	9.66121175893706	5.6447499853202	8.76191224879548	7.19366062419423	8.19420326075167	7.4534706749228	3.27581108177185	6.61580068056116	6.36534879860414	5.12326265910461	9.11551936733711	8.1580793131013	4.93527967491129	6.50576452677064	4.97850085978724	3.34281020198675	4.42036897867909	4.68856891958904	5.91379346898264	3.70348934711003	3.71651441466882	2.88833581630514	7.2303961494359	3.95168486170051	6.47658170667482	5.83073580797065	2.15869511471724	6.59679219288412	6.71088546907327	4.49187919801163	7.91626611626162	9.00785589457827
MAINZ_BC6078	10.6128441658276	5.72058047996419	9.03232535136037	6.43930938837454	3.14172116463992	10.4235228498674	9.06000869140566	8.00369213438178	6.05872265013642	6.87239699753135	5.00570403564772	9.65137279560144	11.2795518753483	7.0601977892796	9.16350339632305	10.7666057271353	11.9529562010799	8.7083694191735	6.45637879841369	8.93835145847924	8.1822283709954	7.09154810242	6.16110592878946	5.76797874289142	8.17721900425492	7.05942842057118	6.14591232986687	8.06997143090526	5.9286400647833	5.81255085081927	8.60809604500253	3.25907701544521	4.71340163487623	6.17951425763712	5.40094033173966	4.16936406074285	6.66624612120778	4.35706428340626	2.64692329642261	8.15736538073858	5.17870594723866	6.87202386343758	7.19706465506785	1.69829419513873	6.14348293212941	8.09886518681941	6.42393875161795	9.9883621944101	8.37335727493369
MAINZ_BC6080	10.5230440007406	5.28371077070134	8.12962730358575	6.08940130857177	5.51184254089432	10.5396669367182	7.73222552283207	7.92416727186632	5.04920202115592	7.04306808784783	5.64890619015923	10.7510658067654	11.4843683519887	5.13251411109544	8.45141635091992	11.0566300605279	11.5175065450315	7.7940828836418	6.70785770992907	8.9293233374114	7.73230394769423	9.44775773558946	7.42157364725082	6.62040409139995	8.59328578973346	6.0242576414348	6.51034649095305	8.39417768766768	6.59405662804862	4.68057848014036	8.1039213927532	7.14348436132168	3.9056555634182	5.85003319991654	5.11078223153214	4.38701970273532	4.54852313843021	6.68474255896973	3.29390409553853	7.63256463385609	4.38560218007917	3.40807380706547	7.38639582266202	2.83855081040007	6.14173291271923	8.29018768194764	6.37437747006412	9.60911365493359	8.32073086355071
MAINZ_BC6082	10.4083581801817	5.33721053338349	7.59411284179855	6.49477143571407	4.74857333975701	10.0925246517473	8.46427453789819	8.06246226582352	6.29237368109713	6.79270086731495	3.76143860509544	10.8808550964144	11.2439873810878	6.27591637436762	8.30103210672047	11.212404543833	11.803588171941	9.11017859289911	6.15385790455268	9.16609906086243	6.9842331881105	8.15562135714119	6.8045740246224	4.2700031056498	7.45753763161704	6.6258603787489	5.60310092281828	9.09761271771913	7.61887222917189	4.99228815494588	7.02607773100509	6.66914135404158	6.12286137214653	5.88451861340868	4.32312740206263	5.1585362890839	6.68551113559351	3.86357281273176	3.08242659429559	7.98995149978929	3.91409610075128	5.51475160230809	5.87315409872833	2.0958773051714	4.24308236857052	7.26368859647395	5.20591328208023	9.94638603096434	8.36401747686392
MAINZ_BC6083	10.2500177253299	5.16001655778135	9.53683634865311	5.781875154987	4.31393340708573	9.98017194008549	7.95679191114322	8.00214563544028	5.5693588311653	8.13124131748743	4.12719591880024	7.67503828641263	12.2578777639828	5.81709454243532	8.71381452849597	11.2384720679647	9.33558741057502	7.85821182767987	5.48900568561261	8.84251961407386	8.9082024030606	8.80428704400027	8.48987042006881	4.28043451550986	8.23233610883738	6.95681853542688	5.58990887025644	8.92756082741916	7.22372887641103	3.85633817452149	6.43754166201148	6.62432694250534	5.52062319574644	4.52274348068094	4.54623853013635	3.53977278522575	4.51174316486893	5.90620535288177	3.64416355715648	7.06035100550788	4.04829059963417	5.00015144963365	5.68522403015542	1.25677887859172	6.56128228356727	7.54266133102923	4.35082051544722	8.87280487027743	8.5180691322894
MAINZ_BC6084	9.93372862339229	5.43786272334397	9.51922556153498	6.69424690579444	4.34719801228772	10.6403480488388	8.48718255770325	7.86047307660698	6.62330197693303	7.52279757044465	4.79831059371349	9.64783148113429	11.2413653578009	5.51461615931318	8.87623938884617	11.4751383010834	11.6891021495484	7.88395057843042	6.49014108035897	8.68639137963115	7.76039393064679	8.09525256403067	6.40555355447518	4.22753529818689	8.40106262416163	7.9695228200938	6.2761039967813	8.8154272065136	6.87857866505289	4.95629076281385	7.675880124737	6.50301632134816	5.66111706604184	6.09096159141661	6.37459462984596	2.2079870047487	6.22539038466548	4.70705657026036	2.43696922044414	6.95502229604109	3.87691337175293	5.86427697900191	6.79462648603456	1.51207175974719	4.35937423417563	8.0626782743674	5.09011115305479	8.33158563919957	8.4321044227795
MAINZ_BC6085	10.9787816496996	5.41021015347464	7.48673289523394	6.43949936526443	4.05498993091706	10.1575614908127	9.54753326105597	7.75483483055273	5.5432793343029	7.7228844110316	5.40201425177467	11.3281735296889	11.1311787176284	4.98537597339611	8.86431830787711	10.9819249941269	10.7862813833212	8.8575314970145	5.02233985876823	9.07086432221251	7.94537877341324	8.15635068815841	7.50416398638187	4.37947758732473	8.23276648731007	6.01663110889343	6.33021278952878	9.10294502646382	8.07468711759178	4.05674486578699	7.89646884473367	3.78586033529507	5.4558787957867	5.56625545978176	3.52073776977692	4.43356424996984	4.89839656176482	4.98848142720444	2.9471778156831	7.9985642021454	4.48754147982056	4.58275349349168	5.82347400271423	1.53520970136999	4.54851255202179	7.60155582554152	6.28485680450059	12.9183894994797	8.37514618305458
MAINZ_BC6086	11.0366221324244	5.85104878043163	8.26179484285878	5.95626962739944	4.54007913830622	10.3950875116745	9.06281326992982	8.44689731964415	6.30905956902334	6.35230797430205	4.5261450098761	10.1358763626877	11.1801242522726	4.52036270173791	10.8798486307743	10.6972250042831	11.5613202237957	8.21280387517175	6.76822213083426	9.31865870146938	7.0682484548671	7.80404424816875	7.75849043583399	5.05954815312705	8.00888284343073	7.13064152114418	6.61338456017061	12.3143508234351	6.03037163144814	5.17651341856305	8.86717330300145	6.22117128956405	4.99784579905507	4.59559579518931	6.60752582762518	5.43293710611291	7.01984890879755	7.34160525333098	3.4840119927513	7.99623335488986	5.18424869414926	4.29132836120484	8.08936501747463	1.41702407542109	7.35763622381259	8.98572853148537	6.12062903162965	11.8196456055011	7.88982478425277
MAINZ_BC6088	10.9013920553491	5.65443004157253	7.90462689083672	6.26227266133451	5.19367305867548	9.70890926293488	9.21380207361432	8.37683931798921	6.41388805053511	6.7037980630236	4.87621512114438	10.3184805190366	10.879820646209	6.41338660163043	9.48790043221801	10.9991009498541	11.6153971945961	8.82122599688334	6.04884656072589	9.80924515974268	6.84094524287199	7.73885597149343	6.86741178647786	3.89645885888909	7.40466676916075	8.28631735003408	5.88485442407521	8.82244536305699	7.7072673987917	6.03775412317658	7.86126216440539	7.06643622655571	4.51504305738855	5.94532066369848	6.22472935898192	5.57500458011268	6.95121104541854	5.26351773398452	3.17652091752248	7.27592912942985	4.59108567653541	5.05799081800701	7.53218765894712	1.78566470218271	5.08033012605077	7.47243466036253	6.58998364037371	8.27231196136913	8.8857910833384
MAINZ_BC6089	10.1250488339156	5.39944991592152	8.97813708550949	6.79457321195188	4.99919012089185	10.1405958969768	8.37119032369417	8.28754132384024	5.90368435882208	6.77614772266019	5.42527846944219	9.63148515580827	10.8822277997034	5.61770699081896	9.88445194354919	11.1347339477297	12.4023953708021	9.16051917695617	6.23142387785002	9.24462685569878	7.65150355412571	8.29604735936476	7.22642235947684	3.18195186759641	8.56720342852614	7.07468972207974	6.29105862521304	8.91375047742149	6.87739524997505	4.64395027466775	7.70472453481104	6.17243180567902	4.71017411428929	6.99351277398828	7.10301270346296	3.39537751948351	5.46222028330478	4.19434609060535	3.05975043558945	7.49907224624381	4.76546815044188	5.20977588805541	7.23481676994999	1.39857174533309	7.08848464141956	8.23530446522784	6.78176307297292	13.6093443555504	8.09906427653303
MAINZ_BC6092	10.4331210516641	5.85244198862394	8.72599733994464	6.63212748293376	4.83072617130696	9.81331130479274	8.13227080490059	8.0233591405964	5.86425590726252	7.3571052254783	5.70453220326628	10.3704211342374	11.2480980985115	6.70895688875485	9.13772099472978	10.7774747645882	11.3296390084447	7.04457563616369	6.1955695782038	8.79608719281337	8.05988105044895	7.49991404740084	6.95992428558813	4.3295552349885	8.36021161650485	6.60296585382472	6.26618397495733	8.53105522131986	6.54721717799517	5.0641249097172	8.12662351181085	5.72417047318259	6.39504530015291	5.67267292410466	5.41105956389181	6.02491548037316	6.53938979585765	3.14844580085762	2.21093046066688	8.16214107076653	4.37924720020145	5.79268496357653	7.08292356074598	2.11670709924007	4.13671653724347	8.43741415543665	4.22049357323442	9.2867788388668	8.4894799052566
MAINZ_BC6093	10.2040299784271	5.16514978395641	9.24082239512353	6.61930479031173	5.11994857661738	10.1448721006746	8.65683580077688	7.68599354545431	6.10050598307659	6.99383976282697	4.90718700543842	10.0154535383472	11.0060939790741	6.68380225428312	8.98998671311607	10.9777286813558	11.5817425074829	8.7156126114698	4.27842277937991	8.84032231462519	7.57131094133249	8.34708147425366	6.89881913638929	3.52744545768481	8.3757512248265	5.65281488704275	6.40456672754295	8.98788224024117	5.45089171849815	5.59747773550414	8.37372852281555	6.75008979352428	3.57405835313045	6.66228971185389	6.95519804214678	3.30337631345754	6.47925390293747	4.76941895084644	1.90011336757862	7.94696715918073	4.41213923772751	5.41995519808396	8.00723609779511	2.2264725282824	8.13576703172292	8.31571387366456	6.58957839380865	10.3898150071036	8.13453716856154
MAINZ_BC6094	10.6624499634085	6.24728494340588	9.15697362618082	7.28850449051786	5.69932210569431	10.0790849141966	8.43544756130359	7.92516751287965	5.59654283113134	6.54799754589277	5.14168120851071	9.66281242066585	11.2717969572139	6.35524932685668	9.3265069968509	10.8165289787007	11.995043716511	8.38801740242951	7.14582281862001	9.46631892179658	8.11471242989854	8.0707869272059	7.17096001460645	3.92896463767092	8.35355961314254	5.31114903737267	6.28747415564461	8.72423968429702	6.08196838430097	4.72354979754844	8.19580691403331	5.39673873745418	6.31652166109767	7.18020839130378	6.71810789821109	3.78501486417242	6.71681590787874	4.12619601247228	4.19138688325371	8.25791529670714	4.5768122680396	5.04614517573221	6.96213971921648	4.29792285967422	7.86357239043567	8.16299808521634	5.60074438607534	10.0405302289919	8.57974600656139
MAINZ_BC6095	11.3136257295378	5.80694974568132	7.80475073907761	6.51759680671286	4.73667142536401	10.2636244192549	8.9333251226543	8.16282776055525	4.38662945895165	6.71934382773419	4.87616347839893	10.5655606255954	11.0283125282389	6.17774575221495	9.1687619016374	11.2651418507466	11.2306014982302	7.28560501504736	4.1814580001355	8.76470957960567	7.1751829543187	8.26652603853376	7.16384778738657	4.36162286679464	8.48527252502871	7.46023255572996	6.00366268083355	12.8747692128194	6.68065523074777	5.63052226295509	7.94255335178919	5.93395673731593	4.73787660947452	5.23470256140482	4.91054314067857	4.80440192867768	5.88998441875492	5.23232908152594	3.74270123484752	7.9609701695332	3.72530680489012	6.59944609236957	6.59624410022094	2.93977065477716	6.96808317644617	8.44654119761103	5.83805899388114	8.27847209004315	8.10237795573476
MAINZ_BC6096	10.3478045647454	5.40828148491404	8.08877064176853	6.16450186777649	3.29909032409386	10.222833112527	7.80949378968943	8.04873602677164	5.92791048679738	7.58760246627036	4.43435488489916	9.21066856080892	11.3775102845109	5.18485847358377	8.7468072676053	10.6658265669784	11.7155699114224	9.60470722284395	4.94189820660199	9.22972658583156	8.42454455200355	6.78769102083352	7.22656104133122	2.83380326264907	7.76479997088816	7.19800016966481	5.62672981799725	8.09529517919755	6.66492787731476	4.97367415877854	7.98341769758684	5.23249576824997	6.46121575741234	5.05895340621968	5.52962419397762	2.27444546549433	3.77898711345134	4.07701101986033	2.37188536134939	7.69895527148989	4.71752283012045	4.52372803815524	6.56861630378517	3.58255861204893	5.92657027346257	7.56118253487947	5.27750321155813	9.55168741368967	8.72536049881453
MAINZ_BC6097	10.8900072709768	4.72356407641631	7.6893814252085	6.81019663258003	4.96727602208038	9.77862833288877	8.76184503456181	7.2859822414135	5.90993252182144	6.8903011547114	5.19077592903672	10.9687911700603	10.7869401733897	6.31179112599727	8.67494533924472	10.8751394682239	11.5231426321417	9.07862299713823	6.35625563711397	9.69007295446285	7.34544369441888	6.77966760855749	6.48107113373978	5.09370345067055	7.36856283787317	6.09863908316807	5.57250838026907	7.23271684868782	7.69106609369764	5.38625867273752	8.03822550218618	3.68222808903591	4.65746601914115	5.33753645191741	9.64632753768399	2.41410197119186	5.1768876170754	4.30830408597172	4.33896489181365	7.94595407005806	4.54831574152061	4.93282516668989	6.64846223258601	1.17554497711781	6.68099153818121	8.05215583304469	6.07501021610364	8.95187447575316	8.46013378053784
MAINZ_BC6100	10.3269626332666	5.34644734270132	8.79299350847216	6.83942971598855	5.18837183320567	10.3415633549804	7.61667754131614	7.40315515955323	6.20234341722298	6.67892025883828	4.29394570585202	9.4208355661315	11.2375187729176	6.22657863989398	10.0387539208053	11.1856402890383	12.1428605852217	8.11040233887162	6.33372355282935	9.22320575904793	8.49094342859974	7.48449892648586	6.66318340562332	2.57133087546939	8.18810605456689	6.3642358614165	5.96018110947461	8.93000378920394	6.0786754045692	5.52880982353016	7.82724364871815	6.19402509659296	6.88417593543723	7.26923528604302	5.98213155775881	0.729001935625078	5.40518829487516	3.14174288559785	3.83200863853929	7.2995847799959	4.41414967330038	3.76446307759954	7.31698002693805	2.4161943309072	4.12812663637388	8.00300847869957	5.90435076925865	7.94661668600008	8.19691055285084
MAINZ_BC6102	10.0335834014338	5.09669297002811	8.04182900556592	6.42701744487165	4.08707420810426	10.1458162555891	8.37594627685938	8.52183009993896	5.85559101486355	6.80307156565095	5.53707463292299	10.3070731832596	11.0059281315579	5.78829146295169	9.71732892598947	10.9639239699282	10.9530364629252	7.20314098649656	4.26584411646689	8.99148256697813	7.95995498784641	7.18545284182434	8.39671897757157	5.62371192487654	8.39216792482518	7.83140246105969	5.98957635057881	11.3825141087459	6.07765454808557	4.83835823446022	7.86259285283788	6.45143372330853	6.61247886340662	5.40100965539955	5.78917549989908	4.9999219951067	4.11906480379261	4.96945557059977	2.07554292906535	8.08807434789807	4.63219022900815	5.28089562920585	5.59940273438721	4.65096525199073	5.094551179801	7.56204849840327	5.7090274924827	11.8067966951207	8.10641828382468
MAINZ_BC6103	10.3822263811103	5.47696593351788	8.30794794516105	6.16896366498956	4.80648395052041	9.91815079997154	8.2416652843574	8.2858814487475	6.45952503456137	6.85743217779865	4.10079866424541	10.3438453872569	11.0150354544394	6.82034820161098	8.90720479314733	10.9881939630277	11.5796936060537	7.93886971064257	6.0371629330373	9.3053812258338	7.18513688656572	6.7529513409859	6.43014865229471	4.04682177720411	8.58509498205755	7.24473915861061	6.1760855237374	9.3612286890527	6.43076336436939	5.35736400641122	8.62112840488476	3.24834605612146	5.22164230256502	4.79306797510777	6.40364714764458	3.00768368413279	5.77040351421793	4.71505315551614	3.09442668244998	7.26906017442808	4.28782998981345	5.07401753770282	7.74930170339171	2.73512509639137	6.31040581174223	8.35874997999571	5.66053972872024	12.2953511145454	8.33565562383813
MAINZ_BC6106	10.481340919563	5.33493951515889	7.86660331052115	6.36004070941375	4.7118859359028	10.0617131358913	8.12810495921944	8.34292660294702	6.70954734855445	8.18936565697169	5.52733419211788	10.4856858109417	11.7692376680563	4.97855541373671	9.27024535448923	11.177774207997	11.2446618032863	9.99386012939003	5.62101562607134	8.56722350862582	7.27128281379951	7.96199707368103	7.97150541282104	4.21148699466477	8.03007772022022	6.34485314453218	5.39066888341395	9.12771752154188	7.78050790573497	4.97587866155626	7.10593388871069	6.79204559427943	5.79927732101295	5.43443480145316	5.85213885014322	2.61857500363574	5.643511463176	3.80339763417115	2.64947300437903	7.90784770437097	4.11248718505145	5.12506124990901	6.22139630639424	2.85075662507907	5.14550525702688	7.7472738047991	5.45939861940276	11.199058388631	8.09294053889754
MAINZ_BC6107	10.2826350585104	5.76639287547706	9.33957892849366	6.28867997323698	6.01282365964405	10.3041382173848	9.00140526765989	7.95968976532706	5.59312069059446	8.30072234751658	5.21605289584597	10.2199907436415	12.157990148378	6.35172770152137	8.77629905732009	11.005140356888	11.55158264013	7.56549533022007	6.50332913002881	9.27016422534146	7.90462769695249	6.84190704154337	7.11750533738706	5.41882808940257	8.43984783729515	5.26901874327168	5.46546076645558	9.20811390403086	6.37883264441894	5.53117815131395	7.54613165755048	5.6167572045103	6.20471224780838	5.35467521177819	3.88477443947203	4.9584627500368	6.66303598138875	6.12029412754309	2.1386605735422	7.97398461059435	4.29997254203545	7.0701580817606	6.51637188125818	2.55727693482292	6.2372622056375	7.74187791754068	5.08969172127502	9.11728560372271	7.97885756049886
MAINZ_BC6110	10.4297797452946	5.62570232767413	7.90091617678953	6.4625471108061	4.82915234170373	10.3522322268895	8.45620608796397	8.35946585124418	6.71840212010288	6.82364733984205	5.50072874259751	11.2912421800614	11.2134403872347	5.90956318704056	10.0266509081622	10.9970459725233	11.6637340365918	8.98216025856322	5.73362111520052	9.19576087112694	6.61246736473391	8.30727602646959	7.23702489688443	4.10460063025072	8.28956904547087	8.83560584666147	5.76765819007482	7.84432705520572	8.00387848627343	4.4542741513464	7.55411887017895	4.9466820512901	6.14020771952374	5.39094275142791	7.22400053351148	3.32232248712097	6.3437972974954	4.24024629269291	2.60713430861485	7.71716989914721	4.03891309821912	5.49249993333045	4.66006915364664	1.97886843136092	4.76795754279215	7.86285831156288	5.138856896408	9.32224262539475	8.2757328535807
MAINZ_BC6114	10.5631552819514	5.02357524912553	7.78598130388669	6.63422693012505	4.32799647186386	10.0189668848188	9.19441430085152	7.03994979048871	5.75976968393655	7.52403463406038	4.85851083920735	10.1420237453565	11.5321569402775	5.97655652764307	9.03194369971318	11.2702036828687	12.1809141972268	8.98039429206219	4.35033821784241	8.51304770146683	7.17317956358934	7.92292272087549	7.07513106055007	2.01389971835668	8.16770225969229	7.59939710301743	5.3927241104251	8.52553826597514	7.52683277796524	4.94239246088397	7.68813372007512	5.59410459513983	5.63326196689507	5.43508968028767	5.42028521479179	1.35135682907966	5.03087727958189	3.77639420270571	2.20867132329389	7.79845290665802	4.06264949213445	5.01685171267318	6.64660482344925	1.62336047679161	6.11227491661445	7.67657268738149	5.35362013733263	8.34350940228228	8.35670946104433
MAINZ_BC6115	10.2965666653856	4.75089004072818	9.28607713564062	6.25128054670779	4.44464775862862	10.4783373526695	8.45480349456001	8.3000336304228	4.93340867665414	7.9177113840717	3.44814865973725	10.3046574205301	11.842040428805	4.3697880980547	8.98709812542777	10.77583036977	11.7706119171041	6.55660801168012	6.14996113037288	8.90846362735965	8.47750782438487	7.46529296482106	7.17449278919038	3.66008953007784	8.5183427002338	7.75714683698068	5.28372999776536	7.30641433171991	7.26147548057916	3.90185762580282	7.13334879957708	5.56479290358991	5.63618642489977	5.45637361228967	5.88552235651498	3.08930586901312	5.01355465275891	4.92163055558582	2.5683278847745	7.59925539249939	4.92744855224907	6.33819747995686	2.46465121130183	3.22512638365276	5.00914863285986	7.60326582833091	5.48923484065063	9.09179706996409	8.65093975201867
MAINZ_BC6116	10.0519842048507	6.03546645727298	8.16699508636945	7.39460971544825	4.47572942874398	9.93939450839426	7.93834314615097	8.11457490427668	5.85016996100065	8.03321541801793	3.72911892265659	10.5373591454407	11.2790289198006	3.85582229476768	8.89351568440695	12.0962846006028	11.8064125402236	9.11316063369333	6.20316126950494	8.57094611551313	6.64907698010126	7.34085240384324	7.42849200458875	5.56711733185566	7.70628076064563	5.78563811005337	5.80659021896174	9.84089317962807	7.14419023119363	5.06872586981526	7.85313562535291	5.37507934923204	4.75910851991429	5.69804171599462	4.69187578143787	3.57919357825459	6.06589145192448	4.42969641556051	2.68218351657921	7.65015936462715	4.3997350353696	6.41982408960955	6.23478490163897	2.97996918574336	3.36484443148316	7.79248861585243	4.52167281464875	11.3957238752281	8.73037878394855
MAINZ_BC6119	10.3153857998695	5.34416831248588	7.9717939245869	5.61762513789444	4.91926616903059	10.2107640541635	7.88715633581451	9.3153594074915	5.95026849480941	7.31765920195092	3.96982714880338	10.7685383713756	12.0472117508924	4.48498901040153	9.35532186658542	10.4881006909223	11.3117224215101	8.38899697830866	5.6996891983787	9.05685532488995	7.03085264800929	8.10528007364542	7.79323225199462	3.54413185584642	8.27038177851561	8.02379230838067	5.37456348564774	8.33004781091743	5.72380880552968	5.52871766880271	7.28395582305258	6.0698733880872	4.52382103528479	4.95011677926704	4.83085256618062	3.44473010903957	6.68269562737169	3.79611189540995	2.29743131790624	7.8310139504479	4.22339505565644	6.74897975903749	5.47595757555028	3.44898372533934	6.15805351260054	7.4782462411052	5.39739389373011	7.78422106538767	8.11959709265516
MAINZ_BC6120	10.5981285974706	5.51513300562792	7.90775454465245	6.81363107503996	4.55412388422859	10.1196021849491	7.7448712967873	7.78241250601157	6.19186385762123	7.08739539725932	5.14594248601872	10.4518727510032	11.0730759102958	6.18805217459665	9.34277337421758	11.2953056503994	11.7710530183955	8.90515889400464	6.86472600566498	9.00909708845204	7.35470632494028	6.92019686134508	6.93702330117507	2.75143127963757	8.29246853400279	6.19702262670396	5.60945957937768	9.13166425164155	7.90965046323833	5.71836029291064	7.63007709009806	5.78827674173086	4.68937162335581	5.07379634307743	4.28813419693496	4.72037690954005	5.3626309218694	5.83336330589479	3.33997274128198	7.9417429198439	4.08071457497008	5.16204072365698	6.70302694804773	3.20382367056441	5.9226420267239	8.00041459366263	4.88606767526413	12.7140946595908	8.05464269061521
MAINZ_BC6121	10.3315726647207	5.65479712649336	8.87063339616578	6.27084018337454	5.27249829944225	10.0727910118869	8.52718579495155	7.92447973448838	7.21747668141962	6.75309312110967	4.63954748155446	9.79999696233087	11.7656424501217	4.35183257783656	8.73363500048823	10.5075394924859	11.1703129939238	8.00289991577429	6.91682863214226	9.3020903471384	8.14718347574766	7.43107253889147	6.93285272933087	4.5884861152222	8.48716301708083	7.6627879528112	6.03185749563993	8.09840243991328	6.07545748605223	6.30511187376327	7.79177701580365	5.04935286070232	6.17316899312946	5.51284460659556	5.77987984250897	3.97566012995971	6.03900597557726	4.08940167135961	4.15256906813513	7.74111843873719	5.28004802691047	6.36363868185559	7.56672578964191	2.8667608579606	7.155173560746	8.46458139179786	6.37308377558284	11.044017975627	8.56681231177991
MAINZ_BC6122	10.2588367987515	5.02345462224137	7.95421485488982	6.44411811640447	4.72903090413789	10.1122401903831	8.54662631737823	7.90240730271597	6.41882400513365	8.17089218178291	5.38875282234755	11.8035735079749	11.124145613001	5.86798627811635	9.89915746533154	11.2825729331648	12.0431781379917	8.15670613267151	5.9567746241772	8.8322765590843	8.47542464532334	6.77798771144665	7.98625485097373	3.77683365422115	8.05748155164628	8.77739762972808	5.36291518433946	8.97457645806547	7.63727236855418	4.35971332502607	7.59674558689447	6.51921841358172	6.09505699710261	5.66521211929127	3.87191047025477	2.4484321658408	6.33845626648847	5.28692422868604	2.48968568250608	7.72673130253741	3.76944042649759	4.83162022977481	6.01219173696546	1.89760018124495	5.38159371481187	9.5681380426947	4.83785201257045	11.0976821533335	7.58108948487226
MAINZ_BC6125	10.0479354224075	5.45230766321267	7.20677806167465	6.54771065751914	4.32838030680447	9.73505956601125	7.9812844627475	8.33270882135355	5.4126820048845	8.33305896620347	4.98770571145753	12.6299998155371	10.9581953484852	6.04446427862987	8.92395157108881	11.2158046847878	11.2833639625368	9.62502354289298	5.48914099904733	8.79820996535148	7.91219235537618	7.82627955074999	7.41408036937085	3.75862386232596	8.40910522708599	6.49860018906477	4.75619349860852	8.1509578275532	8.38547963263095	4.90350032283503	6.70162994289785	4.94548230285999	5.03992272568768	4.53428919322906	6.11987599421168	2.21237078860223	6.04609655350842	3.59683200098155	1.9129229007579	7.34241424087403	3.96577413484051	5.19297521118277	5.78807526700201	1.16624765206095	3.51181367948394	7.86503719571283	5.6472766035416	8.99821491763377	8.65161944217365
MAINZ_BC6127	10.5411878858836	5.41696088633081	7.93839724033973	6.94653632040514	4.82339192538597	9.88654787601812	7.84237802629659	7.98927825966609	6.74985807951518	7.77230713214397	4.21521029692163	11.0503585776398	11.4283586857625	6.40303865762509	9.2589843441528	11.4040566378193	11.138374279692	9.52425623750814	5.89173584397031	9.11981273510321	7.28859717443958	6.56978637915084	7.47571216728793	3.55216546689253	8.15458383969538	7.28903174368535	9.62961555391339	8.62520605444099	7.89309364977147	5.18583686125175	7.18715986611745	6.4753239770501	6.28042080828874	5.37933588178239	5.84071467416346	4.57581755475153	6.24006412781646	3.61829863763152	2.01110947944272	7.61221097662724	3.77840909126864	6.93519352171131	6.78725416533414	1.30811874067795	6.40796775019764	7.89231542940125	5.39066029469859	10.6192128618367	7.82437866941429
MAINZ_BC6129	10.305821918332	5.19475185753094	7.77717882520156	6.68242612405447	4.0357204419251	10.2689915605852	7.91286952954851	7.64929014805992	6.73327563159627	7.8942568347388	6.12666879424375	9.55189668117861	10.9945617488721	5.88007644270658	8.76065362419681	11.2789648494238	12.0703622446898	8.77936714325848	6.22211537538064	8.91585419486563	7.85198937105545	8.64148775002768	7.87151672808993	2.83329658789578	8.1242399386749	2.28792415615842	5.60390757439621	6.78039322677988	7.32499474661011	4.89702985649394	7.34203318375412	6.25899578726348	5.835163152087	4.61138774449625	4.86249055234001	3.17133995056633	6.76713377095231	5.3984169405115	3.64830902372528	7.55630955621336	4.021285675852	5.64497463675626	5.89186514213871	1.93285741624971	3.33447892489381	7.55479222635061	5.7766099885723	10.0791566409925	8.42207416769956
MAINZ_BC6130	10.3446317081324	5.57131969782392	8.34861682069679	6.80358826959074	5.00496982682091	10.3710175901531	8.34471603328026	7.82885258732921	6.19318244311182	7.49807684758688	4.7761424151359	9.26024784871403	11.0345063299208	6.33437396342343	8.6368610713343	11.1952360874055	11.9524780477803	8.88424475710524	6.1444746242839	8.39380686667425	7.64762334954238	7.22817037844084	6.41796351087022	4.14762414424666	8.41421259656924	7.84972880418786	5.73950128422014	8.88892172335899	7.76937151381008	4.30626268732249	7.51264191820095	6.14982346635056	4.47395481875859	6.0093780911302	6.57638703161849	2.7575120590745	4.3350570642726	5.76256121131135	2.36231596189139	7.34488192996796	3.7819140055877	7.0488962349352	6.6213338369064	1.63169139271333	5.73843618578703	7.75722762438272	6.23845454543805	10.4855880315574	8.51938393748922
MAINZ_BC6133	11.3945663318362	5.53522743128962	7.33374930121654	5.80327302609113	4.33498823036253	10.5715699075884	8.77883199145045	8.2938058655647	7.80210566234239	6.43240333800668	6.18417431379979	11.2073326226668	12.368313992859	6.66800985675209	9.63364098918299	11.217732185237	11.7191716840571	8.38964675718978	7.4022175056943	8.57517338652281	8.15533674504987	8.50216871765831	9.29737036807365	4.34787166288385	8.09227367061689	6.15515462712919	5.66733207541578	9.77699299522395	7.15363069426569	5.22663570563417	7.38145714951854	4.5428363430564	6.26405189871952	5.18067663038296	4.07869289256942	3.85289196722035	5.95504873051811	4.81169637605242	3.18795258919351	7.75715156602181	4.85247982309448	5.52439276064433	6.45995006556546	3.15687187006683	3.74529577588051	7.67195787628189	5.8169465156669	9.33526467344548	8.49688868940627
MAINZ_BC6134	10.6335821994956	5.43442231632817	8.56453597300853	6.72025591880409	4.84793768653375	9.63060371245158	7.96402863560719	7.249005129507	6.67240722605672	5.68860623981046	4.94757516962625	10.1601193965468	11.0442524870232	4.98416543651888	9.23118706777749	10.7601279495548	11.5626579704712	9.05560585634518	6.57388060682359	9.05294830303602	6.94885350261715	7.85311890714321	6.36001243928096	2.91767963968223	8.06848504453564	8.11974412895878	6.28936015795442	8.62851646445398	6.89466531835087	6.49344545477434	8.48572827527249	5.09469726552253	4.22940046468572	5.38218410844606	6.16497071890573	3.21327179392769	6.13144681915742	4.14992975539915	3.35951328733963	6.6737427140173	4.09801208594012	5.02665492872334	7.708969144848	2.45715993627185	6.73028373320076	8.11561227245862	6.62104292705641	10.4554320349204	8.33956240883295
MAINZ_BC6138	9.5115766940055	5.11233253924495	8.56174455859999	7.22220479675188	4.70044601534514	10.0267652574104	8.15311531026402	7.75759886450438	6.57156958349965	7.56791453729425	5.19835757526793	12.5180427484855	10.7590839641034	6.24188665826053	9.23907668008966	11.3590564127442	12.6531899794812	8.58799148065473	6.47988573852884	8.89512457766988	7.5124587405082	8.7215946032591	7.51638722937417	3.19965724595628	7.81070079937892	6.83385982844668	5.56328983028361	8.56254521023496	7.2139358408438	4.94017678691911	7.91853381057408	4.77627598306318	4.46258523659958	6.01092591486062	5.62304710501188	2.8386039243002	6.13571847679419	4.53297817443824	3.89524482274815	7.5781657817384	3.53841473646518	4.57681587078687	6.62344815437152	1.91627040994301	5.02657991653249	7.76361352599257	5.59983779848098	11.0685962414978	8.19512477978861
MAINZ_BC6139	10.7458833441825	5.43406580706335	8.54626198936638	6.95237669021214	4.90049594062544	10.3346865621762	8.2281605322852	8.49801003132903	6.37342823210693	7.69698914336626	5.95455894708352	10.1921437046584	11.4373502020129	6.09962328430885	8.54539956907309	10.6339616223835	12.0303484045062	8.59162957476863	5.44703156622536	9.14780981616359	7.67128452462359	8.86280522149151	7.27543305414438	4.76115151306147	8.01651255551688	8.21996213297514	5.50386045244132	8.93625339690801	6.71914117377698	5.41213847048415	8.09396916165988	7.16289086201902	5.10176824773881	6.43927491391661	5.78860144814362	2.73456044591559	6.83916736885127	6.72626187794028	2.11278007138236	7.69906348761239	4.11204813531699	4.95588064681231	6.39077040421702	1.10151810223217	3.52900305544769	7.99540065125418	6.11877771765656	7.6009717460836	8.29824000729499
MAINZ_BC6140	10.2676245374085	4.57750898746374	8.87461239335282	6.71109157934367	4.92809814630435	9.42892954465423	8.3716040480502	7.78007881659516	6.47511968923637	6.66757594252949	5.97145723624442	9.81235382549713	11.212252424968	5.09523147805887	10.8711125002928	10.9245586499233	11.5861096172115	8.7327799896566	6.65915918952528	9.05678869411792	7.61886881844863	6.54532987234574	6.87075263173367	4.1408825560985	8.26666173768328	6.98258134516037	6.38666514934448	7.61076430093006	6.11767360826848	5.40249988966362	7.72806991238072	6.87709152132933	6.27370153911339	6.28715195345896	6.80039850738903	2.22866064335694	5.66759767173686	7.31953647020989	3.29906052453118	7.59199122106076	4.46845526272866	5.14837895066878	8.30341493293624	1.63181740147729	7.04027487198852	8.21657194388861	5.58478880475963	14.2702489344775	8.29707047486533
MAINZ_BC6141	10.9324248453374	5.48258158251429	7.93384109870618	6.40046777400665	5.1531356054108	9.92507892862782	8.05200030211446	8.0617928566356	6.2046937150925	7.31506382163809	4.7047887407226	11.3257294809771	11.1689106965279	6.72438298824435	8.86640707099335	11.2823545758532	11.3719678224033	8.72332613985811	6.09054268055032	9.28938984437208	7.22865510923291	8.82843990749301	6.44460368087137	5.58134100832173	8.50733412002306	7.78513786068764	6.4618542138004	9.93961898847973	6.9991557741104	5.99364935484407	8.48054856787805	6.00413430569057	6.59773942323794	4.14662311804082	6.28444779144961	3.55569135746387	6.55582439120585	5.43694188117282	5.73850917833354	8.36665513573791	4.68572888281711	5.01469037388431	7.56824449205136	2.02338687951934	5.94739787491736	8.22109391507982	6.24638190689903	9.94403975470118	8.42842582690146
MAINZ_BC6144	10.7581492163426	4.9044426372406	8.76140113970108	7.10570496999683	4.79977434028714	10.1827762179431	8.14703853746674	6.44893925518784	6.84051628428755	6.69804933245629	4.63016661974677	10.9917770667685	10.7545290069086	5.05198160985796	8.4805000681031	11.3409901551481	12.5422323524708	8.70808697647984	6.36883542595266	9.38329279417051	7.24514478848138	8.56239770358337	7.32845484132387	2.8954101513635	8.7102099107395	6.31077443911276	6.39108516447557	8.32081242351182	7.09870159346427	6.12367095182971	8.22698436024742	6.48002192224347	6.58769596176345	7.15225242943113	6.1143600285784	5.02749898385936	6.60152257686922	4.68908037597919	2.94028626747403	8.3702900122927	5.0126416739181	5.46921220529425	7.17050523457789	1.42988670742506	6.91104595870552	8.54731409047295	7.63501913196422	9.62052643791865	8.15297992142911
MAINZ_BC6145	10.0434949527857	5.67362876257062	8.12824247144554	6.33128410926059	4.76408271689201	10.3121471664833	8.34738987430334	8.17700624975937	6.29703449035567	7.41039436712184	5.13978686406388	10.4546229990797	11.7559487288647	4.48842914947106	8.61408924725165	11.2814519699449	11.745341744828	8.20802200569103	6.08962735725403	9.46150108907923	8.22816365671006	6.47846689539056	5.82046002657748	3.23170276795402	8.36084097673025	4.81509092283048	5.32863903484321	9.29545085283411	6.99928336011024	4.69986908950285	7.41655720947635	4.24554292929612	6.09091535588528	5.41844082538877	4.8450186578536	2.74175591492572	5.93247988722779	4.13017978360609	2.27046094872564	7.30037705490565	3.51032339765829	5.05348765868258	6.4077810173891	2.57632290064653	5.2447641845001	7.78028127911566	5.38565272838421	8.02009576527333	8.27626312299295
MAINZ_BC6146	10.3812685574024	5.36753746382789	8.76000458146055	6.78041680452463	3.59208747839282	10.0395662759614	8.46077251336348	8.16400419529679	5.83730442087306	7.57415879912435	5.57761695321021	9.90476531103768	10.5342707943054	5.37738567345411	9.29120440892169	10.9212805201785	11.3344785824154	8.42122144840327	5.77644629208687	9.31693697599311	7.07089320181676	8.72448247762476	6.46788277484913	3.78485630231477	8.67486835161136	7.66366479696516	6.24588931552687	9.24085759002664	6.3369484024936	5.65730930966608	8.38258359765961	6.69742812421676	6.20613450615197	6.18756129925829	4.7465673090918	3.59652597682695	6.46683930585086	5.81646125775899	3.74467691970389	7.69239934380798	5.12827910647553	4.22588009348421	6.50814298294809	2.48259161460754	6.52719590322844	8.01567154626047	5.56152211363618	11.3721729824842	9.20863909501389
MAINZ_BC6147	10.2673679786439	4.41932958273811	7.81448561712575	6.61655750706929	4.72285302761392	9.87794875219569	9.17836656828097	8.11964216422616	5.97993550188628	8.06413822508526	6.1297835981594	11.7749497400271	11.1973181790709	6.32152819400247	9.38348342335261	11.4405199402909	11.5330475578683	9.75025608902959	6.23096146907526	8.7269097751869	8.49675357455915	7.06613136762986	8.36543059008505	4.09849728371703	7.43722256508004	6.60760254386918	5.69687522552043	8.57001306987805	7.98031070913105	4.32410157066678	7.35234873165309	5.82155737302	4.63902311979985	3.75124919464498	6.52253361922287	4.44947155805359	3.85628803997582	3.27191982994202	2.40066132642991	7.39817064152432	3.91367292793896	4.87842934820793	5.87734969695298	1.6224939656136	5.59258996499973	8.3950773884765	5.88480757829662	11.9320691378747	8.81185086894767
MAINZ_BC6148	10.4771453895823	5.08106021747573	7.99719390402467	5.81188194669549	4.34083055656136	10.3540284686716	8.4631348121814	8.30868102426571	5.63085967183348	7.23487207595176	5.11127449185766	11.546611180665	11.5651566361967	5.17899955762426	9.64425220135728	11.0563815884517	12.1141233071384	8.40158085480553	7.13050397631299	8.88271247294799	6.92417660663449	6.80379034502045	7.29343882537145	4.99621278232862	8.40587347073455	6.44261674163029	5.80014959015833	11.5292453557957	5.87872708185789	4.58669419796379	7.95492191632114	6.32113707144096	3.79433662994374	5.70601242651223	5.4611980346035	2.09881715947578	6.47705538834049	4.97114072701386	2.85673275682064	8.12110120934994	4.32775721296015	6.40424789703647	6.49177259706924	3.15660949663201	5.59981156037808	7.96678570409728	5.38803996498159	9.89545174346067	8.19346587168833
MAINZ_BC6151	10.3860035974542	5.24102169061858	8.03381918579127	6.56015539833151	4.78191238899486	10.6434280406038	7.75665945786466	8.05672698637062	6.41585862536804	6.28477065876579	5.78420242055941	7.93092275863285	10.8406777372373	4.65580661436925	8.46363902458334	11.1044368509271	11.3984465686946	8.59181432501084	4.86930380736052	9.11604863376742	7.80776076664081	8.26555486739681	7.64776182629196	2.98626395750973	8.17594977579771	7.12302309119538	6.03812621815212	9.3882114217048	7.15597183153632	5.54587295545972	7.35398069360249	5.90858267693788	6.20313309526303	6.47227011946673	5.98317995537442	5.38365847609138	5.86026396873057	6.57958923951564	3.22971538137341	8.19286766547891	4.39192301750333	4.77320281024791	6.84120868206976	3.07474703352743	6.45776087790603	7.36522255595219	5.24371383748386	10.5129066629686	8.66496837482369
MAINZ_BC6152	10.9185500757249	5.20432862748222	7.5760982604856	6.9857711217571	5.00361441656254	10.209952230974	7.69688551769829	8.29474026926457	6.1938046195157	7.58991133601761	6.42850487515748	9.64238057267577	11.9855959039018	5.82101971165139	9.72685786805844	10.9364061996823	10.9588259387933	8.26026084555371	4.53341189179501	8.16805426108264	7.30435475527465	7.53133293431616	8.05020463524878	3.56580391941533	8.41107224033338	6.21972917577748	5.60970965451661	11.0292727098708	5.56171462067749	4.26527614709693	7.61121139389771	6.41608186418327	2.58537333814766	4.84965693506234	5.18386876402366	3.58379497323804	5.03065705079843	3.55423914813746	2.60608889753466	6.74202276481108	3.65750733521136	4.43517899043815	5.68642890519657	0.671709855767781	4.93118958555472	7.31925865992587	5.12681213155884	9.17624225039567	7.73957165656153
MAINZ_BC6155	10.3215470988466	5.50306249118177	9.66536088445549	7.02624103987738	5.16972165949083	9.94882980018824	7.52231523926316	8.14834585346386	5.11379812513917	8.25413219621161	6.13623430723914	10.205068017752	10.7458014009624	5.34298033137189	9.16690447866837	10.9608418648361	11.894285310647	8.8516207698535	5.91369057410861	9.41100928656062	8.25552286319759	8.13219855862771	7.23370092368372	3.35206533561162	8.18890603504924	6.53666585662129	6.33855560705798	11.2725046846687	6.67076772307855	5.088759739656	8.23528811713892	5.38862690912584	5.37442708382761	5.47596128981062	6.07002601671069	3.79026082313465	5.63209910243669	5.86303809227481	3.00132218722736	8.83053657727886	5.46535134343177	5.83806432679896	6.37138310321964	4.37597781031334	6.10152069038154	8.31429674764451	6.41505249043378	9.14116149640019	7.8710975168926
MAINZ_BC6156	9.62343439937323	4.62191354044473	8.39566159617978	5.6638157771612	5.46288353977909	9.8311025175876	8.57988500629474	8.44547446022344	6.30360477927912	7.9458624970715	6.06764306570237	11.5436728543227	11.3703320119148	3.86965179030615	8.67156216990203	10.5766791475502	11.3759911494454	7.8596098170979	6.09455839323003	8.76832828570087	6.88031063646502	7.7774665045825	7.59132790156463	3.90708283658874	8.17156139261574	4.91541100288036	5.76575859401926	8.93704581626804	6.18199206502872	4.52048446223785	7.56010715621052	5.34446718703306	5.35722556416119	5.93144091992181	6.60819016693876	4.7569751337792	4.87090815497842	4.00541553660289	1.55173410903902	7.20907203965748	4.04225743908257	4.90451654664933	6.30448990308135	2.41697926954948	6.16102251421617	8.48805141863814	5.74052730659841	9.45832835654196	8.14843026414162
MAINZ_BC6157	10.256269105629	5.67133158136679	8.08058359745252	6.43411856870947	3.87351369370944	9.90859003123966	8.95652910476159	7.5313223223211	5.86292257516842	7.46595474012347	4.35380450646905	10.6998765518266	11.4120297232986	6.88405507729149	8.76371250910676	11.0235665195225	11.8841137662572	8.26276620603806	6.50261439937751	9.78771218730325	7.12718141793538	6.96862532397499	6.78750831427524	2.8854639524188	8.65317886079465	6.7039546175684	5.7574993263231	9.27693232112082	5.82766383199175	5.17582304467802	8.40803719968508	5.08198581581654	6.77886683248863	4.65533392317955	6.3965642358373	2.61952654557893	3.77946419936278	3.69410019929297	2.45002830866522	8.31078506213095	4.75364521039949	4.14632111491895	6.74599971772831	1.0029998715709	5.87836643055104	8.18391186650471	5.96024369355909	10.4890421711015	8.44251709240044
MAINZ_BC6158	10.2369772916545	4.42410275870533	8.09051392977631	6.32951034667445	5.90843978370433	10.5745590997615	8.43041595407334	7.87691409083363	5.40650026097078	6.6634366202219	3.4540587328763	9.78575074002282	11.6429592576881	6.45059462016195	9.45388819172357	10.8898274256931	11.0786906232902	9.03680480681713	6.58391880174109	8.83242967762211	7.42005534848222	7.50738996033178	6.55468048093088	2.39349107274253	7.6961592793452	7.02071933724871	5.32028256899906	8.75576040722461	5.86505781294993	5.70457100094682	8.10233528401369	4.45017910217697	5.50873254135058	5.15436950824111	4.22503182834064	4.29657482274581	5.4032252148802	4.53359807301225	1.89290993921763	7.36421726008155	4.10936837721553	6.62426177422265	5.64007675897352	2.50208824218839	5.99522646904081	7.19974452960044	5.33305502415959	10.0339443354748	8.64523019989018
MAINZ_BC6159	10.4327599609643	5.0570585585976	8.67550639743835	6.89167686571226	4.84198661907067	10.1033818234701	8.21913342982676	7.54482923240132	5.75503807089479	7.83155301870263	4.69941878709204	10.4966706649995	11.4591101093781	4.30217021351469	9.10393182776003	10.9265153965409	11.5581599952922	9.1722317969715	6.70551772344632	8.80560994812675	8.45340016512314	7.12565252999801	7.39794043186004	4.2320778290908	7.7513371845731	6.32748035845923	6.05310790107778	8.78841251293194	6.75507795003921	4.34078919763181	8.37033816141843	2.80314970802095	3.29463809647357	6.12402183213174	6.76284255652941	2.92770796764811	4.2233069855576	4.89335901028768	4.68045646832768	8.13742797276287	4.57233497681378	6.0513626487218	7.29522882682108	2.17973322520408	6.09484494822884	7.99982783372138	6.32407094779773	9.68474102979742	8.45575647368318
MAINZ_BC6163	10.6141366404843	5.25862847626222	8.20593258117436	6.73067233582788	4.96867362840445	10.6824039278653	8.62279139288085	7.96183046976941	6.41580551024832	6.8717513270749	4.82632584957854	10.0485290675496	11.7210166240625	5.73441914235706	9.13219364571693	11.0177066871765	12.1884780795902	7.94745734591349	5.43901385464602	9.63503124689368	7.47601277544537	8.19481916654879	7.39004486727499	3.01478730101255	9.04685208197262	3.70083115119158	5.53040328986344	8.46378144713693	5.72450790804307	5.27644999303858	7.16202396736059	6.08941432932903	6.07317007708873	4.69052198871677	3.98750726269226	2.1945795523853	4.51853999919792	4.23342805786146	4.11813406611757	8.32595641611838	3.97479848808964	6.16460788389425	6.05562317352025	3.01889057462753	5.71054643602633	8.09441557050602	5.74548080011989	9.49904485285633	8.63750268046507
MAINZ_BC6164	9.96841746658279	5.01793861943855	8.13239741116562	6.7297327280963	5.58678022585626	10.3172644939807	8.21961732841667	7.86266855213781	6.0557816322492	8.21505890428258	4.21312240487091	10.9352595893416	10.8158319952413	5.28113149735483	9.25093299376107	11.1532782414125	12.1494393399394	8.55878940427992	6.25652035625507	9.40086734748467	8.46345085337341	8.11506935118537	7.30539895461529	4.42234899586407	8.0753206622516	6.08116964476276	5.4501320430389	8.78816015466351	8.04477267490542	4.77889859854923	6.96804019813724	2.82145618066044	5.69240932887863	4.94654949978892	7.54001384592705	2.50156518568124	3.08149883728598	4.69176454206408	2.24539037989053	7.4086299494427	3.94392488142619	4.7610441154847	5.69937111089255	2.57068849041804	3.71343853748485	7.66901233718563	5.61149932910658	9.07764778766953	7.7649840847996
MAINZ_BC6165	10.6557960034369	4.74368443928499	8.82857069742653	6.49294186328543	5.18009372444413	10.2764475407327	8.0890504861189	7.52755180461445	5.60751723460988	6.08759310347158	4.73422659126985	9.49560114113337	11.0786481185369	6.55470206035224	8.79388454835144	10.9804031465309	12.1742522447911	9.21464030327252	6.73620596134425	9.02609974626669	7.36904723252103	7.21425391958997	5.99514301442118	5.767230118449	7.9598386769044	5.9007461028301	6.22337601187091	9.20112856042819	5.93800404206614	5.30394525809867	9.22249687700786	6.24365897481194	5.976674660267	5.38363037054672	7.26700059317584	5.07824214111056	5.21446215437162	3.14901057227284	3.05109920139421	7.73052354295255	4.76176841020105	5.84131743137968	6.86482437951139	2.61652119006811	6.98021937403267	8.31555890664221	4.58188137307898	9.34168338807201	8.59963461543845
MAINZ_BC6166	10.719479256882	5.00307672304375	7.6468061883978	6.36640814499899	4.87147379964935	10.3895545874061	7.36600324106388	8.07628674028908	6.42559140931885	7.05621136699207	3.63265681172162	10.9627797082626	10.8723242120519	5.96938829091297	9.40260435519983	11.2614243051814	11.9598110871332	9.42553921316144	3.98859827325612	8.655156800697	6.57439649147672	9.08554481152817	6.94310872697766	2.74752398607492	9.04825580218881	8.85712593821516	5.56532163022983	8.66672154539265	6.13836663614002	4.60289614281485	7.45949871116868	6.76870498191058	5.25437854234939	4.95950977459664	5.16582629452726	3.39673836659607	6.16614772471763	3.61040584080134	3.02915132606328	7.62667179490548	3.61584096432286	4.70867864646961	6.62661461432598	2.14000811561464	5.79428281573555	7.8128792056116	5.78935108459682	9.28321835035851	7.72155364569529
MAINZ_BC6167	10.2269083792256	4.98043807801903	8.5262169998071	6.78531205986984	4.18403280558855	10.4150281523474	8.17426736807389	8.07750507825316	5.52769741428964	8.38291119060318	5.99808366594584	11.9206656139202	10.9849894941565	5.11997558676809	9.62710194690425	10.6162358940886	11.1837613529229	9.1486531401759	5.79837863629079	8.91015204823432	7.81230921273803	8.49619259713032	8.72157038514064	4.70139893099669	8.87580560972869	7.93786081107008	6.07128091643935	7.8942395085767	6.81588435779049	5.2011515891409	7.49148321186273	6.26245325461313	4.50171712283774	5.50368424163135	7.42858985851267	4.52752940433836	6.68675716570795	3.55033236977056	1.8309414713462	6.37585593873254	4.38104112318675	4.88291296612621	7.42699605948904	2.30294959646	6.58485368277611	9.0481034261396	5.64309930981125	7.81268689289028	8.06423266951027
MAINZ_BC6170	10.8300712805	5.42484068741506	7.91313682551601	6.49539945240754	5.10302066549068	10.0546403068327	8.38472542450114	7.31845081751079	5.46820798920894	7.88875563593646	4.44963289458251	10.5139739290822	11.3501027134741	5.75563399333769	9.73862151532266	10.8841020200153	11.4937308560149	9.24075387530536	6.28953966063923	9.2757007245026	7.35771086308488	8.12643446078444	7.0511258619741	2.20441140880698	8.74802807830578	6.34889473340986	6.39480434250097	9.33614264286989	6.29165279271998	5.0559010428484	8.15047004263884	7.41586713090643	5.89658501387426	5.13977411940633	6.11370669918209	4.02668650555418	6.31715544250179	6.26291925696986	3.42576196972439	8.07808158102466	4.54579354708202	4.55047293688305	6.1761092334867	2.48930340904988	5.38376313873062	8.01862185923617	6.30130721400082	11.4235809203692	8.46121756678076
MAINZ_BC6171	10.6515274324852	4.06369635602945	7.54416681051395	5.74447370620751	4.88501524263511	10.5448411786737	8.07391730779226	7.36455217961082	5.64314736883481	8.55417461388525	3.63856460571431	11.1732309227412	12.0176553383335	4.67014688573623	11.1633183301307	10.8655220311767	10.8440363352778	7.63197971172597	6.62040121414046	9.05638620135664	6.24608901486323	8.55401509289389	7.488107860983	3.35704921573904	8.40079794886757	7.33247182492488	4.66420841659607	8.45314927386427	6.62567210566853	5.39835841106768	7.59447274658036	3.2326081821213	6.33015663361474	4.79068442819417	3.68936912740914	4.0318955517794	6.5799331812326	4.72839836869836	1.79495163994692	7.01198878362562	3.9058826279878	5.27920230545883	6.15515280545041	2.51652683812625	4.96130978937167	9.35713651830247	5.15866778311004	9.2539412787309	7.78009102906473
MAINZ_BC6173	10.8768275799125	5.54327965155733	8.22082309033132	5.99277192846615	5.09319024656735	9.73807845148419	8.73462216426208	7.89711361470822	5.82748024406403	6.57241740524886	4.05755736978861	10.7054987741489	10.9751315976499	4.75771052425507	8.21106944582566	10.762588927413	10.9453291350745	8.17105661160628	5.61142958608406	8.94987663197771	7.61035285576266	8.24352411838727	7.67588607990525	4.43235173410175	8.58021631301062	7.31642981699993	5.80613746674027	7.66213707766567	7.31305112536403	5.3616602019945	7.95984247697591	3.60278803215673	6.14647390148363	5.29700358059717	6.01325626426049	3.82596888488169	4.76386160163757	5.34853187329167	3.17777794917818	8.22169740176069	4.90988057488818	4.6166268272874	7.00069776388992	2.61624591500391	4.7427595979931	8.32063053577138	6.8539062485982	10.2228193360435	8.0910489807295
MAINZ_BC6174	10.4155703160936	5.68677575844109	8.90189946015207	6.2467884384234	4.84372199721755	10.0671185575577	8.13693122369697	7.74974089253141	6.19134346673468	7.55892743525342	4.45571203867153	9.71898023099276	11.6026185513664	5.74103625319113	9.26064876022549	10.2345901892238	11.3355117362139	8.06210295004522	6.80268623100717	9.35887757524004	7.07635619590149	7.14057328362117	7.30361274126923	3.81307792299119	8.43416684602304	7.91617878082991	5.81334924434795	8.70887081462983	7.82125573613425	4.91304666437273	7.22183488858504	5.24868027154381	3.75696275115098	5.23610064650307	7.12920649565631	6.04778299088337	4.6734184465103	5.59742391221989	3.13956418693033	8.25096227599345	4.95602824532475	5.93419205336582	7.28826094716252	2.70731252404468	4.18655816104755	7.7265728827884	6.06006527099605	9.57238736708905	8.4669439767594
MAINZ_BC6177	10.3166000395273	5.29100067001614	8.29956629995399	6.82415055755421	4.45475384882261	10.2708666702024	8.16376375441943	7.70221872694546	5.41312232464285	6.48424883311365	5.48741010612708	10.8979784021261	10.8851927446224	5.53910725127816	8.55144035356419	11.1850483664235	11.9938229891453	8.49600280946092	4.98472396702116	9.0567878010778	7.27514542144205	7.03323555039375	6.705151753201	4.33003441111966	8.38035215956183	7.44350759154036	5.65186364567425	9.13037223710664	6.77629586314933	3.99166995459082	7.74667283150662	6.46574585105977	4.42818648474154	6.33514197197305	5.84125835365675	5.90557681399271	3.85831931753064	4.43323990471098	2.34318127351506	7.14866604471755	4.0998744345396	4.37529598060447	6.49429690440615	3.91766310603829	4.72179298658501	7.92250089709192	5.40880755841263	10.6932208088144	8.94777857728728
MAINZ_BC6178	10.2713052833714	5.74830384010382	7.84480451138939	6.58200729112812	4.59099836765263	10.2010507477664	8.21080453555051	8.48008607478398	6.09777114394353	7.87355846502438	5.20935129814761	11.2155292253417	11.3530088752511	5.02342914238405	8.92996636117708	11.1717870087955	12.1105328415327	9.12506580691731	6.43471173542741	8.65759125477171	7.51607941858815	7.5107911331249	7.61324939836854	3.83832327577382	8.49440477611806	6.5466181466494	5.80423679885723	9.4590859812916	6.8140253538426	4.44158166347456	8.01432713148	4.22717325996771	3.98597347005876	5.39035691875223	5.84320973614842	2.78459332197968	4.67575974755206	4.07543728969158	2.07773274709314	7.72369952855355	3.78659702464935	5.50398532839911	6.4401536355971	2.77473930751106	5.884187953284	7.77293049385131	5.65352520919709	10.0221485726887	8.29454204778323
MAINZ_BC6179	10.2334221361986	5.12387287483999	8.42465612012814	5.96218755743207	4.84713828670713	10.1784248050627	8.61322931651102	7.9830259937941	5.44569380046983	7.7330471429317	4.35721757816034	10.5624872864959	11.3339989019444	4.85028101171107	9.11273214275167	11.0630659404689	11.967138037608	8.34831390364313	5.7753169222772	8.86647994442546	7.63746355573093	7.03601268883226	7.21187283459218	3.47747981796854	8.28245657414034	7.03423919286777	6.10865695523326	9.13989666130767	6.58560612772271	4.64016705100613	8.55613240957758	6.14201710466129	6.37969543329947	5.67809902000751	6.35131204185638	3.11516090702166	4.83619679121055	4.92896970754847	2.49902362759427	7.30370525172849	4.62927087110296	5.39899436958381	6.76867538284498	1.71372113148796	3.52050301895512	7.88203262035339	5.32345164901946	10.2438372348281	7.91045947659093
MAINZ_BC6180	11.3246120103905	5.287412210611	8.75041314013729	6.67902982232752	4.86213106622094	10.1297336516878	7.92786432958929	8.14124304525563	5.72826344246097	7.26908224053394	5.67926900867245	10.3642545756781	11.5519020019443	5.6566546030455	8.93255489661186	11.1151462480373	11.9881541957015	8.41920383474502	4.98599074317389	9.19547154908709	7.83557513194875	7.21016384683632	7.14321204672057	5.74918838977577	8.26897651314471	6.09331334330621	6.0879532654721	8.48320976435995	5.81111923470913	5.15501395507825	8.10501575210659	5.80887025184644	5.29785447129056	6.34415196866165	6.0103004656728	3.07164934037542	4.36684391998838	5.39551991277006	2.93681851940404	8.14094102057525	4.56487753281301	6.05769593596198	6.89221928870219	2.14364890890972	4.28873146249636	7.47107113642137	4.51048792547	10.9335070856327	8.10211671107637
MAINZ_BC6181	10.8251575890443	6.03794417794808	8.27364209583297	6.70318541717474	4.05073535844178	10.3492882385455	8.54089139587219	8.34400503041838	6.62336482925033	6.88598170873951	6.0756718221605	10.4826840331667	11.4760222583691	6.85503737020456	9.62272604263507	10.6849167897091	12.0338215414819	8.12006838964823	6.52194221429234	9.11989718121074	8.2007691929866	7.20678812433038	7.18968975013188	4.86995008499101	8.16827536499557	6.0295437377228	5.89931330106702	9.39881562530387	6.94813600154646	4.94877673321309	7.62703253386695	6.88501008611253	5.11296788018032	5.3957214887421	4.48320469200087	3.22330798119412	4.86495145203302	6.42966474046922	4.19383312709771	8.34762399885106	4.96808733874114	7.3123634397797	6.00001146402379	3.57441715711978	7.0076054136306	7.73195932275549	4.9941029627877	11.4988141571321	9.05654494832104
MAINZ_BC6182	10.4762966017492	4.74886183654557	8.68136687219125	7.2207483398357	4.01504138548133	10.255480571028	8.25854809980198	6.55019435688895	6.31054857497404	6.28854283874732	4.79871560397555	10.3369970600754	10.75591058052	7.11778742609567	8.65784039056544	10.8986156281545	11.2224203017159	9.3201737272419	7.23047350022053	9.33569171868496	8.04720136465025	7.88582585493526	7.31248080287088	3.93000107151608	8.32511595229039	6.23951772163375	6.54541450356317	8.27951843122722	6.47836199467777	5.59103559046471	8.04303053150289	6.62272630817939	5.29959774517963	6.22250221058615	8.13767450978288	2.81855721385672	6.17545354085415	5.34316299184631	2.52427335053107	7.98157447872536	4.79958492054852	6.66955699452288	7.02993123703843	2.72511580235505	5.43139189378271	8.07128246034163	5.90552735149739	10.9851339910535	8.60647684388767
MAINZ_BC6184	10.3863974185775	5.29792597995024	8.6436520904683	6.66922399100688	3.89438230495934	9.25139333147544	8.83141356938065	7.48646034762187	5.46506517351814	6.63501686875834	4.59931595716301	9.94943634465309	11.3407734366534	6.55417807762784	9.18954301526896	11.0945127721053	11.817940328199	8.42144761252784	6.11557027200073	9.09291169683838	6.57922222555615	6.79539890735506	6.36971129161117	3.69119933934619	8.54311181818846	5.39825403461418	5.78596088590814	8.32707152219664	6.6246469997035	3.90937954477048	8.12977315878324	4.90018119044544	5.95064256979721	5.28205337766197	6.11413269837296	2.64988709471374	5.50719969385598	4.13641103849154	3.67908613037843	7.90901506895824	4.02829161422117	4.95186025231381	6.25147621537542	0.898098028782576	6.6815599524585	7.56930257765572	3.89665675604811	8.18761900943626	8.56041895171318
MAINZ_BC6185	10.9213212552542	6.1610973785186	7.61001122371602	6.38845901344853	5.9644021102121	9.83645704815983	7.4985971015622	7.97450550285822	4.49328930801535	7.31426729192348	4.88451703387256	10.7855624084168	11.5545913127121	4.79576624642724	8.77421488264051	11.1132516648357	10.9876290916527	7.80938760934083	7.3870931730139	8.64720976212952	7.80708622098896	6.70597969504261	7.18592446796178	5.26585318938016	7.25170421709917	7.91229314073346	5.69351985734649	8.54369150127576	7.46451654483039	5.26847905910874	7.43702250933087	6.94565179510759	5.45294347404847	4.63977901595709	7.28218416541626	4.77008080706442	7.34185118406943	4.87725021986823	4.22912709178169	7.95487456283119	5.04470152166002	4.46428276338889	6.97893539551379	2.83502955938938	6.6044652146337	7.66357254221231	5.52245529582544	9.91900848846014	8.60826129584532
MAINZ_BC6186	10.8075418456658	5.29456964199541	7.95790278513849	6.54970540432956	4.59438447870642	9.81225485007898	8.54039580303143	8.47763010604926	6.40581568610159	7.80311557432661	6.35691092852645	10.6082234552078	11.6887162449952	5.94643104706228	8.82851461869227	10.7191092030731	12.07766303632	8.16497440913914	6.28123942760644	8.65435375976186	7.14504999914884	8.0564152640619	8.32164986789874	3.2590626478969	9.40514703431752	5.83819546583697	5.48129901485666	9.26616751965305	8.01988001743025	4.04570868593479	7.38128617139696	5.566747471178	6.65906833157321	5.35418533520138	4.49456941763295	3.37468159367846	6.60196222876373	4.40043814102533	2.09318018242355	7.89699285498428	4.43591674949586	5.34501336515305	6.33102368551304	3.44977339742942	5.21874420589182	8.3649489781383	5.84169919352402	10.6631044454778	8.97206854275897
MAINZ_BC6187	10.4244553089246	5.12461112030739	7.5605209713813	5.98046875296623	4.7763799128617	9.90470773967225	8.49190550772819	7.57324966032602	6.31859241691624	8.16373629652531	4.2355904967206	12.0011826149391	11.8355952457387	6.07246216296552	10.1059075966359	11.341898918451	11.2849322561735	9.13862343664574	2.30789965564208	8.65215551726575	7.38138488870845	8.51703701567166	7.25993157334931	4.23344544170742	7.84296867789706	8.20540723023541	5.06785443853189	8.67104733550968	7.18919469668541	4.33596234125829	6.90868942104298	4.83763688376427	5.31103005895694	4.27645040874741	3.66020456481182	3.18653361658068	6.25117376797692	4.16722760970628	3.09909562314842	7.19773489632879	4.09997236165039	7.1019936832612	5.65719755932214	2.09970711276621	6.17507198018159	7.8263483554527	2.27249722386597	8.14371207636975	8.62973065394041
MAINZ_BC6189	10.5410954770813	5.71450882060227	9.28848724634115	6.56432876916929	5.04972514557389	10.1202899135675	8.63696450490817	7.77903888649699	6.45614298805073	6.25291884675257	5.62217330233428	9.3940194795759	11.2190552497017	5.33655759402635	9.17000126535889	10.9575510515127	11.8184320404547	8.7273382038034	5.93868487199122	8.81324754580389	8.5436010441455	8.43993832501205	6.43710399335493	3.08654322383652	8.15567032594806	5.76705331000659	6.05797688768287	8.27864008971425	6.48138670758897	5.03232908583801	8.24117284581907	5.62162859373995	3.29833588700307	5.37201241010156	4.78342452732959	5.35563756347808	3.64129692038285	4.93332813896477	2.07952211257486	7.85359663034414	4.03001440770724	5.27306967434645	7.36974017421038	1.86035259133726	3.78931806217001	7.68944288675178	6.44605269932485	8.60591475483436	8.78507642623188
MAINZ_BC6190	9.36819308754437	4.10251189256799	8.76000443066439	6.63455346507029	4.96523822095732	9.53624557118098	8.60929891348685	7.49758012856301	6.85540208970889	7.04994709770568	6.00354026723754	9.57695111877988	10.6009014954985	6.37960029261096	9.23429785287196	11.1134177402638	12.2514249655132	8.98176059575609	6.23626382925992	10.0670937518161	7.6861576799141	8.09418361358236	7.35646290234213	1.80841194899454	8.38920886011329	6.12923215344286	5.90017428545222	8.67713269256182	6.64686999072514	5.58596877127759	8.28255965545856	6.38210578189853	6.40547324241316	5.95210139692234	5.89198912387978	3.30124369536446	4.46568819597824	5.00592006459487	2.86556370080425	7.05118816805039	3.88587040971014	4.60758831282454	7.21531670334467	1.60491752413292	4.40817953811089	7.76106952710978	5.70077164503149	12.481086119557	9.01282959815274
MAINZ_BC6191	11.0199773877429	4.56754595223979	7.39864660375365	5.82338490814694	4.72968196850085	9.79969739427246	8.30791396799259	7.91969921822584	5.84613281971501	8.57638908515218	5.77758440740282	10.5800397947214	11.4637444353709	4.6297359906594	9.50702860730846	11.2558425522801	11.3595121606174	10.6927435417639	3.16127707043289	9.20190642737906	7.83297801583084	7.85294786607009	8.01581424828023	3.94087823422507	8.07668244371883	4.92293406169631	4.7654689244084	8.05241897158885	7.797814538936	3.57298346206336	6.96126953049866	6.86109908689777	6.49711242504666	4.72353777510292	3.81537844706081	2.37681732030695	4.60037282360747	4.08887884098423	2.56209083679258	7.18437555973677	4.00510903374089	5.46558083271293	4.2113049244644	1.5385235163481	6.22044760111792	7.01586351953817	6.24326193763067	10.5700447862034	9.00380576384015
MAINZ_BC6192	9.33033035524942	6.17979950257856	8.50529002454362	7.31879696430092	5.17772606564706	10.0260789715996	8.67041919470171	8.6217495319483	5.88140075043963	8.00745611626583	5.68473047263113	10.4919368779234	10.4352914733407	5.62998969626619	8.98940477707302	10.7886420641077	11.421172542019	8.93278290366137	5.49182686917103	9.52333490016435	8.08892276360421	6.87888675948178	7.4292480326093	5.68453912736011	9.26407295175878	8.05440230167542	6.87725414612574	7.84907766479098	6.79188385315215	5.35747385471032	8.32654636752201	7.30499756825077	6.11007929135124	6.08700489627311	6.97960929280307	6.80413138062296	6.68313556044948	6.53059120194051	4.21980414195421	8.15682289770613	4.9745134931175	7.44441262751641	7.00722690754325	5.27418418223714	6.69099706577544	8.03078628379366	4.94339015217503	11.4250347877809	9.44071401314376
MAINZ_BC6193	10.7416197835198	5.26078379128524	7.79627652492731	6.47129379568833	4.77140852671775	10.3430146820891	8.87342175993452	8.28714842227505	6.36507862723609	7.01596428428969	5.4969760121618	10.075252823225	11.7671762127498	2.90536204196903	9.81287119030122	10.9448403261899	12.0637270547453	8.89654817398159	5.86474284200171	8.55790237712475	7.16808532272452	8.45117822524431	7.03207695544451	4.1779143415699	8.43437941672929	7.71238607570635	5.73730559679797	8.30461111452711	6.60601364837782	4.90329973740443	8.55768855934491	6.50615001911702	5.69049335153414	4.23110529920943	4.82433499849401	4.93729395829184	4.05820074118325	4.01084257384066	2.64270955348824	7.7036303803387	3.66570084960201	4.73845127226899	4.56092787589541	3.74188848254296	2.98159987230309	7.48347392274765	5.39155001840524	12.881124124669	8.4302299526171
MAINZ_BC6196	10.4636252402169	5.27253133586671	8.53171795022073	6.31193873249471	4.63742887799606	9.91047576366392	8.43416928044348	7.00869255588342	6.58392033289066	6.79764013738288	5.8818309504764	10.717838051143	10.8986149775637	4.02726969357878	9.7796077870682	10.9286482156525	12.2986222883668	8.85331567508153	3.52014669987585	9.2768419892699	7.31721509961525	7.87790069751076	5.92951195409586	3.60968645752803	8.30470045368716	7.85144311673867	5.83847391733353	8.65845144740575	6.78061036985364	5.19958936507024	8.03496931688737	7.23985326406345	6.47978362335312	6.14147258205654	5.32341305211268	1.32584118731337	6.87232961040315	2.45595618528439	3.78957608056012	7.78871998573127	4.7882033924225	5.4025291976251	6.78324938555323	1.75468208487747	5.80025099349299	7.57204983180678	5.35927849493913	12.4600767185061	8.74921528520679
MAINZ_BC6197	9.40953487179366	4.13970102133135	8.9679662208764	6.56707784804346	4.2454361081147	9.87346651792618	8.32218331940307	7.62604786978	6.31722751679663	6.19274070444067	4.64360217276223	10.5641341387177	10.3074390615059	5.71381351848427	9.22637877732342	10.8162664001137	12.3726283439399	8.85244682757586	5.04554365937451	9.38849669516626	7.52660499669916	7.04143730520394	6.67154130922962	5.34302774831156	8.40134238172295	4.37445982233444	6.33283940405391	8.24002082807316	5.34085277179099	5.13474136174228	8.14879822865072	6.36596330789917	5.46582483573685	6.97109740008269	6.86273048522463	4.68862631856325	6.52451829891239	4.13914275385377	3.01112725827081	7.77038038849568	3.72843527925812	4.46527117532114	6.89761447665475	1.69222715697271	8.95182519536905	9.13167671673107	5.67313400557996	8.1220853292614	8.96331657096235
MAINZ_BC6198	10.9458215789355	3.8161552680309	8.68360703013041	6.40366305571991	5.17466059043747	10.2603605329524	8.5849803492267	8.55889570900531	6.35928792848514	5.18310037084025	4.1270044698937	10.8961913198537	11.1060800026405	4.16095614574405	8.84323041022588	11.0712798060012	12.0029112842321	8.92263910827507	6.8365838573761	8.46038193029169	7.21796901540638	8.39629868087326	7.11556806273873	4.62162326251339	8.53450543230397	5.71443225233128	5.61627070930645	8.1694847939303	8.05726473692799	5.65591248208921	8.20051835334047	5.58467979263479	7.18352650097713	5.57107983269084	5.68262105445648	3.03327108322164	4.05068451434909	4.90736883771601	2.85765160056002	7.98843565179405	4.19204926824589	5.08337689009947	6.38345786035189	2.22419861950546	5.64582989492361	7.57536503889519	6.08643674951814	11.683876394548	8.63069444387752
MAINZ_BC6199	10.3318565149902	4.72160738144741	8.09073451078192	6.76746046771128	4.7685910108737	9.80595707362454	8.80909054045091	7.89451350627445	6.65979086771081	7.07362413469327	4.40934365156765	10.1371097322087	10.4135162340684	5.91792166884281	9.05226751632568	11.7616334333257	11.8466055708967	7.65951556833848	5.36718532406057	9.13096042127221	6.91280392783679	8.42799286562807	7.39972782118983	3.12452697171453	9.38282909442975	3.8456561088035	6.0189516412526	8.02891589321232	6.67751076777224	4.80775139025707	7.84916836983345	6.13566203591906	6.93154022437035	4.8157367530632	4.19442406558601	3.24576751597239	6.88213851337961	5.53385456632061	2.50259170453739	7.62539514926672	4.31630210035558	5.64513237045503	5.12448973432999	1.83080761474021	4.16258526943233	7.70569100171747	2.81838765146003	10.6695041232179	8.58005725388833
MAINZ_BC6200	10.5253249747403	4.83437605217897	8.44929705477122	6.49162740242134	5.21957299789495	9.88188092080077	8.20865976569527	8.500269128453	5.49354081274368	7.36349100613011	5.43210150814006	10.8528979168231	11.4668509941823	6.46778281931533	8.29172865831075	10.8038744497527	11.86459996709	9.20234352958072	6.68485917895324	10.0676083588988	7.39690947555665	8.74273400657415	6.92066927272201	4.58838254672021	8.89841982905008	6.14950816971904	6.12930038363427	8.71551057343846	6.15444292717335	4.60706978019194	7.32379484116721	7.5506754956593	7.19973644532381	6.02909129464905	4.15241511533497	5.33408606298472	4.13709979061372	3.84479270346761	3.08510160627639	8.45647317945148	4.45314222586439	5.48342939922615	6.24389067527638	2.22028970917069	4.54097757396186	7.72938852888306	5.92074767920862	11.1492423833116	8.97326761781279
MAINZ_BC6203	9.48619601204145	3.95949339510514	7.85682823231859	7.53508381830018	5.61395904657052	9.7325331087645	8.02433453446141	7.72123984139538	6.38792161562652	7.06708226530547	4.91769376117718	10.2901440690558	11.2772811347436	5.48033735604164	9.2525758823792	11.4218297996497	10.5376541603881	8.61640396771222	4.25312633013775	8.63849617797022	7.30601038352469	6.69595617332728	6.84059560593706	3.16497323622372	8.7671456237049	6.01325307313387	5.70591334753754	8.68448508753501	7.07616046195559	4.63748171005606	6.98425799752619	7.00747908237746	3.69509320824232	5.98563558481161	5.92619239427886	3.16305036949824	5.61896456226185	6.95025381413563	3.95029628144497	7.48317265366894	4.34519255099711	4.68389283390047	5.96426825107839	2.73791952459686	5.75353398330722	7.67289955768707	4.28857645481871	9.13799187026781	7.93370241805628
MAINZ_BC6204	10.1496292929251	4.5937682453162	8.12842119186493	6.104670769789	4.99976996300895	10.2471045741885	8.33990264293976	8.17591623136496	6.25630487187863	8.03889430463049	5.67229749886207	9.47495912103711	10.806585479727	5.88024119021771	9.77512581133939	10.540751123508	11.0501259630836	9.17942663603837	5.90730498837005	8.39886405015678	6.88269860131454	8.21386762195576	6.68083118867079	3.44350641723714	8.7212569823865	6.45251112836903	6.07823650588941	10.0294651687189	6.20182712143756	4.25922210475186	7.4021474856083	6.56943576637368	4.93231262088476	5.04633690028647	6.12502550065393	4.99584057783261	5.0928974406799	4.23059584710005	2.02007425087781	7.7903548705415	4.36697540777441	4.37282325415157	6.32736708532276	2.44785314829739	5.59871187827617	7.23324012329472	5.82364658241693	10.9928718110053	7.94794284490767
MAINZ_BC6205	9.63591513676559	5.33402123230832	9.18192509468008	6.98311638506886	5.27121107874211	10.0378009953081	8.70449865032426	7.74931982038015	7.16091615967553	7.45955201164633	4.28766697351955	10.4199133821992	9.82322758768741	5.50435351521272	10.313277730758	10.8006572825443	11.8952993397965	9.38590719589702	3.12981879358924	9.91568360093207	6.65586631008542	7.48634718947636	7.15684786594764	4.82755117073853	8.66582458187617	5.72659712928217	6.20835926319661	6.94415996749717	6.72172884392049	5.16204199612636	8.28736388210372	7.25425916327403	5.81625535969602	6.1473476337207	6.38335613363556	3.47484172620111	7.12140548150971	6.36754161703609	2.17438932057925	8.57043784138602	4.50078375552252	5.43019974019748	6.75954623863967	2.86905553205442	6.68410534290393	8.50264820765943	6.59505177622251	10.5893385626365	8.65854783263046
MAINZ_BC6206	9.43402045147537	4.7654049905566	8.22747555175002	6.35799015276497	3.98267185025568	9.62099615828307	8.26787617497332	8.68470939648574	7.48100697404445	7.1835527706386	4.99577951100145	9.9381858963414	10.4248685178862	5.66764763362808	9.21650850812565	10.2397493634147	12.2401843349278	7.7847745039768	3.48182923555447	8.94426514817975	8.12616524676315	8.47325430779915	7.21675029980438	3.29745827246015	9.15534463956196	7.82516328307827	6.13107439880295	9.26779403765301	6.1525280140854	6.31997646033119	7.25926436292602	6.41774968042476	6.6566221757533	6.53328410781939	5.60241705799546	5.65738557398598	6.27170053407814	4.25456761219561	4.28635059253526	7.97799672042336	4.13635967256007	5.07254295860655	5.74630018441478	1.62539843936772	6.17261324695099	8.91554676678298	4.63158381813956	8.94035018819248	8.7282304035478
MAINZ_BC6207	9.79100222149726	4.90731879160356	8.17948627604934	5.88424949075101	3.41082004748987	9.50480969184414	8.01070418276228	8.29851095918894	8.05231602931674	7.06347160064446	3.93927821202379	10.6753405476661	11.0721438673371	7.0694663108566	10.2641692144676	10.6327482952835	12.4130953522485	9.20985907833609	6.17423355049811	9.20738296130986	7.20090027579652	7.27181473835672	7.14404331267144	3.37640081031023	8.78194794204856	6.75045964389362	5.97972046517675	7.94370762807268	6.3681385565905	5.03231131806644	7.20551908501904	6.54581050612101	6.14897102571843	5.5474007059142	4.79096587400456	2.28626058869269	6.54560509076252	7.67332174624476	3.23936332750837	7.84826188271017	4.19113260078237	5.8562448222374	5.95832678749183	1.68227681135498	5.81390929634134	7.96656122210415	6.19199380869319	10.4076320911645	8.80100041722866
MAINZ_BC6208	10.1095497248989	5.63376092389521	8.12187865533731	6.58969682107332	5.15435838429421	9.99030805945653	8.39720127653173	7.46956064856028	6.20087474138843	7.50773375157812	4.73721926091068	9.81453015865582	11.0469571269348	5.64663950879792	9.65184271088573	11.0355602083387	10.797041501799	9.34707341134144	6.75107308930034	8.99190060617183	7.02965315373287	7.08455206017689	6.07689467878679	3.76256866796349	7.90558549351774	6.58141893125388	5.61343240102009	8.26704043866216	6.51953667230387	5.37053056316872	8.02677408126053	6.15600671882342	3.21006222889219	5.98804505149568	2.99753651041307	5.33433858485285	5.93096609695464	3.88974548551035	2.3962913766879	7.24675693592865	5.09902601345961	4.24665959884813	5.66189185988435	2.46012301670282	4.35868954467991	7.62466275384853	6.90054155569526	11.8395307870587	8.41527929829449
MAINZ_BC6210	9.84165070800536	4.98393994354296	7.67948864962319	6.35573563884619	5.34060069202973	10.0448363116005	8.42620032372699	8.43647516571062	8.74230149355354	7.68937316544746	5.89630057169497	11.0439032018776	11.7015599962555	3.62516651721001	10.1152864347382	10.7064765191898	11.785932666415	8.76425222847819	6.6337661256155	8.69515138385384	7.45192420167327	7.73615376183861	8.15729975258785	3.53752892644367	8.04451158588817	8.0749146324664	5.30105709817374	9.14836971960373	6.85631603465196	4.21735213375788	7.33910613271297	4.80768915295703	3.954672798676	5.33314490077631	5.47926003939079	4.56536535972494	5.69133986258742	4.01536939387834	2.04516146675101	6.7664469146203	3.20681808518471	4.55656195087616	6.84815738212298	1.76476803566145	5.8030990390983	7.99694050639498	4.33256594795113	11.6023594645131	8.54280569305081
MAINZ_BC6211	10.1226877718149	4.57180808500972	8.31734500246196	6.3477917409055	4.24986529723871	9.84861684401136	8.28839739698872	7.47095110138143	7.13430435028417	6.42388088180344	4.91458642176215	9.63643312359211	11.2078938637147	5.47061190990212	8.94869957190579	11.0525842774544	12.1845555694558	8.70227462037516	5.7138945641302	8.56704884048631	8.05857526109934	6.84070052598818	6.26377344284087	2.82151418596837	8.13273791830314	7.12570680062516	6.28292353837367	7.36442742866968	6.3387406544123	3.90542735559283	8.00278420625525	5.82004105141692	4.27200781581633	6.26793687440246	6.370196310731	5.12690410548504	6.1533932589705	2.7440066845901	1.63616777725979	6.81843232810286	3.1611180807259	6.26845568156641	7.55787462891272	3.33322616947547	6.89445978591507	7.75882973913492	4.56958902218263	11.4970139065104	8.48710552513574
MAINZ_BC6212	10.4590723705955	4.81373837535245	8.09705103877624	6.40817327277105	4.55983718426898	9.64663573459141	8.22196202490033	8.07607252243625	7.00058467779638	6.20905507560417	5.19938392508273	11.0219960085474	11.0165241548034	3.60419980410146	8.42719471319734	10.5671870172978	11.7795805513127	8.90079570254149	5.34185560732816	9.2534630678455	7.10004258489018	8.35701626826254	5.5878586789341	3.26788102740684	8.34713664999997	5.66664012756258	5.46266760697677	7.2377313743662	6.6828073985598	3.88847848595279	8.10543923423429	6.29019472294138	3.39943445840614	6.14426089394374	4.51656303653744	4.9628408228107	6.01357433449142	4.2417970365796	2.25338356776361	7.30204363382257	3.83900789675541	5.92529498954075	6.60282744969142	3.10081166225138	5.75025331488231	7.42491573853733	6.22446697634067	11.2491331867616	8.12758126839
MAINZ_BC6214	10.338585655797	5.34160660329169	7.66662798505491	6.35345328512022	4.9305023042266	9.78311453674588	8.4649384167605	8.18447947737041	7.19299341163393	5.42733829929194	5.87366338636328	12.448648777875	11.6681649643161	4.46606234500554	8.7583135280222	10.9600227524474	11.6103109869001	8.41967378278901	5.94960082985445	9.0902553284102	6.99269577403583	7.36204510263842	8.2765050648465	5.29087854987696	8.61173970881934	7.92056721250124	5.16621653014341	10.7790856832819	6.61333700014153	3.8985804419903	7.13055065260474	6.58453513711415	6.55365977309297	5.79456037328741	4.95652231128464	4.79268677294956	5.88165910798892	6.56632938593075	2.47785941312143	7.48040282507087	4.11093651102656	6.57813482584161	4.54062132061816	1.9827944237315	6.45572723834353	7.22621801489766	6.34916788847161	11.2466714743238	7.99742094417133
MAINZ_BC6216	10.0701303249106	5.76914392432063	7.75554448066558	6.41611813001772	4.55883807004162	10.3585657011758	7.93723561022171	7.25428771513403	6.89753236497456	6.2052219422797	4.21278758401969	10.2977083969735	11.1892674589178	4.28590578018255	8.01358196479949	11.05115535672	11.9817575233167	8.9948581932117	5.9956679878031	8.31658717260316	8.03034481136221	6.8492352283536	5.43738784481835	2.65979688616116	7.41201891759461	8.05081251699234	5.1018951574044	8.73629472108124	6.68856464249407	3.6810317302081	7.39307393161207	5.55523286120051	5.53291756923969	5.62636008786032	5.84230824498893	3.86993000587003	5.46623920926551	5.95419756072686	2.34416541485078	7.28958454090692	2.79939297146602	5.88510848014284	5.95451852228198	1.74554782157657	3.40246022263775	7.34651837500115	5.78727605243694	10.8659959290644	8.20364062268852
MAINZ_BC6217	9.89213618443215	5.28231497309057	8.98818425973685	6.44931861409553	4.57886026446977	9.89802858968554	8.60692490867554	7.94895479490248	7.11449006519871	7.14119794032415	3.65378496142776	10.770106425165	10.9259346229474	5.19432964237076	10.0055880912022	10.2566081035794	11.8871781970981	8.33037565046171	5.80536296270071	9.74751100529831	7.97021881525894	8.61229386648779	6.64176735644873	3.55788947265655	8.9442081128498	6.6217079371442	6.13596075092485	8.09633101065982	6.57463993622571	4.61345797743861	8.00203141414619	7.12034170481186	5.01759091987093	6.75066291389193	6.48466662103972	6.39764954081869	6.26832586793072	6.15938718894304	2.96190594501539	7.66996431777728	3.46002493378905	7.42463110953492	6.53694373238298	3.93467052380569	6.32574207041353	8.35885650534325	5.90970143578629	12.568272783444	7.73743956333892
MAINZ_BC6218	9.54419896193973	5.88384127205019	9.07336565552681	6.54523027110803	4.72039064571878	9.84198037979933	8.20682357578782	7.58771332373342	6.58545062711092	5.16484018926424	3.18058140585104	10.1043640736322	11.3523752767506	4.9517601613001	8.94576780853818	10.8749525361024	11.6308038005709	8.76489247512617	6.73134588117967	8.70042229573699	7.44160403164426	7.4280452775439	7.25654749942645	4.34042357093208	8.18334658210816	3.41197849378285	5.42193971674058	8.58431542726021	6.00828459754826	4.29631742872476	8.14602226844513	7.02590959138762	5.88129803610376	7.30390387500084	5.07985222609369	5.5253716730415	5.72298519982353	3.57790602950688	2.14893945297472	7.44755231751257	3.27433998476268	5.45157418160108	6.04431069648541	1.89767094839958	5.41846087184604	7.74803606888964	5.7783782684734	11.0386556046088	7.63228932236849
MAINZ_BC6220	10.2045591205847	5.47677808881777	8.32382016215827	6.59275608550763	5.37232449910056	9.44061404301503	8.32561233936976	7.31918948310198	7.750621216093	6.42608031727115	5.63917312758171	10.4489449331108	11.1670758463135	5.94416280454267	7.92373914742815	10.717781708961	12.1631092688443	8.0930464947943	5.61081058315869	9.73653591051076	6.40182298175181	8.61785111117509	6.71842929393176	5.05310361604285	8.28903101564849	5.56537820603727	5.62684643308085	7.38099100686958	5.58894023056276	4.29088609896482	7.14333510640473	5.69621149715231	4.86292220510208	5.4323983505174	5.35896423211174	5.1970692358507	4.82515034815113	4.41705024628718	2.42285134041743	6.63193932674494	2.86782122435795	7.15985265965343	4.75254359771595	3.85603474447706	5.5351211617676	8.0704504495995	5.85157716179678	12.3963129275896	8.35299149669453
MAINZ_BC6221	10.2440463846879	5.15930236458215	7.54119019781845	6.77680443738726	5.13839988406297	10.1270303237833	7.49129671149368	7.64865842964187	7.84612911920025	7.17692337410306	5.30457026861548	11.4659363767918	10.9466262939988	6.37077773255294	8.82282812014231	10.9334985005334	12.5212564289475	9.20379933465544	6.10262058580934	9.20780923265048	6.92929792097605	7.93817555545268	7.95739921135049	4.93460157916616	8.35456202171418	7.04404952360249	5.14238756671648	8.39249147369048	6.64831715067327	4.25488372739152	7.210287062139	6.02813231360419	5.8987483987262	4.51767073678039	4.266942200076	2.71610931105823	5.68200581619098	5.13738165736503	3.15536836835892	7.89544989502444	3.36184287572977	6.18431514779531	5.3920723522082	1.56345373001749	5.95763795922468	7.41124275743706	5.31881817056115	9.40928806941197	8.6305002029554
MAINZ_BC6224	10.3328298519146	4.82435656763307	8.19970432224466	5.74662513337324	5.12518019481154	10.108445744103	8.11546216003712	8.04237670794849	7.82716720489061	7.90500171293673	4.35288288189768	6.38317331046188	12.1390386432525	3.67987188874224	11.6076977819195	11.0694053860925	11.0015074348623	9.16415459471982	7.25801459442339	9.44334799902114	7.76953969888117	7.64521330266594	8.62169276431089	5.00505482078055	9.13304025925991	4.56865757435163	5.24755624083986	8.16416644516285	6.26758566838033	3.8002253209148	6.46248379258794	5.99532287873258	5.90974598090143	4.79267425347198	4.44670310206024	2.99785877980562	5.12994315896978	5.84545131252222	2.62946492280661	7.0530529454118	4.72097095229934	5.87317111146905	5.68236049077493	1.59041091655836	5.37571405978805	7.42139228780449	4.646774994733	9.04941251809104	8.59299490578672
MAINZ_BC6230	9.37014914880694	6.27825579254079	7.6400805134771	6.42143172108736	4.33823557628918	10.6041992595896	8.58377156704552	7.87515149354673	6.65315351804021	6.82155819996106	5.36680242398154	10.3499970339849	11.0210014197915	6.56521018627218	9.63136817882105	11.1945157430151	11.2527525262619	9.33446784401713	4.3430790500345	8.36228825709877	8.11494903262858	7.09158233255492	7.92564808565966	3.20046274362857	8.40758323127951	6.97967046490014	5.64906691033546	8.84424369691719	6.74308739882454	4.96382332125112	7.42546741845685	7.33033506731151	6.04385294604454	5.46781591894233	4.82070623719709	6.16765378652335	3.11215722832353	4.87944641875701	2.46841277494057	7.73482291800249	4.81071490103051	5.90166230898918	6.67295301412794	1.69810127032402	3.84026299588209	7.58979380691598	4.06917424202659	7.66586260820974	8.83291064518559
MAINZ_BC6231	9.56454132545205	5.71424374403973	8.88779306004567	6.86596933565986	5.68592414224587	9.40465134306717	8.58478272473179	7.49238632276906	6.43688177970819	6.50532296225592	6.61505417159605	10.4782166417974	10.8023871841674	5.88817312700114	9.16653864447872	10.7231380920871	10.2470311205579	9.26157006505434	6.41344868812509	9.65949973602907	7.46027344810936	6.9146075470133	6.58945509084581	4.09242630137953	8.62373630190998	6.05951206926565	6.70420710836772	8.46229416420177	6.56068980450586	5.71671247191786	6.26820898506895	6.63618472175409	5.3439379501244	7.45934497624208	4.5173496276565	6.17503814266922	7.07354506967363	7.01234171879472	3.18485627307051	7.22304696040356	4.99186641052263	6.35428552046416	7.65210595818544	4.0163473242637	7.39049376692767	8.01889685847817	5.9790101671039	10.7848175320027	8.42760305802959
MAINZ_BC6232	11.0956569075697	5.86652337909929	7.80569261912253	6.03009072883845	6.09858176553434	10.7128008602818	9.25762307646476	7.73263983463306	8.75729364775974	7.24681034486032	4.54288396880928	10.5712297802971	11.5609471704985	4.93429238725323	10.2418420704883	10.5328455601351	11.5098418882357	9.93235719114271	5.15347266810114	9.85558143622855	7.54769184866466	7.75915868390519	7.93609390762009	3.70503796862751	8.02308266941338	7.61331078929353	5.39057064184056	7.95782751314951	8.3211880337579	5.35502880362184	6.41164514541281	6.60042463555923	5.44548317041865	5.62124963145718	4.55393481235685	5.32088217809938	5.01394107220639	3.45414214025132	3.42820587092826	7.03176628239085	4.69721616491352	5.80399839628991	6.84137271850765	3.40444641689417	5.0522585976336	7.46135273539018	6.76836212261812	7.55824855780123	8.90385954204166
[truncated: 71 more columns]
