# Supplementary material for: Signpost Testing to Navigate the Parameter Space of the Gaussian Graphical Model With High‐Dimensional Data
Source: Biom J. 2026 Feb 12;68(1):e70115. doi: 10.1002/bimj.70115 (PMC12895234; doi:10.1002/bimj.70115)
Supplement: Supplementary file 1 — Supporting File: bimj70115‐sup‐0001‐Datacode.zip. [file BIMJ-68-e70115-s001.zip › code and data/data_KEGG/er_positive_nki.csv]

	AKT1	AKT2	AKT3	APC	APC2	ARAF	AXIN1	BAK1	BAX	BRCA1	BRCA2	CCND1	CDK4	CDK6	CDKN1A	CSNK1A1	CTNNB1	DDB2	DLL3	DVL1	DVL2	DVL3	E2F1	E2F2	E2F3	EGF	EGFR	ERBB2	ESR1	ESR2	FGF1	FGF16	FGF17	FGF18	FGF2	FGF20	FGF21	FGF23	FGF3	FGF4	FGF5	FGF6	FGF7	FGF8	FGF9	FGFR1	FLT4	FOS	FRAT1
NKI_4	-0.052	0.215	-0.183	0.157	0.162	-0.062	-0.017	0.189	0.082	0.1465	0.163	-0.436	0.157	0.034	-0.342	0.117	-0.11	-0.002	0.432	NA	-0.13	-0.325	0.076	0.1745	-0.336	-0.45	-0.855	-0.694	-0.007	NA	-0.1765	-0.355	NA	-0.033	-0.023	-0.607	0.085	NA	-0.107	-0.013	-0.117	1.072	0.091	-0.092	0.117	-0.11	NA	-0.482	-0.057
NKI_6	-0.038	-0.077	-0.0575	0.034	0.01	0.039	-0.027	-0.041	0.175	-0.035	-0.123	0.1815	-0.068	-0.199	-0.134	0.089	0.058	-0.002	0.056	NA	0.081	-0.004	-0.177	-0.1245	0.015	-0.03	0.008	-0.462	0.074	0.057	-0.0445	-0.05	NA	0.219	-0.106	-0.061	0.058	NA	0.004	-0.071	0.071	0.051	-0.041	0.144	-0.048	-0.07	0.0225	0.514	0.026
NKI_9	0.05	0.522	0.0165	-0.006	0.174	-0.014	-0.105	0.01	0.301	-0.0115	0.182	0.2875	0.124	-0.2885	0.142	-0.056	0.06	0.083	-0.075	NA	-0.073	-0.007	0.019	-0.072	0.201	-0.003	0.302	-0.395	-0.18	0.1145	-0.1425	0.107	NA	0.186	-0.335	0.372	-0.115	NA	0.192	-0.372	0.213	0.4465	-0.149	0.101	0.028	0.097	-0.003	-0.136	0.178
NKI_11	0.106	-0.26	-0.056	0.089	0.056	0.022	-0.081	-0.012	-0.049	0.0555	0.049	-0.171	-0.104	-0.11375	-0.049	0.226	-0.156	-0.051	0.048	NA	-0.033	0.038	0.071	0.1925	-0.007	0.302	0.051	0.282	-0.296	0.0395	-0.037	-0.01	NA	0.336	-0.042	-0.265	0.113	NA	0.014	-0.028	0.031	0.079	0.029	0.039	-0.1	-0.074	-0.033	-0.199	0.201
NKI_13	0.285	0.053	-0.0895	-0.024	0.032	0.032	0.141	0.167	0.23	0.0815	-0.111	0.34	0.224	-0.1865	-0.108	-0.074	0.22	-0.036	-0.06	NA	-0.031	-0.024	0.226	0.2295	-0.052	-0.012	0.028	0.24	-0.163	0.1795	-0.0165	-0.147	NA	-0.095	-0.111	-0.269	0.026	NA	0.138	-0.404	0.164	0.249	-0.026	0.079	0.028	0.22	0.082	-0.648	0.24
NKI_14	0.127	0.183	-0.068	-0.184	0.099	0.162	0.03	0.015	0.034	-0.2475	-0.036	-0.3275	0.01	-0.2505	-0.201	NA	0.136	-0.002	-0.057	NA	NA	NA	-0.334	-0.1755	-0.021	-0.147	-0.045	-0.363	0.059	NA	0.0055	0.195	NA	0.226	-0.076	0.086	-0.039	NA	0.149	-0.025	0.028	0.205	-0.01	0.081	-0.189	-0.0525	-0.0295	-0.124	0.096
NKI_17	0.1	0.126	0.0975	-0.048	0.004	0.135	-0.008	-0.028	0.044	-0.0095	-0.403	0.061	0.073	-0.213	0.063	0.081	-0.009	0.058	0.256	NA	0.146	0.062	-0.209	-0.141	0.819	-0.559	-0.076	-0.587	-0.035	-0.023	0.253	-0.059	NA	0.568	-0.156	-0.081	0.004	NA	0.109	0.215	-0.046	-0.1145	-0.08	0.131	-0.043	0.0275	-0.0555	0.148	0.071
NKI_23	-0.012	0.002	-0.024	0.2	-0.19	0.012	-0.178	-0.105	0.094	-0.22	0.012	-0.4055	0.04	-0.17325	-0.009	0.004	-0.005	0.069	-0.137	NA	0.008	0.101	-0.457	-0.323	-0.157	-0.017	-0.033	-0.285	-0.343	0.0435	0.1875	-0.103	NA	0.205	0.156	-0.087	0.067	NA	0.056	-0.478	-0.069	-0.12	0.008	-0.013	-0.252	-0.0015	-0.202	-0.777	0.197
NKI_26	0.088	0.089	0.036	0.199	0.538	-0.03	-0.02	-0.197	-0.005	-0.0415	-0.299	-0.329	0.035	-0.1875	-0.331	0.121	0.173	-0.028	0.318	NA	-0.133	0.087	-0.266	-0.8325	-1.475	0	-0.167	-0.845	-0.133	0.185	0.2005	0.393	NA	0.235	-0.19	-0.239	0.165	NA	-0.14	-0.136	-0.018	-0.215	0.01	-0.272	0.008	-0.142	0.0025	0.239	-0.001
NKI_27	-0.03	-0.049	0.0995	0.045	-0.144	0.014	0.054	-0.063	-0.027	0.0185	-0.009	-0.266	0	-0.08075	-0.058	0.032	-0.056	-0.059	0.071	NA	0.099	-0.078	-0.244	-0.1415	-0.062	0.097	-0.043	-0.515	0.029	-0.0315	-0.0215	-0.092	NA	0.459	0.141	-0.085	0.062	NA	0.182	-0.208	0.019	-0.0625	-0.011	-0.036	0.043	-0.056	0.0015	0.182	-0.004
NKI_29	-0.025	0.489	-0.0565	-0.472	-0.012	0.205	-0.108	-0.035	0.114	-0.3945	-0.162	-0.0015	0.046	-0.068	0.005	-0.141	0.108	-0.019	-0.446	NA	0.117	-0.187	-0.134	-0.2645	-0.105	0.091	0.099	-0.67	0.103	-0.0255	-0.1315	0.309	NA	0.206	0.011	0.526	-0.165	NA	0.302	0.228	0.138	0.0605	0.056	0.068	-0.088	0.1495	0.0385	-0.215	0.027
NKI_30	-0.117	-0.066	0.1535	0.007	-0.1	0.065	-0.056	-0.09	0.067	-0.1635	0.102	-0.0335	-0.033	-0.074	-0.217	-0.021	-0.01	0.053	-0.136	NA	-0.04	-0.054	-0.321	-0.2435	0.532	0.005	0.156	-0.477	0.268	0.049	-0.089	-0.118	NA	0.382	0.093	0.337	-0.06	NA	0.042	-0.082	0.211	0.0285	0.016	-0.059	0.071	-0.125	0.148	-0.596	-0.014
NKI_31	0.026	-0.082	0.0175	0.054	-0.077	0.048	0.176	-0.135	0.005	-0.028	-0.098	-0.2825	-0.01	-0.1995	0.02	-0.054	-0.091	0.098	-0.43	NA	0.139	0.072	-0.308	-0.027	-0.773	-0.132	-0.84	-0.55	-0.046	0.0705	-0.0225	0.116	NA	-0.196	-0.128	0.108	0.082	NA	0.16	0.118	0.218	0.1515	0.049	0.009	-0.125	0.0295	-0.099	-0.047	0.064
NKI_32	-0.086	0.007	0.175	0.173	-0.15	0.001	-0.078	-0.026	-0.069	0.23	0.22	-0.245	-0.081	-0.24975	-0.122	0.201	-0.046	0.204	0.442	NA	-0.073	-0.082	-0.118	-0.0565	-0.125	0.324	-0.227	-0.554	0.481	0.113	0.0185	0.024	NA	-0.201	-0.01	-0.125	-0.031	NA	0.155	0.357	-0.033	0.0035	0.093	0.318	-0.246	-0.208	-0.11	0.032	0
NKI_34	-0.171	0.069	-0.095	-0.065	-0.055	0.266	0.127	-0.049	0.119	0.0425	0.221	-0.0075	0.083	-0.39775	0.025	-0.109	-0.249	0.013	0.105	NA	0.031	-0.271	0.512	0.1085	0.19	-0.299	0.017	-0.652	0.53	0.15	-0.0745	0.072	NA	-0.337	-0.014	-0.095	0.106	NA	0.318	-0.028	0.166	0.031	0.063	-0.039	-0.133	-0.3245	-0.217	-0.309	-0.02
NKI_35	-0.073	-0.077	0.0505	0.008	0.02	0.512	-0.004	0.236	-0.081	0.105	-0.045	-0.203	0.156	-0.16625	0.003	-0.122	0.002	0.213	0.021	NA	0.118	0.097	0.271	0.0875	-0.005	0.361	-0.081	-0.528	0.428	0.057	0.1445	0.125	NA	-0.122	-0.088	-0.15	0.059	NA	0.289	0.067	0.03	-0.032	0.013	-0.111	-0.08	-0.0605	-0.045	-0.678	0.175
NKI_36	-0.109	-0.11	0.0125	-0.012	-0.129	0.198	0.001	0.02	-0.003	-0.0765	0.013	-0.119	0.013	-0.225	-0.049	-0.093	-0.023	0.104	-0.071	NA	0.103	-0.088	0.004	-0.035	-0.095	0.093	-0.233	-0.836	0.151	0.017	0.0505	0.088	NA	0.472	0.111	0.005	-0.061	NA	0.247	-0.015	0.036	-0.0155	0.143	0.004	-0.054	-0.0075	0.1265	-0.425	-0.065
NKI_37	0.155	-0.017	-0.044	-0.217	-0.22	0.253	0.21	-0.055	0.15	0.103	0.424	0.452	-0.065	-0.39875	-0.364	-0.268	-0.626	-0.068	0.168	NA	0.141	-0.529	-0.035	0.101	0.115	0.093	-0.127	-0.108	0.008	0.1255	0.019	-0.33	NA	-0.012	-0.055	0.022	0.065	NA	0.306	0.013	0.2	-0.168	0.085	0.107	-0.123	0.312	-0.3335	-0.816	-0.183
NKI_38	0.017	0.118	-0.105	0.061	0.318	0.107	0.236	0.057	-0.112	0.27	0.168	0.199	-0.113	-0.19475	-0.087	-0.119	-0.188	0.023	0.194	NA	0.48	0.089	-0.105	-0.128	-0.137	0.972	-0.169	-0.809	0.237	0.073	-0.0215	0.233	NA	0.046	0.256	-0.002	0.063	NA	0.345	-0.117	0.007	-0.1135	0.023	-0.011	-0.176	-0.163	-0.048	-0.026	0.124
NKI_39	0.031	0.044	0.004	-0.041	0.14	-0.024	0	-0.001	-0.117	-0.055	-0.142	0.3235	-0.035	-0.25	0.481	0.005	0.061	0.152	0.151	NA	0.117	0.211	-0.243	-0.259	-0.042	-0.304	0.032	-0.725	0.088	0.003	0.1205	0.12	NA	0.446	-0.088	0.029	-0.066	NA	0.058	0.027	0.027	-0.0435	0.016	-0.031	-0.131	0.2415	-0.106	-0.114	0.004
NKI_40	0.196	0.002	-0.0925	0.001	-0.001	0.083	0.063	0.07	0.025	0.0845	-0.065	0.3765	0.108	-0.14175	-0.061	0.052	0.062	-0.014	-0.021	NA	-0.016	-0.012	0.211	0.0165	0	-0.065	0.021	0.576	-0.107	0.0715	0.0105	-0.024	NA	-0.302	-0.1	-0.203	-0.003	NA	0.012	-0.129	0.105	0.155	-0.092	-0.004	0.003	-0.104	-0.022	0.477	-0.143
NKI_41	-0.206	0.099	-0.1185	-0.031	0.338	0.015	0.065	-0.022	0.048	0.2485	0.136	0.1765	-0.106	-0.30975	0.148	0.241	0.073	0.03	0.031	NA	-0.07	0.055	-0.071	0.0845	0.011	-0.002	-0.1	-0.296	0.405	0.1065	0.0945	0.308	NA	0.362	-0.014	0.098	0.04	NA	0.132	0.065	0.081	0.187	0.028	0.004	0.7	0.567	-0.2095	-0.923	0.276
NKI_42	0.051	-0.204	-0.014	0.031	-0.06	0.165	-0.063	-0.11	0.039	-0.744	-0.145	-0.6405	-0.07	-0.23675	-0.052	-0.039	-0.018	0.068	-0.011	NA	0.117	-0.049	-0.517	-0.3605	-0.414	0.343	-0.233	-0.463	-0.059	0.0305	0.041	0.338	NA	0.149	-0.01	0.297	-0.109	NA	0.397	-0.273	0.029	0.049	0.037	0.148	-0.072	-0.038	-0.1165	-0.029	0.24
NKI_43	0.477	-0.037	-0.152	-0.02	-0.05	0.058	-0.055	0.102	-0.107	-0.058	-0.013	-0.184	0.12	-0.1405	0.097	0.173	-0.032	0	-0.004	NA	-0.085	-0.133	0.217	0.134	-0.061	-0.037	-0.068	0.607	-0.712	0.0615	0.0205	-0.054	NA	0.035	-0.14	-0.101	0.063	NA	-0.107	-0.129	0.009	0.1315	-0.066	0.03	-0.04	-0.0525	0.0495	-0.222	-0.167
NKI_45	0.14	0.132	-0.065	-0.095	-0.127	0.267	0.15	-0.009	-0.002	0.1915	-0.206	-0.017	-0.013	-0.2365	-0.165	-0.057	-0.233	0.184	-0.15	NA	0.134	0.015	0.026	-0.1055	-0.195	0.092	0.042	-0.347	0.357	0.152	-5e-04	-0.035	NA	-0.237	-0.143	0.189	0.029	NA	0.331	0.209	-0.176	0.2675	0.157	0.117	-0.116	-0.1315	0.0135	-0.292	0.202
NKI_51	0.047	-0.14	0.0055	0.127	-0.398	-0.035	0.082	-0.095	0.072	-0.487	-0.168	0.075	-0.001	-0.16425	-0.111	-0.115	0.044	0.029	0.297	NA	-0.056	-0.142	-0.148	-0.2585	0.037	-0.117	-0.136	-0.709	0.204	0.0055	0.099	0.065	NA	0.037	-0.054	0.037	0.004	NA	0.035	-0.466	0.072	0.038	0.085	0.022	-0.053	0.0265	0.006	0.213	0.243
NKI_56	-0.203	-0.133	0.0055	0.083	0.065	-0.065	-0.05	-0.015	-0.038	0.15	0.174	0.045	-0.043	-0.04575	-0.346	-0.153	-0.077	0.123	0.323	NA	0.052	-0.018	-0.207	-0.089	-0.029	0.538	-0.177	-0.879	0.04	0.007	0.1395	0.203	NA	-0.365	0.075	-0.258	0.073	NA	0.003	-0.221	-0.036	-0.151	0.062	-0.106	-0.169	0.5105	0.0245	-0.234	0.11
NKI_58	0.121	-0.077	-0.113	0.073	-0.136	-0.031	0	0.004	-0.023	0.267	0.173	0.1445	0.125	-0.231	-0.076	0.005	-0.177	-0.094	-0.045	NA	-0.036	-0.132	0.066	-0.0035	-0.028	-0.041	-0.098	-0.557	-0.082	0.036	-0.014	0.072	NA	-0.244	-0.077	0.038	-0.043	NA	0.054	-0.05	0.061	0.042	-0.008	0.025	-0.106	0.115	-0.071	0.466	0.058
NKI_59	0.088	0.137	-0.059	0.093	0.021	0.055	0.189	0.236	-0.075	0.0755	-0.703	0.0485	0.035	-0.005	0.358	0.059	-0.048	0.204	0.106	NA	-0.032	0.023	0.034	0.02	-0.171	-0.053	0.019	-0.766	0.126	0.064	0.0755	-0.207	NA	-0.271	-0.127	0.146	0.015	NA	-0.007	0.032	-0.051	0.125	-0.047	0.079	-0.087	0.0705	-0.033	-0.509	0.162
NKI_60	0.057	-0.071	-0.0525	0.066	-0.001	0.011	-0.078	-0.013	0.042	-0.207	-0.037	0.32	-0.056	-0.06275	-0.122	-0.065	-0.014	-0.14	0.058	NA	0.082	-0.04	-0.177	-0.1275	0.045	-0.331	-0.09	0.713	-0.05	0.053	0.0525	-0.199	NA	-0.192	-0.087	0.271	0.026	NA	-0.032	-0.164	0.096	0.119	-0.025	0.179	-0.303	-0.0225	-0.225	-0.149	-0.172
NKI_61	0.065	-0.028	0.3555	0.001	0.179	0.089	0.02	-0.133	-0.099	0.0285	-2	-0.776	-0.022	-0.2565	0.252	0.107	-0.036	0.156	0.04	NA	-0.045	0.295	-0.049	-0.112	-0.271	0.428	-0.135	-0.61	-0.077	0.028	0.051	0.318	NA	0.123	-0.251	0.043	-0.044	NA	-0.032	-0.427	0.064	0.0015	0.078	-0.139	-0.144	-0.169	-0.134	-0.176	0.083
NKI_62	0.084	-0.081	0.0585	-0.067	0.203	0.044	0.03	0.13	0.077	0.046	0.292	-0.335	0.174	-0.04675	-0.014	-0.097	0.047	0.027	0.048	NA	-0.03	0.033	0.211	0.028	0.176	-0.281	-0.101	0.482	-0.204	0.126	0.123	0.218	NA	-0.248	-0.089	0.301	0.041	NA	0.231	-0.125	0.136	-0.1435	-0.027	0.053	0.007	-0.0845	0.0925	-0.137	0.11
NKI_69	-0.007	0.131	0.002	0.017	-0.116	-0.101	-0.07	-0.051	0.043	-0.05	0.264	0.2085	-0.118	-0.15825	0.265	-0.016	-0.007	-0.021	0.039	NA	0.122	0.097	-0.093	-0.196	-0.008	-0.262	0.042	0.809	-0.52	-0.004	0.234	-0.051	NA	-0.197	-0.024	0.064	-0.051	NA	0.059	-0.051	0.101	0.0495	0.049	0.012	-0.112	0.111	0.381	-0.17	-0.121
NKI_70	-0.034	0.124	0.104	-0.127	0.023	-0.024	0.052	-0.086	0.155	-0.089	0.023	0.065	0.059	-0.09225	0.139	0.033	0.097	-0.004	-0.08	NA	-0.129	-0.114	-0.066	-0.032	0.039	0.179	-0.099	-0.669	0.236	0.0085	-0.0205	-0.039	NA	-0.105	0.109	0.107	-0.003	NA	0.095	0.047	-0.01	0.0675	0.125	0.006	-0.057	0.019	0.1275	0.525	0.046
NKI_72	-0.011	-0.001	0.1165	0.04	-0.15	0.073	0.052	0.028	-0.127	0.019	0.154	0.237	-0.03	-0.155	-0.237	0.019	-0.022	-0.092	0.164	NA	0.081	0.045	0.018	0.1015	-0.059	-0.316	-0.094	-0.891	0.062	0.014	0.0875	-0.192	NA	-0.204	0.065	0.267	0.091	NA	-0.16	-0.145	-0.01	0.013	0.075	-0.161	-0.142	-0.0285	0.4	-0.137	-0.008
NKI_73	-0.12	0.05	0.0965	0.175	-0.003	-0.071	-0.131	-0.149	0.031	-0.1305	-0.138	-0.092	-0.17	0.14175	0.064	0.02	-0.025	0.245	0.093	NA	0.054	-0.009	-0.288	-0.067	-0.021	-0.163	0.326	-0.79	-0.635	-0.006	-0.0735	0.007	NA	-0.287	0.372	0.038	-0.05	NA	-0.061	-0.086	-0.006	0.0355	0.14	-0.008	0.048	0.244	0.173	0.88	0.137
NKI_78	-0.238	-0.009	-0.038	0.037	0.091	-0.007	-0.062	-0.207	-0.061	0.241	-0.135	-0.196	0.036	-0.1335	-0.01	-0.068	-0.038	0.02	-0.005	NA	-0.083	0.07	-0.143	-0.048	-0.303	-0.01	-0.091	-0.735	0.757	0.0655	0.1085	0.228	NA	-0.292	-0.048	0.097	0.073	NA	-0.013	-0.193	-0.005	-0.058	0.023	-0.043	-0.132	-0.0825	0.009	-0.416	0.001
NKI_79	0.114	0.044	-0.0145	-0.067	0.311	0.02	0.045	-0.026	-0.092	-0.0855	-0.147	-0.1215	-0.018	-0.03825	-0.063	-0.092	-0.093	-0.009	0.08	NA	-0.004	0.038	0.066	-0.0115	0.104	-0.112	0.64	-0.688	0.105	0.022	-0.009	0.005	NA	-0.143	-0.038	0.027	0.023	NA	-0.064	-0.092	0.029	-0.0405	0.025	0.029	-0.077	-0.104	0.029	-0.261	-0.044
NKI_85	-0.116	0.185	-0.1205	-0.25	0.078	0.069	-0.077	0.161	0.265	0.0445	0.347	-0.0265	0.053	0.1695	-0.282	-0.257	0.025	0.009	0.05	NA	0.189	0.033	0.208	0.327	-0.163	-0.238	0.155	-1.05	-1.397	0.102	0.0025	0.149	NA	-0.581	-0.113	-0.092	0.118	NA	0.048	-0.297	0.1	0.031	-0.185	0.025	0.042	-0.272	-0.174	-0.17	-0.271
NKI_94	-0.177	-0.116	-0.02	0.086	0.307	0.062	0.201	0.068	-0.027	0.1035	-0.031	0.0205	-0.138	-0.177	0.213	0.176	0.039	0.141	0.233	NA	-0.07	-0.114	-0.142	-0.1915	-0.036	0.277	-0.128	-0.531	-0.152	0.0175	-0.03	0.128	NA	0.236	-0.136	-0.062	0.025	NA	0.072	-0.07	0.035	-0.1025	-0.046	-0.03	-0.095	-0.097	0.0515	-0.632	-0.3
NKI_95	0.025	-0.07	0.0595	0.045	-0.069	-0.032	-0.094	-0.023	0.115	-0.1705	0.006	-0.337	0.063	-0.133	-0.012	0.041	0.258	0.071	-0.036	NA	0.046	-0.133	-0.251	0.001	-0.656	-0.06	-0.041	-0.667	-0.236	0.029	0.1345	-0.116	NA	0.515	0.388	-0.065	-0.024	NA	-0.118	-0.425	-0.118	-0.0895	0.022	0.028	0.078	0.102	0.1045	-0.14	-0.141
NKI_99	-0.122	0.019	0.0115	-0.012	-0.003	0.005	-0.076	0.037	0.015	-0.0365	-0.343	0.092	-0.109	-0.1345	-0.04	0.045	-0.066	0.037	0.006	NA	-0.048	-0.023	-0.173	-0.097	0.032	0.376	0.005	-0.484	-0.253	0.004	0.0285	0.033	NA	-0.453	0.088	-0.274	0.008	NA	0.038	-0.098	0.034	-0.053	0.072	0.018	-0.106	0.067	0.126	-0.15	0.028
NKI_102	-0.071	0.138	-0.114	-0.003	-0.048	-0.127	-0.011	-0.052	-0.099	-0.1455	-0.046	0.2375	0.005	-0.162	0.146	0.339	0.135	0.036	0.011	NA	-0.032	-0.099	-0.199	-0.0775	0.057	-0.175	-0.241	-0.517	-0.306	0.016	0.081	0.072	NA	-0.199	0.021	0.303	0.002	NA	0.049	0.02	-0.026	-0.128	0.043	-0.054	-0.127	-0.069	0.073	0.397	-0.053
NKI_107	0.241	0.21	-0.065	-0.089	-0.067	0.027	0.053	-0.093	0.083	0.0825	-0.025	-0.318	0.045	-0.07675	-0.329	0.056	-0.099	-0.107	0.051	0.152	-0.072	-0.056	0.01	0.121	0.052	-0.106	-0.077	-1.096	0.139	-0.0295	0.0255	0.144	-0.019	-0.393	0.346	0.334	0.03	-0.008	0.01	0.058	-0.016	-0.1	0.01	-0.005	-0.283	-0.0205	0.0395	-0.163	-0.023
NKI_108	0.065	0.203	0.1235	0.026	0.292	0.083	0.074	0.043	-0.102	0.123	-0.029	-0.3685	-0.064	-0.1915	0.341	0.17	0.122	0.037	-0.011	NA	-0.054	0.009	0.069	-0.3245	0.082	-0.126	-0.076	-0.521	0.063	-0.142	0.0245	-0.002	NA	-0.17	-0.099	0.294	0.083	NA	0.103	0.007	0.06	-0.084	-0.02	-0.126	-0.361	0.0585	0.0025	-0.05	-0.03
NKI_110	-0.039	0.12	-0.1	0.047	0.113	0.04	0.116	0.06	-0.008	0.18	0.001	-0.023	0.087	-0.33325	-0.019	0.377	0.136	0.106	0.106	0.086	0.014	0.07	0.208	0.235	0.068	-0.085	-0.074	-0.452	0.332	-0.0765	-0.047	0.013	0.019	-0.473	-0.055	0.134	-0.222	0.024	0.044	0.227	-0.014	-0.137	0.02	-0.037	-0.35	0.008	-0.2575	-0.121	0.152
NKI_111	0.031	0.197	-0.056	-0.142	0.002	-0.01	-0.001	0.126	-0.061	-0.015	0.056	0.1105	-0.074	-0.25025	0.338	0.172	0.008	0.135	0.02	-0.036	-0.024	0.002	0.235	0.152	0.082	-0.122	0.048	0.417	-0.389	0.0445	0.075	0.133	0.02	0.074	-0.121	0.244	0.003	-0.006	0.032	-0.118	0.062	0.0735	-0.029	0.107	-0.086	0.061	-0.038	-0.258	-0.18
NKI_114	0.112	0.003	0.036	0.007	0.015	-0.029	0.177	-0.077	-0.11	-0.0415	-0.066	-0.0775	-0.026	-0.06675	0.024	0.234	0.068	0.034	-0.038	NA	0.053	0.021	-0.045	0.0345	0.029	-0.144	-0.021	-0.663	0.41	-0.0715	0.091	0.092	NA	0.082	-0.023	0.168	0.011	NA	-0.052	-0.025	-0.03	-0.018	-0.043	0.042	-0.207	0.029	-0.018	0.006	0.154
NKI_116	0.047	0.07	0.001	-0.011	-0.041	-0.028	0.016	-0.072	-0.065	-0.02	0.003	-0.334	-0.066	-0.0815	-0.123	0.193	0.086	0.023	0.033	NA	0.036	-0.048	-0.256	-0.1955	0.015	-0.05	-0.042	-0.646	0.147	-0.035	0.036	0.054	NA	0.467	0.032	-0.001	-0.018	NA	-0.025	-0.103	0.017	-0.0165	0.042	-0.003	0.033	0.0425	0.157	0.063	0.078
NKI_117	0.234	0.038	0.022	0.01	-0.132	-0.055	0.109	-0.088	-0.131	0.089	0.017	-0.332	-0.082	-0.0945	0.486	-0.048	0.087	0.211	0.01	0.046	0.044	0.173	-0.216	-0.165	0.026	0.091	-0.063	-0.859	-0.136	-0.0395	0.117	0.005	-0.01	0.066	0.037	0.108	0.081	-0.06	-0.03	0.135	-0.011	-0.133	0.082	-0.08	-0.258	0.041	0.269	0.415	0.053
NKI_118	0.124	0.127	0.01	0.072	-0.054	0.054	0.043	-0.029	-0.01	0.059	0.01	-0.32	0.03	-0.16675	0.081	0.279	0.192	0.098	-0.069	0.048	0.04	0.002	-0.13	-0.0985	0.03	-0.119	-0.07	-0.654	0.115	-0.1275	0.043	0.044	-0.045	-0.164	-0.03	0.121	-0.023	-0.001	0.011	0.22	-0.031	-0.128	0.098	-0.089	-0.27	-0.1055	-0.132	-0.404	0.126
NKI_120	-0.043	-0.046	0.031	0.006	0.192	-0.043	0.043	-0.246	-0.018	0.073	-0.066	-0.4885	-0.058	-0.16025	-0.23	0.224	0.072	0.041	-0.119	-0.01	0.153	-0.033	-0.263	-0.306	-0.052	-0.099	0.016	-0.664	0.402	-0.083	-0.0455	0.057	-0.08	0.162	0.109	0.207	-0.221	-0.091	-0.004	0.02	0.017	-0.0295	-0.003	0.101	-0.247	-0.119	0.0225	0.66	0.163
NKI_122	0.108	0.718	-0.0475	0.067	0.018	0.019	0.081	-0.143	0.136	-0.037	-0.059	-0.3645	-0.001	-0.09875	-0.155	0.161	-0.174	-0.055	-0.024	0.001	0.301	0.134	-0.259	-0.178	-0.013	0.006	0.023	-0.241	-0.414	0.043	-0.0545	0.102	0.045	0.321	-0.018	0.117	0.002	0.027	0.081	-0.015	0.003	0.0035	0.006	-0.014	-0.014	-0.0195	0.035	0.324	0.035
NKI_123	-0.031	0.137	-0.02	-0.011	0.024	0.054	-0.112	-0.068	-0.106	0.0035	0	-0.0795	-0.116	0.0545	-0.038	0.042	0.124	0.046	-0.07	-0.13	-0.057	0.017	-0.247	-0.1945	-0.065	-0.159	-0.041	-0.448	0.195	0.0355	0.0215	-0.021	0.009	0.031	0.029	-0.017	-0.098	0.001	-0.124	-0.079	-0.006	0.0045	0.041	-0.037	-0.08	-0.0775	0.109	-0.263	0.004
NKI_124	0.105	0.108	-0.064	0.051	0.03	0.247	-0.051	-0.041	0.049	5e-04	0.02	0.037	-0.12	0.023	-0.089	0.015	0.116	-0.002	0.047	-0.037	0.079	0.029	-0.048	-0.0025	-0.039	0.012	-0.078	-0.476	0.596	-0.014	-0.0215	0.009	0.035	0.17	0.162	-0.024	-0.178	0.076	0.066	-0.09	0.008	0.0035	-0.018	-0.006	-0.05	-0.0395	-0.019	-0.446	0.015
NKI_125	-0.02	-0.051	-0.0325	-0.034	-0.038	0.019	-0.002	-0.073	0.076	5e-04	-0.077	-0.16	-0.055	-0.0835	-0.287	0.123	-0.005	0.019	-0.134	-0.056	-0.017	-0.06	-0.27	-0.2415	-0.037	-0.045	-0.081	-0.336	0.501	-0.0265	-0.1035	-0.062	0.043	-0.317	0.054	0.137	-0.129	0.012	0.036	-0.185	0.135	-0.085	0.046	-0.036	-0.013	-0.2425	-0.04	0.353	0.093
NKI_126	0.067	-0.022	-0.0775	0.009	0.077	0.021	-0.094	0.075	-0.029	0.0735	-0.014	-0.123	0.068	-0.0885	0.028	0.032	-0.015	0.016	-0.053	-0.094	0.004	-0.05	0.051	-0.008	-0.031	0.038	-0.068	0.212	-0.067	-0.0255	-0.032	-0.047	0.025	-0.291	-0.077	0.009	-0.051	0.043	0.011	-0.041	0.057	-0.034	0.04	0.004	-0.099	-0.108	-0.1045	0.085	0.028
NKI_127	0.133	-0.066	-0.0435	0.051	-0.157	-0.074	0.075	-0.043	0.103	-0.0505	0.09	0.623	-0.06	-0.045	0.022	0.084	0.009	-0.048	-0.129	-0.133	-0.057	-0.045	-0.046	-0.0835	-0.063	0.041	-0.054	-0.666	0.122	-0.0305	-0.0375	-0.101	0.051	-0.425	-0.018	0.028	-0.035	0.091	-0.018	-0.051	0.065	-0.078	0.06	-0.089	0.033	-0.131	-0.0315	0.081	0.048
NKI_128	0.233	-0.095	-0.085	-0.046	-0.108	0.001	0.168	-0.022	0.118	0.0805	0.095	0.9505	0.013	-0.19125	0.017	-0.156	0.073	0.028	-0.018	-0.016	0.155	-0.04	0.145	0.1265	-0.046	0.09	-0.19	-0.212	0.273	0.029	-0.1305	-0.167	0.046	-0.236	-0.021	-0.038	-0.026	0.117	0.075	-0.255	0.124	-0.0135	0.048	-0.135	0.013	-0.144	0.0285	-0.017	0.016
NKI_129	0.052	0.012	0.0275	-0.022	0.039	0.048	-0.001	0.014	0.034	0.0265	0.012	-0.002	-0.043	-0.106	0.006	0.111	0.017	0.004	0.029	0.029	-0.032	0.02	-0.052	-0.0455	0.013	-0.013	0.014	-0.56	0.089	0.0055	0.004	-0.015	0.028	-0.142	-0.059	-0.014	-0.01	-0.002	-0.021	-0.018	0.044	0.0505	0.014	-0.012	-0.013	-0.1385	-0.09	-0.249	0.048
NKI_132	0.144	0.006	-0.031	0.038	0.039	-0.024	-0.077	0.011	-0.161	0.0675	-0.015	-0.1065	-0.019	-0.0435	0.099	0.124	0.062	0.008	-0.019	-0.009	0.004	0.018	-0.07	0.024	-0.01	0.377	-0.07	-0.51	-0.203	5e-04	0.036	0.021	0.015	-0.243	-0.034	0.021	-0.007	0.044	0.004	-0.002	0.007	-0.0165	-0.035	-0.026	-0.053	0.1715	0.103	-0.474	0.163
NKI_133	-0.008	0.018	-0.028	0.037	0.093	0.112	0.019	-0.065	0.067	0.0345	0.035	-0.241	-0.027	-0.082	-0.023	-0.047	0.105	-0.01	0.049	0.025	0.079	0.036	-0.289	-0.1855	0.006	-0.066	-0.091	-0.292	-0.252	0.0655	0.0455	0.049	0.048	0.008	-0.087	0.055	-0.086	0.022	0.098	-0.133	0.096	0.0435	-0.075	0.08	0.004	-0.044	0.049	0.149	0.072
NKI_134	-0.134	0.036	0.0295	0.022	-0.009	0.039	-0.102	-0.021	-0.081	0.117	-0.006	-0.179	-0.052	0.14925	-0.101	-0.078	-0.191	0.038	-0.011	-0.102	-0.055	-0.055	0.009	-0.0875	-0.018	0.297	-0.002	-0.439	-0.162	-0.057	0.029	0.014	-0.034	-0.056	0.033	-0.007	-0.059	-0.008	-0.006	-0.04	0.024	-0.0525	-0.012	-0.047	-0.089	-0.0165	0.2535	-0.324	-0.059
NKI_137	0.016	0.115	0.029	-0.018	-0.093	0.049	-0.056	-0.133	0.109	-0.0535	-0.09	-0.134	0.097	-0.07575	-0.149	0.017	0.053	0.023	-0.053	-0.064	0.071	-0.052	0.018	-0.147	-0.128	-0.023	0.003	-0.429	0.099	0.0325	0.024	-0.002	0.05	0.21	-0.067	-0.011	-0.167	0.051	0.034	-0.08	0.176	0.1	-0.069	-0.028	0.02	0.0665	0.1305	-0.395	0.131
NKI_138	0.043	0.088	-0.0075	0.038	-0.071	0.007	-0.066	-0.088	0.057	-0.063	-0.112	-0.089	0.027	0.028	0.007	-0.041	0.159	-0.035	-0.039	-0.104	0.025	-0.017	-0.089	-0.1265	-0.109	0.033	-0.023	-0.484	-0.436	-0.0045	0.0375	-0.077	0.029	0.135	-0.014	0.004	-0.08	0.064	-0.019	-0.02	0.123	0.078	0.036	-0.014	-0.07	0.087	0.044	-0.497	-0.056
NKI_139	0.221	0.133	-0.105	-0.027	0.033	0.051	0.085	0.11	0.091	-0.011	0.004	-0.0575	0.033	-0.11875	-0.079	-0.036	-0.062	-0.03	-0.078	0.003	0.051	0.07	-0.164	0.043	-0.029	0.059	-0.041	-0.699	-0.048	-0.007	0.0125	0.002	0.015	0.015	-0.122	0.097	-0.041	0.041	-0.01	0.009	0.032	0.045	-0.008	-0.013	-0.036	0.033	-0.0885	-0.085	0.002
NKI_140	-0.005	-0.014	0.125	0.021	-0.022	0.089	0.051	-0.119	0.176	0.1065	-0.035	-0.0735	-0.06	-0.16675	-0.21	-0.001	0.12	-0.003	0.016	-0.046	0.02	-0.045	-0.292	-0.194	-0.087	-0.01	-0.119	-0.334	0.035	0.0335	-0.055	0.043	0.067	-0.071	-0.147	-0.034	-0.141	0.037	0.01	-0.073	0.076	0.0015	-0.041	-0.124	-0.097	-0.2065	-0.067	-0.106	0.064
NKI_142	-0.006	-0.06	-0.0435	0.071	0.053	0.057	-0.045	-0.132	0.158	-0.0035	0.016	-0.0255	-0.04	0.01025	-0.185	-0.033	-0.084	-0.055	0.098	-0.068	-0.034	0.011	0.036	0.058	-0.065	-0.078	-0.061	-0.367	-0.387	0.085	0.0125	0.021	-0.013	0.177	0.007	-0.092	0.029	0.046	0.049	0.028	-0.016	0.0105	0.046	0.044	0.03	-0.0025	0.007	-0.453	0.174
NKI_145	0.074	0.265	-0.3605	-0.046	-1.57	0.016	-0.038	-0.103	0.203	-0.094	-0.165	0.2395	0.032	-0.16875	-0.297	0.017	-0.155	-0.024	-0.14	-0.032	-0.014	-0.175	-0.057	-0.145	-0.365	-0.174	-0.349	-0.35	-0.165	0.105	0.0335	0.051	-0.072	-0.216	-0.058	0.124	0.011	0.02	0.213	0.018	0.073	0.1625	0.046	0.087	-0.133	0.257	0.158	-0.095	-0.126
NKI_146	-0.063	0.112	-0.107	0.023	0.054	0.115	0.126	-0.088	-0.003	0.2045	-0.059	-0.336	-0.109	-0.20725	0.08	0.083	-0.039	0.111	0.107	-0.021	-0.089	0.063	0.018	0.0525	-0.025	0.143	-0.04	-0.391	0.008	0.0125	0.042	0.034	-0.047	0.705	-0.055	0.108	0.048	0.031	0.049	0.06	0.032	0.0765	-0.039	0.015	0.288	-0.182	-0.0385	-0.56	0.249
NKI_148	-0.069	0.014	-0.051	0.036	0.241	-0.015	-0.138	-0.096	-0.057	-0.0405	0.012	0.425	-0.084	-0.15	-0.125	0.138	0.083	0	0.05	-0.009	-0.04	-0.018	-0.211	-0.0375	0.044	-0.095	-0.064	-0.246	0.582	-0.013	0.0355	0.046	0.045	-0.391	0.003	0.017	0.022	0.048	0.001	0.052	0.023	0.01	0.007	-0.079	0.049	0.581	0.0825	-0.734	0.067
NKI_150	0.099	0.18	-0.069	-0.014	0.082	0.032	-0.109	0.177	0.095	0.1085	0.078	0.076	0.157	-0.11975	-0.041	0.111	0.124	-0.018	-0.073	-0.013	0.085	0.101	0.17	0.082	-0.007	-0.022	0.002	0.746	-0.422	-0.0235	0.012	-0.225	0.055	-0.376	-0.221	0.019	-0.012	0.063	0.124	-0.236	0.094	0.0755	-0.171	0.023	-0.061	-0.1905	-0.02	0.08	0.137
NKI_151	0.088	-0.036	0.002	0.059	0.057	0.036	-0.175	0.002	-0.082	0.03	0.015	-0.209	-0.131	-0.000250000000000001	-0.087	0.088	-0.088	-0.014	0.086	0.036	0.001	-0.012	-0.158	-0.0805	0.048	0.016	0.009	-0.432	-0.268	5e-04	0.0905	0.139	0.042	0.028	-0.082	0.005	0.006	0.085	0.053	0.025	0.036	0.0355	0.048	0.099	0.054	-0.06	-0.0635	-0.342	-0.085
NKI_154	0.072	-0.022	-0.05	0.032	0.007	0.068	-0.02	-0.002	-0.036	-0.029	-0.041	-0.0965	-0.143	-0.11025	0.065	0.075	0.053	0.106	0.022	0.008	0.047	-0.003	-0.36	-0.1635	0.041	-0.029	-0.008	-0.344	0.403	-0.0085	0.021	0.035	0.034	-0.258	0.041	0.092	0.027	0.043	0.002	-0.073	0.005	0.0975	0.099	-0.056	-0.067	0.0135	0.069	-0.384	0.058
NKI_155	0.096	0.064	-0.0265	-0.008	-0.011	0.075	0.074	-0.041	0.179	0.1415	0.075	-0.0465	0.039	0.0205	-0.002	-0.011	0.037	-0.029	0.13	0.052	0.106	0.013	-0.152	-0.015	0.084	0.045	-0.081	-0.43	0.154	0.058	-0.007	0.082	0.07	0.184	-0.067	0.082	0.002	0.087	0.151	-0.226	0.095	-0.008	-0.057	-0.008	-0.006	-0.1375	0.0255	-0.225	0.212
NKI_156	0.059	-0.003	-0.0245	-0.028	-0.137	0.116	0.068	-0.009	0.028	0.0345	-0.04	-0.1425	0.047	-0.0955	0.196	-0.005	0.099	0.081	0.017	0.075	0.096	0.047	-0.041	0.062	0.086	0.056	-0.019	-0.35	0.087	-0.039	0.061	0.109	0.044	0.075	-0.088	0.058	-0.092	-0.05	0.063	-0.078	0.091	-0.049	-0.085	-0.053	-0.009	-0.114	0.031	-0.203	0.068
NKI_157	-0.004	0.05	0.021	-0.048	0.008	0.026	0.129	-0.039	0.003	0.05	-0.01	0.132	0.037	-0.0955	-0.318	0.078	0.056	-0.085	0.013	0.041	0.056	0.025	-0.115	-0.059	0.065	0.099	-0.089	-0.289	0.353	-0.0945	-0.0535	0.123	0.038	-0.045	-0.123	0.022	-0.012	0.064	0.072	-0.134	0.069	0.0045	-0.091	-0.046	-0.101	-0.174	-0.0395	-0.252	0.082
NKI_159	-0.029	0.073	-0.0675	-0.096	-0.081	0.074	-0.051	-0.11	0.102	0.086	0.061	0.538	-0.057	-0.202	0.101	-0.074	-0.068	0.02	0.04	0.039	0.217	-0.001	0.015	0.1155	0.052	-0.039	-0.011	-0.342	0.007	0.001	-0.0715	-0.041	0.05	0.124	-0.004	0.008	0.006	0.042	0.04	-0.083	0.063	-0.0775	-0.041	0.032	-0.047	-0.2465	0.139	-0.55	0.583
NKI_160	-0.035	0.162	-0.0315	-0.002	-0.015	0.003	0.031	-0.103	0.037	0.1095	0.218	0.1275	-0.08	0.01825	0.254	0.062	0.055	0.002	0.019	0.021	0.111	0.018	-0.188	0.0255	-0.02	-0.013	-0.008	-0.33	0.011	0.017	0.059	-0.005	0.038	0.13	-0.044	-0.008	-0.069	0.031	0.043	-0.113	0.093	-0.044	0.001	-0.043	0.012	-0.014	0.042	-0.201	0.02
NKI_161	0.103	0.094	-0.088	-0.024	-0.059	0.092	-0.143	-0.087	0.087	0.02	-0.062	0.0905	-0.057	-0.1045	-0.149	-0.034	0.078	0.032	-0.02	0.002	0.159	-0.101	-0.123	0.0105	-0.132	-0.023	-0.089	-0.427	-0.147	0.0775	-0.019	-0.104	0.095	-0.052	-0.108	0.11	-0.394	0.022	0.054	-0.229	0.183	0.041	-0.021	-0.001	0.018	-0.069	0.1885	-0.5	0.161
NKI_162	0.093	0.129	0.0095	-0.002	0.217	0.128	-0.107	0.109	0.018	0.046	0.019	-0.0315	-0.049	-0.1475	-0.226	-0.243	0.013	-0.065	0.043	-0.04	0.054	-0.035	0.325	0.1325	0.01	-0.033	-0.018	-0.961	-0.112	0.055	-0.018	0.011	0.056	-0.303	-0.087	0.089	-0.045	0.021	0.05	0.012	0.053	0.0325	-0.021	0.078	-0.063	0.304	-0.013	-0.484	0.208
NKI_163	0.031	0.273	-0.09	-0.045	-0.101	0.231	-0.021	0.121	0.03	0.1115	-0.04	-0.1555	0.106	-0.243	0.298	-0.075	-0.065	0.16	0.055	0.023	-0.06	0.119	0.399	0.1045	-0.09	0.568	-0.197	-0.481	0.344	-0.0295	-0.0435	0.054	0.119	-0.236	-0.157	0.252	-0.051	0.179	0.085	-0.106	0.141	-0.0745	-0.064	0.013	0.061	-0.25	0.0045	-0.435	0.171
NKI_165	0.052	0.114	-0.0705	-0.099	-0.081	0.018	0.072	0.035	-0.057	-0.025	-0.008	-0.554	0.065	-0.17275	-0.076	-0.108	-0.071	0.007	-0.002	0.133	-0.08	0.054	0.172	0.1235	0.009	-0.227	-0.018	-0.732	0.155	-0.052	0.014	0.106	0.082	-0.283	-0.03	0.232	0.119	0.067	0.035	0.183	0.065	-0.035	0.069	-0.049	-0.107	-0.0675	-0.1565	0.066	0.008
NKI_166	-0.07	0.201	-0.162	-0.016	-0.172	-0.023	0.072	0.191	-0.072	-0.135	0.067	0.3315	0.029	-0.21925	0.049	0.219	0.016	0.114	0.044	0.068	-0.04	-0.023	0.123	0.165	0.113	0.072	-0.159	-0.63	0.379	0.0355	-0.025	-0.13	0.042	-0.506	0.004	0.306	0.086	-0.003	-0.042	0.06	0.009	0.0235	0.036	-0.077	-0.114	0.356	-0.0125	-0.648	0.156
NKI_167	0.012	-0.035	0.1155	-0.021	-0.034	0.005	0.05	0.015	-0.012	-0.0035	0.018	-0.0745	-0.101	-0.06725	-0.094	0.069	0.072	-0.024	-0.055	0.049	0.031	0	-0.262	-0.1175	0.019	0	-0.104	-0.237	0.267	0.007	-0.029	-0.04	0.062	0.085	0.09	0.015	0	0.042	-0.009	0.003	0.033	-0.007	0.085	-0.042	-0.047	0.02	-0.077	0.198	0.014
NKI_169	-0.037	-0.83	0.1545	-0.03	0.034	0.041	0.245	0.082	0.172	0.202	0.124	0.039	0.031	-0.20025	0.006	-0.016	0.04	0.095	-0.415	0.119	0.182	0.004	-0.015	0.147	0.112	-0.013	0.029	-0.343	0.387	0.0985	-0.024	0.034	0.15	-0.768	-0.201	-0.016	0.011	0.134	0.099	0.031	0.132	0.0185	0.064	0.104	-0.01	-0.035	-0.19	-0.734	0.173
NKI_170	-0.133	-0.073	0.039	-0.091	-0.157	-0.016	-0.174	-0.003	-0.016	-0.0235	-0.122	-0.114	-0.08	-0.063	-0.141	-0.103	0.021	0.058	0.084	-0.051	-0.144	-0.169	-0.472	-0.2505	-0.097	0.084	0.115	-0.661	0.064	0.027	-0.0995	-0.006	-0.066	0.053	0.107	0.027	0.062	-0.012	-0.06	-0.073	NA	0.021	0.019	-0.01	-0.062	-0.1295	-0.0205	0.803	-0.055
NKI_172	0.027	-0.025	-0.016	0.137	0.03	-0.138	-0.14	-0.03	-0.074	NA	-0.09	-0.137	0.012	-0.0975	-0.123	-0.04	-0.238	0.055	-0.084	-0.048	-0.064	0.209	-0.022	-0.002	0.005	-0.119	-0.047	-0.12	-0.116	-0.053	0.0415	0.122	0.107	0.008	-0.036	0.095	-0.04	0.039	0.033	-0.003	NA	-0.0265	0.052	-0.066	-0.08	-0.0015	0.1585	-0.31	0.192
NKI_174	-0.029	0.16	-1.0555	0.042	-0.016	0.073	-0.131	0.083	0.221	-0.061	-0.126	-0.033	-0.042	-0.02675	-0.066	-0.045	-0.265	-0.109	0.022	-0.131	0.092	0.12	0.253	0.093	0.218	0.051	-0.377	-0.577	-0.136	0.131	-0.296	0.11	NA	-0.279	-0.132	0.035	0.147	0.023	-0.013	-0.079	NA	0.1155	0.011	0.207	0.202	-0.121	-0.157	-0.477	0.179
NKI_176	0.009	0.024	0.059	0.031	NA	-0.093	-0.151	-0.072	0.011	-0.0015	2	0.7935	-0.167	-0.09575	0.035	-0.044	0.033	-0.544	NA	0.08	0.056	-0.026	-0.335	-0.2335	0.034	-0.031	0.817	-0.394	-0.295	0.043	-0.021	0.019	0.083	0.515	-0.078	0.182	0.112	-0.049	0.106	-0.013	0.087	0.0735	0.015	-0.006	0.181	0.0995	-0.9705	-0.578	-0.016
NKI_178	-0.035	0.098	0.042	-0.063	-0.015	-0.027	-0.119	0.003	-0.01	-0.086	-0.013	0.324	-0.137	0.00525	-0.046	0.077	0.118	-0.077	-0.101	0.009	0.088	-0.01	-0.243	-0.132	-0.012	-0.09	0.032	-0.36	0.023	0.0045	0.1505	0.002	-0.001	0.164	0.271	-0.005	0.002	-0.005	-0.018	0.049	0.041	0.0055	0.086	-0.018	0.04	0.3235	-0.014	0.05	-0.076
NKI_180	0.118	0.069	-0.048	-0.012	0.162	0.032	0.288	0.023	-0.121	0.0875	-0.136	-0.411	0.081	-0.1345	-0.188	0.134	-0.13	-0.018	-0.021	0.016	0.004	0.051	0.161	0.086	0.019	0.254	-0.035	-0.41	-0.271	0.0295	0.0165	-0.033	0.057	-0.402	-0.16	0.005	-0.048	-0.007	0.022	0.016	0.009	0.0335	-0.074	-0.044	-0.161	-0.0825	-0.1245	-0.028	-0.085
NKI_182	0.097	0.018	0.0555	-0.024	0.075	0.079	-0.071	-0.062	-0.078	0.0035	-0.05	-0.4215	-0.005	-0.01725	0.135	-0.027	0.128	0.049	-0.001	0	0.037	0.105	-0.275	-0.2215	0.021	0.028	0	-0.561	-0.067	-0.0365	0.0645	-0.018	0.002	-0.068	-0.066	0.086	0.006	-0.026	-0.041	0.021	0.001	0.053	-0.038	-0.033	-0.051	0.07	0.154	-0.354	0.078
NKI_183	0.058	-0.046	-0.022	0.059	0.054	0.067	-0.014	-0.044	0.103	0.0335	0.096	-0.22	-0.02	-0.08375	-0.125	0.053	0.001	0.05	-0.005	-0.068	-0.001	0.061	-0.206	-0.1885	0.035	-0.022	-0.073	-0.448	0.439	0.0515	0.0025	0.044	0.012	0.074	-0.02	0.056	-0.009	0.063	0.008	-0.03	0.039	0.0245	0.015	-0.069	0.072	-0.1645	0.0025	0.016	0.088
NKI_185	-0.118	0.027	0.0145	-0.016	-0.011	-0.021	0.05	-0.072	-0.07	-0.0235	-0.037	-0.047	0.012	-0.1145	0.008	0.073	-0.013	0.064	0.023	-0.004	0.004	0.044	-0.133	-0.0555	-0.034	0.069	-0.027	-0.532	0.31	-0.006	0.116	0.052	0.029	0.44	-0.167	0.085	0.056	-0.036	-0.084	-0.02	-0.025	0.0455	0.17	0.044	-0.056	-0.064	-0.0215	-0.074	0.042
NKI_187	0.034	-0.086	-0.062	-0.002	-0.007	-0.002	-0.173	-0.085	-0.015	-0.0155	0.014	-0.263	-0.051	0.1025	-0.139	0.092	0.105	0.026	0.01	-0.036	0.01	0.086	-0.204	-0.1515	0.01	0.177	-0.007	0.303	-0.583	0.021	0.0945	0.011	-0.004	-0.084	0.171	-0.07	0.025	0.024	0.046	-0.039	0.013	-0.025	0.018	0.019	0.009	0.091	0.143	-0.19	0.032
NKI_188	0.042	-0.037	-0.0375	-0.041	0.042	0.011	0.05	-0.024	-0.085	0.031	-0.036	-0.05	-0.026	-0.10225	0.021	0.061	0.061	0.093	-0.008	-0.013	-0.017	-0.035	-0.238	-0.067	0.041	0.102	-0.05	-0.283	0.433	0.045	0.028	0.007	0.031	-0.055	0.116	0.053	0.011	-0.04	-0.031	-0.003	0.028	0.0295	-0.013	-0.065	-0.046	-0.0045	0.0245	0.363	0.029
NKI_189	-0.053	0.036	0.088	-0.022	0.049	-0.151	-0.162	0.037	-0.065	-0.024	0.002	-0.2085	-0.04	-0.05125	-0.136	0.038	-0.318	0.004	0.086	-0.052	-0.099	-0.005	-0.028	0.0295	-0.046	0.041	-0.02	-0.077	-0.648	0.083	0.044	-0.079	-0.022	-0.285	0.139	-0.022	-0.034	-0.019	-0.131	0.032	-0.016	0.004	-0.012	-0.027	-0.067	-0.172	-0.088	0.15	-0.083
NKI_190	0.057	0.025	-0.0795	-0.046	0.134	-0.019	-0.02	0.091	-0.148	0.0235	-0.075	0.001	0.011	-0.0725	0.199	0.056	0.133	0.052	-0.065	-0.053	0.001	0.051	-0.245	-0.0405	0.034	0.035	-0.061	-0.517	0.189	0.0215	0.037	0.003	0.036	0.298	-0.003	-0.003	0.014	-0.035	-0.041	0.149	-0.004	0.041	0.06	-0.029	0.134	0.237	0.024	-0.321	-0.008
NKI_191	-0.046	-0.004	0.06	0.041	-0.074	-0.021	-0.017	-0.115	0.005	-0.004	0.061	-0.058	-0.094	-0.06075	-0.008	0.144	0.078	0.042	0.03	-0.011	0.037	-0.033	-0.261	-0.2125	0.027	-0.022	-0.065	-0.49	0.257	0.0075	0.038	0.022	0.039	0.434	0.024	0.054	0.045	0.046	-0.004	-0.055	0.052	0.459	0.013	0.04	0.107	-0.0895	-0.0735	0.172	0.061
NKI_192	-0.071	0.05	-0.104	0.024	0.007	0.1	0.038	0.081	0.02	0.1	0.048	0.0645	0.04	-0.24475	0.073	0.269	-0.203	0.043	0.058	0.049	0.017	0.071	0.452	0.008	0.045	0.103	-0.058	-0.469	0.42	0.036	-0.0455	0.09	0.056	-0.425	-0.092	-0.001	0.045	0.041	0.075	-0.127	0.046	0.0325	-0.053	-0.066	-0.031	-0.2215	-0.1835	-0.854	0.292
NKI_193	0.079	0.07	-0.0355	-0.046	0.045	0.025	-0.014	0.024	-0.01	-0.0475	-0.038	-0.0565	-0.055	-0.04675	0.014	0.005	0.041	0.04	0.035	0.023	0.01	0.029	-0.27	-0.0565	0.005	-0.006	-0.026	-0.641	0.08	0.009	0.026	-0.017	0.014	0.385	0.08	-0.002	-0.015	-0.013	-0.036	0.018	-0.048	-0.025	0.008	-0.031	0.026	-0.024	0.053	0.006	0.185
NKI_194	-0.015	-0.006	-0.0045	-0.015	-0.043	-0.022	-0.142	-0.012	-0.026	-0.043	0.03	-0.0645	-0.092	0.02975	0.108	0.03	0.149	0.034	-0.048	-0.019	-0.024	0.03	-0.194	-0.1335	0.014	-0.013	-0.044	-0.471	-0.184	-0.0085	0.0475	0.041	-0.033	0.235	0.109	0.045	0.039	-0.059	-0.015	0.02	-0.057	0.012	0.009	0.038	0.02	0.03	0.0545	0.507	-0.048
NKI_196	-0.012	0.003	0.006	0.026	-0.014	0.024	-0.001	0.019	-0.041	-0.0355	0.004	-0.2075	-0.161	0.05075	0.018	0.133	0.057	0.012	-0.063	0.041	0.021	0.01	-0.32	-0.2305	-0.009	0.004	-0.04	-0.314	0.082	0.002	0.054	0.029	0.045	0.225	0.152	0.003	0.016	0.016	0.008	-0.021	0.013	-0.0155	0.07	0.04	0.022	-0.0395	-0.025	-0.216	0.111
NKI_198	-0.011	0.006	-0.044	0.014	-0.03	-0.13	-0.082	0.003	-0.002	-0.0465	0.028	-0.318	-0.09	-0.00875	-0.14	0.077	0.161	-0.02	0.027	0.021	-0.102	-0.031	-0.271	-0.2005	0.096	-0.077	-0.046	0.286	-0.301	0.0115	0.094	0.045	-0.02	-0.019	0.271	0.108	0.026	-0.065	-0.019	0.013	-0.023	-0.006	0.142	0.018	0.06	-0.0065	-0.2375	0.188	-0.062
NKI_199	0.09	0.085	-0.1	-0.034	-0.181	-0.127	0.144	-0.04	0.109	0.0135	-0.038	-0.012	-0.022	0.027	-0.134	0.029	-0.021	-0.103	-0.158	0.001	0.031	-0.029	0.032	-5e-04	0.099	0.057	-0.036	0.855	-0.598	-0.003	-0.036	-0.01	0.106	0.17	-0.06	0.226	-0.051	0.08	-0.052	-0.133	0.138	0.005	-0.043	-0.072	0.559	-0.112	-0.1315	-0.223	-0.03
NKI_200	0.108	0.039	-0.0225	-0.04	-0.072	0.004	0.338	-0.005	-0.227	-0.0415	-0.043	0.3645	-0.203	-0.001	0.103	-0.117	-0.128	-0.01	-0.047	0.033	0.122	0.072	-0.233	-0.0395	0.021	-0.032	0.011	-0.442	0.331	-0.0605	0.011	0.002	-0.017	0.458	-0.024	0.046	-0.031	0.032	-0.002	-0.015	0.029	-0.0535	0.02	-0.028	0.061	0.391	0	0.053	0.196
NKI_201	0.026	0.061	0.1055	0.004	-0.059	-0.042	-0.017	-0.069	0.006	-0.0315	-0.064	0.1235	-0.2	-0.055	-0.181	0	0.009	0.002	-0.049	0.042	0.099	0.028	-0.274	-0.1715	0.057	-0.099	-0.025	-0.555	0.259	-0.0255	0.0705	-0.024	0.062	0.042	0.147	0.043	-0.03	0.04	-0.003	-0.021	0.067	-0.026	0.039	0.052	0.076	-0.0195	-0.042	0.08	-0.034
NKI_203	0.096	0.072	-0.028	0.033	0.016	0.147	0.061	0.02	-0.119	0.0255	0.011	-0.0635	-0.119	0.14075	-0.188	0.069	0.107	-0.091	-0.036	0.003	0	0.034	0.098	0.07	0.001	-0.09	-0.031	0.798	0.191	-0.0215	-0.0335	0.045	0.068	-0.264	-0.016	0.029	-0.004	0.003	0.002	-0.044	0.059	-0.0305	0.064	0.02	-0.11	-0.0885	-0.028	-0.145	0.121
NKI_205	-0.09	0.081	-0.042	0.03	0.021	0.028	-0.241	-0.218	-0.134	0.001	0.029	-0.103	-0.152	-0.0465	-0.048	0.095	0.172	-0.001	-0.096	-0.084	0.008	0.049	0.085	-0.047	0.048	-0.029	-0.021	-0.347	0.209	-0.0755	-0.025	-0.064	-0.03	0.071	0.012	0.003	-0.159	-0.109	0.016	-0.169	0.036	-0.012	-0.051	-0.043	-0.058	0.025	-0.0355	-0.177	0.012
NKI_207	0.026	-0.01	-0.021	0.01	0.007	0.061	0.135	0.045	-0.089	0.0605	-0.081	0.5895	-0.178	-0.03625	0.048	0.119	0.017	0.019	-0.016	-0.007	0.065	0.045	-0.118	-0.0715	-0.04	0.013	-0.05	-0.291	0.473	-0.0385	-0.0135	-0.009	-0.027	-0.127	0.028	-0.06	0.022	0.04	-0.013	-0.043	0.037	0.026	0	-0.005	0.041	-0.073	-0.056	-0.273	0.066
NKI_208	0.232	-0.059	-0.015	-0.033	0.028	-0.027	-0.119	-0.038	-0.066	0.007	0.014	0.148	-0.095	-0.10825	0.231	0.275	0.025	0.019	0.016	-0.082	0.019	-0.011	0.118	-0.077	-0.001	0.015	-0.003	0.322	-0.149	-0.017	0.0615	-0.044	-0.002	-0.121	-0.054	-0.003	-0.02	-0.008	0.047	-0.031	0.042	0.0015	-0.012	-0.026	-0.08	-0.0125	-0.0515	-0.222	-0.031
NKI_209	0.022	-0.024	-0.0015	0.005	0.003	0.037	-0.008	0.088	-0.095	-0.0305	0.003	-0.167	0.052	-0.04775	-0.082	-0.034	0.127	-0.008	0.014	0.04	0.036	0.009	-0.038	-0.1075	0.027	0.038	0.052	-0.453	-0.052	0.02	0.0305	-0.075	-0.017	-0.017	-0.018	0.004	0.047	0.029	0.112	0.052	0.008	-0.0385	-0.012	0.05	0.105	0.007	0.007	-0.341	-0.026
NKI_210	0.108	0.222	0.0085	0.013	0.034	0.02	-0.064	-0.053	-0.125	-0.06	0.068	-0.0965	-0.148	-0.04275	0.057	0.217	0.019	-0.002	-0.04	-0.064	-0.073	0.063	0.063	0.0325	0.01	0.083	0.04	0.143	-0.078	-0.025	0.076	0.015	-0.008	0.008	0.003	0.332	-0.004	-0.039	-0.019	0.106	0.02	0.0535	0.062	0.07	-0.046	-0.0705	-0.0365	-0.436	0.028
NKI_213	0.17	0.308	-0.176	-0.119	0.041	0.094	0.032	-0.121	-0.112	0.008	-0.039	0.245	-0.083	-0.11275	-0.068	-0.129	-0.001	-0.096	-0.104	-0.182	-0.089	-0.028	0.412	-0.0345	-0.034	0.068	-0.087	0.022	-0.162	-0.0575	-0.028	-0.099	-0.02	-0.049	-0.055	0.265	-0.099	-0.027	-0.109	0.116	0.062	0.031	-0.007	-0.132	-0.148	-0.022	0.038	-0.783	-0.038
NKI_214	0.073	0.067	-0.075	-0.055	-0.018	0.144	0.092	0.032	0.113	-0.11	-0.063	-0.19	0.009	-0.1405	-0.195	0.095	0.217	-0.078	0.02	0.019	0.09	-0.001	-0.272	-0.1185	0.007	0.144	-0.053	-0.398	0.317	0.0625	0.0215	0.043	0.021	-0.015	-0.11	0.137	0.008	0.038	0.077	0.017	0.019	0.057	0.004	0.02	-0.022	-0.0995	0.357	-0.322	0.078
NKI_218	0.229	0.031	-0.099	-0.096	0.069	0.069	-0.012	0.038	0.003	-0.046	0.015	-0.1505	0.07	-0.15775	-0.161	0.287	0.036	-0.028	-0.006	0.038	-0.015	-0.008	-0.031	0.1055	-0.024	-0.045	-0.07	-0.65	0.046	0.059	-0.0065	-0.027	-0.035	-0.328	-0.065	-0.012	0.013	0.015	-0.031	-0.004	0.02	0.089	-0.07	0.052	-0.062	0.0395	0.0215	-0.25	-0.026
NKI_219	0.012	0.052	0.091	-0.047	-0.032	-0.016	-0.029	-0.148	-0.139	-0.031	-0.037	-0.321	-0.08	-0.02725	0.062	0.049	0.153	0.109	-0.048	-0.014	0.041	0.109	-0.308	-0.1965	0.01	-0.058	-0.114	-0.389	-0.647	-0.0325	0.0965	0.079	0.021	0.381	-0.103	0.057	-0.056	0.002	-0.091	-0.05	-0.014	-0.0665	-0.062	-0.085	0.052	0.0325	0.0895	0.19	-0.046
NKI_220	0.039	0.096	0.1465	-0.035	0.033	0.058	0.219	-0.034	-0.024	-0.084	-0.021	-0.202	-0.154	-0.0825	-0.042	0.173	0.165	-0.02	0.015	0.004	-0.02	-0.033	-0.294	-0.153	0.049	0.029	-0.035	-0.17	0.271	-0.0345	-0.022	0.007	0.009	-0.069	-0.066	0.183	0.012	-0.038	0.069	-0.049	0.044	-0.0835	-0.039	-0.004	-0.155	-0.106	0.022	-0.572	0.183
NKI_221	-0.023	0.05	0.3605	0.111	-0.073	0.117	-0.259	-0.101	-0.146	-0.068	-0.036	0.095	-0.185	5e-04	-0.027	0.096	0.19	-0.041	-0.006	0.019	-0.087	-0.059	-0.331	-0.2605	0.08	-0.091	-0.036	0.684	-0.362	0.0385	0.011	-0.081	0.044	0.118	-0.026	0.064	0.01	0.007	-0.018	-0.029	0.04	-0.013	-0.018	0.012	-0.107	-0.058	-0.14	-0.597	-0.315
NKI_224	0.039	0.356	-0.11	-0.562	-0.884	-0.027	0.174	-0.259	0.292	-0.0975	-2	0.0245	0.089	-0.1265	-0.11	-0.235	0.308	-0.757	-0.645	-0.753	-0.356	-0.513	-0.127	-0.037	-0.474	0.103	-0.002	-0.311	-0.105	0.0055	0.1225	-0.586	-0.445	-0.07	0.033	0.433	-0.317	0.222	0.173	0.052	0.12	0.225	-0.204	0.043	0.003	0.0835	0.0695	-0.29	-0.038
NKI_227	-0.128	0.09	0.3375	0.319	-0.011	0.019	0.145	-0.112	-0.055	0.226	0.145	0.313	0.021	-0.20125	-0.335	0.045	-0.089	0.004	0.258	0.512	-0.061	NA	0.218	0.1755	0.136	-0.185	0.016	-0.438	0.022	-0.0515	0.0735	NA	0.682	-0.088	-0.148	-0.008	NA	0.176	2	-0.073	0.079	0.0085	-0.127	-0.03	-0.095	0.3	-0.1005	-0.293	-0.108
NKI_229	0.177	0.22	-0.079	0.069	-0.144	0.18	0.045	0.044	-0.046	-0.0415	-0.253	-0.1215	-0.034	-0.09925	0.179	-0.093	0.18	0.004	0.078	0.091	0.096	0.095	0.015	-0.0015	0.042	0.122	-0.185	0.58	-0.341	-0.009	-0.0145	-0.008	0.073	-0.551	-0.128	0.243	-0.044	0.019	0.118	-0.063	0.065	-0.0555	-0.033	-0.056	-0.085	-0.2945	-0.068	-0.727	-0.096
NKI_231	0.001	0.241	-0.059	-0.082	0.056	0.041	-0.148	0.073	0.05	0.0115	-0.033	-0.182	-0.037	-0.04725	0.24	0.128	-0.173	-0.075	0.02	0.022	0.017	-0.009	-0.054	-0.051	0.02	0.06	-0.075	-0.331	0.442	0.039	-0.062	0.005	0.111	-0.664	-0.046	0.273	0.002	0.002	-0.01	0.076	0.135	0.0915	0.114	0.056	-0.079	-0.215	-0.064	-0.267	0.103
NKI_233	-0.006	0.052	0.1445	-0.038	0.011	0.043	-0.172	-0.165	-0.072	-0.211	-0.172	-0.318	-0.019	-0.003	0.023	0.113	0.027	0.095	-0.06	0.029	0.057	0.061	-0.171	-0.2245	-0.016	-0.073	-0.019	-0.322	-0.438	-0.0465	-0.004	0.078	0.069	0.164	-0.065	0.145	-0.072	0.028	-0.001	-0.144	0.018	-0.0125	-0.115	0.041	-0.153	0.0655	-0.054	-0.329	0.155
NKI_235	0.137	0.055	0.0165	0.058	0.2	0.022	0.111	0.023	-0.194	0.085	-0.109	0.0315	-0.195	-0.059	-0.014	0.03	0.129	0.174	-0.019	-0.079	-0.098	0.097	-0.237	-0.2405	-0.074	-0.111	0.097	-0.566	0.043	-0.0455	-0.0205	0.143	0.083	-0.312	-0.055	0.181	-0.017	-0.02	-0.022	0.112	-0.012	-0.0735	0.043	0.038	-0.119	-0.076	0.092	0.118	0.27
NKI_239	-0.115	-0.015	0.015	0.315	-0.077	-0.013	-0.277	-0.091	-0.122	0.063	0.103	-0.42	-0.252	-0.1055	-0.411	0.076	0.08	0.135	0.037	-0.076	0.011	-0.045	-0.388	-0.0525	0.013	0.106	-0.053	-0.62	0.152	-0.0265	-0.0955	-0.027	-0.028	-0.012	0.286	0.062	0.075	-0.076	-0.092	0.655	-0.057	-0.093	0.376	-0.164	0.14	-0.166	0.026	-0.231	-0.019
NKI_240	0.128	0.067	-0.0205	0.155	-0.093	0.186	-0.102	0.137	0.018	0.104	0.183	0.5255	-0.212	-0.256	-0.08	0.051	0.124	0.087	0.134	0.14	0.177	0.031	-0.052	0.1695	0.065	0.007	-0.177	-0.881	-0.071	0.043	0.0325	0.013	0.052	-0.378	-0.256	0.048	0.083	0.075	0.122	-0.146	0.026	-0.0385	-0.128	0.021	-0.09	-0.3335	-0.2125	-0.278	0.084
NKI_243	0.093	0.187	-0.0265	-0.179	0.27	0.241	0.113	0.003	0.058	-0.757	-0.349	-0.0745	0.092	0.02275	0.038	0.028	0.086	0.184	0.449	0.096	0.181	-0.387	-0.175	-0.1225	0.03	0.369	0.03	-0.452	-0.043	-0.117	0.0085	-0.1	0.113	-0.081	-0.111	0.019	0.312	0.117	0.394	0.126	0.082	0.059	0.03	0.139	-0.108	0.1435	0.1045	0.099	-0.039
NKI_245	0.09	1.855	0.00650000000000001	0.185	1.388	0.128	-0.129	0.165	-0.132	0.0125	1.875	-0.2545	-0.143	0.3315	0.281	-0.32	-0.24	0.262	-0.045	0.177	0.549	1.266	0.26	-0.1265	2	0.295	0.138	-0.708	0.006	0.057	0.3025	2	0.105	-0.303	-0.212	0.031	0.316	0.073	0.034	-0.338	0.043	-0.3075	0.061	-2	0.176	0.0155	0.213	-0.189	0.066
NKI_247	0.029	0.043	-0.0675	0.08	-0.064	0.151	0.017	0.077	-0.026	0.1025	0.007	0.068	-0.231	-0.1295	0.106	-0.024	-0.046	0.084	0.045	-0.047	0.101	-0.118	0.056	0.1275	-0.11	0.041	0.02	-0.448	0.065	0.0635	-0.00700000000000001	-0.161	-0.004	-0.148	0.032	0.023	-0.015	-0.065	-0.038	0.031	-0.019	0.0595	0.096	-0.023	0.014	-0.227	0.303	-0.051	-0.049
NKI_249	0.002	-0.19	-0.0055	0.1	-0.007	0.076	-0.052	-0.031	-0.04	-0.014	0.136	-0.108	0.027	0.028	-0.067	0.011	-0.047	0.071	0.17	-0.048	-0.07	0.034	0.041	-0.0355	-0.079	-0.072	0.025	0.549	-0.341	0.0505	0.12	0.105	-0.042	-0.042	-0.032	-0.06	0.045	0.058	0.055	-0.159	0.003	0.0085	0.077	0.02	-0.105	-0.03	0.189	-0.017	0.045
NKI_250	0.152	0.006	-0.003	0.021	0.016	0.119	0.153	0	-0.075	-0.043	-0.076	-0.2095	0.028	-0.086	-0.012	0.031	0.124	-0.019	0.019	0.036	0.069	0.05	-0.058	-0.0445	-0.014	-0.086	-0.005	-0.461	-0.043	0.0285	0.1005	0.086	-0.01	0.384	-0.002	-0.002	0.016	0.052	0.042	-0.021	0.042	0.0225	-0.041	0.042	0.019	0.0395	0.1505	-0.535	0.237
NKI_251	0.051	-0.082	-0.003	0.048	-0.08	-0.037	-0.129	0.033	-0.086	-0.0695	0.079	-0.3165	-0.076	0.041	0.167	-0.047	-0.132	0.17	-0.072	0.1	-0.02	0.09	-0.027	0.1455	0.24	-0.202	-0.098	0.417	-0.523	0.126	0.065	0.367	0.091	-0.185	0.11	-0.144	0.22	-0.006	0.014	0.18	0.022	-0.0845	0.158	-0.038	-0.045	0.207	0.31	-0.155	-0.136
NKI_252	0.138	-0.017	-0.0315	0.109	0.003	0.018	0.067	-0.114	-0.084	0.0975	0.092	0.3675	0.06	0.0635	-0.182	-0.082	-0.152	0.017	0.098	-0.052	-0.055	-0.097	-0.068	0.124	0.05	-0.22	0.196	-0.62	-0.019	0.0455	0.096	0.008	-0.016	-0.523	-0.015	0.028	0.052	0.011	0.01	0.014	0	0.0525	0.053	-0.08	-0.031	-0.115	-0.176	-0.164	0.042
NKI_254	0.022	0.062	-0.037	0.13	-0.065	0.167	0.012	0.023	0.002	0.07	-0.087	-0.33	-0.082	0.0455	-0.172	0.136	-0.162	-0.059	-0.006	0.122	0.03	-0.004	-0.049	0.0365	0.054	0.264	-0.08	-0.338	-0.096	-0.0075	-0.0465	-0.008	0.028	-0.188	-0.107	0.013	-0.009	0.054	0.052	0.024	-0.029	0.001	-0.052	0.006	-0.094	-0.2115	-0.015	0.105	0.221
NKI_256	-0.139	-0.028	-0.148	-0.207	-0.287	0.038	-0.245	-0.226	-0.047	0.048	-0.3	-0.2555	-0.069	0.08775	-0.131	-0.225	0.108	-0.229	-0.516	-0.372	0.037	-0.207	-0.357	-0.171	0.32	-0.412	-0.062	-0.511	-0.464	-0.1275	-0.4335	-0.164	0.027	0.095	0.295	-0.105	-0.144	-0.036	-0.079	0.198	0.063	0.1525	0.053	-0.23	-0.034	0.19	0.039	0.708	-0.116
NKI_258	0.06	0.088	-0.039	-0.003	0.05	0.173	0.112	0.114	-0.114	0.0215	-0.021	-0.167	-0.006	-0.073	0.003	-0.287	-0.127	0.004	-0.017	0.064	0.101	0.131	0.134	0.1345	0.06	-0.085	0.014	0.669	-0.425	0.06	0.124	0.073	0.037	0.146	-0.037	0.032	0.057	0.07	0.035	0.032	0.054	0.054	0.005	0.088	0.033	0.153	0.119	-0.648	0.049
NKI_259	-0.035	0.056	-0.0205	-0.081	-0.435	-0.075	-0.264	0.706	0.437	-0.2945	-0.104	0.309	0.003	-0.30975	-0.583	-0.258	-0.299	0.016	0.217	-0.312	0.383	-0.564	0.072	-0.25	-0.096	0.109	-0.175	0.235	-0.374	0.167	-0.023	0.049	0.309	0.1	0.213	-0.094	0.196	0.315	0.182	-0.089	0.207	0.078	0.188	0.14	0.2	-0.2525	0.131	-0.361	-0.665
NKI_260	-0.023	0.096	-0.0435	-0.12	0.059	0.097	-0.131	0.02	0.035	-0.087	-0.019	-0.229	0.052	-0.17	-0.268	-0.156	0.14	0.036	-0.017	0.072	-0.021	0.018	-0.039	0.0145	0.092	0.132	-0.013	-0.28	0.081	0.0835	0.11	-0.045	0.076	-0.072	-0.051	0.116	-0.008	0.031	-0.019	-0.047	0.057	0.029	-0.009	0.032	0.032	-0.1235	0.137	-0.318	0.038
NKI_261	0.078	-0.11	-0.0515	-0.263	-0.309	0.096	0.14	-0.15	0.027	-0.132	-0.059	-0.0815	0.059	-0.2265	-0.265	0.092	-0.055	-0.003	0.099	0.147	0.188	0.19	-0.362	-0.285	0.18	0.481	-0.094	-0.131	0.435	0.0625	0.1675	0.098	0.129	-0.181	-0.006	-0.157	-0.02	0.067	0.111	-1.617	0.092	-0.016	-0.082	-0.034	-0.132	-0.1	0.0465	0.139	0.251
NKI_263	0.095	0.095	-0.0155	0.102	-0.011	-0.039	0.095	0.069	-0.164	0.1825	0.155	-0.091	-0.167	0.06275	0.347	-0.042	-0.14	0.046	0.099	0.049	-0.02	0.171	-0.106	0.053	0.029	-0.036	-0.056	-0.664	-0.171	-0.046	0.184	0.039	-0.051	0.015	-0.05	0.129	0.069	-0.035	-0.037	0.109	-0.09	-0.117	0.067	-0.06	0.094	0.1515	0.107	-0.493	-0.016
NKI_264	0.079	0.049	0.0335	-0.018	0.15	-0.023	-0.155	-0.095	-0.231	0.064	0.225	-0.292	-0.074	0.00525	-0.154	0.081	-0.022	-0.039	-0.1	0.093	-0.064	0.187	-0.109	0.0685	-0.093	-0.038	0.054	-0.593	-0.029	-0.0175	0.028	0.102	0.023	0.142	-0.121	0.088	-0.139	-0.053	-0.04	-0.19	0.108	0.0345	-0.056	-0.029	-0.184	-0.0955	-0.1035	0.095	0.127
NKI_266	0.052	-0.049	-0.048	0.129	-0.03	0.016	-0.012	-0.006	0.059	-0.0415	0.039	-0.092	0.084	-0.02725	-0.136	0.157	0.128	-0.02	-0.045	-0.036	-0.08	-0.058	-0.027	-0.0165	0.043	-0.111	0.005	0.636	-0.213	-0.028	-0.058	-0.031	-0.026	-0.025	-0.008	0.063	0.031	-0.032	-0.041	-0.059	0.041	0.009	-0.001	-0.056	-0.055	-0.0585	-0.0795	-0.492	0.147
NKI_267	0.096	0.061	-0.089	0.07	0.013	-0.043	-0.009	0.049	0.084	0.02	0.026	0.037	0.032	0.029	-0.121	-0.007	0.101	-0.05	0.096	0.019	0.038	0.051	0.23	0.0135	0.017	-0.011	-0.075	0.3	-0.31	0.079	0.0175	0.047	0.05	-0.084	-0.073	-0.002	0.061	0.039	0.04	-0.096	-0.018	0.0775	-0.014	0.017	-0.007	-0.2105	0.04	-0.015	-0.116
NKI_271	-0.001	0.143	-0.0755	-0.029	-0.036	0.013	-0.007	-0.046	-0.008	-0.0185	-0.032	0.043	-0.14	-0.13425	-0.092	0.207	-0.069	-0.04	-0.04	-0.038	0.074	0.045	-0.306	-0.1845	0.102	-0.054	-0.085	-0.396	0.286	0.0015	0.003	0.021	0.086	0.025	-0.08	0.008	-0.008	0.024	0.057	-0.05	0.046	0.045	-0.072	0.109	-0.027	-0.1585	0.023	-0.346	0.036
NKI_272	0.207	0.059	-0.082	-0.038	0.124	-0.115	0.111	0.019	-0.057	0.1725	0.019	-0.0965	-0.141	-0.11175	0.206	0.056	-0.04	0.01	-0.005	0.003	-0.092	0.106	-0.036	-0.1635	-0.02	0.426	-0.263	-0.647	-0.041	-0.0705	0.006	-0.052	0.028	-0.11	-0.032	0.139	-0.135	-0.12	-0.074	-0.179	0.019	0.0225	-0.11	-0.116	-0.16	-0.095	0.0205	0.107	0.118
NKI_273	0.028	0.075	-0.0025	-0.013	0.058	-0.042	-0.102	-0.067	-0.081	0.093	0.005	0.111	-0.056	-0.06225	0.086	-0.113	0.054	-0.016	-0.044	-0.022	-0.065	0.03	-0.121	-0.077	-0.026	-0.01	-0.068	0.655	0.338	0.0025	0.03	0.005	-0.009	0.436	-0.084	-0.03	0.003	-0.001	0.051	-0.093	0.008	-0.0585	-0.07	-0.069	-0.059	0.041	0.018	-0.665	-0.009
NKI_274	0.012	0	-0.041	0.041	-0.016	-0.068	0.083	-0.033	-0.037	0.015	0.023	-0.237	-0.082	-0.0495	-0.289	-0.021	-0.042	0.02	0.04	0.02	0.018	0.028	-0.254	-0.2405	-0.023	0.317	-0.049	-0.408	0.335	-0.037	-0.004	0.037	0.043	-0.248	-0.014	-0.008	0.024	0.065	0.038	-0.073	0.007	-0.0875	-0.071	-0.017	-0.101	-0.2585	-0.118	0.572	0.014
NKI_275	0.277	0.096	-0.059	0.066	0.089	0.005	-0.046	-0.147	-0.202	0.0025	-0.008	-0.2205	-0.096	-0.14425	0.186	0.031	-0.012	0.128	0.044	-0.005	-0.066	0.032	-0.17	-0.1835	0.061	-0.014	-0.036	-0.548	0.263	0.015	-0.005	-0.023	-0.022	0.137	0.006	0.052	-0.072	-0.049	-0.009	-0.011	0.026	-0.0125	0.055	-0.022	-0.064	-0.207	-0.089	0.501	0.195
NKI_277	0	0.083	-0.0185	0.032	0.017	-0.121	-0.06	-0.023	0.05	0.089	0.01	-0.158	0.043	-0.013	-0.061	0.125	0.159	-0.008	-0.016	0.028	0.034	-0.069	-0.216	-0.2165	0.034	0.06	-0.082	-0.837	-0.146	-0.0245	-0.015	0.043	-0.001	0.243	-0.02	0.035	0.016	0.073	-0.016	0.053	0.033	-0.0335	-0.002	-0.075	0.004	-0.1485	-0.1295	-0.105	0.08
NKI_278	-0.08	0.046	-0.039	0.01	-0.005	-0.043	0.067	-0.03	0.046	0.058	0.026	-0.185	-0.032	-0.072	0.024	-0.048	-0.042	0.04	0.029	-0.016	0.05	-0.048	-0.293	-0.1585	0.034	0.092	-0.085	-0.493	-0.014	0.0185	0.063	0.094	0.012	0.159	0.078	0.065	-0.012	0.061	0.095	0	-0.003	-0.0075	-0.009	-0.019	0.006	-0.06	0.08	0.859	0.166
NKI_280	-0.101	0.111	-0.03	0.005	-0.034	-0.088	-0.084	-0.023	-0.134	-0.019	-0.061	-0.203	0.007	-0.0615	-0.124	0.085	-0.172	0.055	0	0	-0.022	0.069	-0.419	-0.1725	0.1	0.098	-0.086	-0.338	0.115	-0.1005	0.017	0.038	-0.058	0.239	0.177	0.094	0.012	-0.061	-0.061	0.011	-0.041	-0.0835	0.129	-0.261	-0.019	-0.0735	0.098	0.265	0.025
NKI_281	-0.006	0.075	-0.0925	0.01	0.051	0.058	-0.043	-0.177	0.018	0.0655	-0.019	-0.114	-0.079	-0.0335	0.069	0.18	0.027	0.067	-0.025	-0.086	0.017	0.07	-0.234	-0.0865	0.015	0.045	-0.034	-0.266	-0.106	-0.026	0.0795	-0.058	0.048	0.058	0.147	0.118	-0.12	-0.139	-0.064	-0.008	0.054	-0.0435	0.176	-0.076	-0.044	-0.052	0.062	0.389	0.053
NKI_282	-0.102	-0.022	0.276	0.104	0.055	-0.063	-0.001	-0.177	0.013	0.081	0.087	0.0115	-0.046	-0.1505	0.197	0.174	0.188	0.056	0.03	0.031	-0.038	-0.037	-0.289	-0.1395	-0.024	0.027	0.004	-0.392	0.275	0.026	0.0485	0.06	-0.011	0.311	0.173	0.014	-0.002	-0.004	-0.017	-0.088	-0.007	-0.1155	0.025	-0.221	0.036	-0.078	0.0315	0.433	0.062
NKI_283	-0.1	-0.031	0.027	0.106	-0.038	-0.196	-0.061	-0.089	-0.017	0.09	0.186	-0.1835	0.061	-0.13125	-0.23	0.101	-0.124	-0.051	0.064	0.022	-0.07	-0.081	-0.177	-0.064	-0.032	-0.145	-0.084	-0.843	0.197	0.0075	0.0095	-0.038	0.023	-0.011	-0.098	0.048	-0.049	0.033	-0.042	-0.09	-0.007	0.013	-0.061	-0.01	-0.124	-0.221	-0.0885	0.235	-0.232
NKI_284	-0.002	0.127	0.0455	0.039	0.126	-0.004	0.157	0.075	-0.18	0.2045	0.079	0.092	-0.07	-0.073	0.047	-0.095	-0.077	0.15	0.025	0.049	-0.061	0.15	-0.04	0.0635	0.036	-0.038	-0.157	-0.686	0.051	-0.008	0.2945	0.068	-0.066	-0.073	-0.135	0.018	0.082	-0.066	-0.029	-0.042	-0.044	0.018	-0.018	0.052	-0.131	-0.058	-0.038	0.121	0.047
NKI_285	0.054	0.01	-0.0165	0.061	0.105	0.134	0.212	0.003	-0.167	-0.023	-0.009	-0.11	-0.014	-0.03525	-0.226	0.081	-0.222	0.121	-0.009	0.036	-0.034	0.054	-0.181	-0.084	-0.065	-0.028	-0.02	-0.601	0.519	0.014	0.0285	0.019	-0.081	-0.229	-0.035	0.043	-0.02	0	-0.049	-0.003	-0.055	-0.0485	-0.015	0.019	-0.048	-0.0065	0.1595	-0.154	0.153
NKI_286	0.152	0.022	-0.0735	-0.053	0.006	0.019	-0.11	-0.001	0.016	0.0275	0.077	-0.0535	-0.069	-0.109	0.118	-0.007	-0.122	0.114	0.03	0.078	0.022	0.015	0.074	0.094	0.019	0.031	-0.074	0.646	-0.19	-0.0015	-0.023	0.042	0.058	-0.309	-0.054	0.062	-0.013	0.056	0.015	-0.029	0.065	-0.028	0.043	-0.017	-0.047	-0.308	-0.0975	-0.061	-0.255
NKI_287	0.07	0.047	0.041	-0.02	0.077	0.211	0.239	0.046	-0.049	-0.011	0.032	-0.121	-0.018	-0.164	0.007	0.036	0.041	0.194	0.071	0.055	0.19	0.053	-0.361	-0.3015	-0.004	-0.081	-0.075	-0.254	0.407	-0.026	0.1855	0.089	0.017	0.179	-0.156	0.118	0.017	0.052	0.053	-0.051	-0.015	0.045	-0.002	0.016	-0.099	0.114	0.1525	-0.195	0.147
NKI_288	0.022	0.16	-5e-04	-0.013	0.103	0.141	-0.093	0.104	-0.101	0.019	0.028	-0.1085	-0.029	-0.073	-0.02	0.064	0.006	0.12	-0.01	0.01	0.012	0.009	-0.065	-0.029	0.017	-0.03	-0.121	0.567	-0.59	0.011	0.1575	0.047	-0.005	-0.176	-0.166	0.081	-0.045	-0.01	0.007	-0.047	0.039	-0.007	0.015	0.003	-0.079	0.391	0.0485	-0.376	-0.062
NKI_290	-0.051	0.015	0.085	0.053	0.093	0.016	0.184	-0.046	-0.084	0.1095	0.021	0.046	0.051	-0.1175	-0.242	-0.017	-0.097	-0.006	0.019	0.075	0.211	0.022	-0.233	-0.0565	0.097	0.004	-0.011	-0.337	0.386	-0.011	0.0765	0.04	-0.001	-0.03	-0.153	0.129	0.061	-0.007	0.026	0.095	0.015	0.0435	0.063	0.016	-0.096	-0.069	-0.132	-0.316	0.239
NKI_291	-0.071	0.141	0.017	-0.065	0.036	0.018	-0.059	-0.046	0.124	-0.027	0.011	-0.1915	0.138	-0.08375	-0.283	0.011	-0.065	-0.006	-0.032	0.041	0	-0.032	-0.055	0.0235	-0.019	0.095	-0.045	-0.56	-0.417	-0.0065	0.003	0.098	0.049	0.188	0.253	0.029	0.045	0.056	0.123	-0.008	0.045	0.018	-0.053	0.015	0.005	-0.0795	0.0715	-0.432	-0.023
NKI_292	-0.179	0.078	-0.0255	0.057	-0.022	-0.042	-0.196	0.124	-0.041	0.003	-0.014	-0.482	-0.002	-0.04575	-0.147	0.26	0.125	0.04	0.043	-0.021	-0.036	-0.027	-0.313	-0.214	-0.027	-0.002	-0.048	-0.308	0.055	-0.0055	0.0085	-0.026	-0.048	0.237	-0.054	0.126	-0.042	0.013	0.023	-0.01	-0.009	-0.0245	0.008	0.012	-0.024	-0.1505	0.0885	0.321	0.035
NKI_293	-0.067	0.052	-0.055	0.049	-0.062	-0.127	-0.076	0.081	0.064	0.152	0.139	0.0915	-0.069	-0.21025	-0.172	0.175	0.11	0.067	0.053	0.168	0.081	-0.055	-0.164	-0.0535	0.127	0.245	-0.055	-0.839	0.335	0.0375	-0.043	0.081	0.074	-0.366	-0.143	0.096	0.062	0.222	0.144	-0.085	0.025	-0.0185	0	0.059	-0.029	-0.38	-0.2075	-0.326	-0.171
NKI_294	0.097	0.133	-0.046	-0.041	0.007	0.053	0.055	0.113	0.057	0.115	-0.008	-0.093	0.016	-0.173	0.1	-0.027	-0.106	0.162	0.006	0.079	0.082	-0.005	0.29	0.042	0.049	0.366	-0.031	-0.34	-0.256	0.0555	0	-0.016	0.03	-0.328	-0.047	0.075	-0.1	0.069	0.078	-0.114	0.092	-0.012	0.006	-0.005	-0.013	-0.0465	0.0115	-0.309	-0.044
NKI_295	0.032	0.079	-0.0065	0.086	0.06	-0.033	0.2	-0.098	0.103	0.06	-0.021	-0.0675	0.029	-0.10975	-0.062	0.123	0.136	-0.076	-0.043	0.042	0.045	-0.01	-0.131	0.0185	-0.032	0.053	-0.042	-0.297	-0.131	0.021	-0.012	-0.012	0.026	0.171	-0.014	0.095	-0.012	0.073	0.084	-0.029	0.078	-0.009	0.043	0.001	0.015	0.006	0.05	-0.212	0.087
NKI_296	0.291	0.014	-0.108	0.047	-0.016	-0.078	-0.021	-0.073	-0.021	0.0365	0.18	0.087	0.061	-0.069	-0.171	0.171	-0.15	0.097	-0.009	0.031	-0.005	-0.007	0.3	0.016	-0.009	-0.099	-0.016	0.322	-0.401	0.0595	-0.062	-0.02	0.006	-0.24	-0.145	-0.045	-0.043	0.064	0.051	-0.044	0.076	0.032	-0.042	0.04	-0.063	-0.383	-0.1345	-0.72	-0.084
NKI_297	0.017	0.046	-0.074	-0.032	-0.03	0.129	0.039	0.203	-0.021	-0.000999999999999997	-0.043	-0.1495	-0.019	-0.16225	0.24	0.076	0.136	0.026	0.048	0.105	0.073	0.017	-0.045	0.116	0.076	0.068	-0.048	-0.34	-0.111	0.0425	0.0405	-0.01	0.081	0.107	-0.113	-0.019	-0.018	0.13	0.085	-0.031	0.047	-0.032	0.004	0.043	-0.023	0.2585	0.146	0.254	0.227
NKI_298	0.069	0.236	-0.0865	-0.16	-0.025	0.03	0.042	-0.141	0.074	0.053	0.035	0.095	-0.011	-0.1605	0.079	0.117	0.252	0.055	0.079	-0.059	0.096	-0.151	-0.122	-0.142	-0.139	0.087	-0.088	-0.44	0.087	0.038	0.0135	0.008	0.022	0.187	-0.079	0.086	-0.078	0.081	0.119	0.058	0.063	0.0745	0.148	-0.07	0.082	0.031	0.1235	-0.169	0.08
NKI_300	0.166	0.081	0.1665	-0.05	-0.124	-0.085	0.275	-0.102	0.127	0.0985	0.119	-0.0105	-0.02	-0.15575	-0.352	0.117	-0.25	-0.092	-0.027	0.011	-0.044	0.006	0.035	0.0115	-0.04	0.063	-0.091	-0.154	-0.185	0.043	-0.0325	-0.059	0.049	-0.082	-0.063	0.039	0.023	0.087	0.027	-0.071	0.124	0.067	-0.004	-0.055	0.023	-0.1645	0.0635	-0.27	0.021
NKI_301	-0.091	-0.064	0.0185	0.001	-0.015	-0.111	-0.05	-0.112	-0.08	0.035	0.038	-0.276	-0.027	-0.04075	0.168	0.203	0.168	0.035	-0.042	-0.026	-0.055	-0.057	-0.173	-0.0505	-0.035	0.183	-0.022	-0.917	0.031	-0.0045	-0.0175	0.009	-0.013	0.33	-0.039	-0.033	-0.074	-0.016	0.06	-0.025	-0.005	0.035	-0.017	-0.017	0.035	-0.2215	0.002	0.268	-0.003
NKI_302	-0.107	-0.032	-0.142	-0.056	-0.03	0.097	-0.126	-0.035	-0.023	0.042	-0.075	0.1025	-0.148	-0.188	-0.034	0.176	0.116	0.059	0.036	-0.019	0.14	-0.109	-0.057	-0.211	0.002	0.168	-0.089	-0.665	0.58	-0.022	-0.1655	0.12	0.098	-0.394	-0.122	0.255	-0.032	0.02	0.087	-0.15	0.066	-0.0555	-0.236	0.081	-0.115	-0.399	0.3135	-0.31	0.264
NKI_303	0.184	0.063	-0.0955	0.048	0.138	0.052	-0.119	0.13	-0.05	0.0255	-0.202	-0.122	0.051	-0.02475	0.282	0.013	0.084	0.042	0.169	0.005	-0.085	0.061	-0.07	-0.075	-0.111	0.064	-0.058	-0.548	-0.235	0.0885	0.192	-0.003	-0.047	0.527	0.017	0.049	-0.029	-0.058	-0.054	0.13	-0.071	0.1605	0.312	0.008	0.301	0.276	0.124	-0.24	0.052
NKI_304	0.096	0.3	-0.0295	-0.011	-0.126	-0.099	0.043	0.008	-0.056	-0.0315	-0.003	0.0015	-0.025	-0.00575	-0.142	0.231	0.158	0.058	0.046	0.069	-0.076	0.012	-0.165	-0.1015	-0.019	-0.07	-0.136	-0.373	0.122	0.032	0.115	0.022	-0.065	0.165	0.013	0.168	-0.035	-0.071	-0.058	0.059	-0.01	-0.0345	-0.001	-0.033	-0.073	0.1115	0.0985	0.501	0.136
NKI_305	0.117	0.25	-0.127	-0.004	0.005	0.142	-0.071	0.052	-0.106	0.104	-0.121	-0.0615	-0.118	-0.18825	0.492	0.127	0.129	0.169	-0.08	-0.075	-0.003	-0.059	-0.14	-0.098	0.018	0.165	-0.065	-0.583	0.028	-0.0845	-0.056	0.134	0.044	-0.353	-0.065	0.368	-0.042	0.014	-0.008	0.053	0.149	-0.147	0.021	-0.014	-0.255	-0.1355	0.0375	-0.498	0.224
NKI_306	-0.148	0.335	-0.03	-0.015	0.026	0.247	-0.272	0.056	0.073	-0.046	-0.014	-0.2865	0.13	-0.05925	0.078	0.098	-0.157	0.135	-0.121	-0.004	-0.118	0.045	0.003	0.084	0.072	-0.199	0.048	-0.451	-0.09	-0.048	-0.0925	-0.065	0.068	0.049	0.001	0.37	0.024	0.064	0.052	0.124	0.174	-0.109	0.065	-0.016	-0.105	-0.1525	0.1395	-0.862	0.235
NKI_308	0.107	0.062	-0.022	0.066	0	0.028	-0.071	0.065	-0.057	-0.0085	0.016	-0.071	0.045	-0.06475	0.303	0.106	-0.018	-0.012	-0.01	-0.05	-0.028	0.021	0.168	0.0105	0.035	0	0.007	0.61	-0.581	-0.0925	0.0545	0.032	-0.007	0.115	0.026	0.064	0.049	0.009	0.048	-0.036	0.007	-0.0555	0.077	0.008	-0.021	-0.012	-0.0865	-0.187	0.061
NKI_309	0.019	0.113	-0.0495	0.009	0.031	0.049	0.261	0.059	0.062	0.0235	0.043	-0.015	0.099	-0.12	0.208	0.188	0.152	0.126	0.005	-0.022	-0.021	0.025	-0.029	-0.1065	0.021	-0.082	0.009	-0.624	0.161	-0.0065	-0.0155	0.1	0.119	-0.126	-0.104	0.142	-0.098	0.063	0.113	-0.039	0.127	0.012	0	-0.006	-0.076	-0.1095	0.018	0.066	0.168
NKI_311	0.104	-0.117	-0.02	0.029	0.123	-0.242	-0.038	0.182	0.045	-0.05	-0.039	-0.1905	0.119	-0.159	0.046	0.012	0.156	0.017	-0.342	0.192	-0.074	0.158	0.124	0.126	0.326	0.389	-0.048	-0.627	0.109	0.063	0.1665	0.028	0.059	0.128	-0.033	-0.049	0.005	0.026	0.163	0.07	0.027	-0.0595	0.12	0.274	-0.04	-0.229	0.0035	-0.077	-0.143
NKI_312	0.195	0.02	0.0525	-0.054	0.109	0.11	0.166	0.033	0.019	-0.0135	0.004	0.0355	-0.041	-0.012	-0.106	-0.108	0.125	0.057	0.085	0.049	-0.011	-0.002	0.14	0.1105	0.058	0.073	-0.03	-0.65	-0.046	0.011	0.121	0.054	0.085	0.209	-0.147	0.007	0.02	0.179	0.269	0.033	-0.017	0.0955	-0.062	-0.085	-0.048	0.577	0.028	-0.365	0.25
NKI_313	0.049	-0.034	0.1015	-0.038	0.016	0.098	0.03	0.047	0.084	-0.001	-0.089	-0.157	-0.081	0.00625	0.108	0.132	0.344	0.193	0.076	0.031	0.131	0.106	-0.227	-0.143	0.047	-0.055	0.044	-0.425	-0.385	0.145	0.1565	0.064	0.04	0.34	-0.116	0.054	0.007	0.065	0.017	0.061	0.105	0.089	0.069	0.12	0.074	0.162	0.067	-0.204	-0.011
NKI_314	-0.009	-0.099	-0.0815	0.046	0.105	0.011	0.084	0.08	0.012	0.145	0.114	0.2555	0.153	-0.16175	0.185	0.071	-0.199	-0.017	-0.023	0.123	-0.035	-0.035	0.184	-0.0955	-0.026	0.323	-0.018	-0.363	0.071	0.036	0.0105	0.049	0.135	-0.296	-0.123	-0.026	0.03	0.124	0.09	-0.024	0.093	0.0575	-0.108	-0.008	-0.055	0.1735	-0.096	-0.178	0.187
NKI_315	0.285	-0.006	-0.116	-0.062	0.082	0.061	-0.087	-0.013	0.101	-0.134	-0.163	-0.106	0.061	-0.0565	-0.053	0.219	0.261	-0.063	0.047	-0.028	-0.077	0.071	-0.268	-0.288	0.006	-0.147	-0.095	-0.378	0.113	0.019	0.0695	-0.13	-0.092	0.262	-0.118	0.254	-0.071	-0.127	-0.02	0.083	0.013	0.1185	-0.062	0.017	-0.133	-0.0765	-0.001	0.052	0.319
NKI_317	-0.018	-0.082	-0.1545	0.004	0.458	0.078	0.031	0.144	0.407	0.0295	-0.24	0.442	0.064	-0.0975	0.595	-0.055	0.065	0.025	-0.027	0.011	-0.007	0.017	0.108	-0.29	-0.042	-0.15	0.073	-0.497	0.248	0.0495	-0.1405	-0.062	-0.121	-0.165	-0.106	0.279	-0.019	0.012	-0.168	0.201	0.143	0.0035	0.113	0.048	1.035	0.471	0.155	-0.386	0.214
NKI_318	-0.012	0.139	-0.012	-0.028	0.274	0.095	0.069	0	-0.088	-0.0455	-0.091	0.2275	0.004	-0.096	-0.121	0.07	-0.043	0.138	0.042	0.002	0.068	0.048	0.07	-0.0305	-0.108	0.241	-0.01	-0.198	-0.006	0.014	-0.083	0.096	0.132	0.369	0.045	0.102	0.156	0.215	0.182	0.115	0.117	0.1235	0.252	-0.008	0.427	-0.0895	0.061	-0.162	0.167
NKI_319	0.177	0.054	-0.0455	-0.079	0.095	0.03	0.091	0.081	0.167	0.0815	0.066	0.0765	0.173	-0.0975	-0.06	-0.233	-0.142	0.01	-0.124	0.081	0.016	0.022	0.148	0.002	0.012	0.002	-0.071	0.346	-0.494	0.0115	0.0585	0.008	0.13	0.107	-0.026	0.209	0.041	0.187	0.018	0.09	0.009	0.032	0.025	-0.009	-0.002	0.0035	-0.2175	-0.361	-0.086
NKI_320	0.009	0.033	-0.226	0.116	-0.091	-0.157	0.121	-0.087	0.255	0.084	-0.012	-0.175	0.185	-0.1125	0.096	-0.027	0.102	0.083	0.303	0.082	0.013	0.097	0.168	-0.0175	0.189	0.071	-0.129	-0.677	-0.229	0.1235	0.008	0.081	0.866	0.116	-0.171	-0.004	-0.128	0.043	0.302	-0.202	-0.023	-0.0315	-0.279	-0.027	0.009	-0.043	-0.079	-0.048	0.047
NKI_321	-0.101	0.137	0.0555	-0.002	0.194	0.173	-0.13	0.003	0.057	0.017	-0.089	0.059	0.008	0.016	0.447	-0.098	0.167	0.166	0.032	-0.124	0.032	0.085	-0.21	-0.2555	-0.029	0.099	0.081	-0.482	-0.379	0.021	0.249	0.124	0.082	0.432	-0.094	0.041	0.155	-0.008	-0.049	0.14	0.044	0.295	0.074	0.02	0.011	0.253	0.1785	-0.39	-0.078
NKI_322	-0.024	-0.147	-0.159	-0.019	-0.101	0	0.143	-0.036	-0.064	0.098	0.226	0.444	0.018	-0.1745	0.068	0.048	-0.277	0.208	-0.238	0.106	-0.005	0.094	0.253	0.2385	0.01	0.281	0.029	-0.744	0.178	0.0985	-0.1585	0.121	0.128	-0.278	-0.069	-0.151	-0.1	0.002	0.071	0.072	0.249	0.155	-0.021	0.185	-0.075	-0.2525	0.0915	-0.023	0.307
NKI_323	-0.141	-0.141	-0.2035	0.225	0.271	0.011	-0.06	-0.242	0.066	0.021	0	0.0135	-0.024	-0.1525	0.299	0.033	0.04	0.1	0.105	-0.171	-0.076	-0.243	-0.256	-0.233	-1.111	0.063	-0.339	-0.412	0.226	-0.028	-0.0555	-0.016	0.209	0.313	0.305	-0.279	-0.005	-0.066	-0.087	0.094	0.131	0.011	0.244	-0.126	0.234	-0.145	0.0405	-0.093	-0.116
NKI_325	0.193	0.157	0.0275	0.035	-0.003	0.034	-0.19	-0.043	-0.058	0.0815	0.037	-0.1785	0.03	-0.1145	0.236	0.157	0.067	0.182	0.085	0.122	0.093	0.131	0.061	-0.702	-0.304	-0.214	0.083	-0.433	-0.263	0.066	-0.659	0.054	-0.021	0.287	-0.074	0.342	-0.312	-0.12	-0.726	0.008	-0.033	0.1895	0.126	-0.017	-0.016	0.229	-0.0475	-0.472	0.091
NKI_327	0.115	0.173	-0.205	-0.162	0.092	0.103	0.281	0.063	0.047	0.104	0.033	0.1135	-0.052	-0.14325	0.118	-0.111	-0.238	0.154	-0.118	0.106	0.018	0.191	0.174	0.165	0.047	0.024	-0.165	-0.705	0.034	0.0525	-0.07	0.019	0.044	-0.472	-0.245	0.06	0.02	-0.176	0.038	0.067	0.005	0.138	-0.066	0.019	0.93	0.5805	-0.1485	-0.489	0.271
NKI_328	0.072	0.055	-0.1595	0.034	-0.109	0.076	0.362	0.006	0.111	0.0435	0.028	0.009	-0.006	0.07025	0.156	-0.011	-0.069	0.074	0.109	0.197	0.126	0.048	-0.491	-0.377	0.062	-0.048	-0.107	-0.427	0.362	0.0825	0.0855	-0.007	-0.038	-0.22	-0.135	0.061	-0.07	-0.014	0.038	-0.165	0.106	0.0595	-0.075	-0.079	-0.136	-0.2935	-0.137	-0.127	0.21
NKI_329	-0.066	0.027	-0.0665	-0.109	0.123	0.073	0.157	0.019	0.178	0.1345	0.13	0.1385	-0.038	-0.19675	-0.334	0.031	0.019	0.136	0.007	0.081	0.11	-0.098	0.015	-0.0705	0.001	-0.001	-0.129	-0.279	0.062	-0.0045	-0.116	0.067	0.169	-0.141	0.031	-0.05	0.149	0.223	0.154	0.074	-0.03	-0.027	-0.105	-0.028	-0.033	-0.154	-0.137	-0.403	-0.08
NKI_331	0.029	0.065	-0.075	-0.006	0.06	0.031	0.031	0.066	0.181	0.1915	-0.007	0.1075	0.123	-0.0975	-0.08	-0.2	-0.254	-0.007	-0.116	0.031	0.049	0.051	0.51	0.033	0.03	0.424	-0.014	-0.377	0.229	-0.035	-0.018	0.083	0.022	-0.249	-0.152	0.093	-0.048	-0.103	0.22	-0.138	0.045	0.03	-0.093	-0.068	-0.103	-0.207	-0.1085	-0.431	0.051
NKI_334	0.14	0.047	-0.0465	0.122	0.107	-0.11	-0.218	-0.105	0.025	0.0265	-0.033	-0.348	-0.079	-0.1585	-0.013	0.079	-0.247	-0.046	-0.008	0.135	0.067	-0.186	-0.354	-0.317	0.007	-0.212	-0.142	-0.473	0.083	0.071	-0.028	-0.026	0.123	-0.193	-0.003	-0.027	0.046	0.11	0.035	0.116	-0.035	0.006	0.182	0.137	-0.038	-0.113	0.047	-0.144	0.274
NKI_336	-0.058	0.001	0.041	0.092	-0.155	-0.063	-0.046	-0.087	-0.126	0.056	0.097	-0.2245	-0.036	0.01675	0.152	0.024	-0.123	0.026	0.09	0.024	-0.051	0.102	-0.271	0.0285	0.015	0.139	-0.048	-0.376	-0.096	-0.0685	-0.0175	0.033	-0.124	0.217	-0.016	0.09	-0.079	-0.17	-0.103	-0.105	-0.101	0.047	0.014	-0.107	-0.113	-0.078	0.1425	0.052	0.13
NKI_337	0.027	0.035	-0.042	0.004	0.015	0.05	-0.036	-0.086	-0.006	0.0135	0.015	0.1505	0.002	-0.0135	0.079	0.002	-0.028	0.052	0.021	-0.052	0.021	-0.04	-0.004	0.0585	-0.059	-0.041	-0.003	0.125	-0.099	-0.0075	-0.034	-0.034	-0.02	-0.116	0.023	0.06	-0.022	-0.036	-0.039	0.067	0.038	0.0205	0.028	-0.03	-0.07	-0.099	0.093	0.371	-0.012
NKI_339	0.025	0.07	-0.0705	0.034	0.04	0.153	0.246	0.108	-0.013	0.045	0.005	0.3885	0.109	-0.071	0.196	NA	-0.053	0.019	-0.02	NA	NA	NA	0.091	0.031	0.04	-0.029	0.032	-0.504	0.523	NA	0.0115	0.027	0	-0.342	0.19	0.2	-0.036	0.02	-0.001	0.151	0.001	0.1025	0.063	0.026	-0.076	0.291	0.0085	-0.277	-0.009
NKI_340	0.165	0.088	-0.0545	0.044	0.101	0.082	0.12	0.302	-0.022	0.076	0.049	0.2495	0.068	-0.249	0.194	NA	-0.115	0.055	0.038	NA	NA	NA	0.372	0.2545	0.069	-0.225	0	-0.852	0.426	NA	-0.05	0.242	0.09	-0.366	-0.1	0.24	0.171	0.021	0.147	0.059	0.073	0.032	0.082	0.072	-0.053	0.188	-0.173	-0.67	0.309
NKI_342	0.11	0.1	-0.0125	0.136	0.088	0.007	0.025	0.073	-0.16	0.1735	0.24	0.404	-0.082	-0.1495	0.035	-0.077	-0.163	0.056	0.248	0.139	0.096	-0.002	0.087	-0.068	0.137	-0.163	-0.16	-0.539	0.175	-0.114	0.0125	0.163	-0.002	-0.075	-0.005	-0.038	0.104	0.016	-0.006	1.181	-0.006	-0.119	0.239	0.022	-0.233	-0.2045	-0.0245	0.275	0.189
NKI_343	0.036	0.068	5e-04	0.035	-0.03	0.05	0.003	-0.131	0.171	0.0565	-0.019	0.123	-0.011	-0.0965	-0.018	-0.125	0.051	-0.021	-0.016	0.099	0.132	-0.068	-0.162	-0.1065	-0.028	-0.024	-0.133	-0.299	0.213	-0.0635	-0.0105	-0.007	0.033	-0.07	0.009	-0.023	0.003	0.065	0.047	-0.003	0.036	-0.0095	0.089	-0.025	-0.084	-0.0515	0.0585	-0.127	0.049
NKI_345	-0.006	0.166	0.008	-0.009	0.166	-0.03	-0.008	0.073	0.026	-0.0205	0.08	-0.329	-0.008	0.021	-0.199	-0.017	0.121	-0.029	0.089	0.021	-0.055	-0.095	-0.354	-0.253	-0.019	0.055	-0.08	-0.542	0.062	-0.0205	0.131	0.029	-0.017	-0.256	-0.076	0.209	-0.025	-0.038	-0.071	0.038	-0.004	0.0745	0.109	0.024	-0.179	-0.136	-0.0635	-0.186	-0.008
NKI_346	0.046	0.122	-0.0125	0.008	0.06	0.096	0.136	0.028	0.042	0.098	0.019	-0.004	-0.023	-0.10475	0.024	0.007	-0.04	0.089	-0.008	0.045	0.01	-0.063	-0.24	-0.0905	0.052	0.047	-0.071	-0.152	0.113	0.026	0.09	0.028	0.004	-0.118	0.03	0.056	0.036	0.003	0.039	0.044	0.017	0.0755	0.049	0.055	-0.017	0.1685	-0.07	-0.291	-0.101
NKI_347	0.003	0.172	-0.015	-0.028	-0.014	0.005	0.005	-0.052	0.039	0.0035	-0.051	-0.306	0.028	0	0.142	-0.034	0.005	0.033	-0.05	-0.025	0.016	0.005	-0.129	-0.082	-0.009	-0.013	0.009	-0.715	-0.511	-0.008	0.0445	-0.018	0.007	0.608	0.022	0.124	-0.003	-0.024	-0.035	0.047	0.034	-0.012	0.061	0.036	0.131	0.0385	0.029	0.201	-0.019
NKI_348	0.115	0.006	0.0365	-0.005	-0.007	0.167	0.29	0.014	-0.049	0.018	-0.019	0.065	-0.008	-0.05725	-0.112	0.017	-0.019	-0.015	0.001	0.109	0.088	-0.01	-0.076	-0.027	0.005	0.035	-0.016	-0.282	0.375	-0.035	0.008	0.027	0.005	-0.194	0.061	-0.049	0.099	0.046	0.057	0.025	-0.034	-0.039	0.154	0.063	-0.11	0.09	0.0705	-0.196	0.073
NKI_349	0.013	-0.065	0.298	0.048	0.003	0.034	0.265	-0.049	0.017	0.15	0.094	-0.3885	0.006	-0.12175	-0.132	-0.044	0.028	0.092	0.028	0.048	0.023	-0.008	-0.18	-0.0025	0.003	0.086	-0.094	-0.354	0.43	0.007	0.0975	0.016	-0.018	-0.28	-0.098	-0.034	0.021	0.024	-0.029	-0.027	-0.017	0.003	-0.038	0.001	-0.104	-0.154	0.0035	-0.253	-0.019
NKI_351	0.094	0.008	-0.039	-0.027	0.018	0.054	-0.062	-0.01	-0.136	0.1075	0.128	0.028	0.004	0.01175	-0.097	0.12	-0.083	0.026	0.024	0.028	-0.073	-0.009	0.2	0.0265	0.024	0.013	-0.038	0.393	-0.221	0.0585	0.067	-0.069	-0.003	-0.181	-0.058	-0.024	0.015	-0.028	-0.049	0.003	-0.028	0.0255	-0.02	-0.004	-0.011	-0.1305	0.047	-0.557	-0.018
NKI_352	0.005	-0.008	-0.0255	0.034	0.005	0.089	-0.067	-0.002	-0.024	0.049	0.041	0.2515	-0.085	-0.04175	0.284	-0.066	-0.06	0.083	0.045	-0.023	-0.026	-0.075	-0.185	-0.058	-0.002	0.074	-0.017	-0.399	-0.167	0.033	-0.005	-0.007	-0.004	-0.343	0.118	-0.099	0.042	-0.025	0.004	0.008	-0.032	0.023	0.105	-0.021	-0.037	-0.05	0.069	-0.226	0.036
NKI_353	0.168	-0.021	-0.021	0.029	0.028	0.036	0.034	0.115	-0.161	-0.017	0.058	-0.024	-0.075	0.04825	0.044	0.051	0.023	0.11	0.102	-0.04	-0.018	-0.017	-0.145	-0.136	0.042	-0.096	-0.08	-0.66	0.179	0.0265	0.023	-0.016	-0.054	-0.127	-0.02	-0.037	0.063	-0.062	-0.038	0.058	-0.061	0	0.015	-0.055	-0.031	-0.103	-0.0895	0.017	0.014
NKI_354	-0.01	0.059	-0.0125	0.043	-0.052	-0.005	0.176	-0.018	-0.091	0.13	0.009	0.028	-0.259	-0.08825	-0.061	-0.042	-0.134	0.006	-0.01	0.037	-0.005	-0.001	-0.171	-0.0635	0.012	-0.022	-0.082	-0.548	-0.085	0.047	0.012	-0.015	-0.03	0.292	-0.058	0.027	0.037	-0.014	-0.057	0.018	0.014	-0.022	0.011	-0.05	0.011	-0.0785	-0.02	0.593	-0.105
NKI_355	-0.089	0.054	0.028	-0.046	-0.008	0.009	-0.069	0.014	0.216	0.0765	-0.001	0.26	-0.04	0.00775	-0.139	-0.276	-0.06	-0.089	-0.097	0.016	0.034	-0.026	-0.073	-0.157	0.077	-0.006	-0.018	-0.209	-0.052	0.0355	0.0295	0.031	0.112	0.569	-0.011	0.04	0.038	0.046	0.065	0.049	0.152	-0.007	0.098	-0.01	0.081	0.042	-0.102	-0.262	-0.155
NKI_356	0.036	0.074	-0.022	-0.055	-0.023	-0.09	-0.007	0.061	-0.01	-0.0295	-0.015	-0.229	0.057	0.129	-0.219	0.101	0.124	-0.027	-0.079	0.043	0.035	-0.003	-0.266	-0.2125	0.037	-0.047	-0.054	-0.487	-0.048	-0.0295	-0.006	0.022	0.022	0.268	-0.012	0.144	-0.045	0.066	0.016	-0.008	0.038	0.0475	0.089	0.031	-0.059	-0.0095	-0.0825	-0.065	-0.01
NKI_357	-0.091	0.198	0.0025	0.054	-0.043	-0.13	-0.145	-0.083	0.152	-0.084	-0.059	-0.162	-0.06	-0.06775	-0.21	NA	0.118	-0.099	-0.089	NA	NA	NA	-0.305	-0.2205	0.044	-0.109	-0.037	-0.271	0.339	NA	-0.0125	0.1	0.067	0.033	0.19	0.026	-0.032	0.052	0.063	0.063	0.03	0.034	0.224	0.021	0.02	-0.037	0.0015	-0.033	-0.009
NKI_358	-0.082	-0.097	0.072	-0.097	-0.032	-0.14	-0.251	-0.075	0.244	-0.0135	-0.047	0.056	-0.179	0.01975	-0.359	NA	0.038	-0.087	-0.172	NA	NA	NA	-0.255	-0.182	0.007	-0.029	0.033	-0.259	0.226	NA	-0.076	-0.029	0.059	0.255	0.085	0.087	-0.034	0.207	-0.014	-0.053	0.197	0.075	0.063	0.04	0.027	0.0105	-0.0735	-0.775	-0.189
NKI_359	-0.027	-0.061	-5e-04	-0.032	-0.032	-0.084	0.021	-0.011	0.141	-0.0515	-0.023	-0.101	-0.025	0.162	-0.216	NA	0.146	-0.05	-0.075	NA	NA	NA	-0.093	-0.057	0.075	-0.031	-0.003	-0.554	-0.103	NA	-0.0245	0.027	0.05	-0.089	0.022	0.025	-0.033	0.096	0.012	0.044	0.076	0.0505	0.039	0.049	-0.013	-0.015	-0.1445	0.118	0.012
NKI_360	-0.099	-0.035	-0.284	0.044	0.004	0.019	-0.102	-0.107	0.077	-0.062	0.156	-0.027	-0.094	0.02525	-0.091	0.05	0.213	0.082	-0.104	-0.224	0.069	0.205	-0.399	-0.038	0.334	0.093	-0.063	-0.435	0.377	0.005	-0.0845	0.371	0.07	-0.006	-0.001	0.295	0.008	0.096	0.289	0.089	0.157	0.0455	-0.051	-0.156	0.097	0.035	0.069	0.164	-0.004
NKI_361	-0.097	-0.109	0.114	0.173	0.249	-0.071	-0.064	-0.166	-0.035	-0.071	-0.016	-0.165	-0.075	-0.033	-0.043	0.1	0.139	-0.171	0.038	-0.208	-0.072	-0.116	-0.434	-0.2195	0.135	-0.014	-0.091	-0.549	0.301	-0.082	0.1175	-0.006	0.037	0.186	0.417	-0.139	0.216	0.042	-0.06	0.063	-0.053	0.008	0.413	0.034	0.039	-0.0265	0.11	0.239	-0.037
NKI_362	0.072	-0.123	-0.2165	0.026	0.1	0.054	-0.256	0.056	0.306	0.2125	0.244	0.6705	0.063	-0.05675	-0.21	-0.091	-0.012	-0.128	0.091	-0.182	-0.041	-0.311	0.305	0.03	-0.402	-0.359	-0.079	-0.309	-0.579	0.063	0.01	-0.108	0.081	-0.34	0.028	0.028	0.007	-0.093	0.084	0.141	-0.092	0.1595	0.024	0.059	-0.028	0.1775	-0.311	-0.759	-0.072
NKI_363	-0.003	0.215	-0.111	0.093	-0.019	0.008	0.093	0.007	-0.047	0.0455	0.02	0.0735	-0.037	-0.11825	0.246	0.201	-0.017	0.162	0.098	0.011	-0.187	-0.141	-0.072	-0.0135	-0.189	0.304	-0.111	-0.202	0.352	-0.1355	-0.115	0.048	-0.026	0.098	-0.076	0.206	-0.067	-0.064	0.016	-0.088	0.013	0.0755	0.04	0.071	-0.099	-0.185	-0.0635	-0.413	0.201
NKI_365	-0.024	-0.154	-0.03	NA	-0.147	0.082	0.065	-0.063	-0.037	-0.055	0.051	0.1225	-0.088	-0.05025	-0.048	0.011	0.182	0.173	0.057	-0.127	0.05	-0.021	-0.173	-0.056	0.166	0.092	-0.095	-0.523	0.164	-0.0145	0.035	NA	NA	NA	0.09	0.095	-0.196	-0.08	-0.087	0.113	-0.099	-0.0865	0.189	-0.112	-0.054	-0.026	-0.013	0.435	-0.028
NKI_366	-0.039	-0.032	0.1335	NA	-0.006	-0.036	0.059	-0.039	-0.123	-0.138	-0.024	-0.1735	-0.019	-0.056	-0.028	0.11	-0.117	0.012	0.018	-0.08	-0.02	-0.215	-0.288	-0.276	0.213	0.038	-0.026	-0.647	0.187	0.0565	-0.0715	NA	NA	NA	0.167	-0.057	0.083	-0.057	-0.268	0.031	-0.068	0.064	0.199	0.183	-0.074	0.07	0.0725	0.283	-0.082
NKI_367	0.096	-0.202	0.013	NA	0.089	-0.045	0.013	-0.024	0.107	0.072	0.084	0.048	-0.102	0.05625	0.122	-0.2	-0.088	-0.137	0.024	-0.099	-0.049	0.12	-0.054	0.113	-0.215	-0.226	-0.043	0.886	-0.517	0.007	0.049	NA	NA	NA	0.051	-0.002	-0.071	-0.089	-0.096	0.163	0.237	0.206	0.106	-0.022	0.354	0.339	0.179	-0.577	-0.148
NKI_368	0.167	0.22	0.021	NA	0.194	-0.008	0.012	-0.017	0.011	0.015	-0.107	-0.0745	-0.098	-0.03375	-0.029	0.044	0.116	-0.08	-0.044	-0.017	-0.054	-0.072	-0.059	-0.0645	0.366	-0.005	-0.023	-0.415	-0.168	-0.016	0.0495	NA	NA	NA	-0.063	0.154	0.132	0.033	0.174	-0.106	0.001	-0.0985	-0.114	0.057	-0.204	0.0865	-0.03	0.448	0.058
NKI_370	0.025	-0.001	-0.0015	0.03	-0.025	-0.002	-0.065	-0.05	-0.08	0.0255	-0.034	-0.161	-0.038	-0.01075	0.016	0.143	0.191	0.021	-0.007	-0.027	0.024	-0.092	-0.139	-0.1045	-0.027	-0.016	-0.06	-0.504	0.429	0.004	-0.0125	0.039	0.003	0.037	0.103	0.041	0.076	-0.004	0.023	-0.066	0.024	-0.0715	0.048	-0.029	-0.102	-0.0295	0.3035	0.466	0.191
NKI_371	-0.072	-0.006	-0.0515	-0.04	-0.041	0.02	0.082	-0.078	-0.036	0.121	-0.07	-0.629	-0.064	-0.066	0.135	0.037	-0.066	0.058	-0.154	0.009	-0.024	-0.021	0.054	0.207	0.018	0.158	-0.072	-0.42	-0.342	0.016	-0.044	-0.032	0.033	0.139	-0.099	0.109	0.002	0.01	-0.036	-0.138	-0.04	-0.0085	-0.14	-0.07	0.053	-0.077	0.2095	0.227	0.088
NKI_373	-0.06	0.186	-0.1855	0.019	0.065	0.011	-0.09	0.159	-0.026	0.0535	-0.069	-0.16	0.027	-0.14	0.323	0.278	0.019	-0.016	-0.086	0.09	0.008	-0.105	-0.225	-0.3115	-0.083	-0.169	-0.207	-0.101	-0.343	0.048	-0.0035	-0.113	-0.008	-0.256	0.119	0.206	-0.196	-0.039	-0.009	0.035	0.159	-0.0785	0.142	-0.127	-0.073	0.1225	0.05	-0.725	0.272
NKI_374	0.031	-0.043	-0.0745	-0.007	0.306	-0.013	0.178	-0.021	-0.104	0.1445	0.117	-0.008	-0.015	-0.03875	-0.071	0.188	-0.078	0.1	0.029	0.021	-0.003	0.004	0.148	0.076	-0.031	0.159	-0.149	-0.423	0.232	0.098	0.0285	0.058	0.05	-0.228	-0.039	0.081	0.029	0.019	0.034	-0.097	0.014	-0.0235	-0.004	-0.066	0.234	0.31	0.016	0.339	0.012
NKI_375	0.021	-0.002	-0.038	0.051	0.141	-0.038	-0.269	0.106	0.031	0.0635	-0.094	-0.282	0.031	0.000249999999999999	-0.05	0.272	-0.076	0.022	-0.143	-0.047	-0.142	-0.019	0.083	0.04	-0.07	0.066	-0.106	0.375	-0.295	0.0785	0.072	0.02	0.017	0.088	0.046	0.038	0.014	-0.076	-0.019	-0.211	0.032	-0.0395	0.009	0.039	-0.035	0.008	0.1225	-0.548	0.078
NKI_378	-0.114	-0.083	-0.037	0.001	0.005	0.043	-0.036	0.075	0.044	-0.007	0.15	0.3565	-0.032	-0.1995	0.051	0.159	-0.22	0.028	0.198	0.188	0.02	0.048	-0.037	0.1535	0.085	0.021	-0.051	-0.797	-0.343	0.024	-0.063	0.034	0.019	-0.372	-0.138	-0.136	-0.019	0.089	0.194	-0.051	-0.014	0.000999999999999999	-0.071	0.082	-0.083	0.3745	-0.08	-0.626	-0.144
NKI_379	-0.012	-0.024	-0.033	0.126	0.164	-0.001	0.225	0.066	-0.074	0.266	0.049	0.0535	0.003	0.208	0.135	0.078	-0.224	0.151	0.015	0.055	0.097	0.063	0.099	0.1695	-0.006	-0.036	-0.044	-0.28	0.352	0.0215	0.009	0.068	-0.023	-0.071	-0.068	-0.007	-0.076	-0.073	-0.082	0.011	-0.079	0.027	-0.018	-0.017	-0.161	0.1765	0.0585	-0.151	0.131
NKI_380	-0.059	0.08	-0.072	0.037	-0.091	0.011	-0.024	0.051	-0.016	0.02	0.005	-0.1275	0.063	-0.16125	0.074	0.184	0.086	0.111	0.094	0.049	0.076	0.038	-0.024	-0.082	0.049	-0.022	-0.051	-0.59	0.164	0.037	0.0235	0.001	0.014	-0.084	-0.063	0.077	0.033	0.042	0.077	-0.027	-0.026	0.0275	0.01	0.058	0.021	-0.041	-0.116	-0.086	0.068
NKI_381	0.095	-0.039	-0.1	0.065	0.032	-0.044	-0.069	0.068	0.187	-0.0455	0.066	0.5525	-0.197	-0.148	-0.111	0.037	-0.073	-0.048	-0.098	0.103	-0.062	-0.02	-0.091	0.115	-0.05	-0.015	-0.054	-0.711	-0.038	0.0615	-0.0325	0.039	0.087	-0.083	-0.049	-0.095	-0.107	0.024	-0.012	-0.034	0.022	-0.0515	-0.09	0.026	-0.073	0.2705	-0.1075	-0.161	0.141
NKI_383	0.105	-0.167	-0.0405	0.062	0.021	0.087	0.03	-0.128	0.048	0.111	0.003	-0.008	-0.049	-0.109	0.087	0.096	0.086	0.123	-0.039	0.01	0.034	0.032	-0.163	-0.1215	-0.046	0.171	0.015	-0.565	-0.036	-0.004	0.1655	-0.068	-0.01	0.201	0.038	-0.174	-0.006	-0.004	-0.004	-0.08	-0.025	0.031	-0.125	-0.015	-0.168	-0.0775	-0.028	0.101	-0.145
NKI_385	-0.051	-0.003	-0.022	0.073	0.037	-0.05	-0.04	-0.03	-0.074	0.0625	-0.045	0.4555	-0.052	-0.0615	0.187	0.221	0.056	0.029	-0.026	-0.011	-0.02	0.011	0.13	0.0045	0.014	-0.002	-0.081	-0.567	0.396	0.0105	-0.0025	0.005	0.027	-0.07	-0.053	0.116	0.075	0.021	0.077	-0.059	0.082	-0.0185	0.056	-0.026	0.003	-0.036	0.03	-0.398	-0.059
NKI_387	-0.098	0.171	0.011	0.171	-0.113	-0.195	-0.113	0.09	0.037	0.0285	0.253	0.1745	-0.042	0.00075	-0.183	0.132	0.076	0.066	0.157	0.119	-0.05	-0.103	-0.266	-0.134	0.12	-0.066	-0.036	-0.683	0.05	-0.1045	0.018	0.233	0.057	-0.118	0.148	0.283	0.225	0.071	0.056	0.143	-0.017	-0.136	0.143	0.079	-0.11	-0.2415	-0.181	0.128	-0.04
NKI_388	0.012	0.234	-0.11	0.095	0.002	-0.063	-0.066	-0.078	0.041	0.1085	0.148	0.05	-0.018	0.2565	-0.268	0.082	-0.246	-0.043	0.128	-0.025	-0.018	-0.033	-0.152	-0.1845	0.104	0.3	-0.11	-0.378	0.207	0.0135	-0.108	-0.192	0.067	0.215	-0.088	0.216	-0.433	-0.046	-0.061	-0.079	0.06	-0.051	0.116	-0.087	0.409	-0.1315	-0.243	-0.609	-0.072
NKI_389	0.296	-0.022	-0.0925	0.148	0.07	0.032	0.019	0.027	-0.005	0.0865	0.053	-0.026	-0.042	-0.16525	-0.288	0.082	0.065	0.088	0.068	0.006	-0.083	-0.066	0.19	-0.013	0.003	0.043	1.024	-0.726	-0.294	0.0865	-0.034	-0.112	-0.078	-0.423	-0.08	-0.088	0.064	-0.018	-0.039	-0.055	-0.074	0.0145	0.129	0.083	-0.038	0.0415	-0.1155	-0.433	-0.08
NKI_390	-0.09	-0.042	0.0205	0.067	-0.064	-0.107	-0.064	-0.066	-0.024	0.0265	-0.031	0.0795	-0.103	-0.1125	0.021	0.091	0.113	-0.036	0.066	-0.063	-0.098	-0.034	-0.288	-0.1995	0.021	0.015	0.001	-0.468	0.223	0.007	-0.037	-0.258	0.014	0.3	0.097	-0.117	-0.079	-0.055	-0.02	-0.116	-0.038	-0.0025	0.078	-0.041	-0.092	-0.1655	-0.1065	0.545	-0.116
NKI_391	-0.052	0.083	-0.048	0.099	0.079	0.045	0.118	0.036	0.138	-0.1135	0.002	-0.1715	-0.13	-0.12375	-0.08	-0.044	0.081	0.022	0.054	0.047	0.114	-0.131	-0.367	-0.3475	0.091	0.005	-0.038	-0.258	0.123	0.088	0.019	-0.192	0.042	0.08	-0.046	-0.045	-0.031	-0.016	-0.07	-0.121	0.089	0.0105	0.052	0.015	0.039	0.0375	-0.185	0.205	0.174
NKI_392	0.034	-0.062	-0.016	0.168	-0.007	-0.094	-0.175	0.137	-0.001	0.015	0.023	-0.266	-0.065	-0.0695	-0.171	0.213	-0.093	0	-0.063	0.015	-0.009	0.017	0.106	0.017	0.01	0.101	-0.046	0.721	-0.274	0.0425	0.0055	-0.024	0.028	-0.324	-0.084	0.065	0.02	0.034	0	0.004	-0.008	-0.0255	0.016	-0.045	-0.112	-0.06	-0.099	-0.194	-0.246
NKI_393	0.103	-0.016	-0.089	-0.031	-0.007	-0.026	-0.059	0.177	-0.008	0.112	-0.024	-0.0305	0.02	-0.092	-0.094	-0.213	0.011	-0.057	-0.014	-0.022	-0.121	-0.079	0.088	-0.0595	0.016	0.119	-0.08	-0.339	0.14	0.048	-0.0755	-0.09	-0.002	-0.066	-0.052	0.108	0.012	-0.019	-0.049	0.064	0.019	0.0485	0.032	-0.006	-0.104	0.031	-0.1935	-0.437	-0.058
NKI_394	-0.057	-0.008	-0.1385	-0.299	0.015	-0.18	-0.122	-0.013	0.072	0.2635	-0.222	0.611	0.012	-0.07525	0.075	0.061	0.023	-0.09	-0.066	-0.098	-0.12	0.137	-0.169	-0.2235	-0.067	-0.158	0.15	-0.253	0.502	-0.048	0.1855	-0.123	0.052	-0.134	0.022	0.091	-0.006	0.231	-0.052	0.142	0.113	0.097	0.016	0	-0.129	0.539	-0.229	0.304	-0.084
NKI_395	0.05	0.04	-0.074	-0.014	0.049	0.069	0.074	-0.147	0.149	0.1075	0.018	0.109	-0.033	-0.08775	0.152	-0.079	0.046	0.053	0.082	-0.101	-0.047	-0.002	-0.157	-0.0295	-0.098	0.079	-0.034	-0.254	-0.084	0.0745	0.037	-0.1	-0.121	0.082	-0.062	0.105	-0.226	-0.011	0.003	0.062	0.013	0.136	-0.048	-0.058	0.008	-0.026	0.0905	-0.578	-0.063
NKI_397	0.213	-0.199	-0.07	0.038	0.015	0.028	0.088	-0.067	-0.1	0.0535	0.022	-0.1185	-0.15	-0.06275	-0.195	-0.154	-0.069	0.004	-0.045	-0.08	-0.099	0.074	-0.264	-0.113	0.018	0.304	-0.02	-0.576	0.588	0.0215	0.075	0.013	-0.057	0.32	-0.072	-0.165	-0.01	-0.01	-0.053	0.051	-0.044	0.027	0.116	0	-0.137	-0.1255	-0.057	-0.252	-0.102
NKI_401	-0.146	0.019	-0.0305	0.004	-0.152	0.037	-0.105	-0.07	0.291	-0.369	-0.101	0.4085	-0.016	-0.1615	-0.119	-0.271	-0.047	-0.172	-0.083	-0.172	0.199	-0.27	-0.02	-0.6555	-0.368	0.168	-0.388	-0.227	0.42	0.199	-0.144	0.149	-0.053	-0.521	-0.111	-0.081	0.183	0.182	0.26	-0.168	0.513	0.2775	-0.242	0.364	0.053	-0.096	-0.163	-0.303	-0.274
NKI_403	-0.17	0.198	-0.231	0.129	-0.323	-0.039	-0.314	-0.03	0.429	-0.2255	-0.234	0.3475	0.05	0.032	-0.24	-0.072	0.157	-0.16	-0.112	-0.215	-0.16	-0.606	-0.082	-0.1945	-0.362	-0.06	-0.215	-0.127	-0.332	0.00499999999999999	-0.234	0.047	0.058	0.107	0.07	-0.337	-0.137	0.026	0.148	-0.081	0.248	0.2225	-0.109	0.232	0	-0.0165	-0.238	-0.264	-0.154
NKI_404	-0.127	0.08	-0.3885	-0.273	0.072	0.058	-0.225	-0.001	0.406	-0.3805	-0.154	0.3615	-0.119	-0.016	-0.051	-0.449	-0.314	-0.31	-0.4	-0.402	0.089	-0.531	0.061	-0.0245	-0.526	0.315	0.015	-0.688	0.142	0.004	-0.3575	-0.279	0.296	-0.001	0.142	-0.061	-0.029	0.31	0.282	-0.033	0.46	0.007	-0.296	0.094	-0.081	0.2245	-0.221	-0.352	-0.357
[truncated: 71 more columns]
