# Supplementary material for: Signpost Testing to Navigate the Parameter Space of the Gaussian Graphical Model With High‐Dimensional Data
Source: Biom J. 2026 Feb 12;68(1):e70115. doi: 10.1002/bimj.70115 (PMC12895234; doi:10.1002/bimj.70115)
Supplement: Supplementary file 1 — Supporting File: bimj70115‐sup‐0001‐Datacode.zip. [file BIMJ-68-e70115-s001.zip › code and data/data_KEGG/er_positive_transbig.csv]

	AKT1	AKT2	AKT3	APC	APC2	ARAF	AXIN1	BAK1	BAX	BRCA1	BRCA2	CCND1	CDK4	CDK6	CDKN1A	CSNK1A1	CTNNB1	DDB2	DLL3	DVL1	DVL2	DVL3	E2F1	E2F2	E2F3	EGF	EGFR	ERBB2	ESR1	ESR2	FGF1	FGF16	FGF17	FGF18	FGF2	FGF20	FGF21	FGF23	FGF3	FGF4	FGF5	FGF6	FGF7	FGF8	FGF9	FGFR1	FLT4	FOS	FRAT1
VDXGUYU_4008	9.91356254957602	5.00779688545103	6.5921024145008	6.88301979327713	3.5955263968915	9.88892881840191	8.38712634331706	8.55458978410306	7.00437844442853	7.63475049001922	6.94305178083185	10.5123950716574	12.3646752697221	5.23338656501594	7.8008934496007	10.6302517988646	11.0299653113737	7.97719208865728	5.19629384518221	9.37893633344913	7.72069582253358	7.37907674048477	8.59797270667226	3.9350844894208	7.99799718073594	7.52236046861474	5.25341307038572	7.70909995143955	7.81949984784142	5.52544489526028	5.35497138497055	4.16608147882197	4.09885540855033	4.04881563304124	2.43635489238322	3.48439912916911	4.78923951510934	3.03994377581862	1.86664165590421	7.54002869150324	3.77602698708455	5.92307823424471	6.14720823134527	3.15035923919294	6.33485722325635	7.2430138854509	5.17970396993716	8.60028663464073	8.38958223757101
VDXGUYU_4014	9.7645538764711	5.16474999439569	7.76920861988494	6.02712687473936	5.22616034932279	10.7339129715383	8.61486376890334	8.81473772859425	8.37688659675131	6.60328362128038	4.71770820478387	10.3742394266515	11.952192528185	4.42932546772378	9.77286397015992	10.7218795704336	10.6712259566004	9.54338661008264	5.85382005280983	9.21059284419167	8.00093339276523	8.60357638943736	7.96648239832099	5.42199581223186	8.59179922431133	5.8948516888634	6.22649352261198	9.06872240355406	7.35251851642649	5.42174714351423	5.91703325606601	4.98044727842674	5.52403176011584	4.27401400858222	3.60388343525487	3.54607002819772	6.05450781640397	4.18257131812492	2.54890316202792	7.50517831368354	4.90440259579219	6.10719134085009	5.65613425323991	2.94332375898605	4.44145346446455	7.80030458148273	2.67976463708853	7.1939041457157	9.01510540357437
VDXGUYU_4022	11.5466302909381	5.68272921600941	7.21672845185098	6.12122374157683	5.35394872986947	10.4068292677533	9.17358124608471	8.80489826335426	8.68704654217577	5.5148927016716	6.39527189420334	11.9060472021882	11.5847431455638	5.97935706973699	10.4182136069646	10.8243907309954	10.7615715076644	9.65981829389156	6.85612105221203	9.98166427167866	6.77877062622381	7.75275690728231	8.29523605071511	3.96654323872415	7.92393704826484	5.04695252758635	5.82203929163364	8.49883270003664	7.57555741155106	5.17065145040784	7.61513168182475	7.06612555141477	2.93377398640404	5.79858245197555	3.2073733677615	4.04690633324101	5.12083490554414	6.09766218985191	3.57110787608375	6.22079076753515	4.18262964982452	5.45675689172415	4.34609526209645	2.20481504315882	5.87066101439062	8.04915184990597	4.75878033133714	9.27455054637736	8.96356688306261
VDXGUYU_4033	9.93560236297264	4.90745229979853	8.00315775764921	7.44843895030885	4.97610708451085	9.93264572903818	8.56003501336377	8.02639457079484	7.35429593747431	5.84197321230831	2.40380030199452	8.02241017407547	10.5567040390468	6.15981307550892	9.47168307102856	12.1334425708361	11.3366814637096	8.45028002821217	3.21636688580082	8.144851476043	6.78296310979178	7.47427898853103	6.61037957747304	3.03491151906778	7.97071905513068	5.64562265506567	6.25126006921178	9.03959091305515	6.65959678053017	4.61399104431524	7.71063539467031	4.33282040089072	4.60691235017798	6.07402546172537	5.63949590508758	3.20299334829507	4.46534959591347	3.6317397671418	2.72711896079247	7.17515100698176	4.06784659874331	4.32214228610349	5.95512392011983	3.0293894329427	7.42499737697426	8.14136996337681	6.24436395549378	10.5835764600786	8.48105738861939
VDXGUYU_4036	9.79571286061158	5.33288450346868	8.4463227151279	8.04325064439209	5.46979222744852	9.79135229481246	8.2294828440699	7.93145015527604	7.32349087307052	7.47489915485398	4.43352420212296	10.92375976684	11.5004064765404	5.35338307710479	9.12804601244732	11.2559471305111	11.5533758791092	8.13240362814307	6.46201582551455	8.74396262862344	7.73619387925138	8.29924878860569	7.13519970825661	2.76171781524844	8.13600053716387	6.08771891799667	6.7838158577717	8.45781028143806	7.98162883785011	4.62939110674723	8.02263780676878	5.60643233994243	5.62940698338256	5.40296892667637	6.71763233158495	3.27505875305542	5.89291550210012	2.62326005845841	2.97509651650497	6.67200295116875	4.27206671863347	6.93699482844363	6.81701736368984	1.60249761921167	7.28650524393985	8.73143879431952	5.02882047340235	11.260056947533	8.08227975666764
VDXGUYU_4040	9.3981833595812	3.98928714743645	6.75977542750616	6.67500163314963	4.09089125423219	10.2363433813401	8.39512015011378	7.93345909933217	8.21928923758118	7.18216323923458	5.64277152213013	11.1102488533543	11.414761847231	6.8894778286915	10.9724926273361	10.9181608830639	11.9597911092978	9.03660979875266	4.56399583699018	9.14787484062996	8.05899456871372	8.00570745256554	7.4021406297698	3.76027395049872	8.29232464966978	6.13591073921329	4.92711083019596	9.7241220605185	8.82987452504588	4.28637637969634	5.44544534600765	5.57750569979859	6.37713069003605	4.98820453538984	4.11608069813668	5.19619141376367	7.01423575546796	4.62263704262099	3.30700013407005	7.32275512955213	3.42614063384983	7.17058589840215	3.60133498735345	1.17017676767907	5.26250714973752	7.33159956283847	5.09348014904971	10.8163741832995	9.20864998022552
VDXGUYU_4041	10.2262898351801	4.38666127462874	8.52274355056054	7.30076240521968	6.07751501774815	9.73385239954733	8.44544254592187	8.59307390138662	7.86677390327494	7.79611828283945	5.26297665611098	12.2111750778152	11.2222783323107	6.71475724088979	9.55633042463499	10.9395225798595	11.3186228064233	8.65611028437976	3.30839453021014	9.3151208436948	7.45708565616042	7.92308967111166	7.25590600369157	5.36312339339135	8.6216101846416	6.6319159260629	6.89445571909259	8.76635763708852	7.06951454652136	5.23357749523589	7.54723938216422	5.41979432191653	6.52216972253434	5.61873112982068	6.2845696312039	2.08013291133155	4.7506541637259	3.91970440377191	2.52877997670811	8.20588445480927	4.24631360656698	6.24462350868794	5.60678502677773	1.752789690657	7.85397427580384	8.79643128294352	6.26538203198028	8.83723934984376	8.96555712626674
VDXGUYU_4043	10.0839765550721	5.6281155964107	7.86362311950583	6.60802823669988	4.94749482254764	10.6169045804295	8.38792036934124	7.76154263630054	8.87923781408601	7.67791331529608	5.7149444333113	10.0861237855778	11.2303604620442	3.68954960582326	9.01125786861532	11.0122488713996	10.9269274987038	8.40173993525166	3.92656545822528	8.4472457456294	7.742929989149	8.69295362145866	7.3047653508383	6.27118017350718	8.26144044166974	5.90046021333937	6.46431450005118	12.3417186915892	7.75357193216585	4.1050181800355	7.0245754010398	7.07809848300162	6.44248922042454	5.87418937591554	4.86832584754692	2.36830916356979	6.49590805952468	5.04560841014945	3.2910322074658	7.35935777406977	3.31729346071518	6.46260105173093	6.5906720982156	2.7658833139949	4.05386622039082	7.63155916422092	6.15443078512312	9.15063577654787	8.39655783254256
VDXGUYU_4044	10.1812822766858	5.69447823120077	8.54729717926486	7.39061398323633	4.29244199482998	9.21111788478822	8.5227049852627	7.89564678173099	7.72419838390479	7.50236549254152	6.28425142517891	10.3349130430259	11.4645808449339	5.68579033880574	8.60127679873412	11.1921565667872	10.8990587959473	8.37066132186085	2.89988256584896	9.45645725692975	6.81985176713518	7.29474134778463	5.97219866261457	3.71521632032525	8.39012041040217	7.57881620573251	5.98500820289613	9.4289602496744	6.54039048732061	3.90308428123206	7.6008520321324	4.57742911143252	6.99917290472774	5.05490744829676	6.17651655183056	1.25417139528853	6.85767673974016	3.88599340111553	2.45840142165829	4.92380024584125	3.43990480735454	7.66821081302395	6.4682095441373	2.0361368814059	6.49150075763253	8.20009772325916	3.32361442078274	8.30272654365772	8.41209041685489
VDXGUYU_4052	9.82859122919989	5.94787895947299	7.19652684942867	6.28167550084949	4.0709920363515	10.2172163463615	8.32529421111531	8.22558045707911	7.98766631613771	7.05151873363331	5.76232874934106	12.8470058603369	11.3290906082861	3.75419168132421	8.45878775723196	11.3067687266704	12.2468718132112	9.05075265416382	5.86245336866646	9.37627138860009	7.14953307403974	8.46179662263681	7.68065466784666	4.70300190806044	7.87887179358811	6.3194866229159	6.68874518584057	9.49968551939541	8.49673337883071	4.39787605071604	7.15479087400392	3.3710447752544	6.35719156141313	5.05352529262669	3.83401215892335	3.299846487239	4.51478922952241	3.72824421832766	1.95866053548233	7.75603789011988	4.09683899231286	5.16591355303155	6.25829887051908	0.857255784450114	3.92137470555405	8.89041674703986	6.2271375459819	9.34644223964217	8.5552847344768
VDXGUYU_4061	9.84726119936901	5.89477697970521	8.17712820082188	6.77620724430911	5.2795641329074	10.0685554722677	8.60977204276003	7.56218022490826	7.50546988577569	6.5584340885629	2.65010194316591	10.6263131139573	11.6374737228386	6.15509850159264	8.44312346553913	11.2792104712259	11.6177890142129	8.37301119044472	6.36206539576464	9.37099954933584	6.75781109134327	7.67858213325302	6.39883758470157	4.29129560508666	7.92965213874928	7.74457676321686	6.06381611125666	8.92270568452624	7.40952080549401	5.1436762042403	7.43692752208242	3.5479997386222	7.43205720034023	5.10409835393587	4.76012345202868	1.63069295247496	6.58584312782125	3.53251729138252	4.19359571479096	7.55694336351788	3.20814801677641	6.49368406660957	6.22434158978199	2.212250701962	6.81969819077036	7.87853482932446	5.98306899223213	6.79938579425231	8.20296369930788
VDXGUYU_4062	10.1694251703573	4.02691533154815	8.12912293160265	7.5832581048983	4.15753070683272	8.51008692435571	8.36173607140946	7.91657949953642	7.78853505577406	6.62662567399674	6.62498910710488	10.616035027929	10.74189862893	5.84963626119057	9.33645920029353	11.4051079677462	11.456808884718	8.5189194624179	6.75050478082862	9.6268201304486	6.35639508289694	9.45412415549968	7.50738140189465	6.55528500333891	9.2692527111851	7.21579575610285	5.96905446449432	8.43032428198748	6.65731884880924	4.0284030604277	7.12131834462929	6.75532612650896	5.20145109776912	5.19793393743063	5.46823081130159	5.36354703291618	6.2120709616934	3.77545650142172	3.24736685350272	8.35644250607152	4.53710635266738	7.04946446868014	5.44774282223178	1.56945105567754	5.62466729063003	8.87730958712082	6.7516983831227	9.01237686164882	8.26997010469104
VDXGUYU_4072	9.34214244112861	4.48638975834493	8.25209377948725	7.80299734481041	4.66068671821882	10.0058038093015	8.55443847657523	8.41410264530642	7.50908875305335	7.52282026169651	6.65744325498495	10.2658964111111	10.9919444560116	5.15572063882006	8.11353051289328	11.1803809972679	11.9014268249166	8.10278222951857	5.82426993056557	9.63232020289687	8.15141144949432	6.72637533703497	6.3074565813141	3.44195734375475	8.03004950663864	7.24138130819438	6.79480667215542	8.51892168687381	7.70147495901628	5.12478942963478	7.65031619853416	6.92941241420465	4.71900011551121	5.44410201503209	6.85386591039557	2.64412773695574	4.12723888347916	3.39649595604406	2.29969347956524	8.25404606923461	4.56010489230531	6.42660516543674	7.02838165107128	3.18194938355702	9.97776141489633	8.47234165982611	3.26681517760197	9.11359320559852	8.2521662719401
VDXGUYU_4073	9.60594888537285	5.72094643895393	8.00809872878161	6.32532173142468	4.56245953909558	9.46330301457298	8.21244325008871	8.38262120093002	7.08266099558619	8.14161798895049	6.15989841592096	9.64068227910491	11.5217920582875	3.52739086886549	8.09825850611103	10.4967347492819	11.3505801010207	9.26676959648822	5.71977697525191	9.23783473387198	6.46269389669456	7.22422775303488	7.99649353983897	3.15143816285496	8.31089647260205	6.34183086374793	5.846477494781	10.2790469133179	8.40760561090303	5.66304304644546	6.99913525414931	6.22991476197105	2.303426867522	5.42189202611943	5.44153690913364	6.09869967094111	4.17748037922233	3.34836272823048	1.93841816978592	7.68021685453071	5.53418078775291	6.5519091637817	5.78689046085123	3.41776472546094	3.65131158324847	7.56254384712678	5.69652841805984	7.90018808926141	8.67437909598458
VDXGUYU_4075	11.1722590334641	5.67729780202466	8.00646883700928	7.34109877840676	4.86169932312993	9.78722946637338	8.96919526707807	7.75095885128616	7.34743376627701	7.40199098961139	3.79161483454899	10.9613883536081	11.6986324574629	5.45582530702755	8.65068496762535	11.116823410237	11.3585103708436	8.07420251045848	4.96901700821314	9.35474535168093	7.80568504874988	8.90680900320958	7.10513047702718	4.42338373648191	8.44559554303545	7.19826254642504	6.53656472764122	9.19823744078177	8.67322331692658	5.45509461955001	8.20295363416588	5.09881627672805	5.01669848542265	5.04012645765464	2.50534065478984	4.27714957419705	6.97140742526047	6.24922462415692	2.71139694708476	7.64394446064248	4.49189360978088	6.90180598561812	5.1625674271713	4.16280802296757	4.31491030658637	8.23091738362036	5.16970837850972	13.5042638431839	8.64981140888446
VDXGUYU_4076	10.0894953576858	5.20918139363116	9.10986553875652	7.78680271988929	4.27888393454282	9.4435710239433	9.05629294009707	7.50065428200107	7.09414677423837	7.25307834713524	3.46172145266095	9.65542577620149	11.1788606194693	4.91356350104722	9.45354346614465	10.9081441119885	11.1369438992452	8.6365371077774	3.80402869564194	9.17251645393537	7.71928499597882	7.96306124704836	5.71846521772862	4.8386787533288	7.99155993755809	5.47671867969697	6.3792555425821	9.05981513954375	7.39573747666493	4.49276531923771	7.14483511958783	2.91448321170539	5.10610576860911	7.2914219456898	5.91640037053874	2.20551818306216	5.22435974763596	2.9846592789366	2.30047284400518	7.22883971622476	3.69905702591777	6.70362293071955	6.65487637008349	2.08146500624386	7.42010661721302	8.50751450547045	4.85962319062811	8.78822070971742	8.60902705287219
VDXGUYU_4080	10.1016330249948	5.94773187233573	7.87915353249333	7.45147450342771	3.85572978424804	9.59006155528874	8.24463485391922	8.13591703760645	7.58636154616853	6.98323299973206	6.17445070204833	10.7062424056981	10.8433500811914	5.32001483093279	8.51017146327354	11.2055567079324	12.0567637156125	8.56769524739483	4.8975164630558	9.44440647346253	7.9612326618473	7.54642674563182	6.1067945780308	4.81984744116408	9.01324588639762	8.82290233741131	7.1006707160185	8.57132487319749	7.15904833495859	5.92495581498728	8.68848818027441	5.65674046564395	4.494695070964	5.29187629148494	6.84289494645401	2.64142844815388	5.65938766060512	4.78580297107475	3.64628332704427	8.02374895305565	4.45048114908354	5.40616935615032	7.66464888046544	2.72499155652222	7.4292831821018	9.24939356093427	5.01314654349432	7.27425788007443	8.69897334167037
VDXGUYU_4087	8.944577173511	4.55043388347949	8.78763661396134	7.09319083682052	5.25043156375002	10.1134472252272	8.81972827103555	8.44060816716943	7.48224476598906	6.53727105228369	6.02443556777182	10.198112627561	10.8692458205286	6.27400846635451	7.76389694207948	10.583340772987	11.3699075504017	7.77263200985491	3.00717435040235	9.21012315478002	7.36099175473664	8.04951669672405	6.64874445768275	2.67155421181408	8.69303263997694	5.29545089379925	6.2911422051673	7.3952005875829	7.43661793634302	4.51638153561187	6.6009314979806	6.83612991966998	5.5886394735241	4.73151027957403	5.64750242879038	3.55761887610339	4.51362808625966	5.1461818606458	2.53729267598191	7.44154090715552	4.57826887172719	4.97002590703075	6.16795185780953	5.00601696974464	4.37513995628806	8.54866736391534	4.8443960439526	7.62965591055876	8.7535260114116
VDXGUYU_4088	10.3941774492489	6.01534250361752	8.35767452630776	7.11942465462224	5.16200362936123	9.37236364269081	7.84069818923959	8.06419165697014	8.02571577623915	7.06185245675246	6.18524227931001	9.43993647614825	10.2016752169976	6.99965639095185	9.06481742534575	10.4414930183298	10.2096565834564	8.02474272349711	5.60447737611666	8.7162430966717	7.62193964680578	8.27829615797534	7.66013983930677	3.79991593158493	8.91306052993933	6.5088526189035	6.38796885919633	10.1869121132008	6.39573089823117	4.59948061297849	5.46718923885687	4.05903340999884	6.78200358449014	5.12136588302681	3.66374325498125	1.84817073807112	5.67311657233808	4.57108178549063	3.74771560206408	7.76558591687203	3.61446464584976	5.48388735822888	5.42275108379654	2.59539032963638	2.96807728946242	7.99517459739225	3.43322695162208	8.17786231055578	7.71452884538703
VDXGUYU_4096	10.6211257855698	5.00581973494078	7.45490962384369	7.1293171771371	4.7570100207534	10.2628300567453	7.59570318503281	8.00110865480704	7.24074841027809	7.47011676999318	4.1776162242327	12.4123410801177	11.336607392645	4.92462632259545	10.2187416299425	11.2309706759227	11.1241395801305	9.01401807693973	3.83549951812115	8.80651410513868	7.30803625679318	8.28549612418196	7.55774550002772	7.0002676754842	8.31874597924609	3.63895733106782	5.63466429371296	7.11865914407596	7.27067662308138	4.74775575531911	6.3500488965112	2.96716624575903	6.95455105262295	5.37962473560112	6.53187059044835	4.13739430548763	5.74695701039995	4.02665768594456	2.58473149948999	7.71561938039225	4.46885889535999	7.04162367939239	5.81171182804187	2.6574592768273	3.46255591142366	7.1993323810768	3.71943227001947	7.90360850953674	8.15705615102812
VDXGUYU_4097	10.1375500116305	5.39438306030794	7.59171391680588	7.23048264485628	5.00693311290742	8.77820399443498	8.96776801996056	7.72355834940439	7.12166790440876	7.64875469858683	7.34402060050165	11.9035455687488	10.5229698833942	5.66493116501125	8.97648802515537	11.2597914194957	11.1477136671731	7.50930144643997	7.31261023621617	8.73886985906956	8.31298072376438	7.27604406260408	6.80182760425882	3.10496297742994	8.82773959915534	7.14706224274949	6.02928082897319	9.12238760162748	7.45658726341859	4.88339086284664	5.65299881003773	3.69753228176464	2.9822690926841	4.77691009598014	5.31243932933015	3.18148540777709	6.13100893768575	4.29386349757468	3.31047531790115	6.74860008245703	5.44323921757601	7.06021109901098	6.88451686769124	2.57264391240604	5.02318385001951	8.44381333899213	6.35395417123087	7.95082523537877	9.21580697610874
VDXGUYU_4099	10.6239029723541	5.8723431527162	6.91608086699599	7.26822563135297	3.41906303603872	10.0108553741196	8.54840896889135	7.97512595473602	6.49838032698699	6.60387066147631	5.65128282338172	11.7712245938812	10.9955309910421	3.80597569677436	8.06143130057639	11.2805925705023	11.935249988307	9.24327856517528	5.70818605502426	8.86029910853326	7.18790716506276	7.82327445799456	7.08402939283741	4.32712318802723	7.10556771510471	7.57455068927858	4.46076225309363	8.50612381943585	8.63900138852748	4.74689687745253	6.17203029126028	6.27145485462586	3.94133855292407	4.66569449545917	5.19254481537798	5.92374342338016	5.91228371127116	4.57422806806015	1.78486330450878	6.71098971094388	4.03437909942936	6.43909727399599	4.91043178739268	2.61604716047277	4.35457824121715	7.56740723213945	5.90572404680349	8.2133291751187	8.88571024439878
VDXGUYU_4105	9.75455068358861	4.0098072451426	8.12213120124422	7.12418396091672	4.2025657610492	9.15767285907302	8.9076005892281	8.20154315685132	8.06095122874838	7.44541880675905	5.39400517380894	11.1288579981924	11.0137123121315	6.82852353811483	10.1207490080699	10.6112235030014	10.6566692825991	8.48968931939979	3.34462615927182	9.25669214346139	7.74168079717606	8.11568986289791	7.19872314781639	3.89970926749365	8.58306409437032	8.94363762410342	6.05939677361444	7.17038462554046	6.09876306225835	4.56219014058176	7.2629947362151	6.24169767201735	6.82381316937577	4.90262465601325	4.75584655671356	2.49832315206182	5.74618867399473	2.83137321997082	2.24624035777103	6.82860072483905	3.74949832761858	6.99083621407439	4.37764778274144	1.74852732502725	2.73790262852371	8.38316591591353	6.47601746651237	7.77202094682132	8.06967472038092
VDXIGRU_166154	9.58518507427302	5.29908208770133	8.44299819039569	7.84656811607356	3.92012247857178	9.8693105547362	8.78210505245477	8.27302252043119	7.8104753076451	7.7805825478556	6.34788395138239	10.8157726838059	10.8843866814271	5.18835307077541	9.6186011572778	11.1832682322502	11.3257108786146	8.02914846616672	6.05016780402824	9.67571702169428	7.98540830036271	9.23300169582986	7.50549235945368	4.94324498949547	8.34942234248222	6.86916294323534	6.83788282231301	10.4419052037117	8.15700884875842	4.11652786065214	8.1160963348251	6.63870487628182	4.87638223306237	5.01753510972382	6.50778082932772	3.41764356636915	5.66369695117614	3.6424626189024	2.61352005296464	7.10655032413204	3.74087814680119	6.25494428813827	6.74437764653484	1.49131119199829	7.29710160516029	8.77287567771646	5.88170093433964	11.9444954986328	8.38478026073471
VDXIGRU_171150	9.66103515161472	5.55769353228689	8.5379339502	4.87980413879471	4.07569805960703	9.85551843889412	8.65967593947394	8.54997523855516	8.98541457021987	6.73263227534854	4.87312849159662	10.2303475878024	11.6350655615734	4.81315032163337	9.57969551354163	10.5226296342928	10.9280707409287	8.48003617218932	6.49788096287881	9.0034708803006	6.71080060599581	6.76248340433085	5.72992395591263	4.2187299744068	8.59257696974796	8.14913081844961	6.27317463832653	9.43354686077677	7.42085689684835	6.79009279179893	7.86304783936508	7.36727153708487	5.04850014462784	4.206467573914	4.49311005704885	3.21697616980225	4.56014505750414	3.35765819241348	2.2414933980586	7.26250327012507	4.30428362040879	6.64164889734279	6.45218242365431	3.96449008578172	4.01452602274199	8.5241133045659	5.55453762864369	10.3426545719084	7.81378616631945
VDXIGRU_172086	10.1339586584347	6.08207635053637	7.27164470209443	7.74453217088016	6.0200773245898	9.59925025175746	8.83183408380113	7.82710076230703	8.16118063305223	8.60806936711645	6.5059003592615	13.7310774706835	11.1138879377108	5.93099190883561	8.84993301978	11.3406328353175	11.1313441265824	9.14222859064301	5.54671273911536	8.36667260907012	6.87508851899733	8.39712741147852	8.52657574408691	5.20844842694324	7.47950381508767	6.39196182761846	5.92651112262066	8.97700379491088	8.91346210978948	4.8573464006098	7.51613024791296	4.658287289594	6.17908665874381	4.54905090787059	3.49378252274169	2.96279588345616	7.121327670062	4.17701841962987	3.37665114299668	7.61696126518905	4.37084082864009	5.05380359331985	6.45734984990693	2.72917443115438	4.9562726806923	9.49403867796584	4.12690177484283	9.72151442454425	9.34259339981469
VDXIGRU_214603	11.3047773103655	5.40716427092277	7.69190424671105	5.99238781963916	4.13566605506799	9.74664437716484	8.86450150344262	8.38775042088153	8.40869828268967	6.49283723399812	4.44188518193442	11.4501024134211	11.97340740184	4.29113804263195	9.80130143697884	10.5371764610544	11.3103686953096	9.45174974302371	5.52250978007873	8.93974285993098	7.7953357240545	8.211166264559	7.39696202628197	3.78509329611752	8.34440538210532	7.61436674472609	5.7104368390374	8.82533188490044	6.97946898455626	3.65521989890231	6.85891719747146	6.27992555241303	5.20129913047318	6.5401390403388	2.16533691909043	4.09919985896873	5.3156471426555	2.48159092768548	1.43511856318246	7.6489773397628	3.07664484125837	4.92876541093589	5.12337698011083	1.85509496795298	4.00383435380371	8.14176286163826	6.12678472034519	10.471450975178	8.01535929982959
VDXIGRU_216806	9.70766885057094	5.05922170824262	7.77084950109418	7.30104971274178	4.28953892722839	9.76978479099685	7.9748461437718	8.89187129787348	8.44299499098652	6.90840914971674	5.82042712411046	8.18804930352877	11.6501016529589	5.54324062783143	9.65668384641789	11.0066674927876	11.455816372704	9.08356263159949	2.94324976290826	9.22261589164754	6.48101445344333	8.75539878122347	7.89095577710576	3.59868123705133	8.77065892413423	6.36834749760359	5.28341882600626	8.294752439423	5.80155621758518	3.98363112864263	6.86427017748161	6.39212006356251	5.05420670288792	4.57825361463163	2.99669931164856	2.14192283601882	6.12842949342567	3.92390617080286	1.9702954911495	7.09071437467459	2.92515393457365	5.95839819491995	5.84485394891111	1.32668142494763	5.32681315911224	7.87225007299038	5.16031158267417	8.81699136648316	8.64768324339258
VDXIGRU_216939	9.64496988313473	5.7897931183561	8.87295326977431	7.3658702183122	5.67958806427345	9.77898837960737	9.11502884607738	7.96709921325169	8.09346384511688	6.34628577001776	5.96749117863446	9.48378049706572	11.2048437953172	6.79348273699301	9.44630860879389	10.9558121026424	11.3659096002997	8.70618352745938	4.02936793307593	8.29216134687207	8.35851932663029	7.59267150639687	7.03022276585709	3.25898291649924	8.00951306850253	7.30376109856874	7.21087347052335	9.17018487054072	7.88421846823345	5.01739118403667	8.2373510386255	6.65312609983413	6.1331785270732	4.85241500843698	6.93994538661951	3.55998280769716	3.66110906560995	4.63124870559957	4.22228977281696	7.5523497265745	3.73901812825602	6.41535391946615	6.89851221396746	4.08974688471165	7.54728191892994	8.69563705287971	5.33072845596402	11.1773697326642	8.51575649358165
VDXIGRU_217320	10.3186376902943	5.48794502294387	8.05515976295257	6.57754160180256	4.20814308717525	9.2092707282263	9.10057526258127	8.27670530493657	8.0921531787761	7.00404906402233	5.96312101727076	10.7118016421096	11.7463075729285	3.18197721573995	9.70003430366037	11.2531342022327	10.54939704831	8.65890972881476	6.07022606459674	9.35438275944957	7.92879715401113	8.09667573223219	6.48277122133333	3.66363748614124	8.57766866439567	5.4255865107408	5.96873066781418	8.83009816674286	6.52877226086738	4.80037796158157	7.84066546469135	6.13236229183022	6.39115727704198	7.25857549742516	3.52550369096333	4.81851945788767	5.74403178701327	5.44906309084458	3.26307539074687	6.00141899642691	3.9766195001335	6.49829736025889	6.27713614400684	1.2808095176004	7.45254251924666	8.4464575226915	6.66111282633128	9.5011768736768	8.68591545132125
VDXIGRU_219139	10.2271373090265	5.92392823885827	7.3533114578882	6.68221352302434	5.55880659520818	10.1640603894719	8.12263796560164	8.26325621631269	7.84152917070688	5.01330696365407	5.74050658559714	11.6080069665062	11.5525213765016	4.46833637437576	8.90835439633821	10.8817325453675	11.260071922313	8.8134606765147	5.48967833625798	9.14948630504301	7.42939295260078	8.44822990797181	6.60650283092823	5.53940138782107	7.5672653812733	5.54097588113769	6.34841645274259	8.70001499987356	7.19593626939568	3.74783039701012	7.75031574568748	2.99752243527255	3.80669083627566	5.69606724099013	5.93845072686442	3.54982673528975	5.1520239562409	4.48118066948088	3.97921480353549	6.51472909308441	3.14789621292586	5.95658570499492	6.84029566276573	4.65168682535502	6.36244000161085	8.55691032841967	6.4158085412977	12.4910965151749	8.72940194730991
VDXIGRU_219468	11.8264670719062	5.51621151892777	6.90289739766089	6.49008220563323	5.01477593103376	9.91116309602415	7.50537505135856	8.35071993056648	8.83615971143043	6.38266857360649	5.02471550687558	10.6488683892704	14.246715533576	4.64666664968711	8.97481162104827	10.9543122900337	11.3202548467701	8.24715426873751	7.54201199466804	9.57756127925061	7.20625349065395	6.49804582669021	6.77994082024095	5.43977726870685	8.32792066587486	2.96262448615199	5.52452869570271	9.02547564327203	6.88077111080401	4.88382072380531	7.70416054092409	2.55650906124299	4.21188073343503	5.67009890590357	6.43437591865806	3.49320903517971	4.46277090339657	2.28526133276954	3.53980863085546	6.1952123535173	5.23394382296606	6.61445510696819	3.93148169767498	4.40887848672618	3.46356416248296	8.01022628968624	5.50550322395877	9.9937071891053	8.65363815290838
VDXIGRU_219490	10.5967142809059	6.0356997200515	7.50470245358634	6.64977633547823	5.93496190756469	10.545402982102	9.0634456595563	8.29745441594398	8.0360556455182	7.36850786774239	5.20794974342799	10.6176420194403	11.0011580757271	6.03815349964214	9.6571364334829	11.1869704874408	10.6456014020174	9.14178568949059	4.67166926373857	8.7341123661063	6.72876144911058	8.82197511094063	8.50060055095814	3.14130570696384	8.38616908746355	1.53345025617609	5.75461045277932	12.4019010160545	8.08692871491359	5.74158491650667	6.85888623812282	6.01489664460708	7.45746187847638	4.84239707393973	4.4101772215685	2.33665060972053	3.85462679244914	4.84967252261145	2.33523127243952	7.51345379026691	4.7423595446674	4.91697310863647	4.42225464192594	3.19368172154547	3.40014896206852	8.11423910286172	4.13260559675719	9.77825340205625	8.76779437685176
VDXIGRU_219863	10.299587556657	5.36938145220216	8.17862599613507	6.5314396624298	3.89129095451526	9.34050679848734	8.12011212147523	8.07463021364236	8.50998264311876	5.54760394635176	4.42793290977852	10.6839263677261	11.2786108600452	4.75603943986937	9.81072895049289	11.2277638176395	11.1240080570422	9.0393125972042	6.21164097711617	9.27320654945411	8.22577984654393	8.42830332525147	6.058610105903	2.73307740411937	8.30023702164068	6.29996404450541	5.84450419660669	8.13678541635404	6.63765221817555	4.03028114159808	7.52230500556948	5.01663898379454	4.30459284824849	4.59759411189161	6.08318685242128	1.71958716514286	5.89167998863315	5.44110269162137	2.30561245105632	6.52960670299184	3.68202416472283	5.79814168628218	5.53390238765959	1.1970042549411	6.25819442273461	8.11428823871964	2.21732872592378	9.16688972781095	8.02582909220397
VDXIGRU_245392	11.2071329956566	5.40101560423836	8.18931220216368	6.50524769288728	4.95265722060028	10.4554096938561	7.74278315294991	6.92950191506022	8.16499214778829	6.69857931330934	2.79366138263077	10.7474987531166	10.9837233033006	6.14880062290494	8.517581440843	10.6084733905759	10.4883096608176	9.06097183003565	6.72457788863498	9.19538226698695	7.90268453830581	7.17123804603875	6.58826615587327	3.79261872647052	7.54303084189054	7.39031714813566	6.70704699287527	9.48517131372947	8.20780203091817	5.64274663854026	8.03690565320003	3.25607493276675	7.15274512665154	4.89808541840834	4.63969993548452	3.24415911695758	6.62746941699924	4.33626393964695	4.01410969354113	7.56518383403966	3.57070878392697	5.25819496765207	5.84824624105461	2.68760248953264	3.32131662537714	8.29556199862702	1.54782812719475	12.73795415403	8.68085558708195
VDXIGRU_246047	9.8249701907447	5.59559396683422	7.52981733009961	7.25600820323172	4.88999574462846	9.87074873811365	9.23865659287372	8.48719495180943	8.1070919276649	7.93676946053581	5.30920702915557	11.8808934848919	11.2982806967832	6.2201979209595	11.2044524114063	10.5754892324814	10.8310950546809	9.06866922874502	5.97992266899399	8.74711225357995	7.69025992697929	8.42945607361646	7.55046184089514	2.46376014571289	7.71920667188204	8.65449751355534	5.96997614794607	8.87452013383529	7.61558850826105	4.80291395611847	6.94225254416761	5.06334679243219	6.98659073269414	5.9594104973076	3.99382669952319	3.22025617123341	4.51009263533038	2.82916246898507	3.87612119558835	7.27899878243969	4.79559240852979	6.53744467599348	5.82292231999363	2.49996015406086	5.70909654886038	7.62531742549825	5.42902468745369	10.4476793510183	8.56211079082043
VDXIGRU_246166	10.589671652512	6.21734557998856	5.64594112545639	6.45469874639868	4.69345567531622	9.74923665870857	8.96408803561584	8.47740027285462	8.17930313009998	7.01471940322004	4.4714089043462	11.79381611784	11.7322429033219	3.20224387501377	10.4015016331016	10.6604604828213	11.5505322762834	9.59844856406347	4.70603535202848	9.43354233599539	7.18231099174862	8.08075979512459	8.06161671995142	3.83776838753997	8.35342323373747	6.14671196075637	6.09483314845153	7.86824627413501	7.93549254769081	5.02225038498476	5.47816666362446	4.99851095935768	5.28147659106242	4.94709074465583	4.76211009358012	2.90905589917077	5.6759522406759	3.77709926645324	2.66513454330295	7.63981289346842	4.2595361383563	5.92976866764609	5.30168822983644	2.58099558729263	4.24337759832425	9.28055839447347	4.0661320386712	10.2662844909926	8.4532267570493
VDXIGRU_246381	10.0245731810968	4.98737243479945	8.56738005149843	7.16923344213178	3.71212780255384	9.45161756023849	8.10623023554754	8.17795537395389	8.41759182097902	6.2143987628405	7.43227668595364	11.1813594622853	11.0383737794542	6.7005500180932	9.49994056860686	10.6365514958098	11.1028434206989	8.70931062412017	6.6110797280273	9.19293120160735	6.87146717943992	6.66353937936349	7.46625406402314	3.85099494836875	8.57309419917206	6.56362072840565	5.6289169319683	9.04600400919695	6.23616615620652	6.02500356264563	5.067111342885	4.02747659678068	6.63833796881801	5.48689515222178	5.86859079424711	3.19118250194283	4.64851868162334	4.23217618055736	2.53005819996354	5.96374755602639	4.17541802532407	6.64965839674408	6.16017956498071	3.39431190272506	6.74865575651474	7.84508668916894	5.23916294661244	7.66480244980284	7.59840728499694
VDXIGRU_246821	10.9550632968731	5.64033925637837	8.31904049759653	7.21160825900323	4.41557054960748	9.40136705143867	7.90962832275668	7.93151846503661	8.15166099863417	8.39319803071098	6.60629059072915	8.91975059555824	11.5093342844313	5.76132813416317	11.4620416276134	11.1224991146348	10.8853825334401	9.14898607406472	6.61161768367473	8.91722712839074	5.77768331936042	8.26091959457215	7.33688320842314	3.91496493049754	8.65663371709762	2.35200077489889	9.02174957597361	5.56006952743222	4.7401573265832	4.8507191339937	4.5017167139515	4.30034048338443	3.07331647123518	5.71616433426866	4.3005769261936	1.82025976821158	6.4400339649002	3.77185130562725	3.00094739221959	7.21632176326407	3.23092802511891	6.40195742458979	6.57847367643738	2.31468079083133	7.3366220973528	8.72363815467846	5.27368467426546	11.4717745517548	7.96920374359415
VDXIGRU_246919	9.90125532364141	5.80595606824419	7.66703214597644	7.20370351264086	4.8160939669586	9.84489234829926	8.01742757978016	8.44390043721638	8.83965399125899	7.78559432174001	5.75263433878012	10.7603610043409	11.1993139431413	5.0427429947438	10.1755363199648	11.2073813710864	11.0648979872899	9.09362726519587	4.11206514946077	9.14895416001537	6.48179056457595	8.32969783202992	7.37583261169389	6.22232566116392	8.43093908407316	5.914673017977	6.16946475799779	8.67723433544046	7.53194485177889	3.49560303057482	7.66600911057034	4.65441679349248	4.32572452926584	5.16083355658582	4.83692938508639	2.03918373602736	2.81197386504059	3.73496619300661	2.2349908914058	6.67726723643527	4.46951537528458	6.69979032722217	5.76139323773487	1.61838242356311	2.76428557754151	8.34826228443014	6.29699821566226	11.7737835347566	8.16372200424197
VDXIGRU_247000	10.0688503621009	4.63074176684083	7.16217803666303	7.22605198541148	4.23771887030145	9.73873634254761	8.78378450418502	8.56918446323649	8.34784719389519	7.07922621418677	6.67309698242766	9.93894902387264	11.8343746914678	4.1659808291832	8.54334802942103	10.5043539331439	10.645489183899	7.50631367373562	4.63274690836505	8.73843233686063	7.22425631397233	8.96425037863387	7.36937270511822	3.90083299530816	9.51879134702414	1.98475554589791	6.46494347669942	8.24856372558794	7.16761117508553	5.5519724541466	7.18985509714247	6.2359394878478	5.97928499322881	4.99235201085937	4.97343338944659	3.79255185477485	4.54333495451222	5.69578780734869	2.58111335292354	7.12463880460778	4.23555481469486	5.18868200743406	5.61448943730738	2.27929243618361	4.53034255601176	7.77007089111182	6.27669082564021	10.8801149035694	8.075709870497
VDXIGRU_247243	9.95481361357882	5.64732126841809	8.10866687222848	6.13217029227523	4.41936399028431	9.43716174458249	8.64336844368357	8.06175276208939	7.79091574417788	7.01609498965669	5.13567080504342	10.9384361477507	11.3437553099316	4.29106040280629	9.51829038952314	10.8964605541049	10.8935814262362	8.98866601533275	5.23658104094198	8.82907111924233	7.33765519508188	8.08446696184523	6.68148553734698	3.45503323382454	7.68139606501363	6.41215458360314	6.14203438537555	8.27675703334834	5.92190605077354	4.36858849934309	7.85226762937868	5.41143973199013	5.25574695480546	5.37135864090446	6.6070230102845	3.56656217462009	4.01835297389372	4.7333975538751	5.52168208724331	6.83043927646701	4.13150823707915	4.70914269456537	5.92213734909222	1.94030665060008	3.02949964456146	8.2523868767013	6.31754479345366	10.0479149930055	8.39183565083631
VDXIGRU_247401	9.85763241137028	6.07368919101794	8.24137374633919	6.83881446911801	5.12178971198603	9.47015602685617	8.17507009706613	7.81106529425874	8.00498809900379	6.76959179133679	3.76913054156055	9.55076047320367	11.9071070374377	6.32110062644005	9.01983742412509	11.0583115154032	11.6043777572562	9.23730780257139	6.12499439042735	8.73381129290696	7.78602053291339	5.75068893987792	6.67991435907422	5.20051827505131	8.33163721396084	6.52472266363186	5.58929545150659	7.47214841194318	5.69049923492347	3.49187282017673	8.02959691004278	6.59159480080325	3.58470306447697	5.09301595616369	5.77843588498492	2.75868301301918	4.9700076391306	3.88865442647903	2.5283720606689	7.17738566604675	4.47021635655062	7.09109710532087	5.93936141430453	3.15044622596932	6.74303083914356	7.64295848632096	5.65503593183228	10.5514624489085	8.01647399759961
VDXIGRU_254031	9.46926876647082	5.24092673018292	7.96310705696238	6.72257049382775	4.14153348631629	9.84349141349284	8.66819255157883	7.96639781193245	7.98967550323426	5.5672953451153	4.19075989550767	11.4342675958204	11.4779937036449	5.00707731165525	10.247106677379	10.6019376330225	10.702583893361	8.54027586230717	6.17445011053771	9.1997106418339	7.98405540133824	7.82670710773279	8.07108232797953	4.00154580171295	8.47933315454062	6.55068280979428	6.32673160822953	8.56767250071729	6.92131128547951	5.50203268607177	7.69053900318033	6.38230189234052	6.70916923941567	5.28857799706774	4.73710052908396	4.07360640410436	3.14343159252068	6.55428214070279	3.19193426962966	7.91614642413452	3.3252124848014	6.2854907313409	5.88890312855726	2.87935450308956	6.9618682243961	8.94760048861046	3.02379943738919	10.0423766885401	8.53421292244809
VDXIGRU_254485	10.5688760248273	6.09184109722256	6.12944745650548	6.68526685241639	2.66834962969736	10.107211163595	7.45499840383741	8.38827431043097	8.77738938455316	6.07727251715103	4.0197862291691	10.2060900032666	11.6065958896937	5.54030346556903	9.2365590946024	10.9295162632541	11.2851129730525	9.69541614507103	4.88106626118524	8.98891120018181	7.25964661735226	7.7727968578189	5.92660231670513	3.04638010104137	7.63545733672284	6.8030147323335	5.3085153007917	8.60042694906419	6.76989142878409	4.45111684103531	7.34230861276523	6.71704832026932	4.4765431794246	4.13046238203961	5.60785816015431	5.3926654661118	5.45188763660663	3.45456455996005	2.99749280590534	6.15739272727849	3.78461857647205	5.27697778130611	5.80150014997874	4.9698072988511	4.1157324890748	7.85901820840956	5.58996446960291	10.0677323938441	9.31334440198447
VDXIGRU_255160	10.2516775474529	5.77096928219579	8.2380730677501	6.09918583484374	4.05057871732664	9.78629572717704	8.42552754232683	7.64095770873818	8.58831321138911	7.16446200830416	5.49771929286499	10.0650891220042	12.1122439875578	4.95991686063483	9.12117916982663	10.4239605978974	11.2746452554366	9.14151362901683	6.45160858882088	9.19763000803343	8.07355310217682	7.03781288299929	6.3727242016863	6.82733073453775	7.85070960575298	5.98380328455644	6.50634635585999	7.88443302313278	6.12227385581736	3.88900133102332	7.74388231278807	4.48996910930251	6.48968687306736	5.04556748869782	4.66674249228005	1.92320156290693	6.04903769216064	5.85055715592758	3.42571371936165	7.7817126003443	4.3718046192829	7.88163494776304	6.09544533426188	1.81329494083368	3.54427163500912	8.42836773915051	3.09397799055769	12.5480790681971	8.3602905667153
VDXIGRU_255627	10.6405858071974	4.82512082435942	8.25894819212331	6.90747157455779	4.2629369515363	9.23861151576923	7.25957630418024	8.35412881839552	8.78320928101054	5.98682485783633	3.58354211340303	10.6820897567952	12.4129714928471	4.26538683087265	10.1139929720861	10.8866073897713	11.4234908674981	8.3777017903094	6.08280231134876	9.66250973611094	7.80902835260566	7.25075613206522	6.56845329176409	3.0521852127746	7.95616606896832	3.07772549191865	5.87162454818123	7.05061868970281	6.11314342627532	4.2593629892856	6.90907637101037	7.0496443164069	4.59567187588378	6.70183172408263	6.94051582918257	4.8667084631171	5.14023734783131	4.02001100183711	3.02912843173488	3.44728765153621	3.1121742399713	4.62618755223677	5.57621342695101	3.42431094916039	6.89213657656976	8.31134172850217	5.52287660798703	12.3422488678049	8.51888807889679
VDXIGRU_256209	9.7184736083541	4.83403543555011	7.69029690043402	7.02352692867036	4.94700382699721	10.1803392002974	8.20886754583888	7.99985322163728	8.38364518088807	7.7330227350944	5.23537049075004	12.0064829911807	11.7010408063797	6.70498621825943	10.6214775759517	10.6918422324466	11.287676014299	7.91834031040169	5.52482183721206	8.64335467578625	8.72111406411264	8.75141964909087	7.41084890453258	5.82813265137954	7.88270878178897	6.90304510570675	6.22718769833272	9.90462564344927	7.84554745641248	5.52865546935036	7.08524177292037	6.80434598375288	4.23398748302881	5.85704404430723	3.17242543863001	3.6113367882143	6.07922233813252	4.04100119682099	3.21334819903818	7.66393381399498	4.58850203191586	6.75767087159721	5.79830810877693	2.8174378981878	4.30756895191199	8.50430237834215	5.62769864549475	9.74680612569841	8.08624236925816
VDXIGRU_256940	10.4838409673718	5.18625615839688	8.29128539326901	7.14646788988119	4.48194358263089	10.1388270199217	8.87216239324983	8.64469084311096	7.45715889578	7.15985028286756	5.11413962774989	10.0271156602626	11.2950370230775	6.6247501966684	8.97474195049641	11.1107695394233	11.2049527249748	8.62186295130692	6.47178785413841	9.29783974055846	6.64906543975296	8.49122309927242	8.02872861323631	3.15758241358945	8.53025985345222	5.80357061332606	6.32116648793973	9.08639583507504	6.41907410216876	4.51303415042971	7.47547204239361	4.68826236417049	3.06831769758207	5.67155727049129	4.95901981647289	3.69085602137013	5.38082941829418	3.412633908777	2.83239335261316	4.77672491386194	5.04495319925467	5.5784806139663	6.88848676934593	2.61387002703889	3.76357983654554	7.90200574965923	5.51488649114199	10.1903470160667	8.83006144218864
VDXIGRU_271448	9.80320164072759	5.3834664276613	8.20580575563371	6.82692299359914	5.60592584390906	9.38694495201523	8.25627929028887	5.55893768916814	7.19604153810103	6.577374750662	6.84849868715617	9.7696359114774	11.8181929493397	3.77294535153895	7.97311079312363	11.0642334594142	11.8730634649831	8.24249604454049	2.91450893806535	8.60674744032898	7.37448294143947	7.47137175222908	5.32991242074777	6.15498094679901	8.48577951879333	6.56074804782547	6.27418502568957	7.06332845758144	6.75245754490402	5.58799767604097	7.89897131938385	6.46243021135614	6.31463983205655	5.82962502508974	6.82643645786429	5.09943369252083	3.8025858592222	3.93319620087745	4.00090643284626	6.72979277941777	3.90054486329132	7.28285439681029	8.65923529773353	2.71587294920716	5.77586080012633	8.13282708425629	4.49716994314165	10.8163738796405	8.76536907955785
VDXIGRU_271982	9.42678550411336	5.44456845475864	9.52368299360071	7.72936698719224	4.62697506286794	9.98160813102361	8.57365357078983	7.53406693450936	8.11651357871732	7.79280127418078	4.63750405691591	10.1177134299089	10.9877025755324	6.02752981319989	9.09704244239479	10.8639322495774	11.0097186821912	8.25611919212093	3.37144022278092	9.55521247855513	7.65281466727136	8.40606294096876	8.01829832334889	5.118083583387	8.65440865070667	1.63262915583114	6.63761510704145	8.50414927350455	7.89766364999594	4.99207626251361	7.50089347096776	2.99052776888017	3.75038447034681	6.87598287198943	4.49739515559318	2.81575322779094	4.06894640286025	3.38109251894044	2.85171836604461	8.0771738765187	4.51136601377271	6.82163400562094	7.59497342967434	1.60183324530131	5.28047056863802	8.44658559158112	5.97610280654559	10.6632581432588	8.33417458882885
VDXIGRU_272219	10.1953184505272	4.93277452796194	8.20388329513161	6.94556281750775	4.48810411313301	10.4737322257068	8.66112936925053	8.15205708921336	7.85957100817028	7.07908580967729	4.94418428350203	8.95150682639545	11.3491796499065	5.67601301734396	8.89166573077252	10.8935819228229	10.8792667279159	7.06407308470854	6.57540998301036	8.74813611233632	6.73362540811027	7.20304414312622	6.89882699823003	4.91153556095904	8.56997013450606	6.46361381825586	5.66669733783708	11.4997403090776	5.39942106659389	3.97896750141605	7.89944927066821	5.62150123251577	5.76439786357812	5.40912286260638	5.52759666598789	4.45488808961777	7.51739617910479	2.42544153265737	3.28952954703622	7.81210717138491	4.49077851282105	7.3971632369393	6.82471492443489	2.31517928248409	6.25436380411429	8.18979111454489	5.31534023760859	10.2188256126031	7.87173588868324
VDXIGRU_272823	9.70780914867789	5.68380756712413	8.06193212205074	7.06115404010072	5.64308442034303	10.1301715289175	8.29653527972505	7.38172139793278	8.430245986144	8.30495002563861	6.34729145722038	13.0146765427033	11.1264935189944	3.28641341828677	10.6560327367507	10.5898104358323	10.9860287407648	8.68751420657793	7.53571870284004	9.11597805503636	6.8794620855098	7.20771488478986	8.37208229523905	4.48467634736562	7.82005509971435	5.67665900216326	6.10573379210894	8.65227358169637	7.28963119783866	5.8733301207502	7.65993866515019	7.51279686021485	5.7563456149248	5.80702544320685	5.29081239109974	3.48521272142841	6.36287018897927	4.4861201760088	2.77833448088686	5.30235816711556	4.58910967414303	5.68261006407321	5.4665681788598	3.84955072781506	5.56052983936868	8.61194642176397	6.00258538489394	12.5556845369563	8.09947595211372
VDXIGRU_280328	10.365195906353	5.08651611435018	8.42312527505021	6.81740805522053	5.22160786973096	9.85853075933978	9.31972309899505	7.97887246289374	8.34370585147926	6.60872731204279	5.30479057828007	10.5209749833311	11.6207009178497	4.99986236816376	10.1241311379253	10.4069398280942	11.0672422549606	8.86561734316413	5.65691763682043	8.99951703858479	8.17979119673081	7.60572732590099	6.27687390062777	5.42308057403521	8.30460099985211	5.61574011354441	6.47394721711603	8.77056310124224	6.52937175198727	3.89311746413234	7.81277757960508	6.56574731257256	5.02017079934569	6.39551426251612	5.84123988801417	3.62673747924043	5.7849798345399	4.9311639678693	4.54479728045027	6.00258001719217	4.52424277601708	5.4393711018666	4.78110930900271	1.59027726431795	7.99153619352178	8.41615456261851	6.04500630919582	10.9967488586577	8.76844628910988
VDXIGRU_280352	11.077453311206	6.57956380160795	6.13942025881577	6.25227112511606	4.50867758453246	10.3262668673546	8.23998679259456	8.54664921183978	9.30163544065894	6.4319764051082	3.42758106912539	10.2476494414762	12.0158836255653	4.56291021346274	10.207750260593	9.62129297467911	10.7656591235419	9.27865695043561	4.81926412287305	9.4870743347946	7.88397830878924	7.51370230251881	7.59313925302103	3.58970421527182	6.81093729650184	6.11153979271927	6.23187109776708	9.84010652692835	8.05939815590793	3.97698711239316	7.62428705980677	7.84031743465997	7.2160958545904	4.94130811291726	5.04323144314444	5.57804459541352	4.95776450965354	5.80119728231174	3.53557904330877	7.31086766317088	5.30079790444811	4.49938114234787	6.09954618489795	4.07281307174674	7.47512121324349	8.5183330625559	5.88975231992795	10.0503478473249	9.12603811100088
VDXIGRU_280775	9.5980990226183	5.00653688787071	8.40664223783588	6.77897111537571	3.11443401593896	8.94928367648206	8.17569912219626	8.12170991175448	7.99862192506367	5.96994678252506	5.20244832439894	9.47134242704048	11.9120415937632	5.11871100608856	9.06888859674206	10.3748693759267	11.419037145897	9.40317095473964	6.34050740790807	8.77063657551863	7.62424741015428	6.15360630303381	7.4541722659852	4.85059485218569	8.54584412743534	2.67153912409786	6.28404893849528	6.26381297178708	4.82040720383679	4.59508284265347	7.4179590106324	6.36539686588242	5.92178318889175	4.19758904564922	6.69030561710221	4.12605352507373	5.70784042902942	3.17805579456587	2.77196161570871	7.31741787762316	3.68890337221016	6.226168212634	6.31140413544786	0.912846788661092	4.10283990593486	7.19511722543933	5.03237601493781	8.2448951522178	7.72166384782342
VDXIGRU_287897	9.76320412556646	5.74327770012768	8.36979436094527	7.44414847337893	4.66551230170034	9.50861855764767	9.00631649690266	7.05687987811554	8.28342844220303	6.53697185654659	6.10035407309261	10.1958577472846	11.5798265029075	5.19583444410193	9.56308272672948	11.1819235705516	11.131897433987	8.12455870088427	5.72931715933365	9.07888964939378	7.51614125379825	8.66418294464533	7.40734287938474	3.37433414548013	7.72769753216534	6.75796868539998	6.63300043504253	9.45503434096046	6.57417705373215	4.05240915627464	7.73576640081165	4.88554383041854	6.67121819104695	6.26160796974894	5.32158674824346	4.56189315205432	6.19714076810012	4.51152806672454	4.10917400622468	7.72546071054946	4.4049576817673	7.15105242426756	7.20744512570785	2.88179518194309	5.72628689511579	8.21570864832328	3.15108768409103	11.4166945388494	9.04287990534364
VDXIGRU_306818	10.7050296363056	4.96001239462795	8.35908995817438	6.78370208430245	3.65604784340215	9.59467917354099	8.2734641638535	7.70609711842553	7.64979707072832	5.47835622641958	3.62960412878303	10.1213973653266	11.0147531752217	6.69080424208168	8.13634783220268	11.1523643526648	10.8254584007854	8.46063697597231	6.82543411944457	9.08434858920588	7.65434181532655	8.4722110641695	7.39279241081534	2.52109383589163	8.36905775121185	6.88710525995446	6.76591312071534	8.70685668021099	8.20854818270882	5.44937393783396	8.01782292605228	4.64230350944963	6.83041210651229	6.25756221916307	6.50972131734047	2.34671929811449	4.24092254425804	3.69843371012114	4.63431207692395	7.59297144102321	4.22076054071513	7.60746874708978	7.30666045815628	2.4004982079904	8.40446077526924	8.90269146730145	5.44547012927561	9.87450657583371	8.7294661765267
VDXIGRU_307327	10.1939306264145	5.57140563575837	7.87847327780497	6.44269596271187	4.51898221512061	9.63125623867717	8.83787875409996	8.12678960131541	8.17394954650634	7.38854550926525	3.91385822559226	10.0479336108182	11.9732218988857	5.98737491769684	9.44885861877147	10.8773822671287	11.5506556388563	8.74374558804524	4.81692441762607	9.58583283423242	7.54235797187298	7.63028985883051	6.66387954131986	4.57995100001203	8.5947529906537	6.43011240779919	5.66034527736702	8.87219904169243	5.88665657313859	5.21842100181196	8.14025040844725	7.2233425926898	7.1341476205667	5.12016145131484	5.21420307644047	3.61380874938233	4.86193873801554	4.65755446445123	3.81797470368494	8.15306891937308	3.78835273081977	7.00255559695246	4.23771080498992	1.60727105526357	5.27033350348424	8.44172285836902	3.80393331440015	10.4082340257878	8.15679851362438
VDXIGRU_307506	10.2479869050701	4.11510825220626	8.27442848509046	6.45960694362625	5.48596513807146	9.60169903114036	8.25010475891057	7.79606101482595	8.30866561978247	7.34431007091244	6.58623398443109	10.0219736321681	11.1538823401045	5.53406647373407	8.93571136656187	10.6746592721379	11.3075176659489	8.35006299565742	6.05446721481	8.74057779140106	7.05004527020025	7.95477842469173	7.5535632220756	3.89792368172453	8.86264000576726	5.72506978391515	6.60151295671232	11.2086534867394	6.03655075271612	5.61235604490825	7.80572098350285	7.20536096172566	4.44831775998069	4.59554464272187	6.04690790628147	2.63811643869073	6.62792047083333	3.55353802856823	1.82352305509885	7.21436445025432	4.22332884373967	6.27879529502215	6.98173057298188	1.7533606664348	7.58817000103017	8.51301915097847	6.31874962170462	9.54444430135794	7.67076533266432
VDXIGRU_307829	10.7043556052185	5.21329023521458	8.08841364830229	7.02566289252582	4.67759947814338	9.48013140745548	8.58387262688511	8.20372631058509	8.60780442902012	6.71584578530793	5.46812462526716	11.0067397653057	11.599298158308	5.70963627781718	9.81386460140209	11.1557211255794	11.277868876829	8.65202107872453	6.57223628158935	9.02110528571442	8.10531749843227	6.64996920541517	6.85558949922703	4.1775560110261	8.09502531184944	5.4706118455968	6.14865402037712	8.44008438602685	7.05374699894773	4.90989705431371	7.32392100219279	3.33944929787572	2.4443233639596	4.99505087162229	4.86608572075147	3.51028360173969	5.49720238963298	5.14300950572604	2.81249195084177	6.8785709614582	4.3859415962483	4.48274133355071	6.35672470428634	2.27488010747337	6.08184815401481	8.41563256400663	3.16415121827817	8.85872873996262	8.68377592137111
VDXOXFU_104	11.3886678249206	4.62356796945279	7.19397791550088	6.3487601280166	4.99693150696578	9.08237362746243	8.77578692127833	8.23974191842128	7.59827520316898	7.80014599823106	4.97120655946886	11.2867441275796	11.7049029041459	4.62210010161081	10.3502400364688	10.8506172538947	10.597246175732	8.41242235744142	4.92526546321006	9.03865369959632	6.12846651558642	8.19574005185762	7.54028973549758	4.31230705775228	8.42130890714326	7.48652364692834	4.96999181367767	6.84209007298353	6.61504170964359	4.63596973216753	7.46275085637408	6.86201245938997	4.19566147492927	5.28949009460379	5.5617480379587	2.53595434571219	5.82279084758273	5.40924893553736	2.40201349932338	7.49181400455603	4.05529208704683	5.26784343029321	3.60614343667588	1.21569031470517	4.00256572811004	7.97695058516993	5.34566759872204	10.2014991713443	8.45881453987709
VDXOXFU_157	10.0471786101304	5.09984764706622	7.7684963040684	6.87267688779879	5.00868599070617	9.43850484709028	7.41289652987204	8.24275937402222	7.75103126782346	7.57655991101602	3.76804397361486	10.727970629287	11.1482643298149	5.08393184534464	8.88698075118129	11.0667710210903	10.9333610217003	8.40172272792659	5.59185597416219	9.26109300968127	7.36607469372789	7.80519045621041	7.52207316964874	3.48538428324572	9.09444762481486	2.90031425931327	5.62326817599677	10.5148210710856	5.99893105058309	4.20979478120814	7.44635475741876	6.28275283181185	6.02834786289083	5.41784396503511	4.49028855230225	5.97059923328119	3.69817402696443	5.81388118275091	1.70367262158415	7.02634384209179	3.57270805595316	6.60658046264102	5.87087925583964	1.85184303402541	6.48239206044283	8.15243210338788	4.04415445055633	8.60387243655897	8.22651350322381
VDXOXFU_530	10.2095192647116	5.46886905358004	8.54972108574231	7.31873682361013	5.14647506365237	9.75164697724091	8.85147386434339	8.12066991885721	7.40724320847763	7.37417160939425	5.82338438063679	10.7865065957646	11.1548303927953	4.8051011196373	9.65223434480169	10.9620710586791	11.3417073396455	8.35261306626865	3.98078302917066	8.81748598094791	7.54338015611617	8.93022438224572	7.65582949268914	4.82965414405826	8.4973350093549	6.83045358369681	6.38448256092503	8.67745047484787	8.12718391545896	4.6661520574512	7.49252397489048	5.923587617856	6.91194060818334	4.60873556155136	4.90679909713124	3.2643379374696	5.15524226475986	5.83431986854016	2.48370817367046	7.87554444604197	4.37529114246875	5.86589284681254	5.5575472684542	2.06752640704668	7.19958184876825	8.15901657972074	5.22388449020466	9.76415523959445	7.80206175313349
VDXOXFU_544	9.74522339347023	5.09784093333362	8.0704527859187	7.11700598758782	4.21857744309458	9.84702399262098	8.88195037486392	8.11642163008753	7.34192680708817	7.15567015441777	6.27212100095228	10.5883201788603	10.9477363002753	3.96841568596092	8.91816670501708	11.2279429171206	10.2459458535957	9.4335967811139	5.87296003342847	9.13202733895393	7.31692008560441	7.05010048987212	6.22024012884887	3.91666116728656	5.80205085992693	5.681207862144	6.28921499180073	8.81240323129232	5.65749294569797	4.16650207352819	7.39672027757171	3.25904276830608	4.52933020111193	6.07337733770103	6.01758696720568	1.89534811224391	6.69938752806699	3.32970053521117	4.01231021276861	7.61847032534018	4.17808645400213	6.28760185429801	5.06076575835946	5.35503133964091	7.03356927787515	7.74738476232153	5.49700724920344	13.1909728627487	8.96972789599865
VDXOXFU_662	10.5732941585158	4.45807624094518	7.83219655889057	7.55065955599932	3.5960522382563	9.38297459475876	8.66498415250526	8.2048108901579	7.72966349628924	5.72342975570681	6.0290256884446	9.00594027665715	11.0572784803803	4.13350163588482	8.74838684994101	10.8261732764208	11.0418556841135	8.68994893016976	4.258721059186	8.40519512425342	6.59004451871577	8.43775856652951	7.71371294504701	4.05843926070608	8.67613597731932	7.79914195100267	6.20613921700505	11.0702379490489	5.55693589220316	4.89773283004673	7.50052062194551	4.42267332300304	4.01125128026548	4.94976405923836	6.10551587070892	5.78332752331594	6.90303669131495	3.68189466189748	3.46163522689844	7.74948924109801	4.51064568909066	4.91461150593399	5.77084289738264	1.20856786518623	7.61808833881027	9.00070957134368	3.04545094656241	8.36770482345747	8.35857328099776
VDXOXFU_869	10.1718139154727	5.35450190392453	8.33766750393638	6.86713203684849	4.91453737722517	9.60885783392123	8.92318195894137	5.46351063521531	5.59868988257548	7.05477963263963	4.40282444482955	12.2466057685932	10.9115490173418	4.98909575986411	8.62711087557439	10.9216369163766	11.9489061549107	8.58242513512201	6.90184918126541	9.53763710668435	8.53087524288708	7.51144089962846	7.32751797236119	2.91761858120266	8.34400582242575	6.12135042263366	7.05238417434378	9.50623202591568	8.54163455028065	5.74226227407743	8.14734416424527	6.81288068309711	6.52298644455873	4.43156950625625	5.75175927867311	5.03142418417462	6.85043327611619	6.23101386691503	3.00461580137006	7.42036053220384	3.51761641342934	4.96435473182775	6.28023059384909	1.87682516580128	6.82717904531929	9.05269689059476	3.94382142974176	9.80393803729636	8.803901552136
VDXOXFU_1006	9.66691123471429	4.38484608612016	7.83968915206494	7.16826991397825	4.26018702303369	9.69652136311286	8.2619736236534	7.55763114147439	7.40332648764719	7.47249130082833	4.49819642280604	7.60734337553197	10.6700273301291	5.7945368246506	9.21620024072701	10.515462117397	10.3499023564387	9.72909949741642	5.95257641577391	8.81952948495695	8.38925862566013	6.2067956887653	7.17709781746181	3.09558699343123	8.99146996600219	5.83698411651493	5.87898880523607	6.96053490012523	5.03340872051497	6.07121419151236	5.68485767747055	6.22273498489374	7.37175658647318	6.29697099638131	5.70698623749998	3.01583446775752	5.92343032069183	4.15042532351575	2.40104351189139	6.46167807090795	3.84148074998719	5.90481207954361	6.53415500552087	2.26229817040647	7.87727461838457	7.91588038372659	6.12602725801989	8.1026794531877	8.96719676639101
VDXOXFU_1065	10.3221314096725	5.4319301230699	8.28594656315456	6.86114777946249	4.63540683145212	9.28602091755296	9.18214859828056	6.9579543852073	5.4004598770489	7.71287609720316	4.75006905642024	10.2677497165466	11.4260695466668	5.5524418683137	8.03801494063057	10.7690738872464	10.8526955381095	7.81677794435554	5.71415008189336	9.69413713374754	6.90428481577856	7.8344481034872	6.61461223210806	6.12102724520234	8.79615691146453	7.32306154913226	6.78229531970989	9.4487196885011	7.07229695225639	4.97472979687837	7.38902839349925	7.14797272563174	4.88767881826166	5.68236057671017	5.86256879025534	5.41657088253262	4.01854669781591	2.96715404755947	2.95632807480381	7.94447061481411	4.56394682797456	6.37443764709516	7.53652753107626	2.93949640258872	7.38407125297915	9.03682667306528	5.47720075152147	12.4545796327612	8.38908706272385
VDXOXFU_1183	10.4739939210084	5.56466311836185	8.22867646636649	7.26272263627448	5.02639452218103	9.33104496503682	9.53561060646764	5.42118716969736	7.1026887210192	6.72990240746227	2.81626373624549	10.3292674683143	10.8239169199177	6.99818228102416	9.32924127873109	10.8319039842383	10.8007159943312	8.64179899775322	5.60280189617369	9.33410520976735	8.1674322686597	7.16173994030382	7.06964334495482	4.42867919301657	8.84857195013294	8.71001710332616	5.96306217117872	7.23863475646577	6.64992022421474	6.42628214296846	7.51005181283355	7.17325987160242	7.38565907191265	5.1618306177205	4.60114805388399	3.31700875550085	6.75279121955977	5.3517468302629	2.67801301311729	7.91939182474229	4.59241782492779	6.52513685520826	7.04182751863217	2.89139576900986	7.29504259494913	8.35119031469994	4.97195567689076	12.6942676148648	8.2952136862165
VDXOXFU_1210	10.2839177147237	4.47846432258282	8.25670380868212	6.99483564979968	4.2024979575469	9.61026965088819	8.3827788649744	8.12053024771511	7.25327105935917	7.35060095584578	4.06589969815547	10.1641590220311	10.7850866824886	4.12785567400022	8.30393216115488	10.7489667988445	11.109722720674	9.58036302218386	6.58330454251686	7.86555236660599	8.03973264791129	7.84031595095196	6.6195541975797	2.84831121988619	8.35231606099299	8.97921073332836	6.82510395940879	6.82854446454441	5.62654784450406	5.3291665080013	9.0723554274229	2.81799940969678	3.83271454086996	4.16072453404025	7.59306064059401	1.61603122820896	2.35761727338209	4.66921039664136	2.51607131742933	7.09836784584021	5.10517548465674	6.40943433341495	7.67176914146723	1.51700001291482	7.58677791777309	9.02319367010379	5.67430556805558	9.50856098024457	8.61020820891651
VDXOXFU_1328	9.67168607238847	5.99242945192887	8.73051139093586	7.6855881761257	4.01712848828909	9.57403317238543	9.3836409562538	5.4659386759938	6.8168544351101	7.56053587098021	6.72511763215354	11.2855949775771	11.1128982393483	4.36325821106785	9.50858298840613	11.1055245032123	10.6553291912763	7.92558237277578	4.51511374492029	9.79284002450044	6.52824537777426	9.06222939799925	7.21191027732734	3.70822405560537	8.71280940835436	6.82525454632051	6.75333326481566	8.88503966569191	7.27411965331636	5.11566879143098	8.31105006083724	7.2424190819705	5.26815508465736	5.70811866265247	5.20888990254311	2.96547266848433	4.05973375821866	3.57385255768086	2.91604993774461	7.18921209322315	4.79223098586391	6.69037248996724	6.00952681389764	1.46702209699903	6.57950805382265	8.91285532641359	4.74266287127291	10.6066969235944	8.02963834313831
VDXKIU_121	10.3248791083238	5.96175377663872	7.86789313418435	7.03934703755868	4.0546566098579	9.62921108347356	8.05328382683816	8.51281361520789	7.79575700944572	5.35339524108631	4.96713091430289	9.84576313367698	11.2808549901674	4.78473696631388	9.38885845982424	12.1323528104447	10.9724695012288	8.47397504355415	4.49475611326219	9.19445058099773	6.65260310304564	9.13824365755955	6.60576133043463	4.53707366869	8.10682579779332	8.81130061350474	6.45954308032846	10.0956278760993	9.12551406866213	5.46428365473677	6.61381686897379	6.77682129491722	4.6898122547906	4.35940347302904	5.63143436565269	6.09627432005093	4.43530258592977	3.46933487831643	3.99361119043858	7.73996819489363	4.42616158064616	7.37192988194585	4.6630362569924	2.34245370300165	4.76142003931034	7.98399508790568	5.38469060254692	12.0547558620597	8.32182483696673
VDXKIU_205	10.1126659194785	5.65532469120082	8.60004064174014	6.9279898776475	4.6628403757316	9.69264133217797	8.6955766085247	7.95134720151695	7.90671716217845	6.7600775325364	5.81236570385324	10.8516136538101	11.2259279548415	3.87026251690665	9.50816841000753	10.7889159885701	10.5147775805513	8.86766378728935	3.58066363398448	9.2040582089922	7.65756723356847	8.15402629460788	6.23152873714527	2.47738448308805	7.89933772820482	7.07801506694064	6.76403809339886	9.76613638386914	7.93889983604736	3.84187192511899	7.78425790547089	3.95677689356436	3.34369254069476	5.88172155348781	6.12704111484821	2.20580515448763	6.26872624502738	2.86777932313218	2.89604362048974	6.70087323369957	2.7428519594136	6.4368689203292	7.21239432139751	1.72907054722907	6.71068454822668	8.90597131243336	4.03496715212279	11.4070696121914	8.4058962931982
VDXKIU_386	10.2175406316737	3.89875623821464	8.3145828206389	7.16537357444521	4.86573525521835	10.1700207144994	8.49416779048126	7.85915439101534	7.96503895591185	6.59952819941665	4.49696972366073	11.3800611519439	10.8102968753815	5.09411271582644	9.97485533547306	10.4101872634045	11.393934387238	8.01766385360824	5.15543357494412	8.99831275948621	7.83612300952975	6.98161134198699	6.95719952120954	5.0990705794748	8.63070320172026	7.03068025157933	6.49414439645578	8.30995179263024	7.601098201854	4.14333146715163	7.83289587284247	2.41403744855126	6.0825457289178	5.96773684927847	5.82125374656255	3.07709088486094	4.4281874148193	6.7499911966911	2.15134632585542	7.02036126375137	3.32380647601838	6.4155369549818	7.01317348177432	1.65530185057802	6.95418351452124	10.6966848816125	5.55262409844133	12.7644921722337	7.91342839519426
VDXKIU_440	9.95880735436889	4.11278923442487	8.44620505965031	7.53400723990337	5.041454792614	9.83600151173416	8.83456801348319	7.40413545364016	8.34498763350604	7.28565645998216	5.68818571756948	11.7345670843975	11.1592711674685	2.93043093407515	8.96316817294846	11.4291870398667	11.4731758718591	8.29832785942693	5.6197949926915	8.6926731823753	7.50008683374605	8.05870226486078	7.35821796777565	2.28898617482961	7.7352973814178	5.23490299783691	6.61458544812104	9.3250730182013	7.88588746110963	4.86564496611051	7.62080334894448	2.63847429171356	6.42641831183294	6.20059054328915	5.60119890356206	3.29647810715372	3.63968178090238	3.15554150740289	2.52925419680423	7.03560501992615	4.03343684444562	4.85767805823057	6.32348167178239	2.17900117321873	5.40883139588219	8.38743228496586	5.27722071934232	8.44277264276487	8.07210429212074
VDXKIU_1246	9.94738137229447	4.05103024169818	8.54465668423859	5.78594614157862	3.83978517214771	9.52230802800793	7.81822854826294	7.96067501725333	8.16269656413659	7.24115003535377	6.35617018233232	10.0114850907041	11.4560798719116	4.56691863173491	8.7489500462603	10.8716028359452	11.8752053617552	8.87667505722109	3.31703711785975	8.94763277854195	7.46281215707844	7.20437578134901	7.18849669522633	4.00678132177739	8.01327713104123	5.16174830755745	6.74872246143577	8.81652473219225	6.12976311799613	4.94223499014116	7.68937492771736	6.67203665150506	6.81048389952751	5.70178122640679	5.21697410864734	3.00401515454902	5.9883021516583	4.10872021130777	2.70687425139256	7.1475194289735	3.64801976490313	4.79177494888313	5.66041724463803	1.49036389784567	3.38374734457017	8.11207353997373	5.01567337115722	13.3847480977043	7.96171773888377
VDXKIU_1608	10.4164016388641	5.17528183484562	8.04711300370132	6.76453108822494	4.94845075469988	9.85720380965524	8.30579618558151	7.67398155043289	8.03771200290403	7.50046174143346	5.86875090719586	11.5746436038111	11.1597187956418	5.99238739423121	9.46490977859001	10.9014642483386	11.2654599297051	8.8690458089771	5.8095497949781	8.96155969829116	7.35175422295096	7.08338072288698	7.142595907625	2.93791941537836	8.02689352707914	6.33891557667413	6.19560927733198	8.8481084252977	7.64440946553649	4.28402133087668	7.36270911296062	5.26491360979794	6.09936530171794	5.03936571743088	6.10936797903855	5.83010376774038	4.30336544299107	5.68995197369984	3.21171277362094	7.05658734985258	4.90140460622973	4.81967049536495	6.88730043379574	2.05144529883484	5.85485996037471	7.76381099553602	6.17813553587635	13.6113610247949	8.6367805789715
VDXKIU_2481	10.1550129418249	4.07588210621304	8.04509871476877	7.39060895776737	5.2505930502159	10.0969704757786	8.55749068657156	7.98637471532526	8.36279182992036	7.33354169610495	6.42951488260651	10.0554067794185	11.2081116088734	5.6589934965927	9.34016508005149	10.7415665014396	11.0097750585706	7.94496776179464	4.25064759413413	8.41678944511445	6.8653156099853	9.02997406211385	7.02549389088442	5.41754568392212	8.54945300452503	7.54733596049387	5.96231422370994	11.8345686049108	6.9141515486352	4.59676795497359	7.58767500421895	6.44068593831628	6.24964092239059	4.92276528231314	5.74118074827651	3.68365519721686	4.71771166792617	3.64696446193129	3.33855354675839	7.12735831835568	3.98786481588174	4.7033116961264	6.96824866537985	2.6253568562103	4.07167264342843	7.98216497315546	5.66903202074598	13.4683756590856	8.35721305366683
VDXKIU_2656	10.3956234079771	5.10373168528506	8.0270020092476	7.04365787023902	4.54414991599005	9.8295330502193	8.10173416644223	8.21512067260587	8.1693527347465	6.49117473261953	5.75922959891041	12.2037592964888	10.7827214433736	5.50563531537154	8.59015805574337	10.6009879639365	10.9760481768908	8.65990629705224	4.81775344214412	8.7106133784547	7.22285456068782	7.32360523126398	7.87566949165878	3.65502999347899	8.36237417487375	7.77296226799661	6.03100296328056	8.18917161679787	6.94270343142926	4.50960580050249	8.01954354934262	2.89459907112728	2.61768647815076	5.461146338957	6.25623573491007	2.83674169775232	4.03647999852231	5.63440613231477	3.10014723642845	7.45433969901272	3.94900070105705	6.07589746844312	6.16139669859331	2.07544289916118	6.13186965057415	9.09005782632118	6.3754970087479	9.98562015861394	8.66175839230844
VDXKIU_2889	9.4500756304853	3.81858466920583	8.864050178017	7.31424372515307	4.68908863821071	9.17928999538953	8.34084564304475	7.43796691686473	7.80198688085612	6.89088952045504	6.69185479468553	9.94638171619971	10.1609328962842	5.21249541030258	8.36378966666317	10.9655706364805	11.0286561423657	8.34198599192855	3.76309672853451	8.25509459172023	6.27614730473524	6.69203736800096	6.98816154875836	4.05490704426825	8.58526788800603	7.0393445209976	6.46411728685041	7.91840156373703	6.36348044798379	4.88230690373318	7.47133280030304	5.86935931353914	5.87055429823166	5.86373749222478	6.69351616846482	3.52535655949499	4.9985636269457	2.60965260901061	2.89353008936425	7.29967564552629	4.38866364204427	6.81501853881551	6.56344215168006	2.12967135006892	6.11257436715668	7.76333126559633	6.77107011584775	11.6508158850725	8.386935652023
VDXKIU_2946	10.4433943988154	5.25567379446173	7.98178164124935	7.33372140665349	5.53535277547825	9.98510219972148	8.65721465181792	7.28923603605536	8.06044176834307	7.70173918921969	5.96035750116304	11.2969946548725	10.8694554821914	5.56226941820419	8.50427668190736	10.9555268573789	10.7130022980389	8.82661268012027	6.32144266843407	9.30002185788816	8.16624254181155	7.32364880966305	6.7272616645339	2.29318443342075	8.19012546535664	7.49378967722731	6.25924632823981	9.48526813887335	8.12628487163897	4.9554308959581	7.34630474137699	3.74452545660112	6.97170876356294	6.03293074229131	5.79881733489555	2.76293785344082	4.27506164031619	4.14846586348764	2.60903988431333	7.36487045907009	4.90494012787763	6.55081529810166	6.42420860645952	2.37464294529605	6.49550164983606	8.74822206423739	5.7037002550376	12.0491150711762	7.78970456044031
VDXKIU_125B43	9.58602321067301	4.92375071833413	7.93096457808439	7.41959162385103	4.41911277857368	9.37065874747343	8.18180624491438	7.93079393105764	7.94566917629444	7.27037898572218	6.23631234636846	12.313898707121	10.2919022522418	5.30078597138635	8.07456975454341	11.3724497975281	11.1471976674539	8.20515196766238	5.78119664318496	8.15988464574556	7.01845375942528	7.14062913685921	6.85519208545343	4.44281668361598	8.48158220502636	5.49946457058631	5.59296879011267	8.18996556618161	7.17053207386749	4.85845019344333	7.37301019498678	5.73563627355884	4.86648440252445	5.46678041637691	4.76850470332663	5.6481745667866	6.60083979592445	6.13631567158683	2.51119366315605	7.04022211048041	4.50334313559572	4.04037401218544	6.44294768870878	0.514778633233396	5.75381205573854	7.31279752964569	6.12368330171417	10.5263749244394	8.12997505123261
VDXKIU_136B04	10.3276076019053	4.31699416724575	8.72220577271519	7.31560138934817	5.81899362049747	9.32039981412598	8.536490841358	7.91595285812232	8.14605571831158	6.47236993608385	2.94675744706573	10.0124746260046	11.080226311879	5.41151310889062	10.610548722839	11.1565048403045	10.6308765882042	8.25229559225888	3.75405258883781	8.39737490147429	7.40869216712644	8.89282134267324	5.98396583020178	3.95963685831407	8.18694011029564	8.67363740770219	6.37083003516101	12.141556579116	6.89566826168577	3.91069223685502	7.83416356721019	5.24315383102997	6.4123809414145	5.71217469237795	5.02413525302797	1.12578220329668	4.25274408699478	3.10580543040118	3.127735468133	6.68231776667054	4.08482206360013	7.21237576126647	6.0422711411306	3.04806313380525	6.6401592623884	8.32573683491607	3.12502317015718	10.0933524181599	7.65310219846426
VDXKIU_144B49	11.081484055226	5.51910047933522	8.37936854246499	7.10631785187771	3.96815819584015	9.31083740023531	9.04968497054151	7.99913356889498	8.10941761255812	6.15815423564728	4.00112763462237	9.75962631875145	11.2095487038526	6.06441185534368	9.03598212205514	11.1325709926203	12.3935219747009	8.1514229116642	6.15592007257748	9.21569105221948	7.69623558724719	9.35828561446151	6.05974515232351	5.30328370412105	7.93427118925346	7.52461080248808	6.02882590666384	8.1621767659834	6.0881562754116	4.43465787988359	7.31348999679567	5.68645523541252	3.22300981930155	6.46690704131895	5.35354539851615	2.8080490244373	6.31589133107756	4.27921670869259	3.5797112231401	6.36871032618186	2.57043917841684	7.66007421329613	6.37806826386074	4.37922898800939	5.0947253649297	8.1082392800435	5.80133977019443	11.6214027596927	8.07134705486877
VDXKIU_15D6	9.93201688194623	3.86118788584185	7.88592764207766	6.83400398397337	5.54373068740419	9.45249260723313	8.16880080361052	7.3794787681379	7.773943139851	8.36604563196458	6.53127302223892	10.7407389195284	10.4845849449896	4.04638979744126	9.31814737624614	11.3303430767914	10.708967040291	8.61610439695271	8.25466504715539	9.13494425783194	7.57592799630851	8.76049690936745	8.16377153686809	4.61912244505891	8.01027630391054	4.44738683733383	5.66784716025832	8.91113769998628	7.76534403666824	4.37127306080338	7.16302565104492	5.7018056308102	6.12768556930462	6.04903778825882	4.49928228903041	3.70529956478698	6.04906456321976	3.25863522735978	2.86052605935336	6.8867471907116	5.03814972440591	6.62393599916722	3.18814098054088	2.33513587311692	6.32382645949955	9.02281069813307	5.85892544764243	10.6522006505151	8.86413408581586
VDXKIU_15D7	10.0271692333247	5.13571189699671	7.50288940376399	6.98262593516916	4.28225750812772	9.78109864001224	8.47737759036305	6.64915365634643	8.01703106673748	6.51989048728536	4.39276490707596	9.61691945260192	10.9663947056914	6.23267855560136	8.6928612229957	10.778378150613	11.0009865453963	9.16038821017329	6.91515510048907	8.71969616881014	7.98693805320572	8.03687091964491	7.39078239744465	4.03500899798765	8.42544421386584	7.11742888075125	6.88808487426692	8.57235070270405	7.06495928384434	5.13379474986258	7.90415241056638	4.40855054741685	6.14074635056007	6.07206595331873	6.42041308200021	2.24990471157497	6.13424881448322	3.8245593774866	2.52033229234293	7.22344827021246	3.70959588737176	5.12104313149085	6.67598152542792	1.81917137415678	6.26702782932008	7.88886366107957	4.41140589222643	12.3075955981851	8.03507155164935
VDXKIU_15D9	11.4266259150275	5.34524352848169	7.75332317386046	6.57756346853463	4.14652013093515	9.51088919359919	8.79918862367081	8.052305179302	8.04642252625483	7.39241885302982	6.54517647289391	10.6673143108007	11.2661406019897	5.92884965351122	8.71316015526744	10.7778081187618	10.3968037844534	8.89622464316539	3.98063012646299	9.0060270708353	7.33275741452533	9.11726321128012	6.7734937877511	4.22031866963676	8.88668732631023	5.0344446966752	6.10585034901794	10.2148611164677	6.15027663570917	6.2047900940417	7.51153253135743	6.7061645308859	6.34560756382269	3.87250425706282	5.13209348372692	3.93531723790495	5.40846361529738	4.10499727019768	2.30068254107394	6.90249427197681	4.78795248369558	6.23043849599371	5.28740061666007	3.47566021013184	6.33848004198093	8.06007735160629	4.56737611226156	9.47018880025814	8.30619379365203
VDXKIU_15E2	10.9077592690521	3.13698234844197	7.77431792007778	6.33957091703674	5.19506972720289	9.17913877069384	7.63142497079745	8.59093430614253	8.5653296351199	5.13092793939705	6.18412226931822	10.4984943547925	11.9635070135615	5.84493201851661	10.045905506801	10.1676379260279	11.3815143843248	6.8363225638248	6.35102321464754	8.74214007499557	6.48383987215309	9.40298010620785	7.39638333975061	2.82849340493254	9.22813733272458	5.8318980290386	7.16733361414277	8.01952260749651	4.95392136346391	3.32241592142605	6.71227825714906	6.15391853719822	6.57966004151234	4.75951030909501	5.00537085602019	3.61765967256014	6.522115486876	2.68512754184383	2.99155631400008	6.33836295627754	4.56380267253977	7.18541888201784	6.11232111975402	1.41035317059671	8.75059783853512	8.79785142916058	4.00705457346717	9.9271544065587	7.6463229322264
VDXKIU_15E7	9.39946390465004	3.91490468701396	8.91261549299411	7.58872497574543	5.20787182884741	9.80144268906879	8.99041405453303	8.47906997523918	8.0091054244902	6.34737166569555	6.15261288937461	10.0691286490305	10.9579679428468	5.896607549377	9.14600760963824	10.8077199138589	11.3845127729697	9.33517982087634	5.41024049132264	8.73195011575148	7.1631220520963	8.08552726864057	7.10976050147865	3.18436716818561	8.84723424661805	8.42350420987802	7.49002888109973	7.96396607892505	5.80637668092107	4.37765533307162	8.37150900767506	6.42609317851464	5.5538514030902	5.57506394728242	5.50168203019891	3.204738394865	6.22672590183819	3.07829825155007	3.17611893363641	7.74701502490546	3.83753125755643	7.62375572911644	6.35894269837283	4.5150187684859	6.76286087242799	8.41789099532119	5.89272982865761	12.6621616909619	8.04826673668154
VDXKIU_15E8	9.9790733056251	4.29415513393202	9.17657140921225	5.24199595820889	3.14331164156964	10.2970902233965	8.82945111208888	8.20979072362001	7.9732719550498	7.39705417501158	6.58813234298516	8.7622424225998	11.4293017819459	6.54457620754084	9.19096066732205	10.2985759459122	10.4003235205221	7.90958401905876	5.50572333635554	8.88427601753529	7.80649359855346	6.59270512445108	7.62688376172181	4.29924751842327	9.67403939559222	6.47497312822109	7.23015632699667	8.84496438058758	5.66286723260441	3.81332625023255	7.26724048357107	2.64529346201607	4.90922190409982	4.56135423923125	5.40412105066507	2.51165551799905	4.34618084074278	2.95358204586631	4.46737407603273	7.06031778281352	4.96544788632114	6.70116550958333	6.40421896616843	1.7112052543453	5.54933074396938	7.85114968207091	5.37072447642939	8.24018718269496	7.98879164921915
VDXKIU_16C8	9.78893607416159	4.84723002449867	7.56759762600287	7.58672228207486	5.15063384352536	8.36152900708195	7.89464356134833	5.68295731331043	7.33794833811205	6.28043018759162	5.94025648621421	9.55347893121644	10.3047774975389	4.70437074102754	8.47604622226557	11.5556400411142	11.2704002002409	8.7151058671999	3.94165696481133	8.22953501041141	5.96501669078247	8.52053386523346	7.28484637401706	3.03590033239695	8.74132362408803	7.6316673550102	6.94309840158866	9.10518572622085	6.05504393985893	4.6307398302704	8.79884798409801	2.6411330417724	4.80278033735638	6.07474975764874	7.27866887775019	3.68863296274709	6.84458585415936	6.83488811595582	2.80284537624292	7.48125662519308	4.137902065562	6.27526968441426	6.95324589905906	2.41675749961732	6.94754444107162	8.80800751344522	6.13320390780096	9.78867748178479	8.76620172324435
VDXKIU_16G1	9.70392924592299	4.16459447321088	7.81952376618947	7.07407328130436	4.74455732686654	10.0327069237194	8.94073558175466	8.59188214633939	9.06111114552286	7.96998232700721	3.21168091797676	11.3518440675177	11.4834866176664	4.71128221543206	10.3206729536273	10.6941106161522	10.9133703272396	9.22900361519509	5.38919998595201	9.66814616123999	7.84342730238929	9.08938650977274	7.51482000827278	3.87671181410076	8.3048821916401	7.37425696345529	5.90950929082391	9.10803428998228	6.24200145171506	4.31899126891185	5.76007649785178	3.8722868025773	6.30624168841986	4.78471638889703	4.9489148642777	1.83986828210433	5.77548156283882	1.98432759418006	3.76491432186497	7.06059092483932	4.14012381845939	6.29161725263187	6.43616504638921	4.10015430123297	5.67376731918079	7.77748968635503	4.93688263233854	10.3601131733268	8.57849231825844
VDXKIU_197B95	10.3566287960438	4.98402663836152	7.00861452548214	6.78912649426278	5.20846130621218	9.37883873639552	8.59639725718698	8.15237228760027	7.70265936437147	7.30414233242146	4.36108810257462	11.9653542003034	10.4942669372503	3.66132593641472	9.11110410728621	10.9066327377571	10.5374756728517	8.70013490230774	4.892410191457	9.47196680932512	6.50657212560245	6.98981447771235	7.6146830582423	6.11900006280904	8.05409816429588	7.36096284018077	6.20216938271338	7.21626991606331	7.47815389479088	5.06996642614748	7.14720116374501	5.8116319574184	3.59537455745085	5.29521503392813	5.29936843086755	3.14163685547017	5.63793351692413	4.10442869629396	2.0187318805205	7.69597133688514	4.29053719152432	6.67723736027947	5.6681925689443	2.09008761837549	4.12681359288773	9.22319202803059	6.16270774241725	9.39683353579657	8.89374887839129
VDXKIU_199B55	10.0647365274485	6.62643376309267	9.0108582022278	7.12106014646013	4.77188946213525	9.98114182541744	8.67949771376955	7.92217758299572	8.09673590555918	6.44856281283903	5.75639046808143	10.5209801009269	11.1231961666424	5.72356279393453	9.68760901860981	10.6080350744531	10.6875648323538	8.60498003828467	5.97638852811202	8.88413110095804	7.36991050439221	8.79062322635647	7.00365594438986	5.73763668178742	8.23723510287342	8.14911944253021	7.21347383588592	8.60863115644509	7.20580444807822	4.30372329865091	7.58651135050341	6.48313711285704	6.58768346605179	6.73029640129208	5.55172722614959	1.74446995972517	4.91150327714023	2.60798011388728	2.98732900069481	7.6095991646121	4.58968464787668	7.0723791684046	6.74697496350065	2.71028765259793	6.33495962591228	8.60485810831834	5.39442793395364	11.4431527725762	7.62831148404307
VDXKIU_220C70	10.7544187314508	4.28570823738778	8.58123512435384	7.35578076286708	4.66145497605535	9.25148785428545	8.94224365593795	5.77531053191605	8.54807390072409	6.32801821332582	6.47008366648846	10.5392896188704	11.0004440144056	6.12701024433514	9.24763375898921	10.8497491370543	11.1940457719524	8.93950592447044	4.83138620950661	8.69338930636778	6.22601988278454	8.19028892952144	7.41079390033412	4.21278344873139	8.07346360028739	7.08052039861667	7.05527439753954	8.54860541755981	6.85913188417821	5.44039275681104	8.35587593091701	4.95243441936949	7.44400922751657	6.84509142509754	5.38634438517645	4.03409235949507	6.8083041659252	3.51580333091733	3.35392913223729	7.55773140567425	4.54688767655503	6.93563723103495	7.08236253666436	2.41298432792448	6.23226699146726	8.52378362198834	6.85965651314123	11.4813978202935	8.19861458487031
VDXKIU_231C80	10.2940303004427	3.86292737503138	8.30264097354808	7.58360252299659	4.35626437349055	8.80261996763734	7.28039891276381	7.46287419008004	8.32452723496	6.22951854194185	5.67115996566593	11.1647465099834	10.4703004586019	3.500384065627	9.25672709534208	10.9432797158069	12.2766454787178	8.97989700462414	6.45237122118324	8.94863080204547	5.62951803273269	8.51925923887509	6.83620609222157	5.98795225802848	8.43671168094741	7.3619294814344	5.93457957635634	8.27458759395527	7.80387542141666	3.81760522804958	7.81203308239439	5.58301427214259	5.40721955103161	4.7397229472781	6.04650602470761	5.13852631421762	3.21636797166121	5.2492854441494	2.6414649569593	4.39510052507968	4.26073417568322	4.59331369964323	6.15789849517416	3.21917997030608	4.42919736410883	7.91278911898683	6.32031727848783	11.974886625713	8.83045257182139
VDXKIU_247C76	10.3292835162639	5.49723197750485	7.47860567636821	6.43558811622873	4.88505540609631	10.1297215788327	9.00243497212023	7.74246344373943	8.44643739833876	7.2921276791816	5.75108972774422	12.4702054161938	11.0081380698086	5.53127997022392	9.22924870517786	10.7866784466197	10.5187386728999	9.29138991687352	2.16282699149856	9.23890693926263	8.08261994285195	8.8218140677181	7.18030819623503	6.28448574546574	7.5299683120115	6.08758635748481	5.93255870677766	8.80480682860467	8.89874157835504	5.09363323799647	6.98299865418121	5.74332188814849	3.5532140861345	4.87142451384472	4.92623023934559	1.90294825968454	4.07006756360476	6.38527815637183	3.25348042532846	7.29901653339841	4.36960222339317	5.54239441054788	6.04588849727485	1.77778938567434	5.72363611365674	7.72891753765655	3.38270189685613	10.1834450690791	8.73928046431211
VDXKIU_248C91	9.78078924470512	4.16826850278868	8.21463246869866	7.2930813194146	5.00308723082046	9.00819786782553	6.026889174385	7.0217846068149	7.3039746483573	6.19758929899383	5.21744449091742	9.33482182569052	10.5491554131902	3.84759726508646	8.95716853615935	11.3035016293023	10.7793204916628	8.36105362376941	4.28006012789879	8.34306796952776	5.94876845081652	8.28776709818566	5.61371976524299	2.54503393326848	8.31354107406941	4.42910961064177	6.31084968137329	8.70006797483237	6.75242403112222	4.22653110415544	7.92562846659042	6.48297230180948	3.44433438704846	4.86163664582593	6.38635665204931	5.68531596980343	6.33575799668234	6.78607717332596	1.84969739775585	7.11274110214076	4.04602424028249	4.10274285052431	4.44662631237831	1.60103717490436	7.36949705789941	8.29537161358548	4.4609571694703	12.516403328606	8.55198611435182
VDXKIU_266C51	10.1702513755213	5.10380704359624	8.63016428876948	7.04816221515016	5.47056675102373	8.70693125070026	8.68239664267174	6.74369062802488	7.22331521600692	7.3208220319966	4.652920931889	11.3687659500475	10.6622769500871	6.90610416814946	9.58884680959549	11.0706530673889	11.2807670971332	8.95800424422407	4.63581092419711	8.74356767773892	6.75595466700308	9.04335614735083	6.15897693023305	4.94395453804688	8.75442306163155	6.17539123668	6.4963967735363	8.79161556543622	6.78563674087111	4.75585084353364	7.0004173308179	6.8435639096936	5.60510888937809	6.23035317318387	6.64174607368989	5.92078944235145	7.54053128642079	4.11839915194624	2.51606462588527	7.88130429160898	3.90159228526325	5.2768606295578	5.39814940758372	3.38333982271072	6.52052051142941	8.44764572618018	4.92845299496065	9.9292406828554	8.45420194456108
VDXKIU_268C87	9.69369491434391	4.96087464812239	9.6917467539449	6.85520101070984	4.04159688699297	9.20446363331391	8.57686903123077	8.80364543374392	8.87316118949427	5.43726778556442	7.32078581985353	8.0230935018086	11.1409196707716	5.51551390149459	9.15218750270425	10.192802517395	10.9152855474014	8.13612039634643	4.2824843119626	8.27709316620012	5.71771234060579	7.36018147268885	7.20528542869566	5.7594849044591	9.44424652894951	5.88769291298611	6.18121340715202	7.72057791662871	4.8297223347918	4.30059112115462	7.63827663320823	6.69328905197313	6.26589392367125	4.68428714904592	8.44942310331639	3.43422028801649	4.01220670251352	3.09227348330679	2.26868174946831	7.90615127900139	4.98002228690958	7.00613974313301	5.58792416687521	2.05335085858934	3.80466422137234	7.05829924453479	3.44693789631133	8.74219847383103	7.87024655774283
VDXKIU_279C61	10.0820105613783	5.06591682026134	10.1042265420872	6.22707759889219	5.04418869099729	9.19577928540673	8.54135942891193	8.49110610538988	7.66574897646722	7.86453138854117	4.01737018461545	10.5686114671021	11.4456987301115	4.55800555609865	7.95277551511656	10.1584113401948	10.9025318928884	8.23961924934758	6.0166848587543	9.90322802442898	7.69607038518658	7.85169410600667	7.95354651133944	5.8551476816565	8.71301161266959	6.87331932425661	7.00262331821065	7.12581968263235	6.09450381452743	5.0294110000461	7.88432660099457	5.60946854146682	6.09240212956842	4.72433122315145	6.69150122554271	1.95685603249638	5.69350157627207	4.28788631097123	3.54708974031485	7.19900523996786	4.33161908314985	6.76110063982389	6.1575774610087	1.95137504527284	6.52585588566607	7.76614895488078	5.40429008180182	8.43563005836732	7.70389500831089
VDXKIU_27C4	10.4424837613857	5.26355673586675	7.78587266975171	6.7095013342091	3.37184786272323	9.68313992539745	9.13619004937767	8.37984584720117	7.68704575395284	7.37590086973881	5.27081230970897	11.5898111057361	10.8839892827252	4.46661365962569	8.97627881677686	10.8876269338629	10.9666169414696	8.86894105033214	4.44560564798529	9.57129766391362	7.51494772352514	7.71441408743575	6.2928101447394	4.29198149328017	8.7960155609774	6.36838947095621	5.83992115214583	9.20425312180734	6.7438869775795	4.50478394537313	6.72722745902186	3.43689342822506	2.71720223390271	5.30116636790607	4.27542034935759	3.1017441500165	4.45017695252244	5.8328967799752	2.63349135013938	7.35047249566587	4.91964114012608	6.66118718466516	5.34333534389554	5.45571540786928	2.76357265249517	7.59996709338815	4.15540462941984	10.4026790102478	8.60159927610018
VDXKIU_27D5	10.3315350062129	5.89638500494165	6.55317732282023	7.32629100889141	3.99949030014851	9.92550834122706	8.993804129322	5.38332962108274	8.90536847784454	6.99969011211767	5.85770180456365	12.3731663077533	11.0345761127119	5.26948963779062	11.4450640680745	11.3801921269206	11.835127548203	8.82164826604413	5.79421757978234	9.66582699269854	8.1356680787205	8.58246591284473	7.97378678759491	3.39816914333356	8.02764434500479	3.47803952005751	5.63253920483171	9.33764523083713	9.39952580951092	5.20465353613835	6.45165677342951	4.54685840560435	4.09410564632268	4.98681355533914	5.30921378529631	3.48757421162874	4.50849590071489	4.55719762777586	2.93365091053619	7.51562493700673	4.43998574749604	5.18755104265474	5.18740998573407	1.8135779719591	4.18897430836571	9.91449061976617	6.11436347267066	8.38549574546131	8.59687914460396
VDXKIU_282C51	9.99407099074657	5.14177070479896	8.74295319446023	7.40488552414994	5.28963396972364	9.10524296146518	8.75766489285923	7.72109741433262	8.21713466031141	7.47324162540722	4.81944425570584	11.8101062253065	10.7027416427419	6.45351125502102	10.4194073842928	10.9236559445687	11.1627703532248	8.67219095843145	6.78162414791751	8.47624294181437	7.93447870955766	7.73606471286953	7.38345470627101	3.29176336388597	8.07207366842901	5.7937315763997	6.58579954883254	9.46811208848543	6.99185403048834	5.18567481011562	8.14115358959975	6.41330372424682	5.18662777724263	6.50451750353293	5.63920919871609	4.16866933142374	6.28219635472081	4.9691857349677	3.96559747615707	7.42607351857643	5.2640927753723	7.86310576976355	6.06712447259703	3.05725735741932	6.18140483597944	8.5987664950635	7.36393757249991	11.7613413800479	8.28385403914097
VDXKIU_284C63	10.4393473021951	5.47208431350181	7.58384193426831	6.74984286350373	5.06767019481105	9.83256171810797	7.63523680686602	7.77762448661707	7.92644054183005	7.21991474388224	5.84183077001718	10.5795309436612	10.7660880305877	5.75602626697487	9.28860178154735	11.0864844537469	11.0721841584247	8.04698443493715	5.80455878474019	8.76354893177655	7.54683897371691	8.21441406335175	5.98009174421305	2.7775885782221	8.18040985557205	5.7690582822222	6.43722411253307	8.9235595942303	6.79534067001967	4.67627339078529	7.72777157102537	4.47517096748336	2.7058967560513	6.34400279201799	3.48989546668517	4.67146630545183	3.63672547877828	4.46195233385898	1.76949725880953	7.34809615427593	4.23220631957008	6.61736979469059	6.12611639956608	4.27834403748305	7.25652337211887	8.16085599918886	3.46957547991725	11.0341598859302	8.44100382733422
VDXKIU_28C76	9.76651102299016	4.71842859753911	8.49265419125163	7.74877426513188	4.40014036821493	8.99108941421093	8.40374736480015	6.60742219927997	8.13381269523734	7.7716029519018	6.78686692136251	10.6435256162571	10.8404845919974	4.98259536849165	9.75011315713513	11.2740258896637	12.2855758352683	8.71533725796744	6.10781401058366	8.15681571026889	8.25221660991674	6.88437102039532	7.02206935088937	3.9510113551544	8.38064152695302	5.34682996572235	6.39576556852836	7.98301315678252	7.33966108196341	5.63175910073388	7.82171121920359	6.67572014796561	6.70663802196285	6.88256888817965	6.16255349334575	4.70801203478922	3.91289727708069	3.73168397093452	2.7484509997035	6.53060794910779	3.63927074389172	6.93730729089164	5.40865457107016	1.93033587422968	5.61888284449299	8.38171034966231	5.29036283981717	11.2358710020843	8.32314091295636
VDXKIU_292C66	10.4678820872389	5.69646433667854	8.85439938126883	7.30810622716594	4.62989923962003	9.77234351332496	8.95010567661765	7.21370134849343	7.63584300508463	6.96211929603427	5.40195294779548	11.4686870252644	11.0701317638519	6.20584418979898	9.19202177018019	11.120271988574	10.3001268428301	8.52173485624419	7.2213147905688	9.70393842317058	7.68369412796023	9.10421783745715	6.82241068765155	3.5547807795797	8.3497524343423	6.55834529175551	6.6277061114252	7.63378790630039	7.89608483604738	5.49038369224557	7.9775565232785	5.70554425152002	6.83173880839776	5.52716099142674	5.91426213914171	5.78063182951	4.21506488580618	4.68367496183896	3.13978349187005	7.4698795781073	4.22621422616267	6.96740379263323	6.53094933042944	2.83248387811365	5.4387697434743	9.02762609626479	4.23857058552477	10.9024231181532	8.43738670563859
VDXKIU_309C49	10.2140192069436	5.10585432395377	8.59999817145648	6.79995249548636	4.99385853585832	9.44322695397111	8.9879109142864	8.49329634097818	8.16618655369769	7.18536603543965	5.45231465457534	11.0313996409376	11.0417766804952	6.80895148675557	10.1703534825981	10.6967452681328	10.981556008501	8.37050162640388	3.56003390167346	8.90845830411519	7.57124008475719	8.26618784693139	6.85879648750645	6.31884865170873	9.20685425063747	5.74863373044394	6.70731289677009	8.14325795062169	6.30682922897383	3.920374597826	7.76633183489923	2.8410514748564	6.9461694977998	7.12358687597948	5.8404466102003	6.49310557368682	5.42168078741938	3.26169300022503	2.74933599156048	6.95015201686652	4.6452168920786	6.48021643620372	3.47863577743329	1.97918733214837	5.81516893177334	8.75535840647869	2.99702918933628	11.251455975367	7.98244333638483
VDXKIU_87A79	9.66941707428263	6.09192242229474	8.87396673879969	7.66698151202752	4.68788031974176	10.228114343283	8.42465002305341	7.79333197751602	7.45109439996843	7.06390306645932	4.74921746747527	10.7203847426924	12.7135911305982	5.66943210400813	9.62221781749413	10.6849009010323	12.2087887446475	8.55399710749689	4.10830997055719	9.14960783247249	7.02923554068771	7.5929732223365	6.66946858899872	5.85077851318178	8.36072639686258	5.75191683467795	6.6893026001409	8.67656158982215	7.01361439344533	5.11167737019175	7.67743894679461	6.07747081299439	5.35858484339988	5.8396819512377	6.84722399786007	3.03636769328701	4.63046183358272	4.82198327452339	3.20350705459576	8.00451453355787	3.60931492974358	5.31175597918073	5.86603491482248	2.31819982558742	7.05208705657796	8.75339706929136	5.53106003603736	10.1514198992646	8.16108069120679
VDXRHU_302	10.3394823137076	5.64718684658044	8.12763800910126	7.07352457090092	4.82045789759625	9.81733291898181	8.08009504374913	8.13076877049214	8.74934634807968	5.74429173326788	5.42021551929468	9.86702846437954	11.6597787020275	5.25228213935238	9.77820624877338	11.3482856076708	11.7671737965184	8.40836371627687	5.07048485972502	9.21748375923925	6.2064594758807	7.94640310618935	7.15075296809632	5.99619540835779	8.49945268265985	5.57453645447871	5.74220092097394	8.73976596335337	6.26672418351123	4.55136712309744	7.32095624796707	6.36630978984485	5.73239515142362	6.15390776649296	3.55434059680342	3.804256340113	5.9604512815911	5.59041273195458	2.08983109095442	7.56428783113756	5.10279325272246	5.79763572584016	5.76475159229663	1.67315538197501	7.28584933413225	8.3305812068461	4.98469752757054	12.0483106424238	7.78448668143026
VDXRHU_317	9.38147947252124	6.36841693727382	8.91124979393311	6.77319423852974	3.73289504977043	9.83290527088032	8.73468878572598	7.93752907078846	8.17872782596404	7.71187415968288	5.31942170296498	11.1107275308109	10.8579471829368	6.13344524440242	9.46436981337433	10.8766422581025	12.6239518391344	8.73300574964705	7.04622525456072	9.26694587170492	7.72281183914618	9.01777186681314	7.28014681761846	4.65699167886033	8.31810030428053	5.83457436151317	6.61340767348183	10.0753960665482	7.78304079548552	4.87447258776164	7.78479816861137	6.56488442642029	4.86941559070461	6.23883979994267	5.51118230892877	3.39309266899536	4.64467818393816	4.08887087080098	2.9771101293808	7.44380504783516	4.11401439017149	6.76183093861513	5.59824771391051	1.01501847219509	3.53585464736737	9.42991471564572	5.89994163400917	10.7539183801228	7.88487394998427
VDXRHU_329	10.4456930519575	4.98507083793406	7.53578287863532	6.81513381510537	5.26958369112329	9.98119197154041	8.48260660769892	7.45488049592444	7.78570003775588	7.16556281899542	4.53802312328271	11.6744927091281	10.9698145071418	5.64941293571593	9.49842343700161	11.1083325567627	11.3225304700668	8.85751522198018	4.42298633132399	8.59682240880018	6.48665707521845	7.41860570642063	8.12952905860814	4.52492933908281	8.19098174277783	6.12444404586234	6.39845857478574	8.5977961275187	9.66840542288472	5.12431236840729	6.28261616322193	6.49264967103947	5.61677838506595	5.86565949263728	6.43185602187132	5.96403293795832	5.26733051032806	3.20138901375333	4.77333610351559	8.35160608794567	4.74906979246783	5.31469312532233	6.89734484484674	1.45178847436057	3.79327360628638	8.86143971036439	4.72534501292482	9.89848306258352	9.2104806944247
VDXRHU_410	9.8626932344399	4.8141785529287	7.69919007153893	6.9803766109449	5.12914763520563	9.91545764037846	8.27076650039297	7.78007602583849	7.98812347298611	7.55731583607465	5.3322599688315	10.0073939765755	11.3723574528526	4.30180222784033	8.91642502187521	10.9810498548196	11.0609364509085	8.10571057301918	4.53354459813113	8.99433938799383	7.67990603949862	8.59139764734539	7.51669846640823	4.13752033053698	7.89429076485091	6.64991219170423	6.33532634679936	9.12899891256071	9.70288106984248	4.23785187609045	5.98794118849708	6.51611379660974	3.97192649177327	4.77904288877589	7.22483595173729	2.7552209896796	5.37354126066777	4.51145663478062	2.99396559314641	7.96769733426736	3.34806638270257	6.52398712543779	6.50207554473839	2.24645090030264	6.98246409901287	8.47129127455426	5.71475967433395	8.48677443335363	8.20138298077966
VDXRHU_1207	9.72206694934066	5.69310275541984	9.06072824981898	7.86322663208987	5.23168396793699	9.91404721120745	8.48166720339249	7.69192147888073	7.98085580144479	7.31783559892218	6.29243468326256	10.0592095947912	11.1085904307311	5.25333082724628	9.18942132758123	11.3265242052708	11.2464989857014	8.96141182953767	5.41462648595729	8.90657808591928	8.27472008680198	7.31411125125983	6.2104617420187	5.57085914670257	7.716765795191	8.2224168174558	7.25227858178964	8.98322899492618	8.3929097050428	4.6966518030419	8.23281754285359	7.96293545097439	6.12303468776911	6.67542473737148	7.35575393959789	2.84572105766457	3.28237973570418	7.3620083797004	2.55002110062939	6.62633967810195	4.56220807709313	7.16398509769146	8.37709936647255	1.82941445344657	7.04679375066659	8.730914710025	6.69435406569282	7.29369472135178	8.62909969304743
VDXRHU_1315	10.0307237927914	3.67118676128389	9.0007872142741	6.2121218903588	4.12516908366148	10.5731353009853	8.91841348136327	7.17383872759904	8.94650379362687	6.87121421141743	6.58862820327533	10.6347301634589	11.3380769427435	6.78993743816885	10.58299471062	10.6186027110039	11.0280063233193	8.24299579432521	4.41781789998191	8.52002040778858	6.79577045441473	8.46490535218631	7.60384742762414	3.67920137200261	8.51938300004792	7.99272725219082	5.86146529560672	9.0899709580855	6.69998892753969	5.35535858379106	7.09166937823126	4.2534071056793	5.19868048323648	4.50833092111689	6.33515542064767	4.95904004970111	4.17317981030545	4.06739571325956	3.62417045690576	7.65510907200956	3.70631909222435	7.67255429116827	5.30204890975292	2.66180268588224	3.1921792362115	7.81689796546523	7.01105549226648	9.19831894712541	8.35543002592355
VDXRHU_1472	9.79932922183329	4.96033924060475	8.53843289819246	7.48935171007807	4.78356999380901	10.350842764015	8.58394186125914	7.63947090639877	7.91920694419669	7.02470324607996	5.21855354984288	10.4478764156731	10.9478161458346	5.35122991631868	9.0033837926404	10.7652162595047	11.6081089101059	8.72845177593146	6.48985122894668	8.5845575039603	7.27498316846439	8.8422848371988	6.33546637865173	5.58856073379396	8.12318991192377	6.98478087834605	6.74930556406287	8.88984864871626	7.36280452636149	4.808492209594	7.12871894694785	5.9849759896998	5.30504158702198	5.99500494990184	7.20813537292999	3.6512531107415	5.76121678357321	3.27513770398882	2.44476051759215	7.47592228987222	2.85579433296466	4.58746791685179	7.21382237266613	2.71983014820065	7.89609185959166	8.68418930754089	5.92530434244074	10.7793769461657	8.07247866657439
VDXRHU_1522	10.1545878367918	5.86105339696149	8.13415929638937	7.26528020838763	4.51299719930011	9.85020206059964	8.6626081776271	8.0655495859793	8.83756528248555	7.3627137954261	6.77615389805694	12.1053787967954	11.747683473859	4.38224908752011	11.4036554415293	11.5172448155151	10.8104233810591	8.69680437175355	5.19261599213832	8.28923915840551	8.45678695412716	8.53018811857841	7.88645501012631	4.35043258783357	8.11874478933706	5.73450662285473	6.30052348905371	8.9924361965465	7.5374777608305	4.45249574113573	7.36305666321391	6.73900893363969	4.24247657749341	6.65785308593744	5.13927587866144	4.83037594413364	5.95620331356614	4.10507453749447	4.37434267234615	6.6806644324463	3.68438512147933	7.07800160635054	5.80627186132084	4.61368995137104	5.79673435061161	9.91983685195561	3.96051731636314	5.93391513836561	7.80810906482224
VDXRHU_1526	9.79009298745242	5.10104488189347	7.35226373275381	6.91805101341361	5.58997469151167	9.77625427597109	8.0346200137167	6.44793044912321	8.38379135788218	7.43784658393648	6.29474040269335	11.351688240662	11.2404936423462	5.40786327942633	8.65354482137504	11.0223619952983	11.9630314808772	9.59588530031483	3.16258950539213	8.49824959156257	6.71286473974574	7.24584457529252	6.36659412725272	6.21386723221123	8.04901997217528	6.73033048181872	5.27430216294802	5.36419750923279	7.96696038426196	4.53105412989499	6.71950422759198	4.47269663521792	4.47179081844411	5.00135724984185	6.18261526725162	3.46922403554946	6.28063719190141	2.9128256348074	2.81746724383607	5.11108223823744	3.61468860688146	5.0233898021266	5.96179518857882	1.61807486816942	5.93422561362858	7.40656916931005	3.39384740953508	9.09310672624549	8.50891044482263
VDXRHU_1549	9.90388655989105	5.00531827850387	8.36072077604504	6.94685266044566	4.08697605114971	9.78060350741006	8.59724932825881	7.20492262981772	8.56338175114027	7.42860886858467	6.3054126159552	7.64290402817415	11.3088543412712	4.42387301271191	9.8490647921133	11.2141938385457	11.1541809496008	8.89225338986465	3.1901362734988	8.42120344217387	7.86951195365576	8.84475346114363	8.28141423762518	6.35062158034237	8.96802555111926	5.29349275001026	5.77632023833567	9.20700012578402	5.79233475836864	4.45192163122887	8.14380483112928	2.51802443658111	4.5632522953432	5.48538210235458	5.37098543867388	2.04291182716029	4.03991391143515	3.72986304418467	2.10049779342426	5.29541457709687	3.71499171233523	4.01297343717175	6.50540777495753	2.73943136862065	6.28543041401891	7.79904441379368	3.26608831001759	9.44445135236794	7.3246237409087
VDXRHU_1720	9.98272749239395	4.94826253696959	7.32819843974959	7.20425190380326	4.68992106748438	10.2577016533169	9.05033994696756	8.26429491435671	8.44430142037208	8.0022851899276	6.37191740411015	10.943812138508	11.7324292990675	6.59463050574982	9.6974803079348	10.7656366090591	11.677752508773	8.82179001701948	3.89198040444526	9.57665360225391	7.23085779801609	7.60483265418015	8.19842959585875	6.33971357573554	8.47061822844476	6.8447369644615	6.11654251570628	8.94155412184285	6.93703896293802	4.33387643290782	7.67082696794861	7.0808601432464	7.07207472304365	4.80393748261491	5.52968890846787	1.95775894558431	5.88102546395188	4.19339431015382	2.89895519171274	6.19931967762712	3.57765006380035	6.23524444732495	6.322805202451	2.54997504829617	5.47514792143587	8.58478493666679	4.66488214718208	8.84994952310981	7.87393051626861
VDXRHU_1721	11.9505382549263	4.86544609873397	7.02744736729189	6.39760336012867	4.57257297071776	10.3045938082401	8.50432689419594	8.65277777314577	8.16033284425204	6.47707428920456	4.50906641693391	10.6359995163774	11.7836741522219	5.06175995687336	9.75741845693319	10.8925028471407	10.7536261943345	9.04217829697062	5.732964061415	9.51950647740332	7.92127748221145	8.9735911161048	7.38258088750755	3.79059675332414	8.17491726512796	6.38890062455898	5.70905753183036	8.62530674088574	8.26637524595194	4.10923177877053	7.06864492091917	5.32180395377442	5.76956208571028	5.18781907259607	4.76303313967876	2.53264921344849	4.13548004763229	6.16554398998447	2.9103286567369	7.47969453942315	2.88827693070958	7.37724838927888	7.01091539596844	2.5200168149034	3.80726345366946	8.90674906546648	6.18656907215646	9.98197790186548	8.44128541019236
VDXRHU_1745	10.6017872520911	5.02130935481631	8.51087527797369	7.33192874224033	4.58112492051301	10.5276546116047	8.3137814225978	8.69694865385195	7.97988616580027	7.5569177257718	5.67972804307427	10.5419411705913	11.474590016484	5.52685335641025	10.9484549943221	10.6093175442878	11.0673243160322	9.55405002593956	6.40631631914751	8.77381015623052	8.0926519112932	7.98072802395487	6.58935085142648	4.26230386297678	8.24649234457522	5.46077646112127	6.3240350398768	8.44884914238277	6.45659394195724	4.21414088182333	8.46285224769863	6.02511305975365	6.40879177745344	5.68893562977575	5.84138490723835	2.62098578353784	6.64311782354169	3.7974245861285	2.48051864683143	7.5320435830474	3.46244616817255	7.01843640427438	6.24820419832731	2.05322491586225	6.0796724750772	8.58411843068858	4.31047791656719	7.85703713136434	7.69909439595569
VDXRHU_1771	10.6156682635325	6.09010528185125	7.49418071205932	7.03962744871014	4.66047596280089	9.71941137678843	9.11260859503434	8.0949047316238	7.99031697820553	8.05234597984799	5.88114974006164	12.1313007532887	10.997154687137	3.79736143468818	7.33593826115099	10.6410278311739	11.3799619547035	8.06521663254201	4.49532699493533	9.07347598682376	7.34104706228539	9.67890725193324	8.46386036830486	4.32153140424063	9.03396140039833	7.73038119300617	5.76722488012399	8.66678715702821	8.32824925085249	4.11513456030189	6.82629137125857	6.36169835475584	4.89874746510954	4.61328933545204	4.60021902367722	2.5845565763459	4.52500843053891	2.76035825349717	3.71685783500957	7.93922671855663	4.46420406939329	6.75012791970528	5.10400766741923	2.03878236358215	3.89395539408166	8.45780878121734	7.05982831052576	7.33180037068689	9.06032839275084
VDXRHU_1959	9.99470964393209	5.34384975518659	8.60740831154202	7.89848352692146	5.05931643464518	9.76923140364645	8.32114497562246	7.68537656858064	7.39127122394891	7.66828591084453	3.93451185109229	10.2710079373956	10.8744582205533	6.10550770674526	9.52344700869213	11.0824981373484	12.1280219408718	8.22117974693815	4.95362270670986	9.00758178311943	7.1774794146306	8.89023000315344	6.30187963089781	2.88490695722993	8.41542997510207	6.19739440250765	6.3050431952622	9.7243342137937	7.37170871879087	4.76208694284567	8.24256622748855	7.2751968500663	7.25154766306311	6.15871189037079	6.53156544894322	3.45987845000509	3.89747734142415	2.76951128829993	4.31527161177232	7.62501848960767	3.54242218280887	7.91197542908373	7.08105858238527	2.02386010252945	6.37069451606467	8.81979398432224	4.88742129913208	9.81718699133978	7.9449569282425
VDXRHU_1970	11.1279502017763	4.75116010585032	8.07351806755726	6.68043142422632	4.50385189773032	10.2091671133238	8.64809102470203	8.23820647233397	8.84406049113385	7.67337816887121	5.66307144615168	12.8826541319603	11.6802193691243	4.57529262423231	9.07768213414619	11.0217195626601	11.3029264872759	9.16981986747127	6.57340915061015	9.3473032895579	7.42433990180633	8.31283102756251	7.99960449496174	4.88088666622309	8.98941119660057	5.75260549810406	5.17619813354096	8.7045161393677	7.77435518196015	4.701010163276	7.23457892701678	5.58199673936852	5.4271289276787	4.24990364055375	4.99959907855451	4.49225969346781	4.89696900340086	3.31904221636499	4.5113267014638	6.80590702684711	3.69289244037761	7.18239883221942	4.76250180957556	2.38767095372068	3.1529001810355	8.86025118807098	6.24939251189301	6.93259458488355	8.63638341902181
VDXRHU_2248	10.8740547901534	6.22190482235791	6.90884508201994	6.09137681408913	5.95055671890392	9.83035850504172	8.43438685640766	8.8731102193135	9.17597566921695	6.90415532113684	5.69536479217447	9.91798559090363	11.9329300628032	3.24525804536901	10.6218956375688	11.1259096758235	10.4410084933026	9.65899564250614	3.87604559904677	9.46962377620449	8.18793765219243	8.27240781476557	5.51086439323784	3.97938286911157	7.25886400179448	7.25899821043796	5.76581655171348	9.26782981560021	7.71445800935352	4.64695473387779	5.56497820460138	6.04462581731153	5.79923198293036	3.77691258212616	2.48517843595766	2.99150413775579	4.10875764210536	3.72867874793675	1.80801923420792	7.73227024305101	4.52801106755588	7.14699378893684	4.49611145200415	1.34880261784024	4.2841641530153	7.44760617252352	6.01473588473441	8.3362590071131	9.04888706153345
VDXRHU_2320	9.9635665362602	4.80926227713661	7.71871422682721	7.1767941559428	3.85982247271332	10.5413533396992	8.49826335985652	8.3640456061254	8.21927015317303	7.8990084741858	5.69690475989839	11.0947261939642	11.2804911016074	4.85822298950641	9.48527639426737	10.9914422809707	11.0123014896266	8.79607707025647	6.6225746534548	8.80733637265894	6.48356737207084	7.96358500092227	6.3130126849635	3.66121985164247	7.89996794618951	8.10627237019432	6.17404740569263	9.08843092954138	7.13696801215695	5.47579468730004	6.65319353764318	6.95885692924259	6.89584953746899	5.78195950290394	5.03908849338725	6.16008515908538	3.97670519239256	6.23172077802342	4.42556275556116	7.76522554309931	5.05205864243533	5.41800425619369	6.51534296989719	3.65849640539775	4.40749815086562	8.11735789137842	6.14754391251106	10.2847897548579	8.29984676900563
VDXRHU_2393	10.3182827147584	5.49691303385687	7.37785954079065	6.69252447326626	4.99905539010584	10.0719678436036	8.38628373436945	8.63875399298632	8.74089347159409	7.27694828693639	5.82648241668952	10.1954296128246	11.6848588724018	4.74957989058946	10.2466726293519	10.788232000769	10.8605016283964	9.50532862146491	5.68258991735481	8.85282237602565	7.42786055510496	7.1099726165237	7.1695632500818	4.74926605335958	7.91644283367885	6.45370920763745	5.8955683495421	8.30648012935518	7.00968075042978	4.26195038415441	7.51624793684694	6.6102340615014	3.87546892630067	5.67648012507084	6.32155598944267	3.04899170702009	4.54441916800471	2.60789608572304	2.90055542587035	7.64594386513365	4.21256990530685	6.53837386858818	6.16465527869698	1.59679517301882	6.51912911417932	7.89541077021218	6.37038684875998	8.72631590543042	8.52381231392044
VDXRHU_3642	10.4756783106265	5.48272051325269	8.21443245732774	7.18913787093214	4.98161729280464	9.58200155134352	7.36364077272646	7.95311410021529	8.26282010194386	7.71844708848133	6.18671910986427	12.7735584790088	11.0007953307274	4.79740508338009	9.93052950485785	11.1890288241941	11.585272401052	9.27766074999912	5.52346815690509	8.69190093509536	6.24690683623566	7.99846429712947	7.58281829921564	2.93014623764306	8.0790716866323	6.52659022440768	5.68835237463946	8.50216469322426	6.90745230410767	4.6811098516783	8.08482078169569	5.35943579965976	5.9365768205371	4.73657569872662	4.70966191887614	2.7600697309396	4.21937574973449	2.07625808927182	3.2325401459977	12.3511194917042	4.44744427072405	5.59032017671427	5.49258972776212	1.14035525221555	6.6815339895953	9.94880748302782	5.08410411983136	7.50934563436409	8.58176538462516
VDXRHU_5223	9.98039655290365	5.61341800089607	9.02701257250097	7.58946213378353	4.94597567622467	9.89512631944856	8.37582367039132	7.16844935251543	8.58062863125877	7.19644151731699	5.27137406719449	10.4613639211951	11.2907638352956	4.92483052440947	10.2346894865362	10.7842084908271	11.1036025875731	9.35829000672789	6.81847364069457	8.274318370423	8.45737104903239	7.98909927328393	6.03183914809755	2.84229735960165	8.43912652923234	3.26598666839823	6.55071888396541	8.49893514108365	7.11956183220402	4.915651553514	8.18320946218007	5.37299167415021	4.46989587757662	6.13920982659286	7.00501339707248	2.66432433032626	4.15303028543198	5.7993098133824	4.20829257606716	6.68544312101077	3.57981594918665	4.63742926542652	7.7516240081922	2.26093379424987	6.18454091464006	8.84474624527248	5.35645601317804	10.8368853587607	8.2787765386291
VDXRHU_5226	9.66971210855318	4.7698109583142	9.0078777089056	6.93653836891818	4.63106728216576	8.91345491894694	8.24511335010535	7.99073938188581	8.13701506825873	7.59934050353037	5.00025121051674	10.0237111162379	11.4508730431653	6.09350569631174	9.63687984934969	11.093314117683	11.9388290404149	8.80320290134576	6.32287667035012	9.69774889521136	7.71374507410032	5.81307208117134	7.07449468271212	4.26691563580568	8.17909664776287	7.55015479441773	5.88074663896658	7.78562492344451	7.46881455458655	4.6001339173293	7.92061650943005	3.46544030153006	5.20329676046583	5.36645468482163	5.61694915140605	2.43892219848711	2.14077274084869	4.18254536318458	4.12788285408169	5.39903825058925	4.30927508595559	5.32433196144635	8.08016071276441	1.59906768660272	3.64669632262236	7.81665916286138	5.86542919237056	11.0340233818185	8.39537497945272
VDXRHU_5235	9.89997502660354	6.73556984383827	7.60185829608914	7.12128436514395	5.1096181330609	10.1019222785991	7.80302958040009	8.11828863620203	8.34536337277985	8.18655161633838	6.66716488988753	10.2378558365979	11.3708810059261	6.64360127824544	9.66410325714365	11.2831990090462	11.2389346262308	9.07858856391616	3.65612856633254	8.89388259283776	6.8935372515898	6.88211786496881	7.80838540709077	5.8795737738869	8.14816682929818	5.15435273440091	5.70653228170167	6.2917813832859	8.55210440243908	4.43357973935132	7.00184362641224	4.57781563754757	6.3609568752216	6.218410449811	4.36774127061923	3.73088688630532	5.24316286173134	4.45499514881798	2.50607191902512	6.75808642131871	4.09033926776707	7.0263946100379	7.60344564394473	3.04460181974356	3.98938848354419	8.52989193504471	5.86615690679444	8.52598318408814	8.27364256059678
VDXRHU_5236	9.88720103395764	6.06114730291393	7.9339215478865	6.22971590557441	5.34421383929483	10.0949071094838	7.96390881338923	8.20183600895595	8.73284244880775	6.28494487475172	3.54196191958026	10.981800991219	11.1918867753803	6.03909316737613	9.48318270478489	10.6307159528518	10.5149197604485	9.05929025357923	6.11563213831552	9.5368607552569	7.76347876154722	8.16888660738678	6.42611889389628	5.99069100112799	8.17408723766461	6.91444850438951	6.44055647462016	9.53281445669233	6.72843972884172	4.51493960945822	6.72128279150883	5.94105198497979	6.07355273848276	4.75588244473766	4.68133051338611	6.45801501336144	5.62319152010685	4.69283761923103	3.20580903040692	7.88887276328695	4.52168941500038	7.12140854394098	5.4523750458095	2.7911805238807	4.2420695798495	8.49005804967286	6.04259134230882	9.32723064345772	8.81044414466692
[truncated: 71 more columns]
