# Supplementary material for: Signpost Testing to Navigate the Parameter Space of the Gaussian Graphical Model With High‐Dimensional Data
Source: Biom J. 2026 Feb 12;68(1):e70115. doi: 10.1002/bimj.70115 (PMC12895234; doi:10.1002/bimj.70115)
Supplement: Supplementary file 1 — Supporting File: bimj70115‐sup‐0001‐Datacode.zip. [file BIMJ-68-e70115-s001.zip › code and data/data_KEGG/er_positive_unt.csv]

	AKT1	AKT2	AKT3	APC	APC2	ARAF	AXIN1	BAK1	BAX	BRCA1	BRCA2	CCND1	CDK4	CDK6	CDKN1A	CSNK1A1	CTNNB1	DDB2	DLL3	DVL1	DVL2	DVL3	E2F1	E2F2	E2F3	EGF	EGFR	ERBB2	ESR1	ESR2	FGF1	FGF16	FGF17	FGF18	FGF2	FGF20	FGF21	FGF23	FGF3	FGF4	FGF5	FGF6	FGF7	FGF8	FGF9	FGFR1	FLT4	FOS	FRAT1
OXFU_104	0.870801274084847	-0.224535508773593	-0.130811116726476	0.0962747437698424	-0.0672377227001646	-0.00769674435291412	0.258943384434049	0.151557994173305	0.520548472087862	0.466652423449527	-0.0836599638572899	0.999615898925025	0.498655565075953	-0.123268509338526	0.623558605132748	0.15538667275353	0.0591121969529755	-0.231573274879545	0.00917209810839026	-0.485226355776785	-0.0743864177225237	0.0209950852487366	-0.0853281006593458	0.02153421788244	0.0418535299146128	-0.0299125075972402	-0.200634870557007	-0.100456310903767	0.605965126187505	-0.0385294229103149	-0.292575525628423	-0.058394446685762	-0.0306162267616426	0.0788877316068655	-0.189302208166557	-0.0731978997288429	-0.0818779935587051	-0.139664864118417	-0.202408963340698	0.125051701513955	-0.06627185668624	-0.133344347628589	-0.0599112868732119	0.0491845634780974	-0.00066462426191638	-0.0979423254641911	-0.0647137722047519	-0.855973537929893	0.0784359023653991
OXFU_1183	-0.174885324567112	-0.0809763691991002	0.234648966991794	0.286098420621699	-0.071622000156585	-0.311743883140918	0.284545586791923	-0.498344164931735	-0.485562053574891	0.160714416280242	0.0916144571436974	-0.500692834731914	-0.198335674213309	-0.125740526526862	0.368905283829458	0.193076659703072	-0.565036800770317	-0.224626631547841	-0.0509524273329571	0.0775195834002229	-0.0155248056800716	-0.258010781349525	-0.095385202390883	-0.119094487957504	0.154955019583846	1.27503405079583	-0.189741394182846	-0.26143282343108	0.0688047415577872	0.0668909151326625	0.0208464534528732	-0.00878171630648694	-0.0439372864925112	-0.0066834227862483	-0.14560950092239	0.0521527265898607	-0.0428823991524192	-0.137674536809113	-0.0737177117318026	0.056925403331241	0.108479447820238	-0.0957371712182864	-0.0387079003022324	-0.0717300040880637	-0.0334574065871629	0.241001633767965	-0.0563505447255578	1.89215264635487	-0.278612705776571
OXFU_12	0.125484576318438	-0.00379179816767206	-0.258062983644842	-0.142193309677444	0.0745516615230599	0.0302005088958874	0.237592569249482	0.0247482471837586	-0.289019623435725	0.143856160427012	-0.043755887736364	0.555101155176811	-0.083945136491316	-0.134957433694298	0.0085983754237855	0.0119321156587096	-0.603336459937172	-0.68335181904947	0.0413071727137022	0.0509422705225848	0.0320540734918482	-0.016604115043009	-0.152932365915761	0.0412344907067732	0.33649216924237	0.240306394401715	-0.198106424209244	0.692543714326945	0.199009697003539	0.0608750161727269	0.131605297648481	-0.00878171630648694	-0.0810752487379194	0.0212527097769809	-0.170211237529292	0.0198167504107882	0.183469749174829	-0.057460766432869	0.0989461244270036	0.26297988067877	0.191968613883491	0.123411492022961	0.0809099636921253	0.0560207871918825	0.00373779174009803	0.1337409865216	0.0648378863932839	-2.41009973999423	0.0565452135814928
OXFU_1210	-0.721451437827204	-0.147929033739325	0.175212374549632	0.258199788632668	-0.375477620530879	-0.209874386507829	-0.301873110901708	-0.315449956000769	-0.861412448918829	-0.109807345164276	-0.0777012391143961	-0.260297183910366	-0.799842256232301	0.441227828163532	-0.279541289135885	0.101719975042657	-0.0264975964126251	0.257708118795297	-0.212447026592216	-0.366039358271427	-0.241190858493823	-0.413104877396934	-0.227513016352349	-0.0684854036724995	0.0278564295687227	2.13270515316856	0.478878344674586	-0.378548439133042	-0.410364915491882	-0.103437876027936	1.0175672497973	0.0598020388484333	-0.141219238762029	-0.254345687174318	0.92121229312052	-0.0699223658995916	-0.278053806801234	-0.0927194628216625	-0.0969068523269501	-0.0782478764231609	0.0171643094358505	-0.425916494359355	0.941947247256268	0.0165450081510974	0.571209864821684	0.640665675415572	-0.197057549032029	-0.993783033286167	0.0278667717885162
OXFU_1248	0.0161326125477199	-0.199327860936303	-0.146365507060142	0.0994438941171884	0.230415406569977	0.360688593789651	0.101986413023617	-0.621634596841204	-0.816609578458036	0.185744303886759	-0.0015596666308304	-1.0442610190874	0.0854940281588323	-0.35169494509008	-0.244970579489991	0.0013072391963374	-1.10647433805558	0.385368071655642	-0.0730141055149331	-0.19397238732434	0.0443081944640324	-0.279016365007005	-0.0584841644838301	0.0467091387145733	-0.750591661711698	0.152318242261298	-0.0170564428390635	0.0101704866086942	0.856663894630038	0.129525555145818	-0.166637595288574	0.351112517636441	0.123594061498883	-0.064177763047322	0.158200637034979	0.130254325099963	0.177591338094809	0.153132257507689	-0.123089143205923	0.171253280263659	0.227320924332197	0.54762664707319	0.226039767105088	-0.0356326091760657	-0.0186436128343699	-0.49563619932512	-0.170617897681144	-1.66158929909177	0.412086623375351
OXFU_127	0.697206208197615	-0.0505417466452297	0.220697318825119	-0.0554323109327843	-0.233389344254527	0.0727034793635428	-0.0618593974960948	-0.286804343148904	-0.25027872172479	-0.438498318814638	-0.0410884055615264	0.679478371538923	-0.0977097495407087	-0.0930706007359221	-1.19470272460066	-0.092643470383162	0.488617094618862	-0.219825486125609	-0.0685468946061791	0.796190361456963	-0.127621416669154	-0.0107658456218616	-0.31015246670722	-0.146024062434338	0.118006439880751	0.0599595741350987	0.213725764772898	0.0318827183681038	0.0651943107161886	-0.18595103981609	-0.0748755004760921	-0.128711687992322	-0.0874694945967196	0.184746055144352	0.402481964996729	-0.0156698369081631	-0.22441810420335	-0.119352314641001	-0.184126061742168	-0.273061874714468	-0.127149326558804	-0.076206666486514	0.37985437901208	-0.131739208469411	0.137317934778279	0.11653517836628	-0.114853946585108	0.414004872554292	0.316911307579502
OXFU_1328	-0.302900802078648	-0.208978654453853	0.703421768931645	0.113177530043132	-0.0844690784372641	-0.342261125104748	-0.0755472456132935	-0.24461759734428	-0.842067836577626	0.338815900555975	0.196030504277027	-0.142921313271841	-0.277815661078794	-0.192295281886317	-0.150923783248205	0.339991102239251	-0.335733437781315	-0.112600641199642	-0.177595151541666	-0.110301149166743	-0.16643087577822	-0.0850850874112448	-0.170359752836478	-0.153171730004216	0.401174708867851	-0.242032202290599	0.0199565172276777	-0.196856808621194	-0.0271586542403287	-0.0851008316502242	0.521590032045959	0.0353246014727295	-0.0083229005361396	-0.0378368481036504	0.0634254122046958	-0.0485004128764084	-0.118040761347712	-0.0680155118534254	-0.149345235433515	-0.245217040720823	0.044520868761588	-0.237624258610629	-0.0704647037266968	-0.0774854841304116	-0.0351022773471528	0.253685499923398	-0.172593597521286	0.164793809226326	-0.0873094522432067
OXFU_138	-0.206356195542645	0.396174942347494	-0.189532701070111	-0.013084698660291	0.0436374384895308	-0.116136367650503	0.442949811684068	0.459466711880243	-0.507501728316506	0.519534411107531	0.359912959094146	-0.0033381880389074	0.0121833256582313	-0.355436749881723	-0.202227995320552	-0.314153407442271	-0.405147090584052	-0.695351121631896	0.168549175310238	0.19564783344431	0.222155618227458	0.239973872691078	0.95551786267235	0.312684467424833	0.612366636413252	2.06247699747768	-0.192709338351144	-0.169995408268144	0.503444999520464	0.108522643353887	-0.227971263866558	0.0530578223456057	0.282004781277418	0.151189514955394	0.345415875201567	0.297500338727107	-0.0216224180675493	0.0560483576171951	0.0635122081282118	0.136074670778981	0.103432819265286	0.168184091601586	-0.033703384359046	-0.0239117807943297	-0.0633584161071594	0.0685870001558104	-0.0303437180840905	-2.91082004399291	-0.153533097068069
OXFU_16	0.258875251861907	0.151504897973909	-0.178174789239047	-0.0364759155479812	-0.0960964322645004	-0.0232857968196778	0.175489870197072	-0.0550353763971305	0.0762301438956818	0.225196851397524	0.0288098104240437	0.166060602005808	0.178238839695478	-0.0675970510679009	0.513473203223487	-0.0399917074072004	-0.206712396451131	-0.204793621444267	0.0525664787490236	0	0.181409932921966	0.0830240932909128	-0.132336036866159	0.0291499695069503	0.161738772473007	0.386939923860913	-0.175606822795266	0.0564107244464189	-0.00688927690168681	-0.101462256792065	-0.275710471822788	-0.00124353944169187	-0.142604760302595	0.0150214833101665	-0.248240562983083	-0.0539494269663292	0.0749292771447863	0.00862987987132335	0.104909740699961	-0.281445216726862	-0.104400469553801	0.132774819505471	-0.217540575050151	-0.0480672994888662	-0.138646574696986	0.325613692157529	0.0128340381336685	0.50713617004458	0.258870304745286
OXFU_181	-0.686082102381336	-0.14759234234745	-0.118552261710737	-0.00614835847355124	-0.0844400977267687	0.376764912738191	-0.037131609666476	0.140282853599812	0.0465370539865897	0.0181166772343291	-0.0302736497057157	1.64640276205519	0.251841883436839	-0.252000223988997	-0.38654505776101	0.384082592047548	-0.321999735450639	0.345851134051215	-0.0732380369203163	-0.663855137754206	-0.152323782068367	0.140130174547865	-0.208780160024425	-0.0440491604247356	0.645522475742295	1.12178452461408	-0.242593813217293	0.273575719495888	0.936344734051775	-0.0592192897906722	-0.401246945739176	-0.292945319238531	0	-0.0140410560934403	0.0870246654057323	-0.0856286551821848	-0.0941354446416387	-0.19153195752731	-0.181927494432959	-0.127848861222984	-0.23773047004726	-0.0617132825720352	-0.21170783785159	0.101576665708127	-0.0578550595490388	-0.267645159851407	-0.0703570957043131	0.192251110314805	0.269018905605683
OXFU_223	-0.442913593946793	-0.140048849948531	-0.0413058087250392	0.0695227382911439	-0.104072651342804	0.235481357643609	0.391077948955177	-0.154870084085558	-0.0456798875367084	0.802224618655448	0.0449938293084817	-0.129000006170476	-0.155797864800313	-0.256898270556524	0.212769773970715	-0.0737166005871024	0.56512213478345	0.360741431015275	0.0783480927592553	0.138468454794937	-0.126575611349903	0.28577214753942	0.420493974085296	0.0373821633968063	0.189908317238619	-0.584572691760832	-0.337284949547338	0.015045391156721	0.185881232886755	-0.0847708907808688	-0.0215287077255555	0.0912332462757544	-0.208973843763689	0.167272216215839	0.999629768169577	-0.100221238963556	-0.12173568548852	-0.048433177677615	-0.126897633447311	-0.178514438694825	0.00270257880205212	-0.0221204883636963	-0.0489800390820401	-0.00844669403943943	0.221976270556549	-0.315352745003635	0.108894343957874	-1.73158463423501	0.132295887612677
OXFU_254	0.61344755738976	-0.148613904082889	0.11360408341185	-0.120781820453553	0.0433676133262035	0.00611387381664219	0.0814743388812538	0.194017742413173	0.0338696053177552	-0.195610814887781	-0.0728117187223973	0.489626995950707	0.446656623911396	0.171653972403958	0.386049509550947	-0.14987240883274	-0.164971379080194	0.141093731329799	0.07868638951392	-0.0971072021701165	0.224625414773599	-0.0916692666406433	-0.249298453186253	-0.111715868959206	0.165529055311767	0	0.240639956525854	0.207000612638624	0.0202575047843413	0.073372709351117	0.477639288426949	0.187134149768198	0.0500843724242026	0.149786846447016	0.054944184747356	0.00448883530953914	0.0679337442328602	0.248215032354957	-0.00498823400137027	-0.122010378321639	-0.0825853106501899	0.116654355746015	-0.0538162478257158	0.119049939850978	-0.00487485799725951	0.00893389836847661	-0.0100568545148031	-0.72791770520031	0.226003837883961
OXFU_348	-0.349147783904016	0.303504698365159	-0.290744102753245	0.0743569178506167	0.105558535816145	0.425511374778996	0.0575615349748517	-0.198258929172461	0.614303051835928	0.158081138892809	0.067208754959172	0.964723231576511	-0.228390538698793	0.111936403799255	0.886576168204213	-0.0170307170506625	-0.0535042638485974	0.39108362893344	0.0816378293157716	-0.597452263246414	0.147383824288199	-0.153309384544064	0.329033443091637	0.079608729504056	-0.669082857569363	0	-0.226865243745213	-0.295857518672223	1.12951793930589	0.160075708767681	-0.0806411775172835	0.469197824736663	-0.0108905603353922	0.0826963126704519	0.743591151785659	0.211194334634006	0.134420387401647	0.0133737710368118	0.240184244879093	0.299217837660347	0.234851899356912	0.368640508758392	0.00748524104832438	0.0210542072554807	0.127891432880374	0.0458257154738383	0.30426918235215	-0.932576108106307	0.0447677019948429
OXFU_373	-0.347612399677622	0.0753498986910451	1.07115653800869	0.164640829374303	0.00559062748898631	-0.012789938280545	-0.0378764671071838	-0.212438484390269	0.163126262911998	0.00166002304068025	-0.109680014281765	0.602784938093991	-0.0724076910397233	-0.0770409411370668	0.395397390573642	0.504311522225943	0.10254644913797	-0.0843562177294039	0.0381569474988597	-0.202865539463286	-0.189694794727277	0.0734687503813332	0.0731592555554235	-0.0255208870508969	0.0992804796635873	0	-0.10342632303276	0.351733650146158	0.25437854254354	-0.0525045084130271	-0.104398412474333	-0.133964490804233	-0.109103827652144	0.0838354322659292	-0.139480338235714	0	-0.228968151141286	-0.320614751108139	-0.0450205557287422	0.019804524844921	-0.0817215100060903	-0.174963766348171	-0.0138255228269744	0.0379708387830524	-0.11576556415195	0.775433763950597	-0.0575919622190696	-1.09917078128576	0.0700959853203633
OXFU_382	0.082442850607082	0.074606729258587	0.163639995075394	0.211130311819727	-0.158548238791932	0.0461393561396606	-0.185538008460851	-0.0393683789512798	-0.277878306708983	-0.0653228842084581	-0.0594469123542534	0.402293978333275	-0.221413122801422	-0.086376193835822	-0.376401040116516	0.263976394811445	0.223654018786274	0.28424413072291	-0.133830613364395	-0.0985621472158602	-0.132667224614674	0.140678865091493	-0.227120550429396	-0.0717600782669017	-0.370774102427321	0.382976327266939	-0.00818373986058981	0.195004443774019	0.950147355539469	-0.0346577951780054	0.11423956453569	0.0483045380625926	-0.0887585357830405	0.0695362025341934	0.0404875818330868	-0.0150994843612136	-0.0447556387435517	-0.0829338690257613	0.0216565839928053	-0.212318113946034	0.133515519137772	-0.0854910014416452	0.309907184379576	-0.229820023139669	0.0355106097146285	-0.0683656731722622	0.153182856701383	1.60142434989565	0.144315266071128
OXFU_397	-0.375188780241425	-0.13218852393796	0.18727716795883	0.134553177909133	-0.0159071118014338	-0.038082360886976	0.00300195704374318	-0.0527047810122285	-0.224618686435996	0.148681378370683	0.0705315596690586	-0.406393488737687	-0.0728647533242572	0.152290707590922	0.459607925336128	0.164893782537271	0.0675242849546827	0.362408062647396	-0.0582864512197447	-0.417283554033048	0.0253381113663456	-0.117819080890306	-0.0192491522791145	-0.0183980300446596	-0.339932449405276	0	0.242797086326485	-0.27756999520514	0.104381571922392	0.129382860379858	0.432074791369711	0.178936142539166	0.0803374096907312	-0.00814666071290512	0.307255279400218	0.200997672151926	-0.0279233855336498	0	0.0183674509966911	0.261641255575714	0.118254564381422	-0.12542861101296	0.00415085490461475	0.0328291312665812	-0.021341485882854	-0.0121629397481947	-0.0231784636206275	1.24152290511076	-0.0360195606923481
OXFU_449	0.17082469361063	-0.0971963486204381	-0.170872597996143	0.0272811974886785	-0.000468772031930076	0.0921115708915399	-0.288645269473419	-0.09831262549418	-0.210019858249036	-0.0730335659497046	0.431010113383492	0.732303511421559	-0.169533182473437	-0.22448772461586	-0.23100450111164	-0.142173273431898	-0.529707022101059	-0.239487757042782	0.00755203441020291	0.00455997579982892	-0.0130650472565281	0.0970540271622271	0.14249077685711	0.0694122569290977	-0.0876117707987087	0.0548507172585309	-0.342633007781537	0.744642462777004	0.805815435350516	-0.027836319425386	-0.314584670928082	-0.09593987506614	-0.0161679189508748	-0.122305726819883	-0.265316873950434	-0.0960261981551431	-0.0264941609734555	-0.0351463562923442	-0.00925696957093347	-0.0638045995099858	-0.0420694402826124	-0.0575001030412094	-0.231930503145443	0.0285616209843047	-0.0474165321309026	0.37775422813111	-0.0232762944113401	-2.57351631700853	-0.0193153755957542
OXFU_484	-0.0344575109216141	0.0393208289756282	0.114407902638401	0.0174839798191096	0.0279851010382606	0.0329309420539654	0.185081586790281	0.0120423325272228	0.04647266675466	-0.0760817767604598	-0.180897007438537	0.266425617271397	-0.0703598896056867	-0.10283485407899	0.226734451586021	-0.119689032783142	0.416254062439791	0.422920822102891	0.0168286812927376	-0.157291332785601	0.147242848429956	0.13151819885107	0.094504172627663	-0.0707946674557925	-0.266185954022827	0.313433486315621	0.0376615531629326	0.0416819070237159	0.64670065258955	0.206723977840085	0.0966310111814508	-0.0599969062188741	0.204771920977924	0.358582651481479	0.037816076591735	0.0679992639697868	0.287691167175676	0.26103537926153	0.0352933743162769	0.0404873480993206	0.109857687475383	0.00783589330764567	0.0847681582204123	-0.0118131108876325	-0.000485900379053161	-0.105245943107309	0.22814972688437	0.804232944486143	0.115613787419021
OXFU_485	0.0711466895748778	0.304204226313195	0.125040348477102	-0.128792996829058	-0.11811291159433	0.172820208747789	-0.259377210331825	0.140754993246099	0.371534980968202	-0.461155054881214	-0.243185181969975	-0.766256154318154	0	0.140911405958468	0.625133141667558	0.106441071756888	-0.0251088744440402	0.0653699251004465	-0.0576246882390898	-0.428029869845865	0.163915547051827	-0.20638537416318	-0.367513736388119	-0.112478856064958	-0.381123523787271	-0.246758951186123	-0.053719868296848	-0.139855661609476	0.409090706288241	-0.108864376407954	-0.041118716667178	-0.210292843605656	-0.137680715310841	-0.185299987745739	0.0375066954327719	-0.241687642764112	-0.158042032591608	-0.0721694760075202	-0.175345927915427	-0.0494441286329144	-0.173882156979405	-0.0650037642504424	0.0534026336328735	-0.0208975520853931	-0.0979183815784384	0.0830552274026216	0.0761641873390492	2.12892022156064	0.123704780737408
OXFU_491	-0.0195646832305751	-0.0501947336815416	-0.0496950300856369	0.0354694592694919	0.105138904776628	0.24975523599953	-0.030268767305305	-0.0688497951550957	0.255011932751319	-0.215238261845296	-0.0856655897569798	0.881153684259457	0.0972986282019459	-0.109655516691757	-0.291568917233366	0.402002257835768	0.0213092382742825	-0.278977561989976	0.0229579651319505	0.00813311099361869	0.0644383099817882	0.390150718780383	0.109196412628903	-0.0196150986976269	-0.318612617440336	-0.15190466289035	0.0170049494564305	-0.132414992149095	0.567611751143085	-0.0675836085445253	-0.197484902447685	-0.0806246995745861	-0.11977735233681	0.0277911165061687	0.198558799376143	0.0612327014908916	0.000785563697242253	-0.00472429343367686	-0.0731581098337539	-0.0711657596916764	-0.252896345004253	0.0932994521245929	-0.152431710443437	-0.0858216410605426	-0.0154770396047406	-0.0613174410892082	0.155909755949557	1.78077075568904	-0.385953980797789
OXFU_522	0.0466353034521028	0.0753699491790507	-0.279304786455743	0.130543261395444	0.047349263118428	0.128705023363413	-0.153980764774431	-0.102529314209795	-0.0166210281374748	0.330786451592646	0.0631371359306065	3.57382627383121	0.0878603966783924	-0.392445714617969	0.805921869604592	0.59833894806528	-0.442342398423933	-0.457047838093166	-0.168383688957495	0.057779645089898	-0.260505037773261	0.0527368205636085	0.107180121248297	-0.0499168787538264	-0.364668863651945	-0.289313508479095	-0.458236460087813	-0.0342056315856259	0.867349964536528	-0.0313721892082594	-0.188344775302834	0.017220824679768	0.0164792528763229	-0.0379493833094542	-0.0180769144449608	-0.00532884781445198	0.216817272867509	0.126153632088228	0.0237253058974574	0.113316683671155	0.00128535552160762	-0.00597061961124812	-0.0556517603155822	-0.0633669752725714	-0.108560402967585	1.24868320944287	-0.25631308121698	0.659890783122934	0.497519729809242
OXFU_53	0.343047347680024	0.0877459024911597	-0.0620587829925732	0.0184495781471027	0.0429199520308212	0.00711987645103029	-0.025085413847032	-0.106647680736791	0.044600845141586	-0.0485545799569529	-0.104278397612975	0.767093332621331	-0.253222747895212	-0.131562432806794	1.01628444910931	0.123474057419814	0.247080717090889	0.418879789675759	-0.0561847061185596	0.34518011044336	0.0393182697163414	-0.00542619328747751	-0.0629564024518681	0.00534165835822561	-0.234550355631132	0.297798893274361	-0.152680194091259	-0.091039810571699	1.3716571036301	-0.0276813883456919	-0.0938550131821465	0.208226597761388	0.199738191690302	-0.0178886179039684	3.63974653920946	0.075002513195189	0.0536021168809588	-0.0585444270564901	0.0259074073664047	-0.0610389223506722	0.0147713891872468	0.093099639281145	-0.115712042577404	0.0272053787386053	0.00663274640702793	0.120988002935617	0.585937721032411	0.417322052510418	0.256463132117226
OXFU_530	0.29409847745486	-0.0194945493121931	0.342194714041766	-0.020175855265709	-0.0127025211059433	0.165062416708229	0.442753618196944	0.118816593285636	0.476933254425209	0.351207985562226	-0.0393499351542608	0.406800076759537	0.0967491780299365	-0.145096601782204	0.11623237637308	0.337803937012662	0.110040828521839	-0.154855866169783	0.0170820600370629	-0.3744836948305	0.145159715470104	0.402260735594521	0.206229110302167	0.0325979162606931	0.328460513993544	-0.421406289573059	-0.223669114211412	-0.045241119903852	0.412214176941489	-0.0190812985981685	-0.00394931038200408	-0.0180803973175934	-0.0418075275959247	-0.0254748794996192	-0.176511129254386	0.0312773703362792	-0.0324422029575073	-0.0431683688035145	0.0783025403780861	0.113233442642637	-0.117625970012443	0.110569179857145	-0.125399587902453	0.00562800203025038	0.0683171227710113	-0.33863652353159	0.0205500047325963	-0.305586238313852	0.0793212675563417
OXFU_533	0.105282631183227	0.0618612821717452	0.0709874970159494	0.171477901047069	-0.0900096132994559	0.0457207968646802	-0.0199697713194418	0	0.411856061150904	-0.252946760002052	-0.0576973579416613	-0.709239913946746	-0.151370557374607	0.0257019147916476	0.221074914629167	0.575400395119894	-0.0850356835720056	0.526221554082485	-0.0098023913607117	-0.028754174927581	-0.127020803617219	0.447399929998528	-0.272778164741522	-0.104855196669134	-0.202687490698028	-0.307504281565181	-0.233885094937052	-0.241521267021413	0.316099017792225	-0.101821030030615	0.07991370808459	-0.0739564576996772	-0.140789259420426	0.0654267176690695	-0.155729486087176	-0.0085312637395667	-0.194168766945618	-0.23969907734853	-0.157272218247555	-0.237837673182953	-0.111930544432162	-0.295179338381696	-0.227362623880619	-0.129341360921957	-0.206248465149508	-0.177675578271567	-0.0308506452037429	1.83297705421337	0.118860778687718
OXFU_535	0.576614900989126	-0.0823144759119332	-0.12773626135306	-0.119309574029154	-0.0776355115161764	0.0345238047096568	0.238914129374578	-0.0696972438944954	0.0264093986201188	0.116985818223811	-0.00331660748000129	1.16844241845105	-0.246106089813367	0.201012979750769	0.0265644862676524	0.136492100420035	0.39332080593056	0.425497613894509	-0.0141338678982397	0.370990518401388	0.288472399248333	0.212753510494953	0.102015669401856	-0.136076747223471	-0.353087192835307	0.899040384166803	-0.276419751438998	-0.188709902904103	0.797357050196568	-0.0456552140761936	-0.16990935171698	-0.0498582572761119	-0.0404671660779119	-0.0394331572243526	1.05684093833361	-0.0579783895594783	-0.0996620524954945	-0.0640164159809444	-0.0145156852645743	0.0278602700797359	-0.00911671559131536	-0.0405355767873443	-0.0986094261109889	0.0257898237253498	-0.0836335583667305	-0.311811994039814	0.0501655249886663	2.29223884700722	0.189255457379737
OXFU_544	0.0105206091122234	-0.0334886864868242	0.0238994109065843	0.0714292282920558	-0.0176569839516834	0.127733268468802	-0.229297016481018	-0.342358121807512	-0.487347197507723	0.0295084965298322	-0.0469748677399013	0.273047119826615	-0.152670803199182	-0.258738906465327	-0.303440143952226	0.539453989222344	-0.390304372345455	0.450785386329875	-0.05491908052877	0.230251892214241	-0.0559168962956114	-0.164968226661736	-0.298807062799932	-0.215568096421508	-0.914596959446409	-0.861862009038078	-0.131492436013961	0.688990425958298	0.690315853027458	-0.0866891503763272	-0.0458230687602015	-0.237723206134239	0.226532098826743	-0.0274917246748821	0.124642194266531	-0.0350883254751757	-0.0712857924131987	0.0333693669496036	0.00701674914418682	-0.079786386878447	-0.1361498814371	0.194480659113981	0.00695740244617582	-0.00686912009936247	0.0526776925612822	-0.110842821062156	-0.0560539844358541	2.69537193503949	0.440929423584168
OXFU_549	-1.02792879630891	-0.256117427480544	0.133180453419486	0.1540072846245	-0.120738475776613	-0.159644972663243	-0.197422121183113	-0.220636489096298	-0.771238254508588	0.152461899112448	0.0477372381479109	0.0675004042565206	-0.518213686881557	-0.172247357005164	0	0.375188855636488	-0.180587368640663	0.135405855784639	-0.227756721320596	-0.273763939824052	0.187059876442035	-0.250586226300198	-0.0486614330953437	-0.0851851164786594	0.0794328420295862	0.542515302333922	0.37540297042657	-0.0933110638183186	0.201302917923766	-0.0531892172937356	0.0859640911889015	0.135189019674337	0.0656895848727688	0.0240263157681427	0.324413889137344	0.228623263987638	0.00305594879658955	0.0499340602859011	0	-0.0972154888832257	0.0753885096330572	-0.170904934204043	0.455050543372085	0.051278083138083	0.21290818840929	0.000922836950896233	-0.133121995551593	-0.627712327353629	0.237678739664984
OXFU_573	0	0.0160930910939919	0.0415498600975461	-0.106684485740348	-0.0385239658862928	0.219358636047401	-0.186211503845541	-0.223160592102401	0.360032165842161	0.0786393845606397	0.0421343717412044	0.329804665017785	-0.227102884540713	-0.0163942872118321	0.717889418055366	-0.12058592710266	0.411794100029275	0.574242950517173	-0.0331033777226548	0.146466926726784	-0.0684266180142972	0.0688614585752685	-0.0593876231175665	0.212488272281015	-0.223684928553045	0.735728367345169	-0.203780075680987	-0.344327673573062	0.653105115670916	-0.00401445604819326	-0.198619609478055	0.272099767573897	0.289021913056901	0.103126515269527	0.761151465754562	0.0885423620831753	-0.0316613892067359	-0.0436420648140219	-0.0516587714774781	-0.0211355672212354	-0.0342597498300267	0.0519619844864989	-0.252584042489809	-0.0863953091006788	-0.0450474531929546	-0.29370994768449	-0.0311432557254605	1.39807423067736	-0.264193126011577
OXFU_598	0.171880538548878	0.0395914140812497	-0.197758070771553	0.285156556927346	0.00431887697823319	-0.146311112071305	0.147372686128145	0.15207800283777	0.429611214659382	0.544042215841211	0.369977959482459	2.48298184170982	-0.285813565615898	-0.395963250134093	0.818995847538563	0.672666164268151	-0.127520704126733	-0.230416503767094	0.10357850775215	0.264017071013889	0.0364538807630739	-0.0420615437036882	0.586988566137109	0.158759216233926	0.00660790626166241	-0.212014051270998	-0.35665306774699	0.0373045295675662	0.570477917033048	0.0145486020865684	-0.329614699770703	-0.178698578528379	0.0808325574630171	-0.00272660936257937	-0.258844485208078	0.0238925246386046	-0.0615739939444904	-0.162453835124658	0.0182856364054329	0.0214662260179006	-0.000872844396811049	0.0325858084087907	-0.144324955002355	-0.0010930288787554	-0.0688470682559406	-0.142850760113288	0.174627745002427	-1.66908755098127	-0.0426928335358552
OXFU_608	-0.119116219909518	-0.0785296609487253	-0.117705580188784	0.0250087956510964	-0.0395827070351378	0.290516866112137	-0.108567366525934	-0.21497893731137	0.233238421222457	0.538183428809994	0.575383828245723	2.29503952977003	0.497130785309166	-0.111261057270386	0.302141050110944	0.314492696921547	-0.276307322743198	-0.152379135992121	-0.0518118257596347	-0.445647681989819	-0.309800787533368	0.329263831006457	0.245162046412298	0.0718431935942686	-0.427966945518627	-0.891272860844047	-0.0630317472432719	0.155794218418652	1.00672023869122	0.0101455485683704	0.151821358984578	-0.151873619827715	0.0362334667665198	0.00492740633114005	-0.0950209149149361	-0.209635298223176	0.231674533409584	0.0667506451074571	0.0330649868837023	0.0116512359829342	-0.0694712861209605	0.255110062346758	-0.0538006701169778	-0.10149456797711	-0.0326750353368797	0.876766247874042	0.0196757394072999	-0.626713488213124	0.0597474995834961
OXFU_869	-0.73954788071441	-0.134338393846835	0.13440562890981	0.0238194056614534	-0.0578792369847623	-0.279809224083322	0.00559950690488087	-0.52126062108707	-0.847680004962095	-0.0535594210526571	0.0579837772945693	0.437124211328787	-0.356023859413487	-0.142661833651571	-0.428464129093314	0.0926007477025892	-0.356389734872542	0.176787791246659	-0.120932584259384	0.146895827128109	0.111279490741285	-0.116316431767711	-0.141796576267659	-0.0744996062660137	-0.16585798354805	-0.561309250789879	0.122515923298302	-0.404678746159728	0.21953460795992	0.133123674254026	0.304571093387809	0.196118850729819	0.0523254226961791	-0.0732116032015656	0.208733592534759	-0.120430118678205	-0.0227499078397013	0	0.0402991660435159	0.181192884403593	0.176629285223971	-0.0415051734069225	0.313111315232475	-0.0748896371599459	0.261705829665517	0.209438182246197	-0.17566511266815	-1.23556125813692	0.174035876955415
OXFU_90	0.837658935505692	0.127024282780987	0.00871910044263509	-0.0100015157026508	0.0233585766567899	-0.00517385876540066	0.0865234890400846	0.0211823422346109	-0.183325799931225	-0.112846025622109	-0.0710729126411223	0.618433953074788	0.0237473894864078	0.0705846670286494	0.208146974836737	0.224659353073946	0.324659853473079	0.7199308513648	-0.0167625057425056	0.363294643161357	0.181474010975206	0.437768056847443	0.0547809068780332	-0.106360166814021	-0.290191670495235	-0.578943705991163	0.146045773551933	-0.0650767947219748	0.108439332759594	-0.000136917605497722	0.0815976047041587	0.168793749920387	-0.0281372284691734	0.150935217751119	0.0375595070479728	0.0464249466444473	0.00320471139728351	0.0979828747018079	0.102795195505675	-0.019689911181489	0.0375311332222005	0.171390896976105	-0.105064569475849	0.0825038947004613	0.101134365668996	0.0280809239308055	0.414996770513222	0.0491205592061785	0.126765011213942
OXFU_93	-0.0116962558287526	0.0764149198336542	0.0787198078681004	0.00528187284035564	-0.0327545893317391	-0.0222684192331717	0.015899244466663	0.187137780962983	-0.0357211861111177	0.235543484801587	-0.0100337712671346	2.09605809820319	-0.337987516536367	-0.166898613900078	0.364268495461857	0.0708937161484926	0.411690128023962	0.656169228254393	-0.00369775499015179	0.111834132364297	-0.0325363158778238	0.251869092426149	0.159073070504339	-0.0409024075845859	-0.135515886681834	-0.583054338371644	0.110548090428397	0.138580011596532	0.178172505348235	-0.103770544990769	0.242710188207409	0.0219279544079036	0.0622511420228111	0.241114724896323	-0.219996751339397	-0.0650656866901134	-0.150029348526302	-0.0595958443296976	0.0383333025838049	-0.105164011981286	0.0724826262210581	-0.225792206059259	0.00475677770327199	-4.01585166747154e-05	-0.039571813955033	0.0624458903462383	0.0284528880219283	-0.644634176783729	-0.0272673806736128
KIU_105B13	0.194240475326151	-0.0756448574536616	-0.164790441914976	-0.0164406115808442	-0.0976531866138788	0.0168952048322475	0.0516737090855557	-0.117464561631495	0.206490275372544	0.0342773996861685	0.148729854816281	-0.666769213926561	0.0446281686700782	-0.112599788286818	0.996223692020381	-0.0242083388935763	0.0603993899600064	0.241509605079836	-0.0935617611548425	0.257123750307933	0.236095036849864	0.171507340683472	-0.0914499549966594	-0.0530034253657226	-0.126467904331743	0.281032859189805	-0.139129649348277	0.019200440892788	-0.113559391406556	-0.0569000475759657	0.113491714074355	-0.0334125610942895	0.037747405654879	0.042391388336047	-0.0236910705867501	-0.0248868490527467	-0.107293055736054	-0.0408157207254174	0.0568236192529756	0.0205837223622165	-0.0192329855192831	-0.0964034663656506	-0.222866836000073	0.041212759252061	-0.0036569671444171	-0.1172428386653	-0.076067665790279	-1.44058365043397	0.0753907636253963
KIU_106B55	0.17911732431277	-0.058395582141286	0.185026376401888	-0.0109533291431113	0.239475043272635	-0.134543194676388	-0.166028584490363	0.0211193963779923	-0.137753462420195	0.120847301754723	-0.106206032213062	2.0784409755049	-0.287212331868242	0.188665059033957	0.206955879373174	-0.0397572953535962	-0.0684817235621478	-0.047370739889768	0.172864109688924	0.337797561261509	0.214675124339839	0.187037255648736	-0.0196365307706374	-0.145573611687263	-0.00464095237774664	-0.34245542646989	0.080403975622059	0.134534243145944	-0.110399396953187	0.0043172248572831	0.294137043571666	0.259975268910901	0.137826325060325	-0.0433335541603439	0.078057621507198	0.112487852917805	0.241830940593704	0.0424298246002426	0.0623909726117677	2.72993631617829	0.0774015637187414	0.0791138526633901	0.0672161720808839	0.167845377796071	0.140196136563019	2.53967040250026	0.22155811430422	0.636052568505169	-0.223235667204705
KIU_111B51	1.48017947852339	-0.2680752888524	-0.267326415480438	-0.0968669960678996	-0.0882732975993417	-0.0472198223391684	0.0773130386845544	0.0231299343490043	-0.0479984955617616	-0.0693254676166961	0.0225877353547126	0.183282683160323	0.322212068695427	0.606028537732173	-0.713740285964091	-0.234263089004116	-0.602068080596489	-0.776882196722234	0.0223821061749576	0.757644625530682	-0.159471196690817	0.441062895930828	0.0901938250611414	0.0819890177569077	-0.00246313440617829	0.450361492369067	2.06875790553039	0.0915816494027582	-0.000477247194795212	-0.0521685906123031	-0.227224093261686	0.0407572717034927	0.00125353031156283	-0.121090121191312	-0.0957707754065407	-0.132512867410386	-0.0639603307105894	0.0704720522456963	0.0663026903334938	-0.140037053462379	-0.00217535805111554	0.07023308527579	-0.0860922532580108	-0.0102926173681581	-0.177104952862349	-0.0535698531663225	-0.173255704125256	-0.957458962243408	-0.307671913104624
KIU_113B11	0.769640401830021	0.261628596503438	-0.207399616530354	0.108951398259385	0.11216440310709	-0.0123857493405244	0.301282147973762	0.231255260930324	-0.123838459088099	0.0917105309499262	0.300069643132373	0.239725849700724	0.210913339129322	-0.248502628018191	-0.203777388752206	0.131889952485668	-0.410072578876083	0.0070878533518286	0.0655449775526806	0.514853539549861	-0.0525684147948327	0.120259848604312	0.304005398151974	0.242715066390307	0.190165936035965	-0.374656297069874	0.228786099075704	1.25610073234194	0.0340424520469087	0.028928516376174	-0.120283786116647	0.122069348457694	0.0870516957420779	-0.154083140677601	-0.107938601454666	-0.100313073020118	0.105956953375556	0.0284156002315328	0.103074326762345	0.0435576693293793	0.0886327432298177	0.144945044136023	-0.00143926370975844	0.110557920974055	0.0312327980396716	0.178143894887788	-0.218297260032851	-2.06431312123932	0.427927911750908
KIU_120B73	0.377105638851905	-0.162246418339732	-0.228008632857161	-0.0737434744100998	0.135130945366457	-0.193917401284208	0.147750780458408	0.539509023488831	-0.195070865702736	0.212265345529019	0.109224203953815	0.130889964325532	0.145306197275341	0.0913261155455641	0.265886701704371	0.343197587064254	-0.621144217797248	-0.584606862080069	-0.00479770480396757	0.0823843626223866	-0.313459326251303	0.179263457742679	0.245998963485806	0.124188959903945	0.41006177859012	0.695537325571804	-0.289637396253509	2.55154382598331	-0.352960626467465	0.00954568665073614	-0.0265744788289548	0.11231045255075	0.0515033073509397	-0.165208945902131	-0.358798426331334	-0.0442793632712872	-0.111586830055868	0.0199679318490462	-0.125864513023249	-0.0264913195993977	-0.0643775022680426	-0.119830597813499	-0.374828927750757	0.0950801535212085	-0.11139833823874	0.0394286787339708	-0.0598270514923754	-1.77954502141939	0.493281915739383
KIU_124B25	-0.00524887783594963	0.0728068935522638	0.059717657338447	0.0303335697023842	-0.0632597244687378	0.109333871550902	-0.149088147485799	0.0369323582122441	0.245480547963461	-0.163914268409738	-0.0617897798305764	-0.0389890944349647	-0.172724994211814	0.088587683036398	-0.122347231780061	-0.0106498581329537	0.224544954504903	-0.0269297367801791	0.0216042117601125	-0.550413497692942	-0.388031941883711	-0.146820191772575	-0.313579213573656	-0.152825081818727	0.162001401391786	0.0226726823056493	-0.116649552134149	-0.0751988632782335	0.126815697075462	-0.0566440267795606	-0.429227277703782	0.0222177287694194	-0.0339172312341818	0.168229684250629	-0.185703551816512	-0.0969477924992344	-0.0550134724208426	0.128728595141383	-0.0791172244426441	-0.0582708929886397	-0.0864119674903524	-0.187710924228116	0.00143926370975844	-0.0359970284819173	-0.00871861961389553	-0.0810431882847815	0.0382501657766614	0.799946011355892	0.0887129930479755
KIU_127B00	0.0429979270262528	0.0472472149245222	0.305297230622191	-0.158664910496192	0.176357603251915	-0.0754957849349949	-0.090665104077182	0.157487828643683	0.296898723402629	0.199312983832362	0.156897226690931	-0.0930799779805014	-0.515115256447919	0.0505942689871368	-0.380089053156414	-0.46332436819477	-0.883821633424443	-0.443980981527876	0.100539260540624	-0.0293692511235637	0.0517111904814445	-0.061504179976184	0.290594523482366	0.22247569884746	0.491022181493278	-0.171869969097912	-0.130479503401159	1.09297814965753	0.00805459868245552	-0.00670722183355998	-0.198400613622117	0.0523820791993757	-0.000322290626006527	0.00795382743851218	-0.0928527916092974	0.125748792106828	0.162950875762263	0.154822521078056	0.0912590911136544	0.0965906397842673	0.206838125769725	0.320604536891485	-0.266183850686904	0.0161684742070154	-0.0785912786340479	-0.244658269775691	-0.0357380804419834	-1.7791950534553	-0.078605833899541
KIU_134B33	-0.187764956166991	0.291234207331479	-0.575329058456806	-0.107000148729066	0.0373724614003508	-0.0754072907631529	0.0239009915961859	0.0758096337958847	0.113429438170769	0.227057237278228	0.195483005095444	0.455426517236372	-0.0427179049945448	-0.14446830757951	0.514051661858794	-0.623130006889957	-0.324203092406511	-0.202662350387881	0.040093921935926	0.392571531859101	0.247991452003153	0.286241437850226	0.170825618237153	0.160528712766578	0.581429570960772	-0.168908510279456	-0.169575363908341	-0.293462689315925	0.379879925051059	0.0200587088103006	-0.49598645748351	-0.0499284120860093	0.0692046924496346	-0.268560136197917	0.478951715876265	0.110757514577255	0.281285034171544	-0.00538996286082227	-0.119540743018336	0.21460405059439	0.0758081561624312	0.129442545733582	-0.22209360144178	-0.162825776591677	-0.126309021218997	0.192849114926531	-0.0439368536582408	-0.95022903410676	0.418638118604115
KIU_136B04	0.0906316587754965	-0.166796479639696	0.168637134048714	0.0918608241626583	-0.0555183870315923	0.106433626453532	-0.0583696271393706	-0.0493394948684163	0.337519154021837	-0.155147474419803	-0.146356822690616	-0.523721237597762	0.0559979221183244	0.0565549198692895	0.877714847856371	0.405237429059454	0.0894878254332654	0.347841729423434	-0.0126428829121163	-0.294055524764978	0.0653500848561293	0.170031799842056	-0.201287604312207	-0.261292802755989	-0.0241958541224845	1.62032066959735	-0.0965773194095368	2.0838705356484	-0.0329356809362432	-0.137523586776718	0.26904389226202	-0.0943485335394509	-0.0309229169464773	-0.0435647481239993	-0.125989337750222	-0.169825745391933	-0.231885616535686	-0.138951370070852	0.0161247910296467	0.139731317597272	-0.0628035232542734	0.0162429254979948	-0.0812028750634921	-0.00176079234063753	-0.0769104080179381	0.0682574671024051	0.170222424306051	-1.03090141708838	-0.314289983508282
KIU_140B91	-0.19868677900314	-0.00622838638483891	-0.108969215796141	0.039808742778806	0.0972742215733202	0.0605467687390471	-0.0285807656349668	-0.117790931199454	-0.250265800471944	-0.0747044815332365	-0.194569359459884	-0.156294369448519	-0.0453798871399496	-0.0415743624640978	0.128301261562978	-0.104382180413719	0.349819564549059	0.591048466971658	-0.0344643449526534	0.140869796868497	-0.129504475927401	-0.0913084289265282	-0.151493072680764	-0.00717889866758211	0.0828605921725991	-0.64771005788171	-0.201963182869638	-0.0401580174787736	0.141062897440185	-0.00405859915250062	-0.129961304537925	0.0441870734716172	0.000322290626006527	0.326178793240267	-0.00263710633073799	0.113312300930295	0.077017999640475	0.133376231698625	-0.00293216902602378	-0.0730344095008686	-0.0108921920173062	-0.186805355016503	-0.329856871719291	-0.0723235577179207	-0.0857323431194119	-0.116196300443687	0.11256691892649	1.4701079379672	-0.0227732176052857
KIU_144B49	0.467121503036118	-0.0782146996236356	0.118293938799832	0.0574661436791494	-0.00087613787168106	0.0722775784128364	0.0120695557606219	-0.138080044925935	-0.00353007562776364	-0.0433411210519057	-0.0593851763590456	-0.613977281592648	0.310301384282893	0.25336329958668	-0.289089557072431	0.11216387710929	-0.16381652490308	-0.295290491043255	0.0360556490641861	0.172173636537636	-0.0496115970085698	0.225439626245594	-0.070222727442304	-0.0693072156686035	-0.51944372367814	0.323014157023675	-0.157974300969434	-0.351700888553083	-0.389992801378785	-0.0669109714192302	-0.00627369346419826	0.11854407400109	0.0190389445876074	0.103310418231701	-0.224366918869095	-0.00339793556792145	-0.0749197816258036	-0.0744142601783615	-0.123426288616898	-0.149911939284083	-0.0849699237073673	0.0227436061403949	-0.0644245033537576	-0.0490266386893268	0.0605315552277623	-0.136394254931302	0.150969853228604	0.193269082212169	0.0646355647211632
KIU_151B84	0.199450113447686	0.189628097330882	-0.237565063958005	0.013327691516124	0.241533308227494	0.101615120335507	-0.0798187324415736	0.00131593499943428	-0.552925708522064	0.193334078343856	0.0907800634046863	0.874941564496869	-0.199565677188302	-0.26337954659871	-0.485604201658596	0.00363037833056907	0.65091675474922	0.0932653983029308	0.00418820575789303	0.236726046912555	0.335351883156731	0.201739913386678	0.151230470284386	0.0144373371070528	-0.043731341502605	0.10295801878785	-0.0255810135416959	0.0414926638515135	0.647121383507665	0.139960070615056	-0.0681925697346832	0.201437551423803	0.250151720410336	0.0292934496252135	-0.0601085614342067	0.0252487634915095	0.25748551754099	0.113157156174118	0.31769890565002	0.160194291606785	0.107207111488845	0.202955685123133	0.00153300091722297	0.159007009780011	-0.174249569789266	-0.0884991063467853	0.129732078338097	1.00580471218545	0.194507279922712
KIU_163B27	0.115318738659578	0.0977688196003084	-0.326210974494995	-0.120952691802061	0.237720378770494	0.120451562655996	0.0324642765133767	0.173318934554533	-0.400031918399432	0.101799642855349	-0.0657009539547337	-0.0814476196666156	-0.0420797964729385	-0.13148864690254	-0.275016045603495	-0.558102223467921	-0.255917620517202	0.129207895094286	0.0166087959839794	0.0649533028459128	0.178097188952977	-0.0518001157315795	0.0756270282645222	0.00674713435702786	-0.141325825870397	0.48974738548624	-0.0312391768624144	0.0456187983255483	0.178067398809866	0.222614386175227	-0.0813434990961488	0.195320505269251	0.106442641519557	-0.00799068034705582	-0.230553062748235	0.188208638088343	0.293788439794066	0.115753074268101	0.144413412442162	0.107552515993337	0.258932066073242	0.111369403103076	-0.306077158251721	0.0374986387919876	0.0916292670194718	-0.215518229918077	1.19584631568413	-0.0879982052723971	0.13071423483529
KIU_172B19	-0.120031781092656	-0.138413207980932	-0.0911930728175984	-0.148245537662619	-0.160015523331419	0.0684662482446852	-0.201766153160488	0.015412743190006	0.268673888115935	-0.0674571636406474	0.0131020716215391	0.406841374698477	0.129681579484542	0.0513584389522223	-0.163488567090612	-0.0149788154447753	-0.25952655216846	-0.24375876197495	-0.00850889982057135	-0.121524419574014	-0.101064705186955	-0.00356642995954859	0.114398524333758	0.0695635617449086	0.215972993217214	-0.0361935594775158	0.00257321786603744	0.61562003348913	-0.0986220141423321	-0.169459904287339	-0.0841297567802601	-0.0239316804736305	-0.110889319576785	-0.306334548832229	0.17905057354492	-0.185683850004316	-0.0779324411863511	-0.131663821404589	-0.100196262455727	-0.00150676698850916	-0.121290902267043	-0.0910090386544837	0.0955035985160775	0.29172667399807	-0.0936990898281496	-0.154920335139071	-0.164216105597585	0.378850685026737	0.0143403940724962
KIU_177B67	-0.417916045315398	0.0944674612610316	0.260454136506842	0.118350344634959	-0.0157341382235034	0.0547660752758081	-0.302297348796632	0.0645883422547584	-0.132122639466894	-0.218437098153379	-0.0549868432184832	-0.497738567602357	-0.0221960177262748	-0.026383914495862	0.37075742559739	0.0472949393390823	0.237255376185399	0.098966667237157	-0.134984762260558	-0.104347407842393	0.0309207681362564	-0.0829758711197353	-0.0441907766112579	-0.268600317601584	-0.494070810172237	-0.075583142837929	0.0852727592618812	-0.0704629464939419	0.0208084578660675	0.0410427020759885	0.268202619603229	-0.0491623080900094	-0.0794147724681027	0.441133695238484	0.363686249107604	0.0142850057706951	0.00396413652359229	0.110062448548382	0.0464521194975767	0.0077088076149856	0.000559381026765967	-0.182032499864615	0.198833386115599	0.041375359125829	0.610960756316931	0.309051770049332	0.0480471568854943	1.44850168584117	0.374761505883654
KIU_184B38	0.088275576939747	-0.0560720074002874	0.651396173794772	-0.00359669110517036	0.160082877528222	-0.102583858115978	0.0333768233746419	-0.228499615333453	-0.332463011904136	-0.00833069289900656	-0.00301997543419374	-0.214693071976773	-0.151023429739363	0.290036703518467	-0.0973045927882641	-0.121074280472161	-0.195123788282072	-0.066301674415163	-0.145231469313988	0.0184551881311297	0.157425984212813	0.0757401824924817	-0.193752582116456	-0.159300311023623	0.0943048722325495	0.0485561152278429	0.227900050598432	-0.0657452397770966	0.125914504516021	0.126550522802764	0.340361133330859	0.234829096737892	0.108395917559053	0.381267904964812	0.0540729371215432	-0.00711323328272595	0.148574892701181	0.265932110026932	-0.157125839184704	0.129472030566215	0.0538535996626329	0.134371725923888	0.573451280428896	0.00176079234063753	-0.0735162169434167	-0.00469489542821197	-0.0607478828865258	0.734372439948652	0.163785145253732
KIU_196B81	-0.700681862997307	0.325584235733607	-0.123497468309576	-0.010698212881228	0.154992698481203	0.0715746450958745	-0.157902743816257	0.210700769167283	0.148042187729949	-0.0200115276297206	0.0872884328975039	0.0339485227760239	0.155393525693936	-0.198705404105848	0.345075915925838	0.0703680945407266	0.0718147496125376	0.0522993724735361	-0.0804054390243443	-0.339586835515243	0.114681814208865	-0.00927542967736494	0.0268466826628497	-0.0651815452349955	-0.373603734800708	0.197132842631674	0.0700865450669332	0.227789553299656	0.397368450106001	-0.0475401433103883	0.100344354195889	-0.0531189489501891	-0.0957469490457976	0.0433836254834913	0.41927932511862	0.0362418945372989	0.01141611363638	-0.0818475515255077	-0.0854820634716891	0.120729762019055	-0.0051325942976342	0.0742283662386889	0.252086011978144	0.172094551724031	-0.0530767787955597	0.0994740687595305	0.0737573754046214	0.1537056255693	0.283436523713752
KIU_197B95	-0.0474744664270546	-0.118286242238287	-0.359302545217926	-0.00568859831070441	-0.205993663630309	-0.0153981180602893	0.148278795309261	0.122029839562951	0.16779605280958	0.216167779413137	-0.0831111544136645	1.1024075246575	-0.0870855020552188	-0.0387494072773558	0.0625847167944791	0.205521204276931	-0.472739160386427	-0.0261766853176439	-0.0430777608145749	0.279533381735355	-0.211830166974238	-0.158845444156583	0.0467323898781218	0.0940886013627938	-0.281996654589824	0.0188496194873347	-0.387740825673526	-0.766314611230595	0.401073154987055	-0.0788194659216122	-0.190170390139902	-0.207554125835884	0.0162734863844927	-0.000124539590785104	-0.143392589612858	-0.0929187468694845	-0.0415335317896375	-0.0984318843375283	-0.064102066226269	-0.0998604307706401	-0.0545637779846405	-0.0365217213125888	-0.123581960428022	0.0497541427255923	-0.13175615584156	0.631872687262648	-0.0867413969802999	-1.68513550032221	0.535500208328633
KIU_199B55	-0.462396662698644	0.203824972755976	0.480267678786533	0.0272579857045052	-0.134476783568249	0.0959434391133507	-0.242273067593491	-0.227948320121492	0.215324068929022	-0.163970931911908	0.0607248079442291	-0.192125802253162	0.146371157410448	0.303381369761613	0.144251670748808	0.0909250679497808	-0.136836009691965	-0.173927506870738	-0.103149807703134	-0.296613417273417	0.0236185982877894	-0.0435888497211887	-0.0611594833517417	-0.169960880603553	-0.190754969350484	0.757745100526865	-0.0767513449686808	-0.460426747362449	-0.250402477997573	-0.137933920178267	-0.230576402549917	-0.105970260862877	-0.143576551931496	0.0411078306887117	0.134859168007954	-0.151631432758361	-0.0901164382485078	-0.297025166703752	-0.0347605030344482	0.0207961946430419	-0.169406444120764	-0.332536003993384	0.0455175615726686	0.0415111672731365	-0.00171870311255451	0.0981464302873237	-0.115830310767069	-0.64507240528313	0.0387055592473455
KIU_205B99	-0.372776625743803	-0.0180192334776253	-0.0389563989825727	0.172145424347871	-0.0407443646369896	0.149097567940098	0.0667700323317781	0.0236029948804131	0.0108584999628794	0.383906092026749	0.0494930696349585	0.00192283690519268	0.605680587665647	-0.137329954683763	-0.0738502422647649	-0.118561917564595	-0.0876877178162032	0.380586633097778	0.0567149982487622	0.305279240177549	-0.0567881237507488	0.036377745481631	-0.0262065273508769	0.00618402010286712	-0.494189536588975	0.112817256213237	-0.0278034837703074	0.0103097684211404	0.259663217877578	0.0548446898817682	0.000799881176746897	0.0339714620094682	-0.134951192680695	0.0752496736967435	0.190014917374497	0.20993193043351	-0.0525964842463846	-0.0772212257223792	0.108024890445304	-0.205362007589274	-0.0973742542505128	0.00866099164118594	0.0653121695732457	-0.088732615537733	-0.029363526124272	0.0771307080529756	0.000397313627002127	1.35186754685172	0.120384447153695
KIU_220C70	0.297201853944877	-0.0966363656071042	0.0558142764794196	0.0246508456467401	-0.181676875799058	-0.115962564006284	-0.189255140752513	0.0159989942989185	0.220610085828111	-0.245036325084485	-0.139031145314744	-0.388020447867867	0.286629831806826	0.0329543461455533	-0.0308761582878052	0.0556018335807441	0.0622095891113461	0.304614547547965	-0.0182635160694937	-0.0708142709209394	-0.0543038798788964	0.0720309757496316	-0.214205373351252	-0.083789280174179	-0.506524381445569	0.0973748494399018	0.0820026982332968	-0.181917058511491	-0.152757332691505	-0.0613610217340067	0.400339669548382	-0.342700250060069	-0.078730506627557	0.0661358659919345	0.242887992726763	0.0374780285857801	-0.0451445823238954	-0.119651491365524	-0.112637859412462	-0.0162800879039704	-0.0243506225647456	-0.0996270960398444	0.0135920604078228	0.141789809061034	0.0881262730554797	-0.0865751013306722	-0.244189213323337	0.369420743947108	-0.140303216893169
KIU_227C50	0.265582567554898	-0.03161948683245	-0.00058611158323559	0.0879275587826278	-0.120395788373448	-0.0502098056425222	0.244825107441116	-0.122243963578077	-0.465033825043712	-0.0745012363844118	-0.132413841704549	0.207122758093171	-0.275731932244279	-0.147463653168295	-0.459612280853721	-0.027116230842646	0.458651856497763	0.0436321809618843	-0.202725527123745	0.232481251394551	0.190809877491713	-0.0563205738703076	-0.0989432006651847	0.00833727405707159	-0.221983011875698	0.100720998522604	0.107156856428568	-0.0341637067778698	0.448647364777918	0.040827300232889	-0.255144292931589	0.130022344972058	0.0950190987577635	0.0287001330206367	1.50405589158975	-0.000716349667529315	0.118889489394479	0.00319440169640473	-0.00262161408646833	0.00150676698850916	0.0696491739649779	0.0240823477837537	-0.346488397598012	-0.132893894324651	0.0386715546341401	-0.0695024040072024	0.266641274065751	1.4196912385765	0.226475643074156
KIU_229C44	0.227020842570695	0.193133673265656	-0.433087105619758	0.0354891467668741	0.114877028312875	0.25363769716493	0.264734852721176	0.190545549915781	-0.129618341840312	-0.133475292465719	0.0224767052976296	-0.896562828980878	-0.451234414701625	-0.366590830841648	-0.0414964741403239	-0.115050966120363	0.313135347258299	0.458343172991061	-0.142784310597572	-0.0998557113400871	0.277319230573125	0.0568953575682776	-0.00465550405548543	-0.0556029785760493	-0.942729119579046	0.0392680235502905	-0.126950251608535	0.125925940939467	0.246762344819979	0.0938517086792521	0.0569433330136984	-0.176635119598259	0.134098620181982	0.000301642781223392	0.140544736599604	0.066173864796836	0.220911803633257	0.530237622445656	-0.037125877414919	-0.0076887069569036	0.203695645459721	0.181481450737476	0.0886372039835388	0.360036690006927	0.0394362424804389	-0.372603390398374	0.117790842282292	-1.23661648651149	0.927773056117001
KIU_231C80	0.213530237336304	-0.0557497136919941	-0.0504582412011863	-0.0433853343936812	0.0834001278226522	-0.0412511156180693	-0.11600930560784	-0.097697591195665	0.335159138872621	-0.022294910665456	0.000140168089978188	0.816147846369094	-0.0709245986143419	-0.0918159010348591	0.0860882463087549	0.118563131625914	-0.143794641559083	0.366431929408886	-0.0128192678242509	-0.0575871786156199	-0.17609352187957	-0.163849914714601	-0.155041670973749	-0.0178539557293371	-0.0782566070616966	0.422374003136759	-0.162597302732257	0.125939118655528	0.415614051073191	-0.153190030374115	0.36101779308662	-0.160653712344802	-0.098873510680237	-0.0100338896970992	-0.09574639296914	-0.0167248957906816	-0.243523310936991	-0.137494893843642	-0.0636523327729375	-0.0665797357322635	-0.132307722212526	-0.152919610004638	-0.248830244446197	-0.0285927503796284	-0.14702996470169	-0.234508467740724	0.330893215722453	0.788520680685686	0.0813234124163316
KIU_233C91	0.195925147345292	0.00230553624641624	0.251058741024753	-0.0961819140482522	-0.178150666287066	-0.0292425297119099	0.198134960106522	-0.163838438207115	-0.530063696135634	-0.282433900031525	-0.153614628404642	-0.0122265486336541	-0.3600762742019	0.0717071505461042	0.460749165337099	-0.0114917291428028	0.491144907556398	0.26173859906333	-0.018672968137236	0.461698368129245	0.0379779453936764	0.128241854164408	-0.0213837655836819	0.0259250908364992	-0.034026330798274	0.587859448836801	0.101965681666458	-0.16004441224939	0.124724547877759	0.0207875675965475	0.189946961583691	0.121901244254014	0.116466642009644	-0.0232611576079827	-0.0272180905148827	-0.100736549334759	0.107132570998099	0.128166785049348	-0.0723071233800852	-0.11771973557904	0.0657766161671267	0.208671283841126	0.188140232597743	0.0893500589917364	-0.0340934178065047	0.390294935644864	-0.0290348999787045	1.63812511141154	-0.0197535280906749
KIU_242C21	-0.0569231139577333	-0.03821406695954	-0.388160683190569	-0.0468445461524265	-0.153884220580739	0.00598302221996239	-0.328122936582256	-0.133601434217223	0.179871754757035	0.318610650486837	-0.005616612560287	0.634342352185852	-0.137313877017833	-0.207212082719333	0.854303805716945	0.146433472383422	-0.164125629467714	0.535876791659909	-0.0726609845345816	0.379180393263892	-0.114706341620689	0.116996028843664	-0.103838582847096	-0.0111572521898857	-0.488497628894814	-0.166402671566614	-0.390698180355194	-0.415555191325864	1.12194480883843	-0.211634540676316	-0.215995559113703	-0.422249346265964	-0.0277063201503269	-0.164016858801925	-0.249691761332134	-0.384784562202609	-0.0446615266275945	-0.186824678874737	0.0221577373706516	-0.023075753817146	-0.164690668622831	-0.129235837230851	-0.466150771252173	0.0153945961155273	-0.125877695049998	0.162268827702628	-0.0330039916614512	-0.295206633844554	-0.08017242964514
KIU_243C70	0.14367481437062	0.243361245693675	-0.160114095606934	0.153606479916657	-0.203252315475456	0.157282905330139	-0.182409180860454	-0.171418636451623	-0.401017309957492	-0.438752669626556	-0.0568316892074041	-0.14347759850286	0.110081554824061	-0.157402628000543	0.252081173890222	0.426165299646054	0.582094599005905	-0.0571834325462408	-0.00483408821557862	-0.0649780516924015	-0.213989225959268	0.0418034863915655	-0.277998607343678	-0.188823787868228	-0.0440788336659308	-0.692263913809255	-0.26956776876912	-0.183809470903579	0.0535863465441146	-0.0832269834256322	-0.203024007723488	0.0761203845283465	-0.0106909987391566	0.432642320831744	-0.137694444868337	0.0233250841203025	0.112111236790261	-0.266590874191046	0.128747522029794	-0.281575980488368	-0.257648715631229	-0.188426718362741	-0.0887414435392593	-0.207033587165091	0.417389863683709	-0.115377834965178	-0.0197886732931902	0.739821507250133	-0.0912929516104271
KIU_247C76	-0.00544338321562776	0.16449631321637	-0.449973337573997	-0.0409216393748917	0.0996550834346275	0.140242939414429	0.270296114830749	0.0321542232150618	0.394616816266871	0.0318557724409363	0.0179400481718035	1.67624570064675	0.0169074135736249	-0.324740778278546	-0.0783273626209695	-0.03542510568803	-0.296972176268067	0.391764643226864	0.109680976658357	0.810840822190478	0.265628010586748	-0.258345079278493	-0.0660120494169121	0.0475251439493816	-0.876649298730978	-0.335748904774544	-0.358570828930082	0.0239007004468469	0.802086049309311	-0.00803321713426755	-0.284825320815651	-0.280582665655617	0.00877827200646308	-0.119651620316435	-0.300861123966154	-0.0438337000259033	-0.084930583227262	-0.0193482168148469	0.149009660483692	0.00633655143683143	-0.102159166866875	0.0798352916682505	-0.423044922367735	0.165610834982616	-0.1213648500514	-0.366980524365619	0.143207411644387	-1.10473182792887	0.737927256307785
KIU_248C91	-0.379412276282366	0.051520632934084	0.0134159526855577	0.0917404386852869	-0.0496052667011275	0.0113817084213648	-0.0142568764173916	-0.174550596886153	-0.530429522736792	0.0233969461545867	-0.0427979483536884	-0.541542851945694	-0.206719015862914	-0.0163819314735973	-0.245635671272932	0.285388973575595	0.012908037185984	-0.185499775763593	0.13715332429159	-0.0581216335730641	-0.241266897077285	-0.0860180844516791	-0.133812962531085	-0.0255532037418282	-0.515855463627435	-0.460648614247594	-0.0541893485850569	0.408833494708849	0.435588539757385	0.113157927579902	-0.00483191197699195	0.0322352024084811	-0.226204381267127	0.0331181764232452	-0.0327285749008581	0.00252429467660775	0.120598948142725	0.0096405924547156	-0.0144681233884949	-0.0414991049643643	0.00854678871675881	0.0760903948185625	-0.0615935850484535	-0.00570420845590114	0.0639718106224143	0.227530125131863	0.251698326741055	0.829130562025416	0.33551608738307
KIU_24C30	0.00953919696627281	-0.115683288777846	1.0264429549859	0.066292899105939	-0.10881850980948	-0.0664159874484413	0.304125261078273	-0.454773337447995	0.085514145425539	-0.227791698889403	-0.201149269317958	0.0139295089445453	0.0464811377759933	0.0498201456071827	0.439915480160288	-0.0255297453797704	0.0726165712074986	0.327555645024709	-0.0755090507956266	0.303560363777899	0.179129695346134	-0.0848719734058654	-0.0829806455864501	-0.0566565755330979	0.371399018753814	-0.0437302383055584	0.119025757353272	-0.0764432516704865	-0.0923958319929678	-0.123538599392626	0.511204868412699	-0.305375586141196	-0.0755500524119679	0.196040268226248	0.114373703416955	-0.00581625705854805	-0.273371417408232	-0.12332013439512	0.122765342725122	-0.191369197139874	-0.134987442194029	-0.295760796304897	0.0303812603939715	-0.176689596212251	-0.0435842815519287	0.31667954797345	-0.105042310671817	0.119723084405168	-0.143391865516287
KIU_259C74	-0.474198724517812	0.0607061551941624	0.841439352117477	0.100991206006658	-0.0738480174131397	0.023955500347884	-0.18599893419502	-0.066911232707028	-0.526258287757244	0.0825669117766075	0.0145560140849021	1.07893902042028	-0.242542940282604	0.129829812753135	0.245732556641341	0.0412566206294471	0.331368440386996	0.117540792108692	0.0172345049507325	-0.0674826871093064	0.0234078095467427	-0.128542311281744	-0.0830352342993828	-0.00390706548403201	-0.330377946274903	-0.619380374309031	0.178575923046666	-0.212693959428793	-0.0168409491778527	0.0203604522428835	-0.0632738816939606	-0.0168918400223745	0.16374105534388	0.314657660295709	0.257058062667447	-0.00597926524726322	0.174594993365138	0.0897121505168004	-0.0660224169818333	0.172863221231728	0.0774155759682638	0.0130551626549078	0.298842653633497	0.0616342774627237	0.387540599905109	-0.0481549538666245	0.208980967339013	1.70539233482007	0.26596558629636
KIU_260C91	0.211874895411075	-0.237057517169916	0.0881872761592173	0.0863485244925879	0.00702289543352164	0.0235450299073956	0.223198161842667	0.00956851059231223	0.325428936504064	-0.0750261452986565	-0.0856484826239721	-1.15052769560405	-0.265641872809875	0.0540003105536405	0.0624000242588405	-0.270087370835931	0.122315840966833	0.0748624773998543	0.0617467230112716	-0.405103002347614	-0.0228476248800535	0.0129062595935823	-0.118686773053613	0.0434759694214698	0.0214285299036403	0.242587422098183	-0.0518299084179118	-0.244790929379451	0.0238086800337003	-0.0352690701744081	-0.232947096764115	-0.0206103609829231	0.0621684687589061	0.173146803849172	0.824438049487867	-0.0220451774137942	0.0260956629932743	-0.126051542300915	0.128404374764857	-0.0570366103731903	0.0169065150010139	0.0141503339633147	-0.0764664285703471	-0.0741322558892916	0.0886108110068784	-0.0408239525198923	0.211395482983605	1.14291371536743	-0.125643860103931
KIU_266C51	-0.0220370730291783	-0.00188365714695493	-0.0557995578369765	-0.0295793101621056	0.207081494553005	-0.203141987931784	0.181551909138392	-0.0596959608180594	-0.275438892730313	-0.0229630399493934	-0.115667678881496	-0.278736145301407	-0.199001621277061	-0.145909216830419	0.557127082721921	0.100084789734785	0.390477587207676	0.263979612035858	-0.0661919074452895	-0.0983843089179643	0.220439932027096	0.0884866437801821	-0.107784135384692	-0.222984510004938	-0.231359155019483	-0.00891189636597822	-0.0128951242540576	-0.077551250851049	0.205847917246134	0.0512844211359397	0.201321277407748	0.140254949424584	0.108234303236326	0.284246048707976	0.0925591222713664	0.022541584696107	-0.0928752254857699	0.181017138988406	0.135144800029583	0.0620328798714951	0.220754693679771	0.144294567261784	0.0198864270101033	-0.0531526043538726	-0.0129497824358837	0.122757280989229	0.0505773052524088	-0.966713191929211	-0.0306647526243662
KIU_268C87	0.0307436637697798	0.200854521884457	0.939459587180127	-0.100712098159059	-0.0136849535377848	0.154217722948832	0.614997487956611	1.34315359270833	1.26251154410039	-0.317493021900831	0.464552045940744	-1.3691267139178	0.50005023325336	0.287516834204675	0.336747690636175	-0.321010928171989	-0.759563561888649	0.0458759949602658	0.109192269198525	-0.197891999291349	-0.217466186255343	-0.0238288447854136	0.212533688215775	0.140497628086972	0.950250799642745	-0.601248739637708	-0.156434439416654	-0.431824433333454	-0.688005641492367	-0.062388918238981	-0.19119764830427	-0.0694940671069784	-0.173838770963411	-0.197882043112879	1.03940850501421	-0.0890769554745816	-0.1635748136614	-0.00237232598131332	-0.0120654478979088	-0.142251103260435	-0.0536438278680708	-0.0681308360700061	-0.385384237932106	0.0987082272934812	-0.140471500210181	-0.480093720003063	0.0274478123339688	-1.72283817666235	-0.68794400437471
KIU_272C88	-0.110357248558916	-0.0556149179488434	0.201247748850092	-0.154267709306386	-0.198706231569581	-0.158200400849859	0.063920496317607	-0.256235855775149	-0.204962748195371	-0.142285546927609	-0.185634886135675	-0.191851903759885	-0.0713207778821765	0.107848379307736	0.149197463965331	0.103029844738009	0.11169000556765	0.227329544287635	-0.0343281917210043	0.16105261341983	-0.0929542369478065	-0.0415828938153759	-0.104273716709835	-0.0304537286772701	0.0932521726867623	0.382435442710396	0.24499935160267	0.0139863134948719	-0.0339440150530241	-0.0275999239611362	0.532381541796577	-0.185397243119025	-0.0713301960010106	-0.228914283228303	-0.0215091996521291	-0.00866630153228343	-0.210639278361602	-0.044791279819516	-0.127810463119421	-0.0705638243732896	-0.0350747164326896	0.0511456384994053	0.251640186247869	0.0598171656540574	0.0501590065598134	0.240047920365596	-0.0115265754049603	1.12723267398935	-0.10865338475862
KIU_278C80	0.382800262809692	-0.214692899096645	-0.2023587857327	-0.0607880631792531	-0.0247877271702062	-0.120526731321173	0.0799560386328722	0.374967814102076	-0.257381518554635	0.0716496877852766	0.250223741755002	-0.467160294241605	-0.647974950466134	0.207548162667078	-0.211749785634138	-0.150083833438756	-0.704239050113821	0.0945601598123549	0.189889001169396	-0.429672324690731	0.0926390336463476	0.125570099445168	0.20590792566275	0.184115778731588	0.0608216931092498	0.195747512486492	0.256494914597179	1.2332826357534	-0.38343072236688	0.264431558786666	-0.0739214588855401	0.350426442204995	0.234608209747974	-0.00769566702471029	0.168615712405694	0.147239117248668	0.292969986847115	0.319523108844173	0.171977192938305	0.251021585506363	0.450848508824781	0.444123294266224	-0.0574140679509156	0.121652540626924	-0.0502772404572693	-0.303437568451237	0.129918040669894	-0.0264754931022804	-0.296551303194661
KIU_279C61	-0.230909982578757	-0.119831497591068	1.68390709783613	-0.136988089614713	0.144798899952539	-0.182103135077875	0.170156990666655	0.518605909414044	-0.174142127953332	0.309662029660401	0.183387405038264	0.196552374732255	0.142332740560951	1.04145288931086	-0.871024121449109	-0.409735683055787	-0.695668014796267	-0.331919200539813	0.248106230643595	0.486799838402284	-0.116654917031441	0.300135591776831	0.240944127379505	0.111740742398009	0.235494771371747	0.0931940568097342	0.544824261574413	-0.0694579465441046	-0.458738643327488	0.237890876822751	-0.0330258743567744	0.0206693201322494	0.0916920648481998	-0.185143142337618	0.250926674164325	0.000716349667530203	0.07418726189493	0.20517786568577	0.0711972226619917	0.266941407257276	0.158927098954171	0.107011645220478	0.0101466456679891	0.144876706668573	0.00469648578617021	-0.261460151527656	0.0514932250387794	-2.43639839167029	-0.345263939091744
KIU_280C43	-0.146739191723297	-0.183860625750349	0.131552663430505	0.00340942716513446	-0.261901010018203	-0.303312822167121	-0.346901796852844	-0.40389223128	-0.378255458810738	0.0192445872627394	-0.11247059595098	-0.125016501197461	-0.152312527983002	-0.118271752504587	0.0204490452313308	0.226356202910594	0.606797848563535	-0.0558166819919261	-0.197506937852157	-0.0617607104469009	-0.134059463837192	-0.00959229068989886	-0.377571823929711	-0.312705946667685	0.256027871100072	0.773259598968851	-0.185723047815309	-0.244150489022156	0.0888857473595062	-0.0681012199993931	0.124627713772134	-0.26100097161264	-0.113538140748094	0.0958558931302524	0.341077419500979	-0.00750879700779006	-0.125266877501966	-0.353633113435119	-0.0069513417153253	-0.177882376938443	-0.172232542442105	-0.384753916483091	-0.208466136564439	-0.250905220088277	-0.0438338791627004	0.0512169311654406	-0.130810732029555	0.638313934474624	2.23671168431139e-05
KIU_282C51	-0.250634049457002	-0.257027089371255	0.276890367483167	0.152694869153711	0.0781750771570415	-0.00212819102820783	-0.220216770288914	-0.245367074852931	-0.0945048651889402	-0.0211541835028455	0.115596616739146	1.2743494737346	-0.199129643861307	0.244064959228782	0.459759468625702	0.0898343791871747	0.064095347755313	-0.106037670381117	-0.000467207144568604	-0.633390309380623	0.0303334802694177	-0.11091890799211	0.0344089621758896	-0.0866120001391888	-0.258361376046147	-0.0273445706444093	0.102788669125485	0.104386513432865	0.0559930778735367	0.0690150365983484	0.271362445799326	0.0183306004938899	-0.00795217561082318	0.0231292130339968	-0.240000530218367	0.014952341003359	-0.115982732049504	0.17114295577857	-0.0433720302847354	-0.149479312454925	0.0158775677676968	-0.0497407230447831	0.510540169534073	-0.0445414732499039	-0.0856002940929808	-0.109381413616616	-0.150596123857362	0.157700018146375	-0.0541178608378328
KIU_284C63	0.0847470704286479	0.248651018447922	-0.175403711125431	-0.0170444359346614	-0.336499410372025	0.0601197897573837	-0.166593807862579	0.0157474227010228	0.0598956690750514	-0.150612071044609	-0.118901164469728	0.131327342457935	0.0504697911033691	-0.23946323984708	0.172129215183556	0.327962984625833	-0.166615772724665	-0.230575447775584	-0.203833131450957	-0.0151108575827656	-0.266550639120045	-0.0303182434772862	-0.251976152027805	-0.222805915639748	-0.337720615938599	-0.160026297367747	-0.330079599957364	0.0119863493903714	0.0535162432259125	-0.101769848519096	-0.162650709574368	-0.148627786922995	-0.266126395735336	0.00855767793735115	-0.335611676690907	-0.0147944945138532	-0.246906192089845	-0.157459231137099	-0.0435343921881426	-0.269475765182545	-0.0916311413731092	-0.181444161435568	-0.203489466183379	-0.266071321874159	0.0219234471288867	-0.355076969152686	-0.138438585120297	-0.245452306204308	-0.0123397848159055
KIU_286C91	-0.237815307053147	0.00378394000978943	-0.0794332054841755	0.147556365126453	-0.109738095762706	-0.136052470146023	-0.00665765208875335	-0.0300832831648314	-0.255137109018843	-0.254900500711936	-0.108365098815448	0.562045480584436	-0.389081180672106	-0.141238883066823	-0.0675081932572752	0.395990453324891	0.192963273111706	0.324033621141055	-0.124287123501636	-0.233622179954168	-0.0274492803000697	-0.0783158618724866	-0.132717601128567	-0.1528636863617	-0.289678324283536	0.518506163768278	0.0987814218560851	-0.0251973125020806	0.792898906638212	0.00302735985605906	0.0278995584811743	-0.0116875255276803	0.226023797818482	-0.0398861634413447	0.033894459587914	0.0228819870554275	0.0861579449739658	0.00133781607035477	-0.101199330941231	0.143984614377636	0.0221967363263301	-0.124206152068103	0.0685054677811419	0.046437703898321	0.0340090621431199	-0.162538245582489	0.00521771837553301	1.25283848624577	0.410773262551268
KIU_28C76	-0.0250227801791532	0.0581044577567971	-0.014560695596339	-0.00636970970632209	0.120775558885572	-0.0297460747394593	0.16468231314348	-0.0249777057882579	0.390033314562519	-0.134881884397864	-0.0866207623886794	0.651657890559587	0.291641214185278	0.12821860403269	0.523174212529844	0.263397255318849	-0.124800855869008	0.0668608422860775	0.217176378856009	-0.0096505743619506	0.293497177183794	0.196555672572025	-0.0241349472187982	0.210423142161243	-0.123228073704329	-0.276433083939127	0.00919277475405433	0.102076005191649	0.37891767614094	0.145166732108233	0.0331381826951334	-0.0949115972904924	-0.0536636710432754	0.511510293204332	-0.00282745068994616	0.0513536805201289	0.196210185609738	-0.00133781607035477	0.108740127491083	-0.141721581408722	0.00422244534976487	0.0347387115461402	0.0258806078815663	0.101746720977166	0.00359280618790958	0.194155880815526	0.203053902965469	-0.0265315717059575	-0.106743536702684
KIU_292C66	0.308526270182227	0.0613723504215716	0.115512240150346	0.112520325941718	-0.0977922339829327	0.18329596359483	0.300920341888833	-0.0453000612816616	-0.0396997390153104	-0.245176356649809	-0.0896104121378494	1.18897799664982	0.268451399729143	-0.233439051358257	-0.296582677995671	0.262323498011444	-0.319735973880402	-0.0910891449265705	-0.0322771323713917	0.297518630080015	-0.104650844684028	0.392324041130251	-0.123811035291217	-0.0527885325403989	-0.182888016158417	0.104326971743188	-0.344779429863998	-0.116407986698464	0.299582492518961	0.0734046850742367	-0.103756026361055	0.133756476693707	-0.191958082460829	0.0474243985217635	-0.337519815620894	-0.101640409357673	0.112030078987038	-0.176350357833122	0.139825924300526	0.00782155435882537	-0.125255193646718	0.0127638564102526	0.169126243136219	-0.0594730401291335	-0.0555754847218817	0.23651985867136	0.0128290796320331	-0.609017624818975	0.168317457614169
KIU_309C49	-0.517115684774431	0.598384812045176	0.765455837106992	0.196286704859734	-0.0423085685834086	0.163144368920041	0.37554224522518	0.408960492055902	0.0162984778887578	0.00197542118751182	0.348483341333029	-0.0340694176314171	0.331023752150669	0.602982163373321	-0.915390033434079	0.173074174595437	-0.0804036930930709	-0.336143981314173	-0.100545852018584	-0.123811425298202	-0.100459343294171	0.182318949839299	0.146167351251515	0.147363608552303	1.72309119017617	0.461325878194373	0.30231586945626	-0.263566989377766	-0.486442860702861	0.114107918891487	0.137234669999946	0.398277327404029	0.180364602042158	-0.0636386917291785	0.0627650995078457	0.149697934743918	0.445965320539499	0.0534871822106187	0.0741966175792363	-0.147299055421962	0.109650174833455	0.140799820249867	0.470793573571703	-0.0637052071422319	1.67480970332969	-0.369939835189944	-0.0934688113445281	-1.07369992353659	-0.609971132973374
KIU_316C64	-0.682770957685641	0.143611097744351	0.234638988953574	0.0487646030012112	0.133857778188064	0.0915791395386161	-0.302588472650182	-0.243368289986156	-0.621015999223232	0.0309827917469532	0.103370155128587	-0.164427459457842	-0.342354362453156	-0.0324761750567965	0.620856158995396	-0.332068720791135	-0.114825941826458	-0.0906769468810094	0.0353744376702534	-0.0831181858026415	0.0413835678600898	-0.0997746692196926	0.099974518766913	-0.0277542752335395	-0.422089665420365	-0.0961077881820867	0.42798777325379	-0.109882305107136	0.06215412075529	0.18725391562839	0.0364729685562963	0.192815346305087	-0.00790423441985322	0.70179855412858	0.238321616563156	0.0701594734203299	0.122438514498037	0.321710974361038	0.200988116484088	0.301248209306152	0.340681173161218	0.1838263259017	0.21103050396363	0.111829615531606	0.359098769573553	0.07881417197021	0.206826656711146	1.60600137112982	0.239315706662133
KIU_36C17	0.0400423097988334	0.0310187686912065	0.156486748711908	0.0328430795035215	-0.0647497208731722	-0.161565184540933	-0.126222200693991	-0.0328363235211135	-0.275958402030995	-0.0677680681766799	-0.164647881628503	0.343192305034281	-0.197473056510022	-0.0183495538998844	-0.333625276168858	0.328227456561854	0.512110730504263	-0.295652712131725	-0.0024147520224278	0.340786858558285	-0.145798799293097	0.0927295988110912	-0.174606288194656	-0.061841712629277	-0.0131962399076868	0.0697276457391727	-0.168467813762783	0.0308404831404626	-0.192217029938427	-0.0521443746827407	0.18095025500667	-0.168347406949524	-0.0653321394017103	0.0756535402207718	-0.195168223580328	-0.168050470931449	-0.0109545553560704	0.00252448234025415	-0.20667364644939	-0.00827267262125631	-0.0682655337106244	-0.164976105355958	0.0557032331357403	-0.023451238781993	-0.132433371598369	-0.025043522171746	-0.0890829002847102	0.478247785789744	-0.101771521389649
KIU_52A90	-0.463328945640367	-0.0303370534486727	0.398081853100904	-0.00465893373294968	-0.125028342601325	0.151979177164502	-0.169819996942444	-0.400879913530907	-0.425837403754401	0.0638930195949343	-0.0980109700856928	-0.485764096376564	0.140813831500543	0.121638421406499	0.299571872073519	-0.0164309492918815	0.117145212012916	0.320029359780239	-0.014536668782638	-0.129450144058751	0.134774685658823	0.00389611243482024	-0.264965234643358	-0.232230048917488	-0.397441645613522	0.00891189636597733	-0.0999840406333496	-0.094027328823693	-0.0957824964596541	-0.204304047899572	0.120339274176149	-0.150814104602173	-0.336295787526828	0.717271455949188	-0.0528658428139588	-0.0693307270107608	-0.202330094476103	-0.172000389184732	-0.0622681024526983	-0.0639719321052068	-0.0492400390082273	-0.0732252983844184	0.46493256337927	-0.0673961967492227	0.456829470724649	0.126462661463326	0.0190975143647621	-0.535772938231624	0.204203166741754
KIU_5B97	0.928756138249756	0.0528029831789446	-0.261842691060144	-0.13176982619898	-0.0157976734060381	0.0337537623234998	0.230442601220965	-0.00481567966285645	0.115081612728796	0.0935216264779908	0.0747286467644714	0.569419507588821	0.0990242620212864	-0.135983079166896	-0.224698338274706	-0.0951323433052423	0.199100539781412	0.847796598154559	0.0190760120570224	0.130722388597173	-0.0540890057317807	0.149885535650391	0.342869507227979	0.162480227200452	0.436568927170769	-0.492808267306559	-0.156369511785541	1.98438115331696	-0.36486549105364	-0.0765906337429238	-0.23587933865145	-0.0666411657495427	0.0505594470889088	-0.266324381589942	-0.237274578603146	-0.0711995811760815	-0.0490988549387268	0.0456376799061626	-0.110973051393525	0.00666570241553099	-1.91316558006231e-05	-0.0132149050077555	-0.31617895999954	0.0883584342938439	0.022859879509306	0.0399224425720507	0.00334920567063524	-0.410552787045431	-0.319111233538365
KIU_65A68	-0.220002953295797	0.113904949469939	0.339512632676657	-0.00354787022482892	0.111550921957889	0.0377412308245724	-0.0782337264420221	-0.225041586741977	0.166300607616411	-0.0204651610651632	-0.0287732998557793	-0.564489596628617	0.026199566041873	0.253691603410051	0.0785762709073339	0.455469951319908	0.124253950855588	-0.460848469049081	0.0139945064058569	0.398945534654555	-0.0928353893118206	-0.0514044064985373	-0.0227084123265873	-0.0963088382833002	-0.417311058874002	-0.493670344223084	0.104151149683037	0.174671083920852	-0.194120424799081	0.181825216962364	0.0947437031360479	0.20527588319732	0.046342284552912	0.167233188077739	0.0508255186357358	0.0636260698977118	0.125335275516903	0.149214247467381	0.125206604276602	0.270250995258293	0.0755361849726504	0.149498169830109	0.144115402077768	0.131891669697551	0.0516196853257285	0.225856357196842	-0.147466147183375	0.27649544553325	-0.0288579514373968
KIU_74A63	0.65749489998575	0.0119645770886378	-0.0112851052291269	-0.0684461911123014	0.0818390583289448	0.0107146067682793	-0.0545524841211638	-0.0244811597413577	-0.164251952592698	0.122846114921284	0.13788033409058	1.86646227232251	-0.0398856463174351	-0.243027980915974	0.289398714205062	0.23505936369643	0.382656692826051	0.851596227525471	-0.0931191592017662	0.803888929462421	-0.0898754219243796	-0.0700211193700837	0.174543026379834	-0.0459157893814147	0.21546164308867	-0.21349842808926	-0.29311910457417	-0.0755953888073006	0.202252654408495	-0.0643830452129253	0.00395490931135667	0.048168109947424	0.00829298567707504	0.0731749784055896	0.366740154052623	0.0182176586188625	-0.184100792963202	-0.127314847949253	-0.0428777617298657	0.0291197000189438	0.0532271415543203	-0.234275086799615	-0.210380849530869	-0.174774059889969	0.110480841382298	0.536205600704521	-0.0813609974810487	0.512257196495463	0.188128863651118
KIU_87A79	-0.415168725085469	0.0714647636873944	0.153047613317774	-0.0476377959629396	0.185564163636252	0.377140896138835	0.0218848312809143	0.442733018060743	0.0335891385170131	-0.0281989788696166	-0.0292011967651209	-0.130989166243927	1.58735742385939	-0.0159761855287928	0.322262486327091	-0.236317347938417	-0.0869469728207943	0.0734810905203167	0.0779836666832938	-0.042146299252213	-0.00667589767998189	-0.192869570047914	0.0240237932589635	-0.0154101651144017	-0.198157292667867	-0.362146809709417	0.0760385026743853	-0.391500116766877	-0.0339715926236487	0.0653359260580322	0.00943502578151145	0.0382895937696706	0.0179198867015229	0.0527348270952063	0.183079876405591	-0.0519951297540056	0.135338899708911	0.131160005469047	0.134937627796805	0.174374973628879	0.114756211470967	0.0383061158969955	-0.0568125652180065	0.0173352535105353	-0.0508201432560853	0.0300371810911335	-0.00577252839515966	-1.63410127319939	-0.15556544530223
KIU_88A67	-0.00581737185335029	0.342851513870089	-0.150464163523577	-0.0278779845215382	0.218600548854461	0.109650394005822	0.330466975765098	-0.0489705576740374	0.115721779718883	0.0606684101696167	0.0204566367826133	0.0300233298158386	0.148197785590297	-0.0237182124439249	0.465468000263273	0.104032892832478	0.207671566632273	-0.12184539175157	-0.204011051717175	-0.214175831962148	-0.0356832506460987	-0.185930443828139	0.143856281964891	0.0479265486433519	-0.100500309518304	-0.111821270801222	-0.0544485140861641	0.220581634480424	0.450244323751807	0.122505218286332	0.124040065621962	0.167767223502466	0.0606703113055831	-0.0958247380895731	-0.0635889893895363	0.0301548790261137	-0.0564382493102151	-0.0289277545133473	0.261446568029124	-0.100738596115209	0.151454304971928	0.113532056066251	-0.0321312565138578	-0.0512148138594481	0.189129872109805	0.0674416852997816	-0.0628956565079889	-0.0449978611221908	0.110940214048034
KIU_89A64	0.517747205360436	-0.180231375079066	-0.330133582245549	-0.14908250113091	0.0381446481017664	0.028161186576797	-0.218024171007581	0.0908389173997826	-0.0761746999043909	0.184141437011159	0.201770870910399	-0.90232138144864	0.259738090114398	-0.0224355334354071	0.391647768398499	-0.156760479691893	-0.862712759837121	0.00897314299403185	0.104927503681997	-0.482008014208153	-0.199617427794372	-0.163923846369307	0.110797683482553	0.162614946646178	0.314975579914972	-0.632573385996226	-0.165261954111277	-0.285869613393893	-0.14484684945242	-0.0108638345168565	-0.293201256421574	-0.0718771196149248	-0.130248094620677	-0.264564312606898	-0.275207249813672	-0.127108513458826	-0.0810252473292987	0.0911715237951212	-0.0384267813705481	-0.0481088508206442	-0.0380634865386439	-0.119613869216623	-0.435315362145838	-0.0154213392716445	-0.0649434309107997	-0.363275485818268	-0.122308668771679	-1.34218224193973	-0.00803539011839405
[truncated: 71 more columns]
