# Supplementary material for: Signpost Testing to Navigate the Parameter Space of the Gaussian Graphical Model With High‐Dimensional Data
Source: Biom J. 2026 Feb 12;68(1):e70115. doi: 10.1002/bimj.70115 (PMC12895234; doi:10.1002/bimj.70115)
Supplement: Supplementary file 1 — Supporting File: bimj70115‐sup‐0001‐Datacode.zip. [file BIMJ-68-e70115-s001.zip › code and data/data_KEGG/er_positive_upp.csv]

	AKT1	AKT2	AKT3	APC	APC2	ARAF	AXIN1	BAK1	BAX	BRCA1	BRCA2	CCND1	CDK4	CDK6	CDKN1A	CSNK1A1	CTNNB1	DDB2	DLL3	DVL1	DVL2	DVL3	E2F1	E2F2	E2F3	EGF	EGFR	ERBB2	ESR1	ESR2	FGF1	FGF16	FGF17	FGF18	FGF2	FGF20	FGF21	FGF23	FGF3	FGF4	FGF5	FGF6	FGF7	FGF8	FGF9	FGFR1	FLT4	FOS	FRAT1
UPP_104B91	8.046	6.19033333333333	6.193	5.2318	3.759	6.1735	6.618	6.854	6.3885	5.8045	3.831	7.896	8.173	5.927875	7.672	8.154	7.513	6.648	5.18825	6.627	5.545	7.283	5.7605	5.49133333333333	6.74	5.785	4.9665	5.84933333333333	6.067	4.1864	6.243	5.481	5.31	4.978	5.5235	4.185	5.124	3.901	2.408	6.028	4.19066666666667	5.034	5.156	1.646	5.0625	6.73514285714286	4.844	8.165	6.372
UPP_112B55	8.421	6.16966666666667	5.84833333333333	4.9126	4.3345	6.2445	7.261	6.573	6.067	5.7235	3.9475	6.976	8.137	5.240125	7.694	7.4029	7.246	7.692	4.63775	6.734	5.897	6.2285	5.886	5.75766666666667	6.7965	4.785	5.00316666666667	6.21166666666667	5.89944444444444	4.2082	6.171	5.29	4.406	4.53916666666667	5.014	3.238	4.246	3.576	2.956	6.44	4.08933333333333	4.658	4.654	1.729	3.849	6.68571428571429	5.066	6.809	6.999
UPP_114B68	8.34	6.3555	7.34183333333333	5.3684	4.4425	5.3145	7.412	6.922	6.2045	5.832	4.916	8.0115	8.004	5.33925	8.193	7.6872	7.8115	6.835	5.662	7.553	5.6	6.8035	5.629	5.241	6.8475	5.647	5.2105	6.74133333333333	6.18388888888889	4.138	6.2745	5.7	5.62	4.79833333333333	3.3885	3.533	5.797	3.233	2.535	6.404	4.44533333333333	4.37	5.053	2.018	3.0565	6.70914285714286	4.908	8.534	6.53
UPP_130B92	8.111	6.202	6.1095	5.1862	3.909	5.215	6.935	6.66	6.038	5.614	4.6205	8.481	8.209	5.2315	7.288	7.8851	8.1625	6.934	5.58675	7.004	6.074	6.9415	5.48	5.32933333333333	6.6585	5.907	4.9695	6.98333333333333	6.60477777777778	4.3248	6.206	6.025	5.156	5.074	4.608	4.371	4.82	3.623	2.79	6.673	3.95366666666667	4.934	5.436	2.267	3.9155	6.623	5.00733333333333	9.1	6.944
UPP_131B79	8.448	6.38866666666667	6.0715	5.5024	4.153	6.0455	7.436	6.785	6.6645	5.4535	3.761	8.6515	8.72	5.28725	8.021	7.6884	7.9555	7.17	5.435	6.877	6.4835	6.2485	6.478	6.079	6.624	5.784	5.04833333333333	6.99566666666667	6.30666666666667	4.3512	6.269	5.671	5.782	5.47433333333333	4.855	4.158	4.281	3.847	2.418	6.021	4.31333333333333	5.414	5.6	2.528	4.174	7.15157142857143	5.2	7.025	6.833
UPP_135B40	8.046	6.276	6.74733333333333	5.3784	3.79	5.4645	7.213	6.227	6.6505	5.6645	4.318	8.373	8.092	5.559625	8.194	7.6441	7.983	7.05	5.2585	6.944	5.9645	6.7715	5.3525	6.11366666666667	6.6775	6.065	5.16866666666667	6.55933333333333	6.43044444444444	3.9832	6.2685	5.492	5.135	5.245	4.965	3.896	5.461	3.506	3.612	6.437	3.778	4.614	5.892	2.305	4.728	6.88171428571429	4.98633333333333	9.538	6.633
UPP_138B34	8.05	6.03266666666667	6.16033333333333	4.9728	4.717	4.9015	7.679	6.943	5.873	5.709	4.347	8.2065	7.966	5.205625	7.77	7.8038	7.884	7.711	5.4655	6.792	5.943	6.8455	5.385	5.89633333333333	6.623	6.017	5.321	6.72	6.70411111111111	3.6718	6.1705	5.227	5.749	5.31083333333333	5.611	4.797	4.233	5.025	3.307	6.81	4.08966666666667	5.649	5.3	1.836	4.01	6.58842857142857	5.41033333333333	10.56	6.96
UPP_139B03	8.102	6.5055	6.11666666666667	4.7706	4.1785	5.285	7.222	6.562	6.158	6.4085	3.5965	7.1235	8.392	5.033125	7.332	7.7762	7.717	6.693	5.4545	7.178	6.6005	6.2195	6.3155	5.86033333333333	6.716	5.759	4.86766666666667	6.51266666666667	6.34977777777778	4.2468	4.9825	5.103	5.163	4.93533333333333	4.6515	3.854	5.357	3.51	2.556	6.661	4.14533333333333	4.702	5.224	3.063	4.108	6.33257142857143	5.485	9.099	7.282
UPP_148B49	8.02	6.13733333333333	6.34583333333333	5.1148	4.5945	5.0095	6.804	6.825	5.9865	5.347	3.6875	7.5465	8.02	5.81375	7.36	7.6916	8.027	7.032	5.7005	7.142	5.9205	6.249	5.6655	5.26866666666667	6.946	5.537	5.5855	6.60166666666667	5.69377777777778	4.4898	6.5385	5.177	4.029	4.42416666666667	5.911	4.199	4.894	3.517	2.181	6.402	4.43366666666667	2.836	4.727	2.161	5.1735	7.03957142857143	5.40866666666667	8.367	6.461
UPP_14B98	7.713	6.24366666666667	6.42683333333333	5.1666	4.058	5.9305	7.237	6.574	6.004	6.21	3.758	8.362	8.089	5.231625	7.777	7.5264	8.049	6.77	5.58675	7.025	6.68	5.887	5.917	5.85833333333333	6.6255	6.21	5.35033333333333	6.15033333333333	6.16555555555556	4.1752	6.4755	5.23	5.026	5.11666666666667	5.476	2.756	4.837	2.989	2.397	6.631	4.45833333333333	4.42	6.098	1.613	4.2925	6.64285714285714	5.402	10.22	6.541
UPP_150B81	8.143	6.66466666666667	6.43783333333333	5.3138	4.569	5.5185	7.131	6.898	5.5295	5.5955	4.242	8.4145	7.843	5.38925	7.624	7.7103	7.783	6.725	5.72825	7.246	5.7645	7.061	6.116	5.88	7.268	4.57	5.1825	6.34966666666667	5.91755555555556	4.2578	6.507	5.804	4.846	5.931	5.508	3.016	5.433	4.422	2.889	6.555	4.55366666666667	4.658	5.246	2.617	4.0695	6.87142857142857	5.915	8.441	6.319
UPP_154B42	8.224	6.20116666666667	5.93633333333333	5.4252	4.3205	6.1965	7.11	6.163	6.437	6.2015	5.4225	10.2165	8.542	4.8695	6.335	7.9537	7.4195	5.367	5.43775	7.338	5.638	7.0275	5.736	6.25766666666667	6.78	5.46	5.15916666666667	6.85066666666667	5.54155555555556	4.2568	5.933	5.208	4.1	4.44166666666667	3.995	3.465	4.309	5.316	3.442	6.376	4.10466666666667	4.694	4.925	1.994	3.591	6.61771428571429	5.37233333333333	6.703	6.632
UPP_159B47	9.018	6.12333333333333	5.93683333333333	5.1462	4.449	5.4855	7.27	6.802	6.245	6.18	4.8375	8.303	8.305	4.9795	8.047	7.7515	7.626	6.993	5.5875	6.792	5.2535	6.036	5.8475	5.744	6.802	7.128	4.95816666666667	6.70633333333333	6.22655555555556	4.3328	6.051	5.772	3.293	5.158	5.69	4.265	5.366	3.154	2.657	6.387	4.17866666666667	5.059	4.793	1.951	3.3695	6.56185714285714	5.028	8.235	6.535
UPP_15C94	7.331	5.92716666666667	6.694	5.5436	4.954	6.1735	6.724	6.616	5.2985	5.8025	4.0505	8.059	8.012	5.745625	7.731	7.6395	7.7905	6.865	5.69375	6.788	5.857	5.84	5.851	5.58266666666667	6.561	5.607	5.515	6.44333333333333	5.95877777777778	4.1694	6.3525	5.184	4.781	5.75916666666667	4.7975	3.253	4.433	3.56	2.972	6.741	4.25066666666667	3.575	6.098	1.814	5.069	6.95028571428571	5.24466666666667	9.557	6.515
UPP_162B98	8.357	6.11933333333333	6.367	5.5384	3.6405	5.0235	7.615	6.906	6.057	5.9945	4.9305	8.669	7.97	5.972625	8.29	7.9399	7.761	7.046	4.98075	6.968	5.5645	6.7195	5.8305	5.61733333333333	6.8905	5.94	4.66266666666667	6.615	6.43466666666667	4.901	6.329	5.604	5.498	5.148	4.447	4.799	5.015	4.145	3.142	7.058	4.86766666666667	4.692	5.633	1.932	4.1575	6.638	4.80266666666667	7.034	6.655
UPP_165B72	7.556	6.181	6.2195	5.0932	4.5945	5.7505	6.816	6.661	5.9505	5.897	3.9855	6.9655	8.075	5.316	7.957	7.4493	7.553	7.086	5.495	6.981	6.07	5.805	5.761	5.871	6.5735	5.723	5.2945	5.799	5.85166666666667	3.9654	6.237	5.342	4.492	5.14383333333333	5.367	2.688	5.405	4.79	2.434	6.802	4.497	4.797	5.716	2.474	3.5845	6.81757142857143	4.949	9.289	6.582
UPP_166B79	7.988	6.1465	6.55316666666667	5.0826	4.2745	6.131	7.23	6.711	6.6015	6.3795	3.0335	8.29	8.48	4.96225	7.424	7.5985	7.4855	7.136	5.71175	7.255	6.6385	6.945	5.9765	5.43333333333333	6.3315	7.563	5.0195	6.81166666666667	5.69488888888889	4.1726	6.206	3.766	3.467	4.63066666666667	4.4465	2.552	5.383	3.432	2.389	6.428	3.92633333333333	4.871	5.168	2.549	3.254	6.48171428571429	4.993	8.599	6.598
UPP_169B79	8.279	6.07783333333333	6.57533333333333	5.3374	3.7685	5.9345	7.252	7.098	6.2	5.557	4.681	7.8925	8.36	5.681125	8.225	7.7541	7.7855	7.32	5.1245	6.963	6.3515	6.202	5.662	5.71766666666667	6.319	5.34	5.17116666666667	5.975	5.37011111111111	3.832	5.777	4.979	3.213	5.35016666666667	4.9235	2.999	5.074	3.02	2.386	6.111	3.93933333333333	4.291	5.859	1.698	4.581	6.89928571428571	5.368	10.123	6.475
UPP_170B15	7.656	6.74966666666667	7.36216666666667	5.531	4.265	5.6555	7.241	6.486	6.6475	5.61	3.947	7.9225	8.073	6.149875	7.196	7.8642	8.047	6.216	5.1575	6.825	5.884	6.264	5.5675	5.451	7.119	5.393	5.2575	6.26266666666667	6.444	4.2168	5.7695	5.499	3.816	5.43816666666667	5.676	3.413	5.132	4.546	3.231	6.842	4.049	4.659	5.217	1.727	4.8455	7.00228571428571	5.03733333333333	7.168	6.913
UPP_171B77	8.415	6.046	5.99616666666667	5.0716	4.4475	6.4845	7.561	6.969	6.2415	6.264	5.399	8.609	9.171	5.42725	7.343	7.3906	7.3955	6.382	5.78925	7.309	6.003	7.355	6.692	6.178	7.049	6.731	5.22316666666667	6.83133333333333	5.96433333333333	4.608	6.356	5.128	5.363	4.85033333333333	4.145	3.349	4.797	3.597	3.359	6.37	3.99333333333333	4.987	5.2	2.107	3.8225	6.91	4.88566666666667	7.524	6.699
UPP_173B43	7.853	5.82466666666667	6.39566666666667	5.3246	4.0045	6.188	7.25	7.097	6.1705	4.692	4.7395	7.948	8.372	5.22575	7.51	7.7373	7.8595	7.448	5.3495	6.98	6.608	6.87	5.65	5.623	6.6385	6.677	5.12283333333333	6.459	6.31844444444444	3.7384	6.2325	4.688	5.164	5.037	5.3445	4.615	3.523	3.387	3.062	6.322	3.17966666666667	3.977	5.618	1.406	3.597	6.76457142857143	5.46	10.212	6.917
UPP_17C40	8.029	6.22033333333333	6.42266666666667	5.5034	3.066	5.31	7.223	6.373	6.001	5.356	4.249	8.3765	8.138	4.85325	7.545	7.6778	8.134	6.915	5.0945	6.814	5.794	5.977	5.7235	5.46733333333333	6.5975	6.074	5.45	8.255	5.22811111111111	4.8812	6.459	3.107	4.332	4.932	5.501	2.903	5.363	4.091	2.732	6.552	4.34266666666667	3.832	5.712	2.094	4.4275	6.95342857142857	5.3	8.769	6.391
UPP_183B75	7.593	6.502	7.46133333333333	5.7968	4.0645	5.1295	7.158	6.707	6.5965	6.0115	2.8145	9.495	8.054	5.264625	8.103	8.3155	7.8465	7.842	5.24175	7.1	6.2545	6.033	6.25	5.327	6.8885	5.506	4.7605	7.19266666666667	6.75344444444444	4.1246	6.586	5.441	4.125	5.34183333333333	4.181	3.847	4.866	4.037	3.085	6.338	3.93	5.304	5.41	1.816	2.835	7.005	4.93766666666667	7.828	6.444
UPP_186B22	7.958	6.06966666666667	5.91766666666667	5.3196	3.737	6.0505	6.868	6.875	6.2395	5.835	4.6895	8.4435	8.156	5.6715	7.339	8.0473	7.9945	6.42	5.63625	7.138	5.668	6.3355	5.275	5.83633333333333	6.671	7.208	4.741	6.32566666666667	6.45588888888889	3.8232	5.878	5.421	4.278	4.46783333333333	4.51	3.026	4.041	2.954	2.671	5.634	3.85566666666667	4.334	4.902	1.885	3.322	6.45457142857143	4.86833333333333	8.464	6.432
UPP_191B79	8.68	6.39016666666667	6.09466666666667	5.2554	4.621	5.262	7.325	6.741	6.245	6.1595	5.462	8.1035	8.547	5.16075	7.33	7.7099	7.7335	7.436	5.10575	7.051	5.9865	7.489	6.5625	5.572	6.9525	4.944	5.0235	7.94566666666667	6.26277777777778	4.039	6.1605	4.13	5.006	5.3545	5.156	2.922	4.625	3.005	2.853	6.274	4.16533333333333	4.98	5.083	2.217	3.6155	6.96242857142857	5.26433333333333	8.017	6.516
UPP_194B60	8.231	6.1505	6.0765	5.3128	4.6345	5.518	7.384	7.038	6.351	5.3955	3.512	7.7235	8.684	6.18625	7.924	7.1878	7.2035	6.623	5.4705	6.821	6.2555	7.037	5.6765	5.7	6.6405	6.025	5.538	6.07233333333333	5.21377777777778	5.1866	6.0665	4.516	4.612	4.91216666666667	5.2585	2.627	4.916	4.858	3.514	7.097	3.769	4.361	4.781	2.661	4.934	6.666	5.442	7.651	6.53
UPP_202B44	8.07	6.0055	6.75466666666667	4.9662	4.137	6.3075	7.349	6.853	6.0055	5.2635	4.7625	7.544	8.325	5.30775	8.57	7.797	8.3715	6.973	5.723	7.369	5.929	6.679	5.3735	5.64166666666667	6.542	5.047	5.42233333333333	6.26033333333333	5.40433333333333	3.737	6.1925	6.212	4.137	6.57966666666667	4.973	3.824	4.03	3.193	2.419	5.766	4.60766666666667	4.218	5.526	1.819	5.4635	8.29714285714286	5.34	10.015	6.493
UPP_203B49	7.615	6.24716666666667	6.58733333333333	5.308	4.4915	5.575	7.183	6.786	5.7905	5.463	3.5795	7.506	8.274	5.439375	7.802	7.613	8.008	7.385	5.454	7.101	6.7	6.1055	5.253	4.79666666666667	6.4845	5.102	5.47866666666667	6.44566666666667	5.81388888888889	4.4508	6.682	4.915	5.306	6.12916666666667	5.639	4.931	5.477	3.908	2.368	6.216	3.74533333333333	4.733	5.812	2.925	5.496	6.904	4.85066666666667	9.834	6.512
UPP_207C08	8.912	6.02933333333333	6.3635	5.275	4.274	5.054	7.323	6.621	6.165	5.817	3.766	7.8725	8.294	4.662125	7.495	7.8653	8.589	7.365	5.3695	7.229	6.712	6.606	5.5185	5.63866666666667	6.325	7.214	4.69816666666667	6.31666666666667	5.90233333333333	3.6796	6.1855	4.903	5.227	5.28783333333333	6.408	2.95	5.232	3.442	2.25	6.402	3.79966666666667	5.697	5.013	1.133	3.9985	6.60071428571429	5.45933333333333	9.618	6.561
UPP_216C61	7.653	6.235	6.412	5.2648	3.7565	5.566	7.09	6.552	6.502	5.5775	4.981	8.042	8.149	5.71675	7.672	7.7138	8.0815	6.9	4.711	6.555	5.4125	5.97	5.706	5.45433333333333	6.843	5.142	5.43883333333333	6.52033333333333	5.32477777777778	4.72	6.4385	4.589	5.02	5.39683333333333	4.7475	4.812	5.4	2.799	3.619	6.034	3.98066666666667	3.381	5.468	1.786	4.446	6.916	4.97166666666667	8.755	6.879
UPP_225C52	8.157	5.93866666666667	6.22566666666667	5.3502	3.831	5.2035	7.313	6.64	6.4815	6.075	5.892	9.7825	7.868	5.236	7.724	7.9336	7.6675	7.124	5.434	7.399	6.063	5.69	6.387	5.805	6.722	4.991	4.98583333333333	6.59833333333333	6.21677777777778	3.781	6.063	5.793	5.179	4.874	4.7015	2.909	5.007	4.333	2.734	6.523	4.06033333333333	5.645	4.183	2.835	2.616	6.52957142857143	4.07866666666667	8.009	6.465
UPP_230C47	8.351	6.20816666666667	6.08633333333333	5.3546	3.317	5.094	6.899	6.995	6.45	6.2435	5.3355	7.4675	8.743	5.654125	7.777	7.8576	8.2205	6.658	5.20725	6.707	6.1795	6.4435	5.99	5.995	7.2065	6.363	5.0885	7.19666666666667	4.85355555555556	3.9468	6.5	4.254	4.06	4.91	4.2495	4.576	3.961	4.619	1.753	6.107	3.64633333333333	4.523	5.039	1.718	3.3355	6.96485714285714	4.88666666666667	8.108	6.274
UPP_239C32	7.91	6.266	6.7195	5.3314	4.9755	6.764	7.01	6.579	6.198	5.6995	4.5795	7.2995	8.431	5.679625	7.597	7.8346	8.2605	7.26	5.40325	7.277	5.6205	6.477	5.5085	5.43266666666667	6.3685	5.281	5.176	6.33466666666667	5.56544444444444	4.3746	6.641	4.287	3.914	5.24283333333333	6.013	3.145	5.169	3.608	2.861	6.66	4.05466666666667	4.654	5.366	4.273	4.3515	6.91514285714286	5.55933333333333	10.058	6.649
UPP_244C89	8.076	6.20866666666667	6.0915	5.3954	4.2505	6.7775	7.06	6.818	6.708	6.343	4.625	7.709	8.713	5.534125	7.878	7.4884	7.767	6.61	5.52375	6.511	6.4605	7.132	6.5635	5.917	6.567	5.407	4.97616666666667	6.515	5.59244444444444	4.5706	5.961	4.989	4.338	4.99966666666667	5.1595	3.191	4.658	4.355	2.565	6.652	4.17466666666667	4.501	4.218	2.578	3.767	6.55642857142857	5.14333333333333	8.707	6.559
UPP_245C22	7.77	6.25166666666667	6.3915	5.5096	4.662	5.387	7.292	6.985	6.712	5.8725	3.949	8.9585	7.997	5.631	7.349	7.467	8.1195	6.977	5.10325	7.365	5.426	7.0515	6.2115	5.657	7.252	6.351	5.256	5.61	5.43066666666667	3.955	6.2435	5.716	5.533	4.71716666666667	5.346	3.203	4.44	3.901	3.172	6.42	4.86066666666667	4.45	5.727	2.26	5.214	6.74142857142857	5.65966666666667	7.41	6.389
UPP_252C64	7.799	6.26533333333333	6.33883333333333	4.8284	3.568	5.5395	7.031	7.223	6.795	5.672	4.8245	7.355	8.338	5.526375	8.041	7.5637	8.261	7.304	5.184	7.139	6.5945	7.691	6.329	6.288	7.1565	5.682	5.46	6.47766666666667	4.705	4.5364	6.252	5.161	5.659	4.9505	5.465	3.103	5.747	3.687	2.99	6.411	4.528	3.142	5.396	2.665	5.368	6.57942857142857	5.43833333333333	8.418	6.759
UPP_254C80	8.016	6.341	6.233	5.5038	4.2435	5.3005	7.133	6.221	6.421	4.9995	3.8265	8.571	7.958	5.060375	7.461	7.5274	8.2065	7.065	5.5775	6.759	6.1095	7.2315	5.7585	5.46033333333333	6.5715	6.721	5.3455	5.88533333333333	6.56188888888889	4.5198	6.1325	5.636	5.942	5.15033333333333	6.0545	3.475	4.928	4.925	3.137	7.077	4.055	4.563	5.527	2.963	3.461	6.66014285714286	5.70133333333333	10.047	6.672
UPP_27C82	7.616	6.41766666666667	6.25866666666667	5.4304	4.053	6.4895	6.942	6.826	6.388	5.308	4.5905	7.651	8.432	6.192375	7.939	7.8483	7.733	6.471	5.5645	6.451	5.74	5.9865	5.444	5.79633333333333	6.657	6.278	5.25533333333333	6.42166666666667	5.77755555555556	4.1424	6.373	4.49	5.018	5.3175	6.288	3.125	5.348	3.149	2.872	6.033	4.26466666666667	4.913	5.818	1.594	3.4375	6.82814285714286	4.92133333333333	9.261	6.553
UPP_288C57	7.807	6.42133333333333	6.61433333333333	5.449	4.337	5.34	7.095	6.405	6.186	5.833	3.7385	8.159	7.491	5.43525	7.361	8.1157	8.168	7.531	5.04425	7.008	5.933	6.218	5.6255	6.08233333333333	6.9795	5.728	4.98533333333333	6.47433333333333	6.30777777777778	4.9794	5.7665	5.964	5.427	5.36816666666667	6.2755	4.999	4.472	3.973	3.447	6.39	4.512	4.499	5.683	2.467	3.875	6.55414285714286	5.64133333333333	8.392	6.863
UPP_289C75	7.644	6.08166666666667	6.22166666666667	5.3166	4.381	5.1355	7.092	6.381	6.0365	5.7355	3.4755	8.1	7.7	5.495875	7.774	7.5542	8.0625	7.061	5.814	7.124	5.526	5.9695	5.6715	5.47766666666667	6.807	5.935	5.384	6.661	6.441	4.8278	6.3515	5.794	5.213	5.17083333333333	5.356	3.354	5.681	4.028	3.233	6.61	3.93866666666667	4.772	5.38	1.906	4.574	6.905	4.97433333333333	10.282	6.811
UPP_298C47	7.581	6.38016666666667	6.016	5.2848	4.7605	5.183	7.506	6.703	6.448	6.1925	4.4945	7.9435	8.104	4.8895	7.942	7.714	7.9375	6.985	5.40275	6.958	5.4365	7.057	5.6275	5.83	6.864	6.045	5.11716666666667	6.57766666666667	6.04877777777778	4.1246	6.039	4.919	4.474	4.69783333333333	4.2435	3.43	4.501	3.409	2.839	6.436	4.65766666666667	4.483	5.254	2.299	5.281	6.88685714285714	4.983	8.196	6.69
UPP_301C66	7.86	6.04266666666667	6.37583333333333	5.5214	3.7645	5.2395	7.425	6.584	6.4015	5.983	4.8985	7.72	7.737	5.452625	7.59	7.6782	7.838	6.567	5.2015	6.913	5.3895	6.5385	6.1735	5.99133333333333	7.061	5.986	5.43883333333333	8.80733333333333	4.68933333333333	4.3988	6.0005	5.657	3.812	5.67333333333333	5.2655	3.157	4.589	3.651	2.664	6.713	4.704	4.353	6.161	2.92	5.143	6.78385714285714	4.81933333333333	8.949	6.96
UPP_307C50	8.008	6.41766666666667	6.1455	5.1616	4.508	5.9505	6.664	6.234	6.75	6.0485	3.5375	7.7635	8.163	4.960375	7.362	7.8951	7.789	6.58	5.39375	6.709	5.8665	7.3285	6.126	5.86233333333333	6.6325	6.486	4.965	6.87733333333333	6.89455555555556	4.1296	5.785	5.239	3.527	4.94333333333333	3.5985	4.782	5.322	3.085	2.752	6.428	4.45566666666667	4.546	5.179	1.491	2.6835	6.75185714285714	4.86666666666667	9.67	6.84
UPP_311A27	8.176	6.11166666666667	5.93533333333333	5.558	4.1115	5.222	6.977	6.203	6.4185	5.905	5.0385	7.731	8.428	5.137	6.779	8.1227	7.883	6.154	5.50475	6.866	5.698	6.5985	5.9605	5.84366666666667	7.036	5.862	5.18733333333333	9.07966666666667	4.93	4.8366	5.948	4.582	4.085	4.35133333333333	4.6995	4.044	5.164	4.471	3.416	6.277	3.70533333333333	4.422	5.126	2.461	2.855	6.62328571428571	4.79633333333333	7.839	6.542
UPP_313A87	8.164	6.21983333333333	6.18516666666667	5.3278	4.032	5.771	7.012	6.363	6.8065	6.017	4.2315	8.327	8.524	5.405	7.039	7.618	7.862	6.832	5.18825	7.375	5.7955	7.161	6.0605	5.59766666666667	6.8865	5.983	5.06666666666667	5.69666666666667	6.446	4.3372	5.0945	5.709	4.707	4.62783333333333	5.068	3.222	4.945	3.917	2.758	6.848	4.32566666666667	5.35	5.618	2.688	4.092	6.91685714285714	4.993	7.791	7.036
UPP_35C29	7.78	6.062	6.6145	5.4516	4.997	5.3605	6.692	6.631	6.7465	4.862	4.3035	7.5635	8.593	5.792375	7.878	7.6398	7.906	6.523	5.32775	7.182	6.2935	6.1185	5.34	5.577	6.802	4.877	5.19283333333333	6.34566666666667	4.99455555555556	3.7932	6.517	5.441	3.733	5.4935	5.2675	2.413	4.874	3.032	2.31	6.024	4.436	4.78	5.497	1.956	5.277	6.79542857142857	4.984	8.266	6.77
UPP_39C24	7.777	5.65966666666667	7.09283333333333	4.728	3.0275	4.909	7.068	6.645	6.181	5.636	3.755	7.8465	8.29	5.385	6.859	7.9209	8.1055	6.723	5.395	7.354	6.4885	5.908	5.541	5.93133333333333	6.7135	5.678	5.276	5.76166666666667	5.54311111111111	3.7766	6.4685	5.646	5.443	6.08916666666667	5.1875	3.032	4.934	4.833	2.542	5.876	3.87033333333333	5.298	5.259	1.396	5.251	6.85971428571429	4.726	8.829	6.942
UPP_40C57	8.235	6.5385	6.34066666666667	5.2482	4.3305	5.3415	7.197	6.561	6.49	5.786	5.0615	7.698	8.295	5.425875	7.7	7.8353	7.839	7.184	5.35075	7.016	6.1395	6.9685	5.3685	5.822	6.7485	5.195	5.08583333333333	6.92666666666667	5.82022222222222	4.2222	6.287	5.525	4.886	5.81566666666667	5.4495	2.981	3.914	3.427	3.042	6.704	4.49566666666667	5.141	5.202	1.861	4.049	6.91057142857143	5.41466666666667	9.678	6.3
UPP_41C65	7.973	6.11233333333333	6.6285	5.5802	4.261	5.9955	7.025	6.342	6.345	5.8875	4.024	8.635	8.29	5.9085	7.943	7.4899	7.949	7.127	5.478	7.203	6.0045	6.343	5.8505	5.785	6.6845	6.65	5.37416666666667	6.04	4.99488888888889	4.1772	6.51	5.43	5.407	4.66783333333333	5.4725	3.709	4.95	3.14	3.547	6.63	4.44766666666667	4.824	5.727	2.374	3.4515	6.79571428571429	4.63233333333333	8.676	6.935
UPP_46A25	7.984	6.24683333333333	5.76316666666667	5.4196	4.2775	5.58	7.5	6.606	6.296	6.554	5.206	9.8	8.528	5.12275	6.924	7.759	7.9475	7.244	5.0115	7.242	6.8355	6.7915	6.905	6.246	6.9655	5.203	5.27283333333333	7.269	6.66566666666667	4.5904	6.087	5.504	5.552	4.68116666666667	4.065	2.987	4.795	3.539	3.01	6.752	4.18366666666667	5.052	5.196	2.269	3.2005	6.79585714285714	5.484	8.852	6.876
UPP_48A46	7.86	6.16516666666667	6.18966666666667	5.0668	4.567	5.498	7.259	6.507	5.622	5.543	3.808	7.223	7.841	5.054	7.39	7.3929	7.809	6.613	5.30925	6.878	6.4905	6.349	5.243	5.83766666666667	6.12	6.734	5.32716666666667	6.58	5.60377777777778	4.1712	6.086	5.408	4.207	5.6765	6.4805	2.923	4.859	4.026	3.136	6.773	4.71	4.559	5.827	3.684	5.4855	6.81342857142857	5.346	9.677	6.852
UPP_51A98	7.962	6.0875	5.97716666666667	5.4452	4.617	5.035	7.614	6.503	5.757	6.6045	4.377	7.094	8.045	5.1725	8.29	7.5723	7.2945	8.398	5.54475	6.388	5.9435	7.179	5.6605	5.83833333333333	6.7545	7.249	5.125	6.35233333333333	6.05111111111111	3.9426	6.035	6.048	5.025	4.97133333333333	4.801	3.525	5.614	5.664	2.381	6.389	3.918	4.516	5.274	1.995	4.0605	6.50857142857143	5.534	8.68	6.347
UPP_53A06	7.957	6.08633333333333	6.83783333333333	5.594	4.155	6.0345	7.132	6.682	6.7885	6.021	4.8915	8.02	8.226	5.24725	7.884	8.09	7.3455	6.844	5.78	6.855	5.389	6.5745	5.2495	5.75466666666667	6.99	5.15	5.00066666666667	6.63933333333333	6.50422222222222	3.5232	6.0455	5.446	4.74	5.316	4.6545	2.83	3.995	3.952	2.227	5.939	3.77066666666667	4.572	4.908	1.81	3.521	7.05928571428571	5.196	8.834	6.886
UPP_55A79	8.64	6.331	6.26266666666667	5.213	4.611	5.3755	7.029	6.738	5.795	6.293	5.137	8.1725	7.893	5.171875	7.769	7.7158	7.7675	6.385	5.19275	6.617	5.7245	7.1935	6.0635	6.026	7.3565	5.413	5.45516666666667	6.68966666666667	6.21633333333333	4.4834	6.1795	5.953	5.769	5.02383333333333	4.5415	3.466	5.204	3.487	2.748	6.597	4.40566666666667	4.636	5.456	1.868	3.9005	7.05814285714286	5.25333333333333	7.19	6.678
UPP_56A94	8.29	6.19333333333333	6.70766666666667	5.4418	4.221	6.1155	7.579	6.846	5.82	5.87	4.58	8.68	7.906	5.01125	7.517	7.4461	8.0815	6.978	4.861	7.083	6.4735	6.1495	5.882	5.631	7.037	5.323	5.27933333333333	6.323	5.78922222222222	4.8906	6.5625	4.833	4.246	4.569	5.685	3.404	5.375	4.077	2.866	6.878	4.39466666666667	4.84	5.02	3.334	3.646	7.16171428571429	5.80233333333333	9.581	6.813
UPP_63A62	8.275	6.30466666666667	6.4045	5.3474	4.1865	5.699	7.798	6.991	6.383	5.2895	4.245	7.569	8.003	5.98675	8.19	6.8102	7.922	7.21	5.501	6.906	6.2825	6.8735	5.769	5.72966666666667	6.7425	6.012	5.67133333333333	6.002	5.38888888888889	4.4702	6.381	5.933	5.375	5.41033333333333	5.169	5.307	6.015	5.111	3.872	6.643	4.788	4.878	5.009	2.056	4.8565	6.69971428571429	5.79266666666667	8.959	6.801
UPP_64A59	8.168	6.1455	6.38216666666667	5.0024	4.2855	5.163	7.383	6.516	6.1555	5.836	4.225	7.5875	8.094	5.34575	7.636	7.3914	7.796	6.974	5.2175	6.258	6.1235	6.0785	5.805	6.133	7.145	5.303	5.59133333333333	6.51566666666667	6.13233333333333	4.0376	6.631	4.74	4.191	5.21866666666667	5.0375	2.984	4.755	5.451	2.999	6.558	4.384	3.174	5.106	2.926	3.7235	6.704	5.22766666666667	8.437	6.369
UPP_69A93	8.191	5.56366666666667	6.268	5.0844	4.2925	5.143	7.158	6.697	6.3645	5.7245	3.7005	7.6005	8.331	5.46325	7.827	7.7136	8.0705	6.732	4.95575	7.207	5.263	6.468	5.675	5.70233333333333	6.986	5.114	5.246	5.854	4.94477777777778	4.0886	6.7965	5.393	4.861	4.81266666666667	5.0295	2.772	3.902	3.432	2.395	5.968	4.75166666666667	4.345	5.337	1.591	3.9175	6.97242857142857	4.759	8.31	6.544
UPP_6B85	8.578	6.54816666666667	5.87133333333333	5.3244	3.9395	5.383	7.401	6.927	6.1545	5.8745	4.1435	8.886	8.3	5.093	8.259	7.7904	7.7225	6.999	5.42575	7.641	5.9365	6.305	6.3185	5.91	6.4695	5.599	5.163	6.45	6.79777777777778	3.9682	5.903	4.521	5.62	5.2745	4.5075	2.955	4.525	4.093	3.157	6.749	4.12933333333333	5.14	4.898	3.138	5.0745	6.77985714285714	4.769	8.25	7.033
UPP_72A92	7.67	6.38133333333333	6.61533333333333	5.346	4.1865	5.6405	6.703	6.794	6.166	5.927	5.0535	7.338	8.069	5.553125	7.503	7.6547	7.651	7.072	5.55525	6.78	5.9315	6.0865	5.452	5.676	6.732	5.334	5.07083333333333	6.58466666666667	5.72722222222222	4.3744	5.6055	5.105	5.651	4.55683333333333	5.286	4.322	3.465	2.886	2.384	6.367	4.25066666666667	4.873	5.095	1.994	3.316	6.684	5.36266666666667	9.293	6.534
UPP_76A44	8.561	6.29116666666667	6.0635	5.1132	4.73	5.769	7.793	7.112	6.1155	6.0325	4.723	8.7075	8.198	5.24925	7.364	7.6212	7.639	7.397	5.4695	7.575	6.33	6.9915	5.8465	6.107	7.059	6.477	5.14533333333333	6.18333333333333	6.12366666666667	4.376	5.928	4.277	4.027	4.83033333333333	4.5095	4.111	4.845	4.323	2.138	5.982	4.54633333333333	4.831	4.744	1.97	4.9065	6.37671428571429	5.16	7.019	6.707
UPP_77A50	7.855	6.637	6.475	5.061	4.359	5.3225	7.185	6.731	5.9	5.5665	4.0925	9.4415	8.286	5.4715	7.928	7.6526	8.012	6.609	5.49925	7.199	5.4435	6.658	5.6825	5.74433333333333	6.65	5.318	5.58883333333333	7.09633333333333	6.207	3.7786	5.9415	5.659	5.58	4.77516666666667	5.9055	3.746	3.903	3.746	3.367	6.492	3.89233333333333	5.493	5.847	2.726	4.263	6.92985714285714	4.73933333333333	9.043	6.876
UPP_7B96	8.135	5.56833333333333	6.59233333333333	5.3564	4.449	5.1035	7.343	6.879	6.0345	5.1315	3.229	7.796	8.269	5.655875	8.165	7.3834	8.0075	7.133	4.7875	7.325	5.944	6.4385	6.105	5.89033333333333	7.082	6.301	5.45966666666667	6.04533333333333	5.06933333333333	3.7436	6.4775	5.581	5.707	5.09133333333333	3.3955	3.18	5.241	3.895	2.336	6.589	3.874	5.969	5.185	1.937	3.941	7.04214285714286	5.324	7.197	6.119
UPP_82A83	8.474	6.65016666666667	6.09466666666667	5.5584	3.647	5.3995	7.358	6.851	6.0395	5.6805	4.8955	8.6705	8.381	4.94175	7.519	7.9138	7.651	6.271	5.36425	6.71	5.774	7.2485	6.408	5.228	7.5905	7.187	5.34083333333333	6.58133333333333	6.94822222222222	4.4148	5.6765	5.568	5.144	4.94733333333333	4.86	2.772	5.541	4.769	2.896	6.383	3.979	4.01	5.477	2.181	4.735	7.01985714285714	5.16966666666667	8.391	6.473
UPP_84A44	8.039	6.451	6.043	5.1148	4.0725	5.344	7.354	6.61	6.421	6.1705	5.41	7.644	8.362	4.7925	7.984	7.6838	7.245	7.575	5.35675	7.188	6.4335	6.2225	5.6605	5.77533333333333	6.721	4.753	4.90183333333333	6.68766666666667	5.53422222222222	4.3516	6.2345	3.736	5.48	4.22833333333333	3.579	3.182	4.826	4.391	2.682	6.17	3.64466666666667	4.55	5.251	2.123	2.6475	6.83028571428571	4.85833333333333	8.447	6.739
UPP_85A03	8.619	6.58766666666667	5.633	5.392	3.732	5.419	7.529	6.836	6.1905	6.079	3.538	8.8845	7.986	6.3095	5.488	7.728	7.3295	6.75	5.77475	7.399	5.422	5.977	6.0585	5.946	7.4545	5.595	8.07716666666667	6.90966666666667	5.66477777777778	4.4968	5.593	4.695	6.474	4.998	4.886	3.743	4.816	3.418	2.922	6.913	4.77866666666667	4.745	5.189	2.199	3.606	7.86771428571429	4.85933333333333	4.264	6.609
UPP_8B87	8.546	6.10083333333333	6.392	5.2198	4.135	5.4185	7.173	6.718	5.962	5.691	3.9495	8.0425	7.741	5.336625	7.454	7.6804	8.4455	7.208	5.75775	7.484	6.303	7.4925	6.111	5.45233333333333	7.0035	5.306	5.26766666666667	6.06833333333333	6.30177777777778	4.4976	6.0285	5.957	4.378	5.853	4.0795	4.255	4.441	3.691	2.774	6.574	3.97433333333333	4.458	5.805	2.072	4.8775	6.74257142857143	5.00166666666667	9.711	6.208
UPP_96A21	8.313	5.74633333333333	5.80683333333333	5.3002	4.5875	5.377	6.533	6.847	6.207	4.875	5.371	9.925	8.169	5.328875	7.347	7.7628	7.9135	7.008	5.46575	6.774	6.137	6.6495	5.5555	5.701	6.9625	5.247	5.43733333333333	6.946	6.437	4.6212	5.632	5.049	5.433	4.99983333333333	5.5145	3.358	5.764	3.426	3.25	6.231	4.10566666666667	5.058	5.825	2.918	4.518	6.30071428571429	5.089	8.049	6.651
UPP_100B08	8.016	6.19966666666667	6.39383333333333	5.2774	4.052	5.9675	7.248	6.824	5.887	5.9375	4.846	7.8515	8.202	5.943375	6.585	7.3723	7.9265	6.951	5.50875	7.141	6.0045	6.4805	5.504	5.171	7.0405	5.134	5.39783333333333	6.41566666666667	5.58155555555556	4.8808	6.5715	4.637	5.824	5.08733333333333	4.8505	4.569	3.796	3.889	3.123	6.605	4.62133333333333	4.708	5.935	2.08	5.023	7.02814285714286	5.305	9.6	6.642
UPP_102B06	9.117	6.31983333333333	5.99216666666667	5.7424	4.095	5.1715	7.255	6.558	6.146	5.8795	4.9235	7.648	8.932	5.810375	7.464	7.5168	7.5635	6.629	5.27575	7.126	6.022	7.2855	6.333	5.948	7.4735	7.312	5.206	9.22666666666667	5.07111111111111	3.8792	6.323	6.076	3.683	4.93866666666667	4.3985	3.307	5.143	3.948	2.971	6.703	4.00366666666667	3.76	5.123	2.225	3.8045	7.19814285714286	5.19833333333333	7.66	6.795
UPP_105B13	8.238	5.92383333333333	6.46766666666667	5.265	4.411	5.363	7.456	6.656	6.4985	5.88	5.1425	7.279	8.36	5.423625	8.116	7.6267	7.951	7.049	4.79075	7.042	6.807	6.9315	5.4875	5.647	6.718	6.414	5.18333333333333	6.36666666666667	5.36822222222222	3.6914	6.295	5.453	5.218	4.95133333333333	4.8945	3.301	4.68	3.579	2.405	6.374	4.37466666666667	4.897	5.59	2.256	4.975	6.65428571428571	5.06366666666667	8.101	6.804
UPP_106B55	8.287	6.35933333333333	6.542	5.373	4.1205	5.37	7.194	6.784	5.8745	4.859	4.3685	9.4955	8.029	5.83575	7.626	7.5529	7.986	6.446	5.43675	7.315	6.3025	6.433	5.336	5.58233333333333	7.094	4.628	5.25483333333333	6.937	5.46688888888889	4.356	6.693	5.605	5.388	4.9725	5.574	2.773	5.039	3.469	3.138	8.781	4.20966666666667	4.868	5.561	2.546	3.7195	8.93728571428571	5.335	9.498	6.746
UPP_10B88	8.319	6.18966666666667	5.99033333333333	5.3706	3.7175	6.359	7.15	6.758	6.23	6.1565	5.0105	8.917	8.344	4.81425	7.818	7.8918	7.3525	7.549	5.149	7.317	6.0165	6.7715	5.802	5.35233333333333	6.6475	7.232	4.78916666666667	6.51066666666667	7.10855555555556	3.9342	5.6755	5.44	5.231	4.989	5.442	3.986	3.341	4.395	2.729	5.97	4.35666666666667	4.524	5.152	1.821	4.206	6.24628571428571	5.158	8.51	6.819
UPP_110B34	7.645	6.161	6.819	4.9846	3.544	6.258	7.715	7.032	6.339	6.254	5.415	8.6195	8.67	7.196	7.503	7.1735	7.791	6.751	5.09325	6.973	6.378	6.731	6.0325	6.53566666666667	7.127	4.131	5.69966666666667	6.609	4.33333333333333	3.7028	6.3775	5.038	4.092	4.8595	5.207	3.486	5.077	4.298	2.897	6.444	4.04233333333333	5.75	4.734	1.478	3.5135	6.50628571428571	5.27666666666667	8.623	6.508
UPP_111B51	9.209	5.84283333333333	6.11666666666667	4.9332	3.726	5.2825	7.409	6.777	6.0965	5.689	4.8725	8.151	8.749	6.348375	6.963	7.5142	7.613	6.315	5.08875	7.646	5.654	7.322	5.9915	6.028	6.599	6.459	7.72166666666667	6.1	5.47966666666667	4.2272	6.008	5.804	4.97	4.65233333333333	5.2095	3.256	3.675	4.991	3.161	6.46	4.764	4.529	5.24	2.113	4.687	6.79585714285714	4.87633333333333	8.38	6.333
UPP_113B11	8.938	6.438	6.18916666666667	5.5074	4.877	5.2395	7.556	6.708	6.162	5.5805	5.192	8.199	8.443	4.970125	7.671	7.7478	7.5145	6.366	5.138	6.973	5.8685	6.383	5.866	6.12233333333333	7.086	4.992	5.59566666666667	7.84933333333333	5.40555555555556	4.6094	6.337	5.855	5.373	4.78216666666667	4.562	2.984	5.561	3.047	3.171	6.538	4.54133333333333	4.674	5.333	3.815	3.5565	6.904	4.984	7.397	6.575
UPP_120B73	8.406	5.98183333333333	6.22816666666667	5.2434	4.51	5.4205	7.372	6.842	5.7845	5.9945	4.7535	8.164	8.514	5.772625	7.735	7.9622	7.5565	6.438	5.4295	7.292	5.493	6.9165	6.2575	6.20166666666667	7.071	6.058	5.082	8.60933333333333	5.11577777777778	4.2844	5.2765	5.258	5.631	4.56633333333333	3.4845	4.635	5.26	5.027	2.43	6.469	4.02533333333333	5.262	4.814	1.736	2.7035	6.89357142857143	5.33033333333333	7.923	6.63
UPP_122B81	8.084	6.21366666666667	6.1445	5.408	4.4095	4.954	6.766	6.909	6.2885	5.8145	3.7295	8.3875	8.05	6.22225	7.384	7.8181	7.8585	7.121	4.55275	7.334	6.349	5.9195	5.716	5.78933333333333	6.5865	6.124	5.33133333333333	6.04066666666667	6.65188888888889	4.1888	5.9085	3.992	5.452	4.79483333333333	8.0745	3.138	4.41	3.599	2.771	6.247	4.669	4.361	5.89	2.494	4.6735	6.85628571428571	4.87833333333333	8.401	6.699
UPP_124B25	7.832	6.20266666666667	6.35733333333333	5.1912	4.338	5.3085	7.069	6.728	6.3675	5.023	4.62	7.814	7.961	5.795875	7.362	7.5736	8.134	6.972	5.954	6.701	5.763	5.993	5.112	5.196	6.7815	5.558	5.2585	6.16466666666667	5.86311111111111	4.0252	5.86	5.889	4.436	5.70733333333333	4.5135	2.894	4.865	3.262	2.97	6.961	4.05	4.61	5.874	1.882	4.6235	6.75771428571429	5.19966666666667	9.675	6.638
UPP_127B00	8.389	5.9895	6.98683333333333	4.815	4.5025	6.409	7.435	7.077	6.37	5.972	5.319	7.9145	7.989	5.768625	7.629	7.3093	7.325	6.639	4.7295	6.926	5.54	6.292	6.131	6.25166666666667	7.1445	5.12	5.09216666666667	7.81166666666667	5.58511111111111	4.1128	6.103	5.598	4.493	4.79916666666667	5.114	4.259	4.281	3.067	2.693	6.574	4.11666666666667	3.299	4.882	3.241	4.3305	6.45728571428571	5.42766666666667	8.033	6.602
UPP_134B33	7.69	6.467	6.01216666666667	5.16	4.184	5.699	6.918	6.87	6.2105	5.8615	5.2285	8.2815	8.128	5.323875	7.694	7.0537	7.9255	6.432	5.55075	7.442	6.286	7.2505	6.3875	6.078	7.194	4.472	5.18483333333333	6.15	6.27055555555556	4.11	5.3015	5.3	3.74	4.68933333333333	5.849	3.723	5.35	5.199	2.723	6.496	4.02866666666667	3.147	5.578	2.135	4.061	7.01328571428571	4.63166666666667	8.636	6.787
UPP_136B04	8.273	6.02516666666667	6.84666666666667	5.4988	4.552	6.254	7.251	6.763	6.4695	5.627	3.686	7.4225	8.442	5.750375	8.379	8.0446	8.0135	7.459	5.7	6.934	6.043	6.7805	5.465	5.56866666666667	6.904	7.363	5.16083333333333	8.44933333333333	5.37955555555556	4.0008	6.566	5.024	4.777	5.417	4.5835	2.916	5.388	3.39	3.272	6.738	4.59233333333333	5.327	5.433	1.847	4.1585	7.04242857142857	5.56633333333333	8.328	6.219
UPP_13B79	7.323	6.2495	6.82833333333333	5.3886	4.139	6.2155	6.732	6.309	6.2545	5.144	5.082	7.718	8.201	5.719875	8.104	7.6977	7.931	6.783	5.72875	6.868	6.589	5.87	5.3305	5.916	6.347	5.173	5.0965	6.68966666666667	5.64211111111111	4.1962	6.4175	4.622	4.115	6.0475	5.7865	3.795	5.288	3.35	2.847	6.093	4.04666666666667	4.672	6.283	1.831	6.2795	7.18671428571429	5.37166666666667	10.623	6.405
UPP_140B91	7.741	6.122	6.46566666666667	4.9142	4.133	5.548	6.811	6.509	5.923	5.7205	3.6985	7.822	8.028	5.276625	7.83	7.5816	8.472	7.537	5.5415	6.925	6.003	6.8285	5.3975	5.94066666666667	6.826	5.164	5.26933333333333	6.31133333333333	5.78033333333333	3.9592	6.147	5.742	4.036	5.46166666666667	4.751	3.323	4.423	3.425	2.845	7.067	3.982	4.575	5.189	2.594	3.555	6.79342857142857	5.45666666666667	10.187	6.46
UPP_144B49	8.262	6.15116666666667	6.65666666666667	5.331	4.362	6.4695	7.413	6.677	6.307	5.701	4.4095	7.1815	8.46	5.746	7.642	7.7118	8.024	6.534	5.758	7.159	5.807	6.2005	5.4415	5.633	6.582	6.137	5.08266666666667	5.842	5.14622222222222	4.1544	6.398	5.431	4.406	5.5675	4.1215	4.138	4.797	5.33	2.646	6.625	4.31066666666667	4.889	5.474	1.818	4.747	6.84428571428571	5.159	9.235	6.547
UPP_145B10	7.263	5.92366666666667	6.18983333333333	5.3404	4.648	5.3005	7.09	6.857	6.387	6.4005	4.809	7.035	8.413	5.45525	7.404	7.5854	7.4085	6.902	5.4395	7.147	5.566	7.3235	6.6025	5.91633333333333	7.023	5.668	5.2965	6.34133333333333	5.47644444444444	4.6122	5.908	6.309	4.546	4.77233333333333	5.423	3.333	5.22	3.917	2.943	6.637	4.677	4.988	5.173	2.538	4.3255	6.60228571428571	5.37	7.613	6.536
UPP_151B84	8.112	6.54083333333333	6.206	5.5286	4.4835	5.5925	6.808	6.652	5.8535	6.011	3.9435	8.501	7.985	5.167375	7.401	7.6504	8.346	6.745	5.19	7.216	6.6255	7.117	5.978	5.71166666666667	6.774	5.754	5.43583333333333	5.92533333333333	6.42488888888889	4.1216	6.2115	5.567	5.386	4.72633333333333	4.8355	4.083	5.532	4.063	3.056	6.697	4.66833333333333	5.439	5.351	1.974	4.999	6.72314285714286	5.46266666666667	9.704	6.836
UPP_152B99	8.085	6.167	6.12733333333333	5.1648	4.391	5.4085	6.844	6.621	6.121	5.283	3.976	8.512	8.163	5.27275	8.049	7.7705	7.9215	7.473	5.60575	7.293	5.983	5.849	5.8965	5.972	7.096	6.331	5.02816666666667	6.14133333333333	6.66888888888889	3.3718	6.211	5.538	4.203	4.8565	5.2175	2.922	4.373	2.769	2.892	6.207	3.842	5.128	5.211	1.824	4.411	6.77985714285714	5.42	10.181	6.763
UPP_156B01	8.142	5.93916666666667	6.7385	5.173	4.6025	5.6565	7.364	6.702	6.2625	5.1515	3.991	7.561	8.145	5.412375	8.215	7.6335	7.8875	7.377	5.72775	6.636	6.3015	6.8035	5.8765	5.35466666666667	6.93	6.12	5.465	5.954	5.75711111111111	3.5832	6.557	5.89	5.795	5.68066666666667	5.313	4.674	5.301	3.798	3.07	6.768	4.04166666666667	4.73	5.558	4.399	4.877	6.89128571428571	4.99666666666667	9.377	6.512
UPP_158B84	7.99	5.99516666666667	6.77133333333333	5.2126	4.248	5.5565	7.11	7.044	6.2775	5.1615	4.287	7.1975	8.19	5.262375	8.071	7.5678	8.0265	7.296	5.33	7.253	6.3875	6.93	5.606	5.23033333333333	6.9235	5.602	5.20066666666667	6.19366666666667	4.971	4.1292	6.77	4.19	3.741	5.25333333333333	6.0465	2.954	5.113	5.475	2.983	5.99	4.14833333333333	4.177	5.464	2.579	4.7175	6.73128571428571	5.319	10.328	6.405
UPP_160B16	7.856	6.3185	6.515	5.521	3.9775	5.808	7.224	6.656	6.2595	5.8455	3.86	7.8565	8.121	5.189375	7.764	7.6858	8.061	7.064	5.47525	6.717	6.3315	6.572	5.795	5.62766666666667	6.9335	5.885	5.20616666666667	6.34333333333333	6.34044444444444	4.7222	6.2705	5.713	4.255	5.74016666666667	4.5295	4.508	4.8	3.411	2.318	6.468	4.34533333333333	4.323	5.622	2.026	4.596	6.94914285714286	5.5	9.868	6.815
UPP_161B31	8.18	6.25066666666667	6.62916666666667	5.2564	3.386	5.1785	7.254	6.778	5.551	5.437	3.902	7.743	7.955	5.325125	7.108	7.6128	7.985	7.398	5.234	7.022	5.7385	7.492	5.248	5.621	6.898	5.046	5.4685	6.447	6.259	4.2888	6.6315	3.895	5.853	5.16383333333333	4.776	5.012	4.896	3.804	2.493	6.408	4.292	4.807	5.487	1.802	5.055	7.10457142857143	4.981	8.586	6.788
UPP_163B27	7.957	6.29883333333333	6.088	5.0642	3.45	5.301	7.135	6.953	6.1	5.817	3.553	8.098	8.311	5.018125	7.188	7.1846	7.6925	7.062	5.38075	6.657	6.6335	7.0425	5.5945	5.71366666666667	6.682	6.642	5.19666666666667	6.551	5.813	4.2604	6.334	5.897	4.171	4.933	4.516	3.292	4.458	4.063	3.082	6.755	4.488	4.578	5.285	3.19	3.9285	6.73428571428571	6.73866666666667	9.206	6.562
UPP_168B51	7.851	6.1035	6.21716666666667	5.2858	4.797	5.262	6.778	6.855	6.423	4.8075	4.6025	7.909	8.031	5.702375	7.927	7.4627	7.1825	7.39	5.64225	7.173	6.4815	6.3255	5.3675	5.89	6.662	5.742	5.07633333333333	6.32433333333333	6.79555555555556	4.407	6.0155	4.284	5.415	4.93033333333333	7.7045	4.273	4.331	4.851	2.673	6.139	4.164	3.498	5.97	1.671	4.556	7.06257142857143	5.30966666666667	9.903	6.61
UPP_16C97	7.655	6.24416666666667	6.76783333333333	5.519	4.2985	5.42	6.904	6.522	6.0525	5.7825	4.5965	8.5325	7.955	5.390625	7.982	7.9681	8.4465	7.185	5.1115	7.111	6.103	5.8795	5.7955	5.61533333333333	6.951	5.954	5.08283333333333	6.08933333333333	6.87344444444444	4.0026	6.108	5.296	4.979	5.936	6.038	3.72	4.736	2.574	2.929	6.554	3.89933333333333	4.861	5.775	2.844	4.4475	6.95328571428571	5.731	10.414	6.381
UPP_172B19	8.018	6.017	6.42766666666667	5.3284	3.85	5.4535	7.147	6.542	6.4765	5.9665	4.793	8.2115	8.437	5.65375	7.606	7.6646	7.6655	6.634	5.84775	6.788	6.3535	6.477	6.128	6.00266666666667	6.867	5.381	5.28683333333333	7.26566666666667	5.75311111111111	3.4974	6.274	5.951	4.05	4.492	5.6545	2.867	5.05	3.719	2.764	6.453	4.24966666666667	4.694	5.815	3.29	4.262	6.61185714285714	5.18366666666667	9.43	6.193
UPP_174B41	7.483	6.13333333333333	6.26466666666667	5.4522	3.843	5.5235	7.188	6.531	6.023	5.67	5.097	8.2415	8.279	5.2535	7.936	7.5806	7.963	7.548	5.76	6.722	5.8725	7.181	5.897	5.54766666666667	6.5295	5.38	5.3575	5.758	5.57655555555556	4.8986	6.3045	5.368	4.556	5.613	5.778	4.568	4.573	3.726	3.208	6.589	4.07766666666667	4.698	6.127	1.726	4.411	6.91457142857143	5.31733333333333	10.241	6.883
UPP_175B72	8.332	6.28083333333333	6.48733333333333	5.4744	4.535	5.3905	7.245	6.792	6.465	6.002	4.796	7.5645	8.558	5.818125	7.682	7.5965	7.8525	6.552	5.40025	7.124	6.262	7.2285	5.637	5.34666666666667	6.541	5.08	5.1005	6.67066666666667	5.19055555555556	3.9654	6.6335	2.846	5.5	5.81416666666667	4.0015	2.491	5.113	3.633	2.403	6.123	4.15033333333333	4.203	5.956	1.88	4.875	6.80742857142857	5.849	9.752	6.608
UPP_176B74	7.763	6.22766666666667	6.6395	5.2778	4.009	4.9875	7.317	6.679	5.779	5.5965	4.0105	8.115	8.122	5.145125	7.364	7.7711	7.972	7.186	4.924	7.038	6.1865	5.9975	5.474	6.26066666666667	6.73	5.403	5.39816666666667	6.37833333333333	6	3.943	6.1865	5.453	4.784	5.8495	5.8945	3.914	4.102	3.492	3.266	6.154	4.63566666666667	5.453	5.402	1.766	5.497	6.93857142857143	5.244	9.089	6.572
UPP_177B67	7.712	6.19533333333333	6.7595	5.1912	3.619	5.716	6.918	6.577	6.343	5.0695	4.0215	7.2975	8.012	5.171	7.721	7.6759	8.0075	6.78	5.185	6.835	6.268	5.76	5.5205	5.42333333333333	6.5685	5.551	5.41216666666667	6.48966666666667	5.753	4.4234	6.521	4.4	4.156	5.8075	6.086	4.581	5.205	4.647	2.474	6.449	4.112	4.16	6.186	1.955	6.102	7.12171428571429	4.93466666666667	9.905	6.556
UPP_178B74	8.291	5.7455	6.55266666666667	5.5184	4.365	5.6755	7.067	7.1	6.1565	6.022	3.993	7.975	7.963	5.912875	7.01	7.8488	7.926	6.724	5.528	6.695	5.513	6.1875	5.87	5.581	7.2325	5.55	5.415	6.647	6.25166666666667	4.4246	6.228	5.538	4.491	5.32916666666667	5.348	3.429	5.643	3.682	3.031	6.017	3.87666666666667	3.781	5.772	2.119	3.243	6.85571428571429	4.83833333333333	9.41	6.842
UPP_179B28	8.107	6.16533333333333	6.62316666666667	5.4478	5.0585	6.249	6.885	6.799	6.2055	5.827	4.443	8.164	8.477	5.52625	8.214	7.7756	8.033	6.732	5.38625	6.647	5.9295	6.7525	5.363	5.47733333333333	6.989	5.29	5.34066666666667	8.34366666666667	5.50711111111111	4.629	6.6395	5.551	5.059	5.49033333333333	4.738	4.045	5.245	3.023	3.54	5.915	4.184	4.813	5.585	2.75	4.491	6.97885714285714	5.191	8.958	6.633
UPP_180B38	7.588	6.11333333333333	6.57983333333333	4.775	4.0305	5.0465	6.545	6.763	5.893	5.518	2.947	7.8195	7.931	5.5655	7.429	7.4957	7.89	6.944	5.30325	6.964	5.994	6.1985	5.6055	5.738	6.533	7.066	5.67166666666667	6.18166666666667	5.43366666666667	4.0614	6.6845	4.248	4.756	4.88533333333333	6.2655	5	4.149	3.094	3.024	6.248	4.016	3.731	6.179	2.261	5.0855	7.23214285714286	5.42866666666667	9.48	6.563
UPP_181B70	7.523	6.37766666666667	6.28566666666667	5.5146	4.0785	5.434	6.827	6.537	5.8335	5.3345	4.147	7.855	8.408	6.152625	6.373	7.6333	8.2165	6.586	5.3205	7.066	6.1955	5.832	5.599	5.88166666666667	6.615	6.951	5.83116666666667	6.798	5.25544444444444	4.8374	6.8035	5.712	4.596	4.9915	5.57	3.112	5.027	3.733	2.508	6.698	4.22066666666667	4.456	6.402	1.706	4.0125	7.16528571428571	5.67533333333333	9.951	6.882
UPP_184B38	8.369	6.00633333333333	6.977	5.1394	4.2035	4.917	7.375	6.756	5.924	5.579	3.228	7.5205	7.965	5.970875	7.693	7.4553	7.7255	6.748	5.42975	6.653	6.297	6.1505	5.3125	5.394	6.902	5.937	5.55116666666667	6.72066666666667	5.98877777777778	4.465	6.746	5.611	4.961	5.63216666666667	4.749	3.403	5.186	5.153	3.065	6.567	4.19533333333333	4.994	6.019	2.32	3.06	6.91114285714286	5.00733333333333	9.693	6.711
UPP_185B44	7.57	6.17166666666667	6.59833333333333	5.2534	4.667	5.1705	7.14	6.299	6.26	5.682	4.4785	8.6125	7.992	5.25475	7.339	7.4729	8.0015	6.783	5.42725	7.05	5.557	5.7285	5.838	5.56266666666667	6.597	6.579	5.34033333333333	6.28366666666667	6.038	4.936	6.524	5.306	5.13	4.90883333333333	4.9715	3	4.248	3.987	2.754	6.478	4.22333333333333	5.044	5.757	2.415	4.7715	7.13414285714286	5.094	9.875	6.44
UPP_187B36	8.131	6.09583333333333	5.89633333333333	5.6384	4.293	6.7845	7.194	6.84	6.2065	5.238	4.9835	8.4965	8.864	5.597375	7.735	7.7888	7.187	6.119	5.35325	7.08	5.422	5.9185	6.4255	5.993	7.313	5.763	5.55316666666667	8.58433333333333	5.90822222222222	4.9192	6.093	5.649	3.519	4.97683333333333	3.636	5.135	6.107	3.913	2.871	6.228	4.276	4.418	5.009	1.696	5.108	7.076	5.08633333333333	8.455	6.491
UPP_18C56	7.962	5.85566666666667	5.868	5.4758	4.451	5.314	7.535	6.793	6.4115	5.828	4.8355	8.305	8.319	5.526875	8.032	7.6859	7.59	7.16	5.545	6.941	6.8385	6.726	5.5185	5.85366666666667	6.706	6.156	5.26116666666667	5.95333333333333	6.06333333333333	4.4608	5.988	6.003	5.128	4.985	5.1265	4.167	4.022	2.472	3.258	6.301	4.45166666666667	4.421	5.145	1.676	5.1945	6.80371428571429	5.63266666666667	9.141	6.339
UPP_192B69	8.233	6.1605	6.18583333333333	5.6912	4.5615	5.42	7.541	6.788	5.843	5.2105	4.185	7.764	8.059	5.8375	7.614	7.2721	7.5645	6.756	5.46325	6.817	6.2365	6.296	5.7325	5.97666666666667	6.532	6.647	5.646	5.98733333333333	5.98311111111111	4.6398	6.686	5.537	6.064	5.46933333333333	6.326	4.264	5.961	4.43	3.415	6.754	4.95666666666667	4.849	5.982	2.668	5.167	6.841	4.59766666666667	9.75	7.149
UPP_195B75	8.304	6.26166666666667	6.44783333333333	5.2746	4.3475	5.2555	7.479	6.471	5.1385	5.846	3.7425	8.235	7.918	5.3765	7.238	7.8228	8.1	6.487	5.08825	6.886	6.022	6.897	5.942	6.10033333333333	6.774	7.169	5.41916666666667	6.533	6.64222222222222	4.4364	6.0555	6.029	3.905	5.01716666666667	4.534	3.331	5.379	4.927	2.599	6.044	5.01	6.156	4.78	2.566	4.388	6.673	5.63533333333333	9.057	6.626
UPP_196B81	7.688	6.3245	6.14483333333333	5.3046	4.0765	4.804	7.241	6.85	6.6225	5.7405	4.46	8.078	8.474	5.308875	7.712	7.6501	8.4975	6.868	4.95525	6.975	6.348	6.93	6.1015	5.63066666666667	6.399	5.838	5.51133333333333	7.06266666666667	6.172	4.12	6.423	5.676	4.705	4.927	5.53	4.615	5.018	3.389	2.319	6.586	4.39833333333333	4.377	6.321	2.51	4.3305	6.869	5.00566666666667	9.205	6.477
UPP_197B95	8.202	6.04433333333333	6.03283333333333	5.1336	4.019	5.2585	7.417	6.815	6.424	5.949	4.7695	8.9645	8.328	5.511875	7.826	7.874	7.539	6.795	5.153	7.195	6.124	6.8565	5.981	6.09433333333333	6.6945	5.893	4.99733333333333	5.214	6.04333333333333	4.0746	5.5855	5.462	4.27	5.13133333333333	4.7015	3.114	4.742	3.978	2.18	6.455	3.63466666666667	4.582	4.65	2.361	4.4565	7.48585714285714	5.38433333333333	8.071	6.82
UPP_198B90	7.457	6.40983333333333	6.36783333333333	5.704	4.339	4.9425	6.674	6.528	6.395	5.498	3.961	7.6755	7.991	5.61575	7.484	8.0097	8.1	6.447	5.28	6.824	5.9915	6.1975	5.164	5.421	6.734	5.176	5.2425	6.49166666666667	5.82266666666667	4.3496	6.405	4.336	5.202	5.66516666666667	4.629	3.836	5.676	3.917	2.486	6.499	4.11	4.205	5.005	2.666	5.262	6.76942857142857	4.79	8.603	6.313
UPP_199B55	7.846	6.41566666666667	6.96466666666667	5.393	4.0365	5.6865	6.772	6.507	6.453	5.596	4.3895	7.7895	8.366	5.800875	7.564	7.7289	7.9345	6.695	5.46625	6.542	6.5665	6.4405	6.035	5.54466666666667	6.6825	6.598	5.16633333333333	5.60166666666667	5.32655555555556	4.2036	5.946	5.727	4.879	5.1815	5.6305	2.92	5.058	3.426	3.277	6.444	4.08466666666667	4.648	5.617	1.527	3.396	6.99271428571429	4.87066666666667	8.607	6.476
UPP_19C33	8.102	6.2515	6.60733333333333	5.4744	4.6175	5.421	7.547	6.99	5.907	3.873	3.7975	6.4135	7.909	5.57875	7.879	7.1319	7.4995	7.433	5.40225	7.297	6.45	6.8305	5.4915	6.13066666666667	7.123	4.765	5.50166666666667	6.19333333333333	5.24111111111111	3.5806	5.964	4.235	5.08	4.8135	5.598	4.232	4.721	3.829	2.773	6.989	4.31933333333333	5.297	5.652	2.108	5.1825	6.92128571428571	5.55266666666667	9.252	6.838
UPP_200B47	7.559	6.34283333333333	6.564	5.4838	3.008	5.4455	6.925	6.835	6.503	6.0175	3.81	8.8005	8.156	5.60425	7.33	7.9374	8.058	7.234	6.006	5.777	5.809	6.633	5.1725	5.90333333333333	6.5635	5.069	5.20383333333333	6.73266666666667	6.16722222222222	4.0892	5.842	5.51	5.326	5.00916666666667	4.6425	3.441	3.882	3.718	2.159	6.288	3.78133333333333	3.644	5.839	1.988	2.782	6.612	4.94333333333333	9.664	6.698
UPP_201B68	7.865	6.35716666666667	6.38616666666667	4.7868	4.3275	6.8235	6.836	7.06	6.102	4.8415	3.8365	7.321	8.303	5.06425	8.478	8.1326	7.9865	6.247	5.6155	6.584	5.7785	6.2065	5.9525	5.47666666666667	6.6825	4.892	5.18466666666667	6.164	5.73666666666667	4.023	6.3595	5.446	4.44	5.18833333333333	4.965	2.845	5.05	3.331	2.881	6.044	4.16166666666667	5.322	5.588	2.119	3.2335	7.26842857142857	5.179	8.184	7.082
UPP_204B85	7.509	6.352	6.462	5.5916	3.547	4.661	7.201	6.813	6.0825	5.889	4.371	7.538	7.798	5.34125	7.716	7.8167	8.351	7.119	5.5415	6.892	5.9855	6.1795	5.4895	5.906	6.443	6.372	5.36933333333333	6.57333333333333	5.97277777777778	4.284	5.9305	4.797	5.839	4.47666666666667	4.7045	3.582	5.498	3.445	3.111	6.897	3.88933333333333	4.57	5.723	2.312	5.166	6.74314285714286	5.10166666666667	9.554	6.854
UPP_205B99	7.767	6.1685	6.44316666666667	5.4138	5.197	5.345	7.459	6.788	6.426	6.3555	4.4015	8.046	8.83	5.35275	7.63	7.6	7.9095	7.14	5.61825	7.034	6.533	6.2635	5.765	6.13233333333333	6.3205	6.066	5.325	6.73833333333333	6.18888888888889	4.2906	6.621	5.719	4.705	5.31283333333333	5.407	4.989	5.504	4.008	2.635	6.288	3.91766666666667	4.665	5.64	2.252	3.7875	6.82842857142857	4.848	10.073	6.847
UPP_206C05	8.314	5.90483333333333	6.08066666666667	5.2008	4.14	5.287	7.17	6.84	6.6865	5.6675	4.3955	8.4415	8.544	4.870875	8.379	7.7893	7.6915	7.097	5.8375	6.484	6.3505	6.6745	5.9405	5.66033333333333	6.789	6.092	4.812	6.27333333333333	6.10744444444444	3.4812	6.1535	5.464	4.715	5.15816666666667	6.1165	4.304	3.691	4.866	2.835	6.73	3.58366666666667	4.605	4.397	2.276	2.828	6.64228571428571	4.70766666666667	8.193	6.874
UPP_208C06	8.189	6.27183333333333	5.45	5.4286	3.818	5.226	7.748	6.407	6.3095	6.7435	5.478	6.109	8.45	4.446375	6.553	7.8787	8.1985	7.201	4.8765	6.982	5.9555	7.3695	7.06	6.18466666666667	7.228	5.592	5.15066666666667	6.201	6.61577777777778	4.6642	6.1235	5.751	4.16	4.78683333333333	4.822	2.988	3.827	3.731	2.419	6.643	4.32066666666667	4.794	5.17	2.085	3.0185	7.40485714285714	4.74033333333333	8.093	6.461
UPP_209C10	7.746	6.2095	6.08766666666667	5.776	3.623	5.3895	7.183	6.812	5.7455	5.772	3.6605	8.099	8.151	5.58475	8.066	8.2425	8.353	7.34	5.31375	7.316	6.0245	6.294	5.527	5.863	6.9425	6.198	4.884	6.709	6.39155555555556	4.0244	5.9625	6.137	5.149	4.93233333333333	4.6235	3.684	4.149	3.8	2.675	6.185	3.946	4.736	5.291	1.947	4.8625	6.98042857142857	5.141	7.714	6.533
UPP_210C72	7.993	5.84833333333333	6.99633333333333	5.386	3.573	6.4105	7.38	6.494	6.432	5.8265	4.704	8.5195	8.885	5.14975	7.405	8.0749	8.1035	6.932	5.25275	7.781	5.947	6.4355	5.4105	6.102	6.8715	4.923	5.04883333333333	6.515	6.13522222222222	4.611	6.1915	5.557	3.97	4.72316666666667	5.0355	3.602	4.667	3.597	2.867	6.37	4.55933333333333	4.727	5.747	2.459	4.6595	7.09657142857143	4.75633333333333	8.747	6.54
UPP_211C88	8.154	6.029	5.889	5.2826	4.4565	6.0765	6.934	6.516	6.6735	5.866	3.6485	8.561	8.338	5.257125	7.578	7.759	7.396	7.004	5.42825	6.947	6.222	5.6575	6.0965	5.756	7.141	4.526	5.10216666666667	6.452	6.47955555555556	3.5402	6.0555	5.614	5.035	4.784	5.1325	3.509	5.149	3.961	2.455	6.557	3.73666666666667	5.159	5.198	2.502	3.477	6.82414285714286	5.22966666666667	8.491	7.046
UPP_213C36	7.413	5.9595	6.35866666666667	5.2266	3.655	5.3905	7.195	6.83	5.9815	5.9265	4.663	8.7545	8.041	5.746875	7.674	7.456	7.787	6.733	5.84025	6.982	6.196	6.0195	5.85	5.685	6.5385	5.322	5.24466666666667	5.94166666666667	5.915	3.9406	6.1565	3.833	4.143	4.7275	6.0655	2.658	5.292	4.296	3.037	6.358	3.751	3.922	5.386	1.718	4.2405	6.91028571428571	5.37966666666667	9.396	6.484
UPP_217C79	8.291	6.398	6.0025	5.3744	4.2395	5.215	6.81	6.76	6.094	5.4795	3.83	8.4085	8.09	5.01075	8.05	8.0039	8.0235	7.285	5.522	6.713	6.5275	6.022	5.658	5.723	6.427	6.488	5.12366666666667	7.12533333333333	7.00377777777778	4.5708	6.0825	5.774	5.025	4.94916666666667	6.7225	3.284	4.043	4.649	3.126	6.611	4.37666666666667	5.058	4.964	2.285	3.334	6.62128571428571	5.86133333333333	8.293	6.616
UPP_218C29	8.1	6.253	6.02033333333333	5.5494	3.773	6.2675	6.886	6.685	6.351	5.521	4.354	8.596	8.121	5.2585	7.512	8.007	7.7105	7.241	4.9685	7.283	6.382	6.2535	5.6945	5.7	6.697	5.153	4.969	6.798	6.92122222222222	3.4592	5.9645	5.45	4.074	4.55216666666667	5.3155	4.135	5.262	3.688	2.887	6.003	4.55366666666667	5.095	4.676	2.872	3.0525	6.45042857142857	5.269	9.208	6.967
UPP_21C28	7.698	6.14533333333333	6.9125	5.4972	4.3505	5.459	7.024	6.413	5.825	5.396	4.5905	8.287	8.247	5.415625	7.784	7.721	7.896	6.95	5.6885	6.977	5.706	5.826	5.9345	5.25666666666667	6.995	5.936	5.3465	5.901	6.05855555555556	4.1722	6.3625	5.915	3.847	5.73933333333333	6.223	4.986	4.267	4.772	2.792	6.184	3.90533333333333	5.048	5.941	2.893	5.291	6.73471428571429	4.388	10.269	6.46
UPP_220C70	8.476	6.10683333333333	6.59933333333333	5.4964	4.8075	5.1335	7.121	6.808	6.4655	5.413	4.166	7.4845	8.6	5.39075	7.543	7.6491	8.021	7.339	5.11875	7.068	6	5.8605	5.5195	5.65066666666667	6.55	6.35	5.54383333333333	5.87966666666667	5.23344444444444	4.1032	6.491	5.142	5.879	5.40683333333333	5.5855	4.146	5.572	3.143	2.978	6.397	4.36533333333333	4.792	5.551	2.276	5.175	6.86042857142857	5.091	9.518	6.468
UPP_221C14	8.14	5.7995	6.34966666666667	5.1718	3.657	5.013	7.37	6.627	6.044	5.3705	4.564	7.766	8.327	5.77525	7.71	7.4561	6.8375	7.342	6.00475	6.657	5.987	6.7705	5.83	5.07	6.7665	6.302	5.159	6.13833333333333	5.29766666666667	5.0138	5.334	4.611	4.509	5.13966666666667	4.6195	3.073	5.185	3.034	2.987	6.589	3.82066666666667	3.889	5.523	1.846	5.429	6.75371428571429	4.72066666666667	8.545	6.114
UPP_222C26	8.359	5.99683333333333	6.08633333333333	5.3776	4.081	5.495	7.144	6.6	6.4225	5.32	4.1325	9.0625	8.562	4.988375	7.112	7.7913	7.867	6.156	5.4835	7.913	6.261	7.1615	5.508	6.22233333333333	6.577	4.908	4.94166666666667	6.94766666666667	7.09255555555556	4.059	5.737	5.096	4.145	4.82166666666667	4.3155	4.3	5.729	3.708	2.679	4.608	3.96766666666667	5.219	5.274	1.516	4.2675	7.31271428571429	5.20433333333333	8.935	6.875
UPP_223C51	7.47	6.11433333333333	6.45683333333333	5.0022	4.291	5.0855	6.931	6.108	5.658	5.0275	3.797	8.585	7.835	5.481875	7.18	7.7911	7.8135	6.827	5.35825	6.819	5.9885	5.5115	5.415	5.56233333333333	6.7035	5.771	5.47783333333333	7.42866666666667	5.88	4.2612	6.564	5.566	5.245	4.55383333333333	5.592	3.997	5.369	5.357	2.914	6.662	4.541	5.526	6.45	2.918	4.29	6.93342857142857	5.17466666666667	9.7	6.529
UPP_226C06	7.432	6.1915	5.98066666666667	4.9696	3.875	5.2425	7.205	6.77	6.3505	5.742	5.782	6.9755	9.268	6.16775	7.438	7.4345	8.362	6.773	5.54475	7.049	5.3335	5.966	6.2825	6.06333333333333	7.3045	5.168	5.41316666666667	6.608	4.60266666666667	4.593	6.1815	4.115	4.78	4.49933333333333	6.268	4.323	5.21	5.817	2.702	6.514	4.61033333333333	4.915	5.31	2.382	4.388	6.42671428571429	4.628	7.796	6.536
UPP_227C50	8.184	6.23883333333333	6.59766666666667	5.3188	4.343	5.204	7.453	6.859	6.1085	5.9245	3.5735	8.029	7.948	5.293875	7.337	7.576	8.137	6.93	4.83075	7.13	6.7015	6.598	5.6825	5.94466666666667	6.746	6.001	5.478	6.523	6.29088888888889	4.2152	6.1185	5.846	4.959	5.5375	6.6875	4.317	5.838	3.617	2.512	6.497	4.28333333333333	5.565	5.119	2.562	4.624	6.74485714285714	5.44	10.032	6.598
UPP_229C44	8.405	6.36833333333333	6.34483333333333	5.229	4.859	5.719	7.541	7.003	6.167	4.6905	4.6005	7.1425	7.958	5.1025	7.716	7.6406	8.05	7.091	4.7955	6.942	6.5165	6.685	5.695	5.565	5.9185	5.815	4.9975	6.505	5.69477777777778	4.1918	6.3945	4.217	5.877	5.19966666666667	5.3255	3.351	5.025	4.058	2.992	7.136	4.04766666666667	4.391	5.583	2.849	4.2005	6.38114285714286	4.45466666666667	8.394	7.141
UPP_22C62	8.318	6.30133333333333	6.27833333333333	5.3242	3.8335	5.248	7.38	6.793	6.441	5.57	5.0095	8.894	7.989	4.497125	7.538	7.5368	7.9445	6.429	5.327	7.253	6.4515	7.367	6.1855	5.65	6.7245	5.401	5.0025	6.66766666666667	6.88633333333333	3.9192	5.8745	5.957	5.055	4.8625	5.0285	4.524	4.777	3.659	2.888	6.438	4.284	4.72	5.217	2.373	4.5255	7.25642857142857	5.07833333333333	8.969	6.795
UPP_231C80	7.998	6.3615	6.45333333333333	5.3502	4.8225	5.3865	6.844	6.652	6.4555	5.744	3.5605	8.5605	8.157	5.3425	7.748	7.6918	8.073	7.148	5.3615	6.773	6.27	6.5965	5.6435	6.05266666666667	6.67	6.505	5.19583333333333	6.81266666666667	6.14311111111111	3.7942	6.656	4.799	5.271	5.249	5.3365	4.185	4.926	3.789	2.904	6.04	4.07033333333333	5.306	5.112	1.073	4.7235	6.60514285714286	5.81033333333333	9.637	6.391
UPP_232C58	8.309	6.44933333333333	6.274	5.2562	3.821	5.657	6.916	7	6.206	5.689	3.748	8.71	8.554	5.188	7.617	7.8491	7.385	6.736	5.48275	7.06	6.003	6.1555	5.928	5.79733333333333	6.7985	5.602	5.263	7.75	4.87022222222222	4.9134	6.2165	5.496	4.98	5.074	3.5815	3.298	5.427	3.9	2.521	6.364	4.30266666666667	2.908	5.279	1.939	3.337	6.70657142857143	5.26466666666667	8.16	6.382
UPP_233C91	8.053	6.22133333333333	6.95683333333333	5.133	4.3525	5.0245	7.431	6.829	5.9595	5.3575	3.7685	7.8305	7.774	5.69525	7.685	7.6272	8.3065	6.898	5.319	7.443	5.9345	6.2085	5.4005	5.88666666666667	6.724	6.237	5.56683333333333	5.90033333333333	5.85277777777778	3.8056	6.3455	5.558	4.471	5.52866666666667	4.6865	3.077	5.645	4.167	2.692	6.81	4.36366666666667	4.81	5.981	2.516	3.5145	7.14	5.252	10.149	6.458
UPP_234C15	7.953	5.84933333333333	6.35566666666667	5.4086	4.3545	5.892	6.992	4.76	5.926	4.775	4.0535	8.0955	8.319	5.75575	7.481	7.6515	7.029	6.647	5.519	7.034	5.7555	6.465	5.9965	5.747	6.842	8.076	5.492	6.20866666666667	5.36788888888889	4.4874	6.5195	4.17	5.497	4.898	5.394	4.571	3.734	3.462	2.76	6.294	4.20466666666667	4.369	4.98	2.481	3.4295	7.05114285714286	5.46566666666667	8.562	6.756
UPP_236C55	7.446	5.98166666666667	6.62766666666667	5.3924	4.185	5.1495	6.793	6.64	5.6375	5.765	4.231	8.7235	7.709	5.471625	8.282	7.7355	7.879	6.731	5.1545	6.732	6.4375	5.5045	5.929	5.94266666666667	6.6125	6.299	5.38666666666667	5.705	6.77666666666667	4.0914	5.1795	5.452	4.134	5.11316666666667	6.2725	4.95	5.876	3.773	3.063	6.306	4.06866666666667	4.583	5.727	2.651	4.5735	6.97242857142857	5.223	10.016	6.818
UPP_237C56	8.637	6.1365	6.30733333333333	5.2298	4.8085	5.499	7.485	6.817	6.388	5.9245	4.0515	8.0715	8.373	5.506625	7.905	7.4963	7.4705	6.905	4.98825	6.497	6.617	5.8755	6.475	6.19666666666667	7.052	5.437	5.43833333333333	8.113	5.42655555555556	4.599	6.445	4.74	5.048	4.685	4.9775	4.764	4.471	3.288	2.564	6.502	4.169	5.147	5.366	1.846	4.3255	6.83328571428571	5.448	9.828	6.675
UPP_23C52	8.286	5.994	6.3775	4.5078	4.3025	4.9745	7.408	6.592	6.5555	5.9965	4.1865	8.878	8.348	5.045875	7.602	7.4179	7.701	6.398	4.824	6.992	5.846	7.1585	6.339	5.69566666666667	7.1385	6.18	5.11166666666667	6.007	5.77077777777778	4.38	5.788	4.884	4.943	5.04766666666667	5.16	3.165	5.005	3.454	2.264	5.904	4.43633333333333	3.966	5.774	1.696	3.6795	6.76928571428571	4.72666666666667	9.194	6.483
UPP_240C54	8.228	6.06533333333333	6.38783333333333	5.2932	3.1905	5.465	7.21	6.899	6.544	5.696	4.9385	8.5705	8.734	5.816	7.494	7.8646	7.675	7.324	5.26475	6.724	5.8385	7.232	6.088	5.5	7.0975	4.78	5.01233333333333	6.24366666666667	5.76377777777778	4.6384	6.153	5.392	4.87	5.0855	4.972	2.847	3.785	4.574	2.638	5.262	4.11833333333333	3.662	4.675	2.034	3.137	6.619	5.50233333333333	7.406	6.647
UPP_241C01	8.92	6.57166666666667	5.89483333333333	5.1742	3.91	5.9045	7.263	6.907	6.7545	5.369	4.905	8.1675	8.497	6.480625	7.813	7.5087	7.4445	7.533	5.85125	7.596	6.4245	7.443	6.682	5.54033333333333	6.784	4.417	5.16466666666667	7.372	6.40966666666667	3.634	6.4155	3.845	3.354	4.67783333333333	3.186	3.242	3.621	3.385	4.071	6.412	4.343	4.758	5.151	1.635	5.035	6.66714285714286	4.54	6.478	6.618
UPP_242C21	7.964	6.25366666666667	6.06983333333333	5.5174	4.5055	5.374	7.042	6.738	6.421	6.447	4.849	8.4155	8.111	5.06875	8.243	7.8132	7.6675	7.594	5.2965	7.331	6.142	6.9535	5.719	6.336	6.2255	5.177	5.07933333333333	6.07433333333333	7.09255555555556	4.2852	6.0465	3.665	5.061	4.71166666666667	4.784	3.935	5.201	3.318	2.199	6.507	3.90066666666667	4.983	5.101	2.744	3.1575	6.97514285714286	5.53166666666667	8.869	6.45
UPP_243C70	8.208	6.69983333333333	6.42416666666667	5.5362	4.0755	5.339	7.292	6.643	5.8665	5.4065	3.679	7.647	8.365	5.397125	7.574	7.9936	8.296	6.848	5.61025	6.734	5.944	6.8295	5.574	5.15466666666667	6.492	4.718	5.21016666666667	6.43833333333333	6.028	3.6222	5.7915	6.121	4.315	6.05016666666667	4.5355	3.099	5.28	4.179	4.357	6.378	3.92066666666667	4.685	5.111	1.587	5.6575	6.97342857142857	5.12	9.591	6.57
UPP_246C75	7.996	6.135	6.17033333333333	5.4608	4.181	6.537	7.228	6.768	6.15	5.9995	4.919	8.6275	8.132	5.110875	7.676	7.9262	7.741	7.187	5.84025	6.908	5.9385	5.884	5.889	5.96366666666667	6.709	5.494	5.09283333333333	6.20866666666667	6.805	3.8086	5.984	5.515	4.633	5.47483333333333	5.308	2.826	5.537	3.487	2.429	6.397	4.463	5.148	4.963	2.459	3.5495	6.87042857142857	5.56	9.29	6.364
UPP_247C76	7.965	6.42216666666667	5.97166666666667	5.2072	4.1115	5.7775	7.38	6.819	6.6905	5.919	4.876	9.161	8.284	5.108625	7.447	7.6533	7.588	7.4	5.30175	7.382	6.7695	6.503	5.547	5.64433333333333	6.2215	4.66	4.87833333333333	6.442	6.80544444444444	4.1488	6.081	5.071	4.004	4.83533333333333	4.526	3.001	3.822	4.298	3.043	6.565	3.94733333333333	5.63	5.234	2.616	3.301	6.42785714285714	5.41633333333333	8.251	6.952
UPP_248C91	7.978	6.30033333333333	6.52233333333333	5.3368	4.427	6.3315	7.066	6.717	5.671	5.6	3.837	7.5645	8.125	5.63125	7.439	7.8979	8.054	6.477	5.681	6.958	6.0925	6.4235	5.4625	5.555	6.4685	4.96	5.31233333333333	7.06466666666667	6.32866666666667	4.1926	6.258	3.949	3.992	5.0165	4.827	3.54	5.497	4.238	2.768	6.137	3.835	4.842	5.416	2.222	4.6315	7.22071428571429	5.22566666666667	9.643	6.769
UPP_24C30	7.792	6.162	7.29433333333333	5.5864	4.936	6.1835	7.205	6.693	6.2375	5.317	3.2485	7.774	8.062	5.021	7.775	7.5367	7.943	7.391	5.5735	6.745	6.6405	6.8225	6.094	5.242	6.933	5.516	5.38816666666667	6.68666666666667	5.74055555555556	3.5114	6.629	4.074	4.515	5.71416666666667	5.2855	4.191	3.971	4.306	3.092	5.849	3.97533333333333	4.307	6.02	1.559	4.4055	7.12585714285714	5.61533333333333	9.092	6.309
UPP_251C14	8.081	6.1495	6.3755	5.3502	4.274	6.324	6.871	6.667	6.1265	5.028	3.3325	8.097	7.904	5.958625	7.562	7.6302	7.515	7.061	5.56275	6.674	6.108	6.019	5.301	5.50366666666667	7.0175	5.536	5.00716666666667	6.238	6.56022222222222	3.8112	6.319	5.603	5.367	5.56683333333333	5.283	3.17	5.493	3.695	3.303	6.254	4.432	3.977	5.964	1.275	5.0185	6.99428571428571	5.553	9.839	6.707
UPP_253C20	7.838	6.165	6.15633333333333	5.199	3.9685	5.2545	7.39	6.671	5.9045	5.655	4.9415	7.235	8.104	5.738125	7.274	7.7207	7.948	7.17	5.70025	6.947	6.346	6.8025	5.9935	5.76166666666667	6.836	6.022	5.30966666666667	6.28233333333333	6.39644444444444	4.286	6.4555	6.515	4.32	5.5625	5.9815	3.608	4.211	3.614	2.888	6.512	3.90133333333333	4.349	5.422	1.773	5.061	6.91628571428571	4.84633333333333	9.096	6.594
UPP_255C06	7.982	5.98616666666667	6.25833333333333	5.1694	4.219	5.642	7.001	6.781	6.058	5.668	4.924	8.4	8.092	5.083875	7.349	7.9135	7.922	6.819	5.07675	6.634	6.2415	6.554	5.549	5.82166666666667	6.5265	6.372	4.955	6.85766666666667	6.59211111111111	4.3836	6.3525	4.405	5.357	4.67	4.831	3.078	5.44	3.299	2.567	6.734	4.825	4.573	5.41	1.7	4.852	6.46485714285714	4.877	8.224	6.529
UPP_257C87	8.129	6.23366666666667	6.84383333333333	5.4456	4.193	6.067	6.588	6.712	6.426	5.3255	4.1495	8.023	8.182	5.641125	7.272	7.9649	7.5475	6.689	5.68725	7.01	5.742	6.566	5.586	5.76566666666667	6.689	6.574	5.46333333333333	6.78666666666667	5.77077777777778	4.1152	6.3395	5.706	5.56	5.01766666666667	5.5205	2.914	4.277	4.163	2.314	6.031	3.793	4.028	5.539	1.377	3.661	6.94157142857143	4.884	9.63	6.436
UPP_258C21	7.701	6.11716666666667	7.122	5.076	4.551	5.4855	7.229	6.8	5.9695	5.475	3.0015	7.859	8.075	5.493875	7.25	7.534	8.127	6.828	5.25575	6.86	6.3805	6.004	5.4935	5.894	6.855	5.392	5.4815	6.67266666666667	5.44866666666667	4.9618	6.57	5.579	4.398	5.64816666666667	5.953	3.388	4.222	4.727	2.504	6.269	4.62766666666667	3.702	6.225	2.255	4.9095	6.96942857142857	5.29733333333333	9.634	6.461
UPP_259C74	7.364	6.40916666666667	7.2775	5.56	3.9715	5.3125	7.099	7.106	5.7375	5.7585	4.0465	8.7585	7.961	5.721125	7.844	7.6667	8	6.782	5.538	6.498	6.185	6.22	5.6095	6.153	6.625	4.91	5.59366666666667	6.05533333333333	5.65622222222222	4.4354	6.3185	5.289	5.669	5.73516666666667	5.389	3.376	4.212	3.764	2.681	6.54	4.16133333333333	4.572	5.788	2.922	5.726	6.86085714285714	5.531	10.315	6.886
UPP_260C91	8.358	5.88866666666667	6.63616666666667	5.418	4.19	5.565	7.673	6.817	6.634	5.74	4.22	6.931	8.183	5.533875	7.961	7.225	8.105	6.909	4.96225	6.724	6.043	6.8765	5.613	5.76833333333333	7.079	6.193	5.31533333333333	5.93966666666667	5.49755555555556	4.474	5.9155	4.36	4.324	5.71683333333333	6.195	3.069	3.524	3.453	3.165	6.618	4.288	4.658	5.356	1.481	4.782	6.66457142857143	5.49166666666667	10.174	6.446
UPP_261C94	8.614	5.9925	6.45716666666667	5.3782	4.43	5.1445	7.122	6.557	5.9125	5.3985	3.878	7.6725	8.098	5.773	7.802	7.5335	7.72	6.791	5.28675	6.466	5.364	6.0065	5.609	5.614	7.0835	7.047	5.36916666666667	6.42733333333333	5.62288888888889	4.2814	6.4045	6.09	4.48	5.3325	5.798	4.137	3.972	3.928	3.107	6.468	4.27966666666667	4.56	5.657	2.374	5.1	6.56528571428571	5.43633333333333	10.061	6.481
UPP_262C85	8.021	5.937	6.2595	5.5952	3.9875	5.7995	7.517	6.855	5.9745	5.0675	4.7075	7.6215	8.276	5.0355	8.01	7.7698	7.826	7.051	5.3905	7.313	5.3055	6.5795	5.4555	5.82066666666667	6.619	6.167	5.37516666666667	5.99233333333333	6.14466666666667	4.1854	5.631	5.407	5.461	4.88116666666667	5.384	4.047	5.212	3.433	2.77	6.707	4.66733333333333	4.709	5.401	2.322	3.5875	6.785	4.71966666666667	9.687	6.374
UPP_263C82	8.132	6.29716666666667	6.304	5.4378	3.805	5.914	7.31	7.073	5.9115	5.3875	4.2305	8.3785	8.008	5.876875	7.375	7.6986	8.019	6.829	5.1565	7.028	6.0465	6.966	5.4835	4.959	6.6815	5.449	5.41583333333333	6.29133333333333	6.522	3.9538	6.2715	5.845	5.055	5.30933333333333	6.1755	2.806	5.143	3.693	2.904	5.701	3.94166666666667	4.429	5.415	2.065	2.838	6.53457142857143	5.48133333333333	10.135	6.609
UPP_265C40	8.274	5.8905	6.081	4.9208	4.3945	5.173	6.826	6.752	6.512	6.002	4.52	8.061	8.725	5.230375	8.247	7.8757	7.5175	7.036	4.68225	6.774	6.175	6.0595	6.1045	5.786	6.9795	5.492	4.96866666666667	6.56233333333333	6.52466666666667	4.1068	6.0725	4.115	5.71	5.66216666666667	5.368	3.153	5.577	3.732	3.116	6.343	3.738	4.809	5.346	2.298	4.5495	6.91214285714286	5.51433333333333	7.512	6.808
UPP_266C51	8.173	6.22416666666667	6.56916666666667	5.32	5.5575	5.4335	7.211	6.845	6.034	4.9855	3.5135	7.735	8.207	5.653625	8.158	7.6987	8.271	7.073	4.9435	7.107	6.6095	6.8625	5.5755	5.516	7.052	5.328	5.41666666666667	5.83366666666667	5.61344444444444	4.542	6.5835	5.51	3.998	5.58233333333333	5.409	4.869	4.872	5.567	3.384	6.38	4.511	5.123	5.184	1.663	3.391	7.09157142857143	4.482	8.616	6.721
UPP_267C04	8.296	6.33583333333333	5.84733333333333	5.0502	3.9875	6.106	7.524	6.676	6.6695	6.1105	4.528	9.0605	8.917	5.1445	7.494	7.6348	7.3875	7.069	5.4755	7.518	5.974	7.433	6.189	5.801	6.9045	5.547	4.70916666666667	6.66466666666667	6.30388888888889	3.8056	5.9525	4.773	5.475	5.73216666666667	4.418	4.556	3.962	3.527	2.723	6.84	4.84333333333333	4.39	4.753	2.423	4.202	6.24671428571429	5.24933333333333	8.552	6.982
UPP_268C87	8.102	6.40933333333333	7.37616666666667	5.1822	3.7665	6.5085	7.524	7.422	7.3195	5.15	5.424	6.731	8.823	6.27425	7.883	7.421	7.014	6.777	5.864	7.165	5.759	6.5125	6.554	5.687	7.5715	3.898	5.32883333333333	6.08833333333333	4.64544444444444	4.135	6.272	5.794	4.413	4.87033333333333	6.848	3.125	3.812	3.742	2.937	5.926	3.85733333333333	4.569	4.754	1.888	4.6425	6.44685714285714	5.15866666666667	7.905	6.24
UPP_26C23	7.685	6.15816666666667	6.381	5.3956	4.008	5.722	6.899	6.944	6.513	5.771	5.315	7.2235	8.025	5.6335	7.726	7.2823	7.588	6.705	5.3105	6.584	6.1505	5.802	6.3945	5.819	7.3515	5.656	5.34866666666667	7.81866666666667	5.21077777777778	4.3564	6.565	3.604	3.994	4.55983333333333	4.7245	2.778	5.434	3.509	2.855	6.238	4.12	4.544	5.681	2.111	4.258	6.78614285714286	5.395	8.37	6.165
UPP_272C88	7.992	6.17966666666667	6.74916666666667	5.4006	3.466	5.188	7.117	6.548	6.122	5.092	3.797	7.6955	8.082	5.4165	7.855	7.7014	7.9285	6.979	5.51575	6.927	5.9205	6.6705	5.46	5.86533333333333	6.988	6.285	5.52083333333333	6.471	5.31711111111111	4.4732	6.942	5.99	3.908	4.90333333333333	5.2365	4.041	4.091	3.494	2.247	6.076	3.786	4.971	6.072	2.337	5.2535	7.12557142857143	5.16766666666667	9.834	6.268
UPP_274C81	8.144	6.00716666666667	6.35316666666667	5.3072	4.7955	4.955	7.488	6.246	6.303	5.354	4.195	8.5985	8.019	4.871125	7.583	7.8139	8.137	7.428	5.48625	6.705	5.9185	5.8185	5.736	5.74033333333333	6.8415	6.298	5.39	5.41033333333333	6.32233333333333	4.7054	6.3305	4.623	5.185	5.42416666666667	5.291	5.136	4.273	5.426	3.604	6.73	4.732	4.005	5.756	2.842	4.806	6.68957142857143	5.38866666666667	9.838	6.477
UPP_275C70	8.405	5.69883333333333	6.19233333333333	5.2896	4.2575	5.782	7.057	6.244	5.952	5.541	4.016	7.4125	7.857	6.113	7.287	7.7853	7.4415	6.673	5.18875	7.516	6.097	6.082	5.41	5.40366666666667	7.096	5.069	4.78116666666667	6.482	6.612	3.7588	6.15	5.901	3.714	5.48783333333333	4.8945	3.738	5.11	4.001	2.889	6.553	4.53533333333333	4.37	5.505	2.499	4.956	6.84157142857143	5.07333333333333	8.831	6.787
UPP_277C64	7.332	6.082	7.21966666666667	5.5378	3.557	6.072	7.487	6.639	5.554	5.8305	4.0425	8.2775	7.453	5.758	7.357	7.7477	8.027	7.035	5.54075	6.957	5.8	6.071	5.7655	5.46966666666667	6.625	6.325	5.59733333333333	6.441	5.93444444444444	4.0644	6.437	5.95	4.874	5.02566666666667	5.317	3.5	5.502	5.276	3.183	6.864	4.07733333333333	4.25	5.932	2.718	5.8325	6.92342857142857	5.175	9.259	6.909
UPP_278C80	8.269	5.69566666666667	6.1575	5.295	3.8955	5.2195	7.297	7.057	5.9695	5.8065	5.185	7.6785	7.578	5.961375	7.525	7.5989	7.075	6.916	5.39425	6.649	5.663	6.253	5.956	6.326	6.9265	5.79	5.58	7.735	5.05177777777778	4.1276	6.056	6.479	5.327	4.7615	4.749	5.116	4.675	3.459	3.63	7.217	4.95066666666667	5.642	5.637	2.68	3.2335	6.31914285714286	5.528	9.208	6.457
UPP_279C61	7.876	6.24033333333333	7.81916666666667	5.1974	5.075	5.3025	6.951	7.012	6.0895	6.2225	4.845	8.1475	8.378	6.868875	6.757	7.4384	7.417	6.718	5.4805	7.443	5.5365	6.764	5.987	5.93166666666667	7.2525	5.441	5.62616666666667	6.186	4.74133333333333	5.5236	6.4425	5.844	4.98	4.70383333333333	5.7275	3.242	4.555	4.333	2.735	6.577	4.29166666666667	5.126	5.488	2.993	4.5715	6.60314285714286	5.15733333333333	7.034	6.321
UPP_280C43	7.725	6.02233333333333	6.5185	5.5066	4.362	5.047	6.924	6.484	6.0005	5.781	4.4635	7.7485	8.077	5.136375	7.524	7.7849	8.274	6.808	5.0185	6.811	5.3295	6.795	5.358	5.583	6.8725	6.268	5.1885	6.24233333333333	6.07133333333333	4.017	6.303	5.559	5.328	5.7085	5.824	2.994	5.296	3.688	2.808	6.172	4.259	4.061	5.556	1.357	3.572	6.896	5.49666666666667	9.486	6.307
UPP_282C51	7.872	5.98016666666667	6.60533333333333	5.4536	5.4795	6.283	7.26	6.656	6.5005	5.5345	4.8465	8.989	8.097	6.016375	7.903	7.6905	7.9125	6.59	5.90725	6.128	6.3765	6.702	5.482	5.48	6.472	5.226	5.54033333333333	6.698	5.37422222222222	4.829	6.5355	5.933	5.453	5.68233333333333	4.805	2.825	5.156	4.089	2.857	6.709	4.43666666666667	5.353	6.061	2.367	4.203	6.73385714285714	4.88466666666667	9.194	6.311
UPP_283C22	8.463	6.21833333333333	6.25566666666667	5.1472	3.8585	6.3605	7.661	6.803	6.22	5.751	4.648	8.513	8.194	5.699125	8.101	7.5271	7.9585	7.113	5.84075	6.952	5.6785	6.08	5.7145	5.85133333333333	6.8985	4.835	5.248	6.47133333333333	5.26733333333333	3.9366	6.229	6.092	5.321	4.919	3.984	2.982	4.973	3.618	2.686	6.681	4.682	5.468	5.907	2.669	3.3565	6.70242857142857	4.71566666666667	8.885	6.471
UPP_284C63	8.04	6.473	6.2675	5.3552	3.444	5.7425	6.835	6.83	6.2735	5.5345	4.3175	7.8475	8.297	5.074375	7.795	7.9109	7.71	6.58	5.90675	6.96	6.2365	6.969	5.534	5.398	6.58	5.973	5.04383333333333	6.69566666666667	5.78477777777778	4.4882	6.2725	3.535	4.751	5.658	3.9125	4.428	4.136	3.907	2.496	5.663	3.89066666666667	4.648	5.53	1.701	4.948	6.32271428571429	5.04366666666667	8.865	6.643
UPP_286C91	7.857	6.10466666666667	6.42333333333333	5.449	4.464	5.3835	7.151	6.815	5.763	5.504	3.725	8.329	7.899	5.242375	7.53	7.9838	8.2055	7.369	5.2935	6.877	6.2935	7.0695	5.225	5.41733333333333	6.708	6.462	5.28933333333333	6.691	6.78822222222222	4.2778	6.4315	5.79	5.428	4.821	5.4635	3.412	4.994	3.449	2.458	6.345	4.273	4.548	5.567	2.6	4.7415	6.73814285714286	5.11433333333333	9.976	6.856
UPP_287C67	7.612	6.03766666666667	7.6765	5.5582	4.269	5.135	6.736	6.899	6.123	4.9165	4.166	7.811	7.899	5.935	7.509	7.1873	8.229	7.361	5.3225	6.681	5.417	5.9125	6.6085	5.58433333333333	7.7925	4.856	5.5505	5.83466666666667	4.723	4.332	6.2995	5.206	5.997	4.90733333333333	4.862	3.493	4.271	4.41	3.07	6.76	4.37666666666667	4.695	5.813	2.795	5.172	6.69385714285714	4.804	8.695	6.255
UPP_28C76	7.883	6.222	6.37283333333333	5.5044	4.6655	5.321	7.339	6.588	6.627	5.6925	5.035	8.2655	8.531	5.590625	8.163	7.8638	8.011	6.784	5.84925	7.009	6.1105	7.1895	5.6475	6.17966666666667	6.7395	6.129	5.45066666666667	6.53333333333333	5.84577777777778	4.723	6.6105	5.712	4.356	6.13716666666667	4.2975	3.21	4.976	3.038	2.671	5.897	3.93966666666667	3.83	5.392	2.185	4.9885	7.05028571428571	5.32333333333333	9.049	6.859
UPP_292C66	8.146	6.32983333333333	6.64816666666667	5.6042	4.2895	6.32	7.33	6.75	6.16	5.563	3.2655	8.679	8.395	5.17225	7.366	7.7235	7.655	6.519	5.945	7.056	6.1925	7.2855	5.885	5.807	6.5435	6.113	5.1175	6.51433333333333	6.28511111111111	4.587	6.227	5.4	4.809	5.067	3.7925	3.458	4.392	3.9	2.75	6.398	4.381	4.57	5.835	2.337	4.7325	7.07585714285714	4.91433333333333	8.62	6.525
UPP_294C04	8.337	6.05083333333333	6.24366666666667	5.3196	5.004	5.1765	7.122	6.364	6.37	5.2555	5.0645	7.87	8.154	5.386	8.278	7.6145	7.683	6.504	5.48775	6.909	5.5595	6.492	5.669	6.12333333333333	7.0825	6.754	5.29633333333333	8.44633333333333	4.819	3.7054	6.063	5.79	3.776	4.83333333333333	5.41	3.141	3.94	3.741	2.405	6.208	3.96133333333333	4.361	5.609	1.893	5.0015	7.20914285714286	5.07633333333333	9.491	6.158
UPP_296C95	7.747	6.64866666666667	6.094	5.581	4.6565	5.1715	7.134	6.572	6.9915	5.178	5.213	7.8585	8.231	5.69925	7.583	7.9293	8.127	6.866	5.40125	6.728	6.401	6.0005	5.4595	5.04833333333333	6.545	7.032	5.15683333333333	6.70366666666667	6.42833333333333	3.7616	6.3935	5.906	5.395	5.6565	7.235	3.964	5.576	3.081	2.93	6.423	4.10633333333333	4.309	5.456	2.17	5.305	6.638	5.16333333333333	9.723	6.749
UPP_297C26	7.987	6.35966666666667	6.58316666666667	4.9282	3.9905	5.43	7.662	6.76	6.137	5.817	3.6285	8.8735	7.907	5.6565	7.564	7.5257	7.919	6.641	5.31075	6.861	5.4145	6.83	5.612	5.41933333333333	6.591	5.445	5.3385	6.43666666666667	5.24933333333333	4.666	6.582	5.791	5.375	5.3675	4.0285	3.372	5.755	5.035	3.038	6.479	4.21966666666667	5.083	6.083	2.05	4.28	6.868	5.47366666666667	9.232	6.807
UPP_304C89	7.856	6.29516666666667	6.6705	5.3492	4.5395	5.006	6.599	6.942	6.4865	5.178	4.3105	8.306	8.273	5.4625	7.71	7.5869	8.255	6.533	5.01575	6.751	5.3995	6.536	5.4875	5.75966666666667	6.942	5.477	5.60433333333333	6.29866666666667	5.365	4.4152	6.596	4.779	5.315	5.54716666666667	5.0965	3.257	5.245	3.676	2.901	6.602	4.118	4.506	6.489	1.645	5.2515	7.06371428571429	5.611	8.692	6.734
UPP_309C49	7.448	6.82233333333333	7.28933333333333	5.6512	4.2835	5.9905	7.545	7.166	6.27	5.3175	5.3435	8.018	8.611	6.5975	6.763	7.8129	7.9605	6.047	5.38	6.594	6.274	7.566	6.1205	5.91933333333333	8.0735	6.038	5.37516666666667	5.57366666666667	4.63666666666667	4.2672	6.6555	5.853	5.669	4.9355	5.5435	4.046	5.888	3.871	2.597	6.37	3.919	4.394	6.319	1.384	6.9325	6.49514285714286	4.95666666666667	8.248	6.267
UPP_315C75	8.164	6.21533333333333	7.4535	5.3864	3.912	5.502	7.362	6.602	6.0785	5.369	4.7485	7.662	8.049	5.283875	6.958	7.6184	8.0295	6.882	5.45525	6.998	5.663	6.3695	5.6275	5.48933333333333	6.5825	6.433	5.29883333333333	7.253	6.24566666666667	4.3544	5.953	5.736	5.301	5.0805	4.9465	2.817	4.129	3.984	2.538	6.672	4.53	4.865	5.881	2.635	5.0415	6.84571428571429	5.08566666666667	10.079	6.525
UPP_316C65	7.537	6.466	6.67633333333333	5.497	3.716	5.0675	6.927	6.497	5.633	5.7615	4.61	7.725	7.982	5.312375	7.861	7.2738	7.896	6.582	5.4995	6.851	6.5985	5.764	5.726	5.02533333333333	6.491	5.255	5.65883333333333	6.19333333333333	5.34444444444444	4.0636	6.3125	5.108	4.318	6.17416666666667	5.9495	4.069	5.802	4.953	3.037	6.589	4.43666666666667	4.114	5.883	2.891	4.5125	6.88957142857143	5.942	10.322	6.93
UPP_33C30	7.668	5.8615	6.43666666666667	5.0248	4.605	4.9435	7.052	6.852	5.8135	5.6645	3.9	8.192	7.784	5.659125	7.886	7.2842	7.968	7.333	4.998	6.555	6.0965	6.317	5.7145	5.598	6.9	5.638	5.3965	5.73866666666667	5.55966666666667	3.7968	6.174	5.831	4.26	5.73866666666667	4.7195	4.559	5.654	4.89	2.466	6.434	4.031	4.654	5.207	2.152	4.4955	6.92142857142857	5.97166666666667	9.485	6.495
UPP_34C80	7.228	6.00733333333333	7.39133333333333	5.446	4.1785	5.4375	7.422	6.594	5.6585	5.8085	3.744	8.5655	8.19	5.871625	7.443	7.8082	8.136	6.489	5.32825	6.914	6.2555	6.2095	5.749	5.08866666666667	6.7215	5.438	5.20766666666667	6.61033333333333	6.33655555555556	4.043	6.2305	4.97	4.457	5.21816666666667	5.202	3.276	5.502	4.93	3.012	6.827	4.123	4.676	5.952	2.107	3.524	6.78228571428571	4.98066666666667	8.902	7.304
UPP_36C17	8.007	6.17033333333333	6.579	5.2278	4.517	5.7285	7.049	6.755	5.9955	5.8155	3.527	8.122	8.211	5.465875	7.404	7.9168	8.7365	6.587	5.08575	7.553	6.0875	5.859	5.357	5.86366666666667	6.68	5.987	5.14533333333333	6.59966666666667	5.266	4.4958	6.523	4.521	5.217	5.47883333333333	4.31	3.49	5.608	3.755	2.974	6.383	4.216	4.779	5.62	1.698	4.8805	6.811	4.483	9.435	6.195
UPP_37C06	8.224	6.072	6.2655	5.4154	4.478	5.187	7.076	6.409	5.5345	5.723	5.242	7.4205	7.643	5.809125	7.114	7.2145	7.7305	6.892	4.82075	6.948	5.9935	6.9035	5.87	6.03666666666667	7.2825	5.123	5.63433333333333	7.47833333333333	4.90377777777778	4.1802	6.054	5.787	5.368	4.78883333333333	4.7255	3.678	5.331	4.748	3.061	6.799	4.934	4.83	5.729	2.184	3.8995	6.53657142857143	5.1	7.395	6.692
UPP_43C47	7.919	6.4865	7.1125	5.126	4.135	6.0615	7.442	6.706	6.6665	5.9685	3.964	8.7205	8.591	5.461875	7.356	7.7059	7.956	7.022	4.83975	7.023	6.409	6.891	6.0215	5.77266666666667	7.096	6.187	5.12583333333333	6.38133333333333	5.07433333333333	3.766	6.2085	3.551	4.669	5.32083333333333	5.2785	3.304	3.455	4.318	2.872	4.32	3.81	5.346	5.453	1.359	4.032	6.73585714285714	5.392	9.32	6.695
UPP_44A53	8.018	6.39566666666667	6.3485	5.522	4.285	5.325	6.818	6.527	6.5795	5.842	4.8085	8.79	8.412	5.728375	7.801	7.7553	7.542	6.774	5.63275	6.875	6.55	5.725	5.4625	5.727	6.6465	4.825	5.44233333333333	6.98766666666667	5.28177777777778	4.5936	6.1905	5.644	5.367	6.1265	5.134	4.033	4.041	4.471	2.679	6.281	4.416	5.53	5.926	2.622	5.7595	7.19771428571429	5.567	9.448	6.668
UPP_45A96	8.249	6.48533333333333	6.12166666666667	5.5454	3.892	6.47	6.984	6.764	5.8235	6.2285	3.7375	9.031	8.179	5.88525	7.351	7.7084	7.295	7.071	5.026	7.315	5.466	6.7005	5.6745	5.26966666666667	6.5035	5.385	4.88333333333333	6.69233333333333	6.80711111111111	4.2156	5.9225	5.269	5.568	4.865	6.5025	2.636	4.392	4.56	3.548	7.199	3.9	5.099	5.013	3.247	4.3835	6.783	4.98966666666667	9.305	7.182
UPP_49A07	7.74	6.17666666666667	6.4575	5.5306	4.287	5.654	6.958	6.881	6.314	5.6575	5.163	7.462	8.15	5.3395	7.56	7.7749	8.276	6.739	5.3935	6.483	6.3205	6.861	5.5545	6.085	6.3535	4.98	5.1415	6.72833333333333	6.21988888888889	3.9662	5.987	4.25	4.01	5.4165	5.454	2.156	4.386	3.951	2.816	6.375	3.656	3.865	5.742	1.659	4.699	7.05142857142857	5.301	9.541	6.65
UPP_50A91	8.411	6.225	6.4595	5.0694	3.4335	6.2045	7.48	6.719	6.2255	5.004	4.185	7.695	7.956	5.361375	7.38	7.7581	7.662	6.519	5.15475	7.188	6.187	6.661	5.248	5.454	7.204	5.975	5.103	6.70033333333333	6.05988888888889	3.9236	6.3895	5.549	4.118	4.933	4.861	3.627	5.114	3.681	2.437	5.859	4.379	4.857	5.025	2.266	6.691	7.36785714285714	5.16133333333333	9.172	6.56
UPP_52A90	7.92	6.31966666666667	6.97633333333333	5.3036	4.24	6.133	7.096	6.512	5.9145	5.785	4.169	7.4215	8.464	5.886625	7.991	7.6762	8.125	7.312	4.85625	7.186	6.2815	6.0945	5.607	5.43166666666667	6.5895	6.22	5.23083333333333	6.132	5.36044444444445	3.9088	6.4515	5.509	3.863	6.49783333333333	4.6795	2.793	4.941	2.801	2.363	6.426	3.86966666666667	4.596	5.781	1.818	5.718	6.89128571428571	5.376	8.695	6.419
UPP_58A50	8.553	5.974	5.91366666666667	5.2738	4.2515	5.0925	7.345	6.615	6.32	6.175	4.75	8.5745	8.826	5.064875	7.22	7.7542	7.005	6.877	5.068	6.958	5.848	7.1285	7.548	6.42666666666667	6.9805	6.743	5.068	8.12533333333333	4.85744444444444	4.5068	5.8565	5.238	4.775	4.45116666666667	3.925	2.461	3.52	5.299	2.958	6.072	3.972	4.511	4.751	2.832	3.421	6.54028571428571	4.97333333333333	7.814	6.356
UPP_5B97	8.479	6.2305	6.287	5.2382	4.2535	5.171	7.228	6.669	6.186	5.978	4.85	8.294	8.363	5.383	7.402	7.4613	7.8165	7.691	5.3305	6.596	6.247	6.924	6.6485	5.48433333333333	7.0065	5.413	5.023	8.49433333333333	5.12811111111111	4.1236	6.065	4.438	5.506	5.10066666666667	4.3795	2.923	5.548	4.765	2.809	6.137	4.42933333333333	4.413	5.172	2.676	4.5745	6.941	5.28633333333333	8.703	6.597
UPP_60A05	7.598	6.13666666666667	6.5525	5.5992	4.772	5.172	6.87	5.357	5.1315	5.3745	4.046	8.404	7.528	5.53025	7.077	7.7073	8.356	7.214	5.588	7.108	5.6305	7.0055	5.705	6.02933333333333	6.9955	5.88	5.85916666666667	5.753	5.44455555555556	5.411	6.8345	6.016	4.715	5.64133333333333	5.297	4.177	5.577	5.878	3.041	7.451	4.562	4.931	5.919	2.791	5.82	7.06971428571429	5.085	8.481	6.862
UPP_61A53	8.406	5.901	6.28733333333333	5.3298	4.8525	5.8705	7.242	6.725	6.363	6.0425	4.9155	8.067	8.355	5.157625	7.573	7.8093	7.9645	7.649	5.41375	6.843	5.3245	7.0385	5.4635	6.029	6.4635	6.921	5.0095	6.529	6.26288888888889	4.1796	6.1445	5.754	4.85	5.209	5.7865	2.137	5.169	4.941	2.614	5.8	4.049	4.161	4.9	1.855	4.3355	6.61242857142857	5.16466666666667	8.815	6.495
UPP_65A68	7.926	6.37616666666667	6.81633333333333	5.5188	3.8965	6.1255	6.854	6.602	6.297	5.5605	4.823	7.502	8.175	6.048375	7.615	7.9994	8.0245	6.845	5.62025	7.422	6.0125	5.9465	5.3905	5.71933333333333	6.713	4.434	5.33916666666667	6.865	5.18733333333333	4.5206	6.268	5.921	5.766	5.1405	5.5395	3.171	5.424	5.983	3.193	6.423	4.045	5.735	5.925	3.215	4.7305	7.14757142857143	4.84133333333333	9.275	6.701
UPP_66A84	8.165	6.2465	6.3605	5.2438	4.379	5.6555	7.043	6.859	6.916	6.0675	4.152	8.1835	8.663	5.132375	7.697	7.591	7.4265	6.235	5.3655	7.17	5.8095	6.2635	5.869	6.04333333333333	6.938	5.889	5.3495	9.37366666666667	5.35922222222222	3.8898	6.013	5.262	5.662	4.91766666666667	4.2755	4.248	5.9	4.182	2.802	6.681	4.32966666666667	5.368	5.019	2.341	3.328	6.86414285714286	4.68666666666667	8.145	6.474
UPP_70A79	8.072	5.7005	6.17566666666667	5.223	4.542	6.0525	6.892	6.822	6.3285	6.4605	4.0975	6.278	8.564	5.720375	7.693	7.4113	7.355	6.947	5.0155	7.232	6.11	6.441	6.136	6.13966666666667	6.88	6.211	5.36983333333333	6.35266666666667	4.57911111111111	4.129	5.8015	5.547	3.45	4.252	4.649	4.218	4.193	4.522	2.66	5.772	4.08833333333333	4.84	4.704	1.976	4.555	6.52485714285714	4.73233333333333	8.476	6.402
UPP_73A01	8.101	6.1825	6.43416666666667	5.1542	4.4855	5.9245	7.179	6.852	6.3075	5.4685	4.5835	7.0725	8.45	5.7525	8.056	7.4946	8.1725	6.394	5.47475	7.047	6.3835	6.4345	5.5695	5.88666666666667	7.6865	4.75	5.62616666666667	8.08333333333333	4.94166666666667	4.0958	6.017	4.286	4.769	4.6225	5.4335	3.238	5.176	2.821	2.434	6.468	3.99966666666667	4.376	5.984	1.823	4.645	6.81128571428571	5.414	8.33	6.297
UPP_74A63	8.655	6.08733333333333	6.29633333333333	5.1858	4.0495	5.3015	7.151	6.546	6.19	6.0875	5.259	9.443	8.134	5.27125	7.784	7.7732	8.048	7.761	5.64675	7.571	5.4725	6.2085	6.322	5.83633333333333	6.961	5.128	5.10133333333333	6.318	6.08377777777778	4.6732	6.4275	5.927	5.351	5.05733333333333	5.7435	4.32	5.24	3.529	2.158	6.192	3.688	4.187	4.76	1.607	4.1685	7.34171428571429	5.211	9.428	6.691
UPP_75A01	7.878	6.3675	6.30283333333333	5.3362	4.198	5.4795	7.334	6.765	6.6295	5.0645	4.0445	8.4525	8.429	5.52175	7.872	7.7555	8.1065	7.89	5.024	7.211	6.1845	6.588	6.3985	4.80266666666667	7.175	5.756	5.107	5.98966666666667	6.01533333333333	4.7624	6.2545	5.782	4.791	5.33566666666667	4.2115	3.017	3.966	4.736	2.447	6.42	4.582	4.375	5.143	1.986	4.986	6.83785714285714	5.458	8.713	6.695
UPP_87A79	7.677	6.295	6.63183333333333	5.4254	4.412	6.675	7.233	7.017	6.3345	5.3585	4.485	7.8405	9.525	5.583125	7.858	7.4849	8.389	6.365	5.62725	7.036	5.9915	5.7125	5.607	5.48933333333333	7.0365	5.305	5.19266666666667	6.28833333333333	5.656	4.1722	6.455	5.437	4.333	5.28333333333333	5.6405	4.059	5.39	4.292	3.306	6.632	4.47533333333333	4.336	5.35	2.251	4.3835	6.78985714285714	5.12566666666667	8.05	6.711
UPP_88A67	8.001	6.26766666666667	6.123	5.35	3.513	5.1935	7.152	6.757	6.2585	5.696	4.9625	8.003	8.467	5.656625	7.995	7.6629	7.795	6.622	5.0645	7.325	6.0995	6.051	5.633	5.83366666666667	6.8355	5.529	5.04966666666667	6.721	6.174	4.7218	6.5275	5.813	4.422	5.07	5.2565	2.918	5.248	3.445	3.243	5.235	4.52666666666667	5.469	5.522	1.821	3.375	7.04928571428571	4.806	9.028	6.605
UPP_90A63	8.533	6.48933333333333	5.87166666666667	5.1752	4.0755	5.459	7.479	7.008	6.7005	5.976	4.658	7.952	8.529	5.24375	7.851	7.8413	7.2605	6.931	4.86525	6.861	5.882	6.898	5.9285	6.12633333333333	6.984	4.299	5.0365	8.181	5.62444444444444	3.7912	6.1315	4.426	3.744	4.84833333333333	4.3835	3.185	4.938	3.049	3.342	6.224	3.94866666666667	4.901	4.477	2.339	2.7565	6.74528571428571	4.632	7.976	6.274
UPP_94A16	7.57	6.2285	6.3175	5.389	4.93	6.429	7.076	6.71	5.7605	5.4615	3.965	8.3625	8.153	5.505375	7.752	7.8333	8.1015	6.832	5.032	6.842	6.1645	5.9295	5.602	5.91333333333333	6.9165	6.178	5.20083333333333	6.08633333333333	6.28533333333333	4.0632	6.272	4.635	5.802	5.23933333333333	5.8425	2.873	4.188	5.649	3.519	6.581	4.63133333333333	6.157	5.703	3.121	4.6675	6.59671428571429	5.15933333333333	9.658	6.607
UPP_99A50	7.946	6.273	6.5705	5.0366	3.822	5.588	7.231	7.085	5.8645	5.0955	3.778	7.9035	8.072	5.385125	7.526	7.3178	8.1055	7.096	5.24075	7.311	6.2485	5.833	6.2435	6.549	6.6195	5.942	5.399	5.936	5.78044444444444	4.1146	6.387	6.114	5.664	4.989	5.7415	4.715	5.858	5.088	2.709	6.465	4.45	3.348	5.42	2.328	3.924	6.57071428571429	4.94466666666667	8.615	6.162
UPP_9B52	7.853	6.08933333333333	6.60316666666667	5.4316	3.5925	5.36	7.05	6.95	6.468	5.6405	3.7665	8.0855	7.881	5.7405	7.868	7.514	7.6885	6.999	5.791	7.12	6.026	6.5245	5.5025	6.47866666666667	7.0285	5.596	5.06133333333333	6.65933333333333	5.86244444444444	4.1058	6.092	5.7	5.603	5.022	5.2345	4.358	4.278	4.94	2.823	6.513	4.403	5.335	5.367	2.009	4.05	7.14157142857143	4.646	8.007	6.539
[truncated: 71 more columns]
