# Supplementary material for: Signpost Testing to Navigate the Parameter Space of the Gaussian Graphical Model With High‐Dimensional Data
Source: Biom J. 2026 Feb 12;68(1):e70115. doi: 10.1002/bimj.70115 (PMC12895234; doi:10.1002/bimj.70115)
Supplement: Supplementary file 1 — Supporting File: bimj70115‐sup‐0001‐Datacode.zip. [file BIMJ-68-e70115-s001.zip › code and data/data_KEGG/er_positive_vdx.csv]

	AKT1	AKT2	AKT3	APC	APC2	ARAF	AXIN1	BAK1	BAX	BRCA1	BRCA2	CCND1	CDK4	CDK6	CDKN1A	CSNK1A1	CTNNB1	DDB2	DLL3	DVL1	DVL2	DVL3	E2F1	E2F2	E2F3	EGF	EGFR	ERBB2	ESR1	ESR2	FGF1	FGF16	FGF17	FGF18	FGF2	FGF20	FGF21	FGF23	FGF3	FGF4	FGF5	FGF6	FGF7	FGF8	FGF9	FGFR1	FLT4	FOS	FRAT1
VDX_5	10.7403710658452	5.160518925395	8.13103590519796	5.77072131070849	4.76822075248369	10.4939554939717	8.89875252616484	8.29001884693262	6.79934322429813	7.42265485139613	6.42482471958594	12.4270046177035	10.9723336585459	5.75743591243668	9.24126817732937	10.1278866539946	11.4936053070571	7.77741971551583	6.27426166125705	9.26889283604316	7.11709811008538	7.97695702596201	7.4234185240336	3.86789646399266	8.27615067655777	8.29232163280204	6.37166633716926	7.39665127356701	6.31788207973435	5.56583176835454	8.05595579747378	5.56376827845203	6.74146698640115	6.23017763304661	5.40919522223481	3.78659636189081	6.40087943628218	5.2364926183813	2.86789646399265	8.148222340387	5.68170208003276	5.98413359454098	7.06824086131282	2.48542682717024	6.3819754785573	8.07201406139421	5.77082904603249	10.990316735046	8.53954658023841
VDX_9	9.85704791648716	4.66556389240339	8.31305624500458	5.10570504394275	5.17278024305112	9.73165844875181	9.16942397867607	8.53177132541286	5.59154473032038	7.36049857900687	4.99115456506489	9.78826379069229	10.6137894644726	6.36014350842152	9.77412814429358	10.4786221728182	11.8739054550682	9.28678875913321	7.26115467261557	8.09961081196092	7.9981263976499	8.51999199468171	8.35195178672233	4.24792751344359	8.80215086290763	5.0703893278914	6.44564125428359	8.03596002281177	7.01213399262379	5.30976636284279	6.11526243516842	6.56376827845203	7.43629511983936	5.28249917148388	5.01585749264385	1.76553474636298	4.15380533607904	4.33628338786443	2.56071495447448	8.16087986183931	4.39110547248382	6.07253459972295	6.5668151540109	3.44625622988956	6.46107011403305	7.83685494361225	4.82273014794452	9.60269886501796	8.84329297333358
VDX_11	8.82049810743162	4.97964323614983	8.57187384931935	5.75787908020952	4.90504479241301	9.65696108147421	9.57572831636378	7.95652136333312	5.95606294136775	8.48783214200372	5.77309032537784	10.053158551579	11.0768823869419	4.22840307461524	9.66338020236849	10.8137718661667	10.5227776695246	8.37025148142518	4.37851162325373	8.96722625883599	6.66906733499515	7.00092222785278	8.45170146144625	6.43295940727611	8.71342064905658	4.877744249949	6.07140352977161	10.521997787442	6.48923246610099	5.19730861526405	7.31462707615219	5.21334728173344	6.34872815423108	5.077571632794	3.96893700254247	3.41953889151378	5.47248777146274	4.5909612413426	2.8073549220576	7.83415498140132	4.49627831142405	6.79960542245267	5.42961596420174	1.48542682717024	6.01122725542325	7.9214731731416	4.32912359629157	9.31129420891343	8.53138146051631
VDX_15	9.80348537559595	5.6080706495394	7.99125281472507	6.54817854466528	4.69648066967209	9.22953985773954	9.19819945543749	8.29047969825131	7.36127303617845	7.58842550331364	4.91373486919024	10.9040394398611	11.1385278014223	5.82793751635581	9.92020396279501	10.0414700189361	11.6254805504711	8.22158712126481	6.78528898070402	9.26584942144085	7.19600371773273	7.04640664433635	7.28733992497505	2.94485844580754	8.16727684060365	6.36457243229586	6.15112456991785	8.69114313876475	6.34459263241614	4.66668325393177	7.78949588312356	6.61911951145322	7.16490692667569	3.99263298088598	5.58565721447415	5.8703647195834	6.40258575823259	4.6667565918848	3.93545974780529	8.71080643369935	5.12863845619112	5.82781902461732	6.27612440527424	2.0703893278914	6.15177765473205	8.81584940438232	5.54843662469604	9.18710459141914	7.90929308582382
VDX_17	10.0456231653288	5.52008829261794	8.02590979085193	5.98866931962814	5.36441942974567	9.60954813899943	8.40173284952262	8.57705110973515	6.23921797567311	7.89399462860474	5.9961204443008	11.0414993589666	10.5012400840974	6.64540110330242	9.56052390699477	10.4897280963972	10.7718195678983	8.651410525913	4.59693514238723	8.89572673847666	7.1181416631588	7.23671018911635	7.40999546650303	3.32192809488736	7.91295838635405	7.78528898070402	6.45252391458016	8.35987648923224	6.69170710794657	5.45421046623002	7.59605257200787	6.99095486039699	3.12101540096137	5.59195404766581	6.38370118867368	4.94953493301701	4.83289001416474	4.79181407116183	3.33628338786443	8.54070926267143	5.88588162979927	5.74416109557041	6.66817586897014	2.84799690655495	4.85299758761332	8.01250303028081	5.04001567884788	8.13288525362516	8.51963625284321
VDX_18	9.65015421367509	5.33224837199973	8.64587124983056	6.73297596977669	5.16455619063393	8.25219234012239	8.28771237954945	8.54457811733884	3.73721802162613	7.33750878219831	4.0700314278491	11.7107363865733	10.5802585674998	5.72766361015228	11.2282775783907	10.2817829177549	10.6235157414906	9.02264522770884	6.99435343685886	9.67613339074906	7.22794099816587	7.62621722485927	7.27338424188645	5.16591193893569	9.24368647361769	7.24412594328373	6.28956419387673	7.71697117724415	7.07322522425474	5.67986614521437	8.24569678555991	5.48864353985378	4.91169158187234	5.39503009694124	4.52680005934372	3.65535182861255	6.95652136333312	3.8972404255748	3.43295940727611	7.84987419379562	5.06336629935502	6.11478344724985	7.17990909001493	3.05311133645956	6.99548451887751	8.3589281608197	6.14567745519564	10.1772949475456	8.77247953819385
VDX_19	10.0699867340445	4.73775832501344	7.96634846115898	6.42327449487733	4.70268775485894	9.91498301655724	9.02236781302845	8.09275714091985	5.92981398033194	6.76415867796915	3.79398249444134	10.6480655368015	10.5035276297106	6.45921920715646	9.21164498650244	10.8594905218855	12.1664141826452	7.8972404255748	6.79571500650173	9.25785923463963	7.30337031518796	7.27707556630687	6.49545084703178	3.83794324189103	8.36896112996143	7.59842476052772	6.13330328355935	8.88456366055135	7.19262104045569	5.28043736735715	8.16433834010629	7.74214098549815	3.92599941855622	5.24937533777787	5.26198676793663	3.53605290024021	5.71149490665009	3.44625622988956	3.96347412397489	8.50024436658882	4.99504938894442	6.99774402605963	5.46270675067016	3.49825086752783	7.08108392868763	8.90606842959322	5.87282875953489	10.963690858752	8.83194056033588
VDX_21	9.86619708536818	3.86444129627828	8.24312921783727	5.03816046125219	5.41988533737915	9.33516701000103	9.28794319229146	7.6582114827518	5.59479492740437	8.25559194689247	6.65228261427839	11.1657613561498	10.8800426334858	6.3806010755462	8.57969306345875	10.6578415899392	10.6474584264549	8.00730764684644	6.21529030565123	9.27192984397086	7.52949474492014	7.26851332166667	8.35519282901158	4.5298209465287	8.76073167018866	7.4594316186373	5.94951535605651	10.2559403895648	6.65674297282124	4.29876365492053	8.11271557290138	7.20359271420771	6.19179950106508	4.57378104286488	5.96569194626969	3.24792751344359	6.72519581722666	3.91647664443772	3.16992500144231	8.10956950937069	4.81718306795464	7.02569327368077	7.38629363515099	3.47248777146274	7.77544567410286	7.51500930961506	1.8073549220576	7.49505552836802	8.21577565302028
VDX_22	10.6406968375701	5.13686212198853	8.56789382110477	6.30769374157627	5.14316336354527	9.7007864781574	9.3151495622563	8.52669484554198	6.82493513508686	5.01118390651423	3.72026849907082	11.006379104688	11.1188762018837	5.94170349319419	10.1395513523988	10.5178022420014	10.8170635930479	8.90689059560852	6.07681559705083	9.65999589242998	8.12237014656488	8.16474682158654	6.55543738073225	2.56071495447448	8.14037161322675	5.66106547980695	6.11691749453416	8.02677290886399	6.50283013412777	4.02550183144459	8.34017014592372	6.90448409790142	4.67807190511264	5.02013773572396	4.1030676267023	4.94953493301701	4.41953889151378	3.90689059560852	2.70043971814109	7.41362792902417	5.54802970986216	6.9436869515971	6.45285896471381	2.92599941855622	4.4594316186373	8.24487698534045	5.01346225980656	10.0467147723351	7.98413359454098
VDX_27	10.3094763538411	5.09989656502099	8.12924848318602	6.2290336644323	3.88050963262024	10.0527038913994	8.95361446119936	8.77774845997228	6.61209054761041	7.69773577251204	5.37575110848941	10.6602299162111	11.6193029554157	5.56963177603858	9.140829770773	10.3789529002675	11.2110365368115	8.40641761982361	5.01792190799726	9.40663020289935	7.19237804953632	8.1103595794514	7.76243734078736	4.0703893278914	8.64101932977009	7.14363830992204	5.56942667261846	10.1726688570522	5.453762741161	4.32168125096843	7.16114013618383	6.46923479366766	5.14159627838382	5.88788402735057	5.19514897723017	2.78659636189081	5.76818432477693	3.21723071622067	2.58496250072116	8.2807707701306	4.91267549316826	5.57591736111815	6.25738784269265	2.58496250072116	6.26303440583379	8.5721341040528	4	10.0532471259124	8.93369065495224
VDX_28	10.4194335507054	4.71481874196452	8.52339583439496	5.82164975379305	5.74697774698584	9.72877084954266	9.6764860417019	8.56376827845203	5.96008709121347	6.78827405937189	3.83748451531249	10.9255771380735	11.0266617575614	6.06525310639789	8.9431008475708	10.6262598565647	10.8196202887	8.72723977748481	6.46270675067016	9.93619623005156	7.94450798181455	7.85822701330082	7.2342108373552	6.73063995591679	9.05646646279439	8.15431181143649	6.54780743240747	7.60491438238249	7.03689661801212	4.72587791420622	8.11428422568684	7.80219321694183	6.80992886572143	5.44293897028812	4.89779257255903	4.87282875953489	4.15380533607904	4.21723071622067	3.92599941855622	8.39959836912011	5.24643461702191	5.86046625851717	6.88264304936184	1.96347412397489	6.80864246791806	8.5276658682725	3.79701297783614	11.0411799987713	8.92184093707449
VDX_31	9.59451122769341	4.5511139219887	8.56109729813124	6.10904129855395	4.07398402689178	8.07681559705083	8.86263735755879	7.79311555527435	5.7484468565151	8.27707376718624	4.4581487453592	10.2956857261351	10.8224114963605	5.56136223967113	11.3999721312305	10.4601969229099	10.0427537609772	9.08241519669839	6.98071082890019	9.20603754624659	7.01836627429748	7.84890949322727	8.53859510331425	4.76022094646651	7.29345506936776	8.5077946401987	5.98241351092533	8.10918994922163	7.0923909192066	4.9230517771955	6.18510530333331	7.15076274435542	3.71149490665009	5.12909270942754	6.06439833473089	5.56985560833095	7.01010845347429	4.26303440583379	2.48542682717024	8.53566419081016	4.45927261769455	5.10433665981474	5.39917109381982	2.74416109557041	4.23266075679028	8.35052601142172	3.24792751344359	11.0049928809992	8.96347412397489
VDX_32	9.22881869049588	4.8195393600732	8.6103453641373	6.11283674916118	4.34044346035985	9.77873424411784	9.30218194087563	8.02680005934372	5.28754741794179	7.84453325622278	4.50840414384328	10.4859201994786	11.0641364629801	5.42124588858559	9.02928722696825	10.5563162496606	10.1723024863272	9.39038394689291	6.52982094652869	9.25550073314839	6.57532981378519	6.65054515423147	6.83080388477657	3.71149490665009	7.22023281181275	7.91826695909256	5.94486950986015	7.89584905038621	6.41637639110865	4.35266213239135	7.80255453691647	6.9436869515971	4.68369645430652	5.29835773684491	6.33446686157014	5.5298209465287	4.41953889151378	3.18586654531133	2.58496250072116	8.48421870843316	5.01693478616131	4.64961545906341	6.39059890555246	0.925999418556223	7.10013667128545	7.89961152470851	4.93545974780529	11.6383906593585	8.70424950200186
VDX_33	12.1004323829452	5.36758616818504	8.17358834592024	5.3639262554408	4.99680180318729	9.67401567287759	8.91737207947684	8.56795607541547	7.51249730526376	7.80318438735126	4.63446980384838	9.74268270174369	11.4440831063672	4.59491227944001	8.35843142862635	10.5817774576605	10.8901122463512	8.36937923530375	7.30924896081662	9.2791462440543	7.86551695573075	8.37641930169997	8.31666714130561	3.60880924267552	8.42413669879327	5.75488750216347	6.19279692830847	9.82255139663685	7.22678047118025	5.24736905072728	8.09975796085786	7.35049724708413	4.0703893278914	5.36265865448238	4.16939047194735	4.13750352374994	6.81121411751324	4.60288440871842	3.40599235967584	8.03342300153745	4.35460770240138	6.07681559705083	6.55458885167764	2.78659636189081	6.49505552836802	7.85095150908801	7.00786824333334	8.47532812262242	8.3110671022556
VDX_34	10.4410767346986	5.46363796549297	6.65811219834056	6.301562085634	5.38396806670554	10.3405177626933	9.93324804257236	8.41743061254603	3.5373918535898	7.6681584329286	5.36976374158769	12.9456384874928	11.1279298559508	6.16093586925581	8.09697863637054	9.57813862579292	10.5545888516776	8.75955534320631	5.82527683005487	9.64114859741123	7.60679704988097	8.99777372672533	6.94548835365192	6.33628338786443	8.60698307279935	8.17192735435346	6.03959984265133	6.94717679318907	6.83600371207196	4.8489278753432	7.31507894738442	6.82654848729092	5.08746284125034	5.10355019523695	3.80062540230324	3.18586654531133	3.39231742277876	3.99095486039699	2.76553474636298	8.12412131182919	5.61351528218902	6.33806779754262	6.1333991254172	1.84799690655495	4.92124588858559	7.60458910710557	5.42961596420174	10.7033845250344	8.72212443691394
VDX_35	9.92139467371859	5.26261242586529	7.95171297088741	5.72423591853128	3.18586654531133	10.2277362632542	9.23601419190009	8.85393328867793	5.56071495447448	7.90644412368875	3.87261866606487	11.4374994736584	10.9995772735114	5.74162574225113	10.465770449084	10.6471302786703	11.2149868806094	9.25242890567853	3.26303440583379	8.87067295482459	6.22124499566513	6.51374568472684	6.955898212543	3.49825086752783	8.68317314655847	6.76553474636298	6.06711198604887	7.54498506425179	7.14625496311551	5.05251660474606	7.94502333909009	6.7292808460274	4.74416109557041	5.24577252786485	6.43260565061131	2.92599941855622	4.60880924267552	3.93545974780529	2.35049724708413	7.38456792317383	5.05904359440277	5.70873904135958	5.6667565918848	3.39231742277876	7.12205144771389	8.3827729542957	4.98185265328974	9.04630551649358	8.20310325023664
VDX_39	10.8244814747004	5.43289890761136	7.72608281015324	6.24642083268708	5.58162356214725	10.2374489956393	8.50858711208948	8.93221475196839	5.69258607860112	7.00538991937662	5.42503480207078	11.8136262785624	11.4049286605634	6.1137387815959	10.4776570921361	9.9668672570406	10.410239330776	8.72280753116955	6.04875931191986	8.44045394382303	6.62269464727822	8.30158278895314	8.00492381959891	4.08746284125034	8.30570190620515	7.8923910259134	9.06573409958615	5.93013612570553	6.26366268383655	4.43946747713514	6.72516166182796	6.8073549220576	4.76553474636298	5.09441212348226	4.39593958662988	1.76553474636298	4.5668151540109	3.76553474636298	3.08746284125034	7.56071495447448	4.31816238233511	4.96347412397489	5.96116025813664	2.10433665981474	6.0574502721839	7.66442844571357	5.28540221886225	8.40045254027644	7.5337190711399
VDX_40	10.7029518419969	6.01275795548419	7.64097842127209	6.55597783243714	4.41568529398377	10.5427417049529	9.30697305714083	8.72007321139177	4.35072254632954	7.35872388559775	4.85021985907055	11.3315881415944	11.2060375462466	5.82349082335051	9.06420384242763	10.8415485790119	11.2540837793194	9.21650336806264	7.19278595925112	8.7839804136838	7.28991958661961	7.83497400205803	6.52751069899073	4.26303440583379	8.11492011886395	7.73403213956493	5.66704085694109	9.32574266515525	7.0299879312115	5.42515977883607	8.20426836756968	6.44790974874208	5.41616416473313	5.64908362720128	4.27016090298208	5.45285896471381	6.80219321694183	5.12101540096137	3.64385618977473	7.95942242009367	4.71396652505882	6.01569380710515	6.0703893278914	2.32192809488736	7.18982455888002	7.81772909136036	4.88264304936184	9.07092594498551	8.84014847548695
VDX_41	8.11322124347957	4.82304009919834	8.48376713557681	5.68245027467628	5.09035242009778	7.69696752623429	8.69766263347052	7.84172158112846	5.69126067961493	7.36389057730568	4.3288557261409	10.4414486561119	10.3303567169579	6.22974782865063	10.0448039176969	11.0510370090902	9.89633240390994	8.83130724380205	6.26491169307447	9.70960081489986	7.09570622014097	6.22740667425626	7.52747064872725	4.55458885167764	8.69149789842197	6.30560578958543	6.88125985859905	8.75195851066922	7.42799378980356	4.58521598807931	6.99899899965464	4.71699089440494	5.93073733756289	6.22383612211284	5.69069576798173	3.39231742277876	4.79181407116183	4.8972404255748	4.71149490665009	6.80864246791806	4.64439129723983	7.97785230797118	6.52512925120397	3.99095486039699	7.11997860965488	8.16277774327645	3.57288966842058	11.8405419127364	8.92035285541508
VDX_44	10.4265792614884	4.30246389827321	7.05967160068236	6.21943237406246	4.13787602441426	9.59991284218713	9.44418666269936	8.12515513132229	5.78705075404469	7.77949984805372	5.11048538154807	12.8643044501217	11.609455797652	5.32612671819434	10.2315812094218	11.3435025607848	10.146059474274	8.42877889133759	6.78135971352466	10.0346614255124	6.75488750216347	7.88082781438099	9.13357640174319	3.65535182861255	8.13859647089133	7.13031314554346	5.13229566475805	8.62636532763891	6.67844678597295	4.98249438881779	6.68077590147816	6.98641093525204	4.00898878322726	5.12235109991336	4.66132463106551	4.76553474636298	4.51096191927738	5.34695688937888	2.65535182861255	6.656782364219	4.62026533691154	4.79181407116183	3.70043971814109	2.60880924267552	5.42961596420174	9.98054787305394	4.66106547980695	9.00506308001345	9.33695280016052
VDX_46	8.00168966840422	4.57996680251512	9.64419651528845	5.9605095546974	5.02510799079123	6.68229237143083	9.08984768068917	7.91408609701272	6.52138371916988	8.27286837674669	6.89271090783599	9.05527086424218	9.82813648419411	7.46485482133278	7.9086928382425	9.87157875362001	10.1593668097437	9.59991284218713	4.90207357931074	9.54148386405428	7.79802570484443	7.35875360672906	9.37203264158217	4.74416109557041	10.4503362052248	7.22110372536788	6.75376468855785	7.03722127521346	6.33192173362718	4.47204278381088	7.75957515895409	6.83668159332712	6.71149490665009	5.74892683554666	3.19306057840743	6.30742852519225	7.5438051759644	7.01457846492289	3.13750352374994	7.78985964091365	5.01051296778021	8.39489136644259	6.80477637795583	4.82273014794452	8.79051141189419	7.91574527217866	6.09169983413681	3.47248777146274	8.40896655165431
VDX_48	9.12437983616298	5.04804605571472	9.08459948917576	5.78693813915519	4.56507933656838	10.7198166030181	8.91558065328529	8.2635039567056	5.22162719400199	8.06098405292378	6.69834519926252	11.5955805742378	11.1346830046876	5.40655388819447	8.3019533951261	10.0504078614473	10.8629472480209	7.12825215227739	3.91647664443772	9.21164498650244	6.94868734430326	6.21839870714317	8.76129812127503	3.20163386116965	9.542598764603	4.5668151540109	6.09243073304256	6.56188611523855	5.6352660082366	4.4972623989169	4.84732694179909	5.68929916053589	5.58496250072116	3.97939126508259	6.16247278990044	2.88752527074159	6.04001567884788	3.40599235967584	3.91647664443772	7.18487534290828	4.11239585957527	7.03452387533439	4.07895134139482	3.65535182861255	8.77610398807317	7.70427753737452	3.49825086752783	8.63915979510997	8.03672310600552
VDX_49	9.79490318101135	5.44020619301499	8.68734732474926	6.87905006565111	5.29405747469404	9.76304633942013	8.65033375384593	8.84454885592944	4.85477456150068	6.42953829597695	6.44455136824697	8.91563073300686	11.0166690246872	6.16253605434479	8.5453506448223	10.6421975356572	11.5446747058998	8.71287086768991	6.67383905599044	8.41658643754191	7.28053655016188	7.4003096799209	7.16833695805851	3.53605290024021	8.94648082033275	7.17990909001493	6.74229525031056	7.23975120367325	5.86560256883938	5.74143828713777	8.11837504035751	6.95768248616512	7.12205144771389	5.46255286942879	7.28983651556286	3.96347412397489	5.92599941855622	4.03562390973072	2.96347412397489	8.63807383718072	4.45775875583716	7.62497817956904	7.90327934205614	2.03562390973072	7.87897051015108	8.42474327131915	6.34695688937889	10.6597283716379	9.11243950678155
VDX_50	9.25337478018603	4.16984253580772	8.56261090596222	6.25066907749534	5.3388598208205	9.43087066354815	8.47167521439204	6.75888943272096	4.68938585053966	6.71897029405376	2.21514263648889	9.30272834681651	10.7421409854981	5.19203569934649	9.50858711208948	10.7817684471385	10.2900188469326	8.4898479604393	4.90207357931074	8.93869746118087	6.82510403903622	6.99049996931668	5.57226539532195	2.4594316186373	7.89204326169462	6.85174904141606	5.98178139658641	8.18901937876138	6.32762228001498	4.51791146089572	7.91501493480213	6.73063995591679	4.41953889151378	5.94274506042342	7.09208434774956	4.97269265400426	6.42961596420174	4.07895134139482	2.88752527074159	7.30924896081662	3.72213806088172	6.51412226017071	6.69766263347052	1.37851162325373	6.21140163741847	7.94523837485107	5.62643913669732	12.5283808508627	8.64745842645492
VDX_54	9.24555270625568	4.14267643301247	7.55131162375586	6.3520108400167	4.66263023779378	8.6582114827518	8.3780780559955	5.81249822533356	2.79248125036058	6.7760817686977	3.82509506174839	9.43790129326395	10.0241700556624	5.52811563244737	10.0845426736419	11.0523361227429	10.1113965318286	9.09776879341862	4.19377174339668	9.38413617244761	6.76148995459532	6.91529028323713	7.47231073901586	4.20163386116965	8.75514039947261	7.81698362325538	5.72438582025766	6.93769230030386	6.87487115881544	4.90547568650121	7.66780683240801	6.31831684133498	4.81249822533356	6.0461760233973	6.10866080448114	3.95419631038688	5.78659636189081	2.43295940727611	2.86789646399265	7.88508622529017	4.23470025429575	6.08958289312471	4.94016675048282	1.67807190511264	6.78790255939143	7.97078943682128	3.52356195605701	9.33449676839042	8.46270675067016
VDX_56	9.06958402781975	5.61307959812928	9.39535038930508	6.35593978115986	4.33249026490517	8.96953042389498	9.00954872697226	7.23935985027747	3.31402224130841	7.98536437721553	4.20026896479186	9.71428802439259	10.8322571143779	6.92571739191999	10.2265326130585	10.7520645618502	10.3059477279732	8.79636413813963	4.63807383718072	9.41721961509909	7.38232566745893	6.56820160790163	6.77703058694496	4.12101540096137	8.30077978379563	7.59916899321943	6.01614621669248	8.70329787165857	6.09079902553278	4.77304154559594	7.96881196715771	4.23266075679028	7.04875931191986	4.12091298080411	6.18759439952108	4.01792190799726	6.96462966672059	4.76022094646651	2.92599941855622	8.61985314739117	4.52856576009529	4.80219321694183	4.73335434061383	3.18586654531133	4.64961545906341	8.19779283159621	6.43629511983936	9.79587731679508	8.72451385311995
VDX_57	10.7125270004398	5.59953283912708	8.16368253125267	6.50532149258567	5.16599588911603	10.1229573786956	7.95070169008901	8.15633593669436	4.72080813470328	7.26795660992216	4.98167203373909	11.0851262096266	11.5032294598137	4.91565362190103	9.60788508977678	10.3253241455444	11.39590895185	8.70563238736142	6.0639343057541	9.7399493361685	6.5026999938713	7.04000235017973	7.77982805682611	5.06177619758669	8.47107751193155	5.54225804976692	5.99671498224062	9.48950305624147	5.94950634825491	4.50791600642112	7.89720793317505	7.19179950106508	2.92599941855622	5.48929947154786	5.84000171068885	3.64385618977473	4.23266075679028	3.94485844580754	2.58496250072116	7.32912359629157	4.89375419121408	4.5668151540109	6.45450493755737	3.41953889151378	6.60733031374961	8.05185604345893	5.52669484554198	11.1713019175548	8.30833903013941
VDX_62	10.8005763894265	5.74072912137804	8.36030754703324	6.24807282949594	5.31826246669853	10.2043265989412	9.4155305236831	8.18685706717715	4.8641473450557	7.85795633508512	5.2879775835483	9.86831295729341	10.9956964980684	5.75711045467907	9.70960081489986	10.5497810628672	12.098163709715	9.09381367340273	4.80219321694183	9.02264522770884	7.79259395210605	7.45820613181537	6.77840389102039	4.01792190799726	7.78570642132313	7.6646250548693	5.98599807409015	8.566636842662	6.44069684333848	4.21507950514587	7.69788102440807	7.35402893805439	5.11270013274936	5.96734750321576	3.95055412150726	6.73876783680019	7.09908476089186	3.43295940727611	4.37851162325373	7.33806779754262	5.21301509967911	5.6724253419715	7.35491051158679	2.23266075679027	5.42290574261218	7.81518915449516	4.4594316186373	11.4698452859714	8.17791779219584
VDX_63	10.0463055164936	5.47362885832518	8.3883891544856	6.38448463289827	4.98185265328974	10.19697089789	9.09934781040319	8.53021123329988	6.80572452849507	7.27223351624937	5.60283859695023	11.146799148354	11.7861470832277	4.87383635730145	8.75922242638451	10.5482065680293	10.5261079467444	8.60177078840771	5.47248777146274	10.1694239786761	7.29249005581856	8.41012937764412	8.15105249463974	4.29278174922785	8.60783000932974	6.17990909001493	5.38718181714058	6.57076620915094	6.94365553891259	5.39832389157218	7.79599780470998	4.6667565918848	4.59693514238723	4.4041100561461	4.21743919213913	6.62205181945638	4.28540221886225	4.43962313755712	3.877744249949	9.27984269352035	4.37815023573619	6.55612281784118	6.07681559705083	1.92599941855622	4.32192809488736	7.78598564491097	3.40599235967584	11.5454471816781	8.83225711437793
VDX_66	7.83668159332712	5.48379182221839	8.42420498736633	6.254487325968	6.64130098467272	8.5618607083726	7.88264304936184	8.22448410023199	5.15311630736701	5.13122949883389	5.91763045931374	8.95331951477923	10.3698154242839	5.63788766196108	8.98868468677217	10.5975011951707	9.49964660604955	8.2465030982801	3.30742852519225	9.60232770601389	6.64275023799787	5.88100827144775	6.34405301620757	4.37155886261196	8.52764052919897	7.00674683244058	5.91044430390609	7.87775911513286	6.47692381045892	5.68385912924621	7.51961247335282	6.49024921062709	6.26865895502767	5.48149906183497	5.84652129040645	3.70043971814109	4.90689059560852	7.19278595925112	3	6.07253459972295	5.10530693763142	6.09169983413681	6.4594316186373	1.88752527074159	6.4594316186373	7.84316786972506	4.24031432933371	7.91767043436176	7.5909612413426
VDX_67	10.692353962272	4.83548214605163	8.41155907336554	6.3133178902385	6.21489558242953	10.5508429618468	7.77873424411784	8.82908844400489	6.26781994649652	7.01053249229463	5.15358901777934	10.9348034050081	11.0212576205605	5.14521104994328	9.7399493361685	10.8053607862636	11.3520986158278	9.11348172827596	5.70597790168252	8.82877119385718	7.43330526379637	7.67822443759594	6.45337766830404	3.877744249949	7.96043623165766	6.74146698640115	5.91484238553612	7.7016684831448	6.61758379336844	4.64777359333321	7.93998423601638	6.55151601762801	4.69488019279919	5.7789819514453	5.23172131592987	3.13750352374994	6.04875931191986	4.11270013274936	2.51096191927738	7.64024493622235	4.06260976127126	7.26959425168337	6.10852445677817	2.10433665981474	3.68929916053589	7.80831166011677	5.81762325751143	9.67030217007852	8.43754402631547
VDX_68	8.39188798534714	5.26001628600948	9.30689891292287	5.58045653307831	4.12604885151872	8.850811922162	7.81378119121704	7.82336724004624	4.79645273689843	7.31486215281108	4.27475758002339	9.62197709536582	10.6319045872579	2.91695103833458	10.1760484509752	10.2179764266329	10.8180228849595	9.42731284413497	6.18784690943957	9.77955521667791	6.89326142656882	6.05771368190764	6.43175437743927	3.82781902461732	7.69509237283462	6.96347412397489	6.29427486267504	7.91567403570741	6.11813929326814	5.12624052784171	8.85428058458002	6.61176256006487	3.85798099512757	5.88722998400571	5.28031926925924	3.68929916053589	4.68369645430652	3.70043971814109	2.37851162325373	6.62789861587175	4.55964816250931	5.61470984411521	6.79051141189419	2.56071495447448	7.13031314554346	7.94091412720728	2.98185265328974	12.133688097885	8.52512925120397
VDX_70	9.83241536535609	4.60486696332987	9.27213755505662	6.13594139585409	5.16858793429315	10.0602906233436	8.9692426044345	8.13750352374993	4.65530639082976	6.96713154165465	3.17524862354207	9.74582427957282	10.6406968375701	6.8899160947534	9.98683753671616	10.6552306400317	10.7739633684336	9.6398833131998	6.0703893278914	8.84893585552457	6.9200073411884	5.70167647259539	6.21293314049457	3.56071495447448	7.05095501636951	8.36806987653208	6.07492499120745	7.37900461551208	6.72062629384946	5.01036972554173	7.76301774243338	6.19377174339668	4.51096191927738	6.98883775687313	7.05399755506897	5.3110671022556	5.29645740737124	2.63226821549951	2.48542682717024	6.4643415327611	4.77453749538634	6.93428059364002	7.0389189892923	3.08746284125034	7.85673675611911	7.98411955603929	5	7.72178276845979	8.64385618977473
VDX_72	9.53332973230583	5.366572903639	8.24126181599465	5.62040316445801	5.31592956364139	9.65910396347366	9.49445561358736	8.17442639367725	4.84642978119288	6.28971454284756	5.33751098823836	9.7889838031479	11.0457596613827	5.73360407145255	9.53741255908016	10.4477649776779	10.595350736033	9.08001802908917	4.30012372456901	9.23146120983426	7.2642331601934	7.42888992553646	7.47456476877861	3.64385618977473	8.14971671093911	7.94719858426206	6.11584082139535	7.55183733056003	6.613374001965	4.68494418019073	7.94735086653795	6.08321336824898	5.14567745519564	4.66351148234615	7.01440585750976	2.20163386116965	7.02680005934372	3.81762325751143	2.8073549220576	7.63662462054365	4.62990157504523	4.82273014794452	5.00898878322726	2.23266075679027	6.90086680798075	8.22054243279027	5.14567745519564	9.25785923463963	7.87098112422465
VDX_75	11.1501915433551	4.46533867478772	8.60109147017349	6.2896959969253	4.68125686150448	9.26748898088125	8.21965256510381	8.15886210620845	4.8044877636732	6.56197339085566	5.71102186773979	11.4158674955	10.7767620017862	5.90229543372479	10.1489849313875	10.2147216634967	11.0332853332287	8.85984534392145	5.24031432933371	8.94749083485373	6.53438913899271	8.28127550171901	7.04612007431643	2.92599941855622	9.03490106093827	8.8638765202211	6.35964851151445	7.05296080005915	7.17717995545669	3.51792459702646	7.78506808549841	6.8923910259134	4.48542682717024	5.9546276688691	5.91235807506483	5.99322146736894	4.21723071622067	5.21723071622067	2.8073549220576	8.55573947918052	4.76181651402235	4.85299758761332	6.53760669149529	1	3.48542682717024	8.45976051079053	5.8073549220576	12.3031243095783	7.95419631038688
VDX_80	10.0824151966984	4.0887430093615	8.18051760194328	6.48159515719574	3.88752527074159	9.46536233167222	8.91288933622996	8.46638240881356	6.17175943145068	7.34240827322222	5.06987159369445	10.5270725747228	10.7704161277891	5.44607026813992	9.88889542389348	11.3911158535167	12.0278369003252	8.33628338786443	6.90327934205614	9.32260419973808	6.92905753779285	7.72387353227462	7.32136911581222	6.03121873061072	8.44155073005926	7.57969306345875	5.99268535544618	6.52013972269171	6.01133841285482	4.06859337684086	7.53639854630662	6.39231742277876	6.25738784269265	5.8573719421005	5.86717487411868	2.4594316186373	6.37155886261196	4.39231742277876	1.8073549220576	7.5438051759644	3.76316981165199	5.4093909361377	5.55458885167764	1.26303440583379	6.3019533951261	8.02089226075134	5.45285896471381	11.7467662249381	8.42374622911477
VDX_81	10.5229737811324	5.3468993728475	8.2973080124161	6.37438636209372	4.86034444266606	9.47998230800967	8.74685018309805	8.47451716417449	5.54747429176533	7.30382524589055	4.37140733493145	11.0225691033236	11.3606825088188	4.00443838419713	9.18040648531064	10.8605453005477	11.088854476638	7.1053847492476	5.51096191927738	10.3690520070014	7.65985193502418	8.13671696664189	7.18221782058145	3.44625622988956	8.46971936050219	6.58646452588639	5.47971692767883	7.82296372461894	6.08800274801269	3.94975835136024	7.49006465544953	6.44625622988956	6.03562390973072	5.08162175801215	4.84684801429371	5.70597790168252	4.36457243229586	3.65535182861255	2.53605290024021	6.35226417325832	3.95681598319626	4.68929916053589	6.06824086131282	2.10433665981474	4.26303440583379	7.88372397458851	6	10.3195592295943	7.87467403163581
VDX_82	10.1781668547844	4.47015133385531	8.12848669377708	6.52997615502388	2.18925581162687	10.1362221531702	9.08108392868763	8.41066334107765	5.62020188968906	7.03358271350856	4.49032685697586	9.3466673474677	10.9397261207901	5.81399489215785	9.578750063856	11.2284897748728	11.9518675043269	9.13903966768306	5.46270675067016	7.75355105460065	7.20206452019371	8.44857068747104	6.74606366630114	3.70043971814109	8.19661293275624	7.34518344718767	5.56573611595881	8.03643266228529	7.57714917509344	3.79299691282967	5.91381822686205	6.09169983413681	5.16188768237689	3.85139898366706	5.75147804163116	4.61470984411521	5.31469652565629	3.75488750216347	2.72246602447109	6.70321146739115	4.02148751675561	3.84799690655495	4.62058641045188	0.584962500721156	5.73335434061383	7.49247506476944	5.64961545906341	13.5550204445399	8.65785433581572
VDX_86	10.5115550107722	5.28895215328324	7.99203480114226	7.42530070418359	4.19375020324049	10.1405741777099	8.70977310785294	8.42332604706989	6.25036742167282	7.68264176859274	5.92329366815014	10.4486506251427	11.4737564764013	5.5035977507021	9.47532812262242	11.2843112031973	12.0880262839604	7.88874324889826	3.78659636189081	8.32508054355428	7.22503727095223	7.87117800986369	7.55984019710127	3.63226821549951	10.2126336594434	8.63771166947682	5.33248247951354	11.8815814713133	5.32056620105006	4.89693567520873	7.73519407635531	5.71973105674985	4.29278174922785	5.40106734894623	5.42472991815332	5.93545974780529	5.55765515472542	2.60880924267552	3.36457243229586	6.6582114827518	3.37203146413407	5.36806987653208	6.32553033156756	1.63226821549951	4.07895134139482	8.04791794453575	5.84297883178833	9.38478375009335	7.82781902461732
VDX_88	9.82575383288311	4.60592104657013	8.86589450882317	6.60751329257884	4.38511720315749	9.73521752202334	8.67348575733779	8.25219234012239	6.2356038933816	6.3104856122095	3.69855920452129	9.65988110360037	10.7557221536423	4.38243579536805	9.5618607083726	10.5818307523895	10.9119911136996	9.80638850801618	5.84046323386954	9.26044914075333	7.19207348389532	8.06764321717257	5.65820865420975	3.52356195605701	7.76360653714507	7.14261765544658	5.9050667858198	8.28901029228612	6.4306386955853	4.83506496450104	7.39603062004644	6.03342300153745	3.52356195605701	5.94190653605806	7.38748616266082	4.51096191927738	6.24222139509837	3.30742852519225	1.53605290024021	7.13545278418517	3.47534469093639	5.32192809488736	6.39231742277876	1.48542682717024	7.45368218587218	8.23401864176998	6.29829173062012	11.0899800562493	8.41616416473313
VDX_89	9.81474266745448	5.25890781819051	8.55889761843533	6.25543169508685	3.79259395210605	9.76188361236552	8.3527055668799	7.9188632372746	6.20086509169621	7.02685732653585	4.44970867433754	10.8728100013324	10.9068905956085	5.11293508857738	9.83936127895905	10.7414674545165	11.831109275357	8.75120928822302	2.70043971814109	9.23433844869563	6.82224136218374	8.11038281482382	6.30557004880519	3.75488750216347	8.63919623328756	7.46352437327118	5.64176555952074	5.92105729483428	6.72550894873007	4.03689629058347	8.20720322318435	5.15380533607904	3.81762325751143	3.98138833773711	6.36738867539874	4.38543103719352	4.37155886261196	4.70597790168252	2.76553474636298	7.18189764310839	3.69094154564839	4.57893871309339	6.35931031689044	2.65535182861255	4.44625622988956	8.1079259502606	5.52042224852645	10.2899036110972	8.16289479937478
VDX_91	9.7900226112658	5.14247925933391	8.02653341050357	6.66791232681324	4.80477406949971	9.38305623000562	8.87620995751375	8.42332604706989	3.76252546343577	7.90472932976866	6.074390806599	9.728969706824	10.8641861446543	6.04679461249036	10.5752555960735	10.9094294012921	10.7950655826596	9.39381944794399	4.64961545906341	9.01764358349734	7.11495465813982	8.64360493674876	7.58510689666022	3.8972404255748	7.85601734889674	6.8801957289431	5.90771004959538	7.14568069306685	6.83990725361919	5.32218393249526	7.96139845850034	3.43295940727611	4.6667565918848	5.53238350920917	5.00385705050676	5.52356195605701	5.456149034648	3.95419631038688	2.35049724708413	7.02347715183043	4.12953778351174	5.5298209465287	5.19770815795585	1.20163386116965	3.57288966842058	7.82387340788239	4.06177619758669	12.018304516533	8.3037807481771
VDX_92	10.0074478163914	4.09887897668485	8.55836942864719	5.76249480679861	4.72840307461524	8.97384083953315	8.56491161099706	8.3151495622563	2.95883521718088	7.13759302877053	5.34064556402562	10.2303861475408	10.7948219733312	5.06306828706386	10.8118563142925	10.5330958762926	11.1137421660492	8.87713072876566	5.08746284125034	9.95826269732954	6.8907362098361	6.06368766889471	6.95449462084916	5.64961545906341	7.75893555757538	5.30012372456901	6.06490710406365	8.81503400058283	5.70177118359314	4.52741566327704	8.11178065981698	6.76420813013995	5.84549005094438	5.6475247565805	6.06124577119256	4.80219321694183	3.70043971814109	4.13750352374994	1.48542682717024	6.11894107272351	4.00663910436668	6.38887833881199	5.28909670241999	4.41278152533848	6.88508622529017	7.69905798094313	4.8073549220576	10.1459321458205	7.82908844400489
VDX_99	10.2110365368115	5.21215982572338	7.9212232279377	6.31086937186872	4.36796414213883	9.46617845107788	9.22037832769523	7.70942850136835	3.48542682717024	7.30980909761898	5.48261797817879	10.3079598002173	11.0161814982983	6.23396831956423	9.86712426730297	10.6220997118586	11.1680452682241	9.09671515448854	4.49825086752783	9.29645740737124	6.41014334087561	6.42197229944702	7.36480453045228	2.56071495447448	7.86207784643765	7.45532722030456	5.54278960966075	8.68044839798062	6.94933651233096	4.62320008432194	7.94831284086045	6.75755668893945	3.86789646399266	5.48015876791775	4.61764812728354	5.02680005934372	5.10852445677817	5.58796498888268	2.37851162325373	7.14261765544658	3.82867549455691	5.66959375118833	5.56071495447448	2	5.33628338786443	8.002109623023	5.22496636500027	12.1230220662885	8.99378756313484
VDX_103	10.2504168609129	4.48711786322532	8.33127411051094	5.9449856175921	4.74482364674422	9.89041629167178	9.29599846191139	7.90267658665114	4.87797788477548	7.22048842338267	3.91991682420866	9.94171805174193	10.927111265176	6.10092105781638	9.28863540903768	10.1458670263739	10.5331350234803	8.2747275727873	5.40599235967584	9.32530545508968	6.68345614349158	7.69654504408831	7.29223759005512	3.76553474636298	8.03537159110084	8.5077946401987	6.08842554223168	7.56057530744841	6.12904360251388	3.88404792266046	7.75395088658612	6.19377174339668	5.1168637576909	5.51365517295407	6.26681573953131	5.10013667128545	5.40258575823259	3.08746284125034	3.36457243229586	8.08108392868763	4.22309752259715	6.11894107272351	4.81249822533356	1.84799690655495	6.36282052553426	7.95679099270457	5.37155886261196	12.539473881465	8.16641418264516
VDX_104	10.6485373458926	4.86219158974885	8.14396287861767	6.2757449455316	4.11248318250014	9.32530545508968	8.33002051583608	6.92599941855622	4.17030338699329	6.54293537766731	3.96297004799722	10.6111762112656	10.4594316186373	5.4305434529977	9.34074028063018	10.9652857852411	9.54129025269508	8.90327934205614	9.03204572693081	10.1009251010569	6.98432529759046	6.42604527405726	7.57312025003593	4.16992500144231	8.41621262773294	4.75488750216347	5.89524274104607	7.51762465234974	6.89599669660037	4.26491307150893	6.9337822350333	6.77478705960117	3.65535182861255	6.37759683942512	5.35573884941495	3.0703893278914	6.16992500144231	3.29278174922785	2.53605290024021	7.01457846492289	3.85062868816984	5.21723071622067	5.18982455888002	1.37851162325373	5.84799690655495	8.37286570649294	4.60288440871842	11.8624823873625	8.14210705730255
VDX_105	10.2313412002646	5.35563565042013	8.37296196568683	6.0676323473392	4.6094026901868	9.91662592221124	9.07681559705083	8.58496250072116	6.06389078772963	6.37547070779391	4.83901834131789	9.89129439574387	11.4925041659095	5.42587452070803	9.20065343636747	10.6382635724731	11.7072728439119	8.70251902915328	6.29278174922785	10.2449583931511	7.0810776332041	6.74176179089064	6.81745996435387	4.24792751344359	7.9576421001921	7.01122725542325	6.18193088458206	8.56443955724246	7.06700610205929	4.31329617955511	8.25209728086907	6.83162393682075	4.39231742277876	5.86018028453316	6.70573960511914	3.18586654531133	4.75488750216347	4.74416109557041	4.95419631038688	6.74953426766926	4.93059689145926	5.61176256006487	5.04001567884788	1.58496250072116	7.1053847492476	8.3143026600091	3.93545974780529	12.2756298484261	8.85798099512757
VDX_106	10.8356556908398	5.0736659869738	8.41180247376467	6.65355531463514	4.82996227920119	10.2192895468488	9.02042441520043	7.56147889150101	6.21447448053757	6.69473567977337	5.91700833980951	10.411654679827	10.763710334388	6.4791802924784	9.22713456368307	10.4225236860632	10.7642910794021	9.52042224852645	6.1106138055009	9.37569110419135	7.75652913500239	8.15372555846717	6.67815582776423	4.07895134139482	8.18055278337023	8.1873520732005	6.6779813779084	7.33334279568302	6.20962830272464	5.02995089330921	7.80075134758216	4.68369645430652	6.35049724708413	6.0548893761694	7.26685801491873	3.37851162325373	5.3819754785573	4.7279204545632	1.92599941855622	8.04766925139132	3.90752965873182	4.94016675048282	6.52042224852645	4.11270013274936	6.85299758761332	8.56035897767337	6.49505552836802	12.4074271105668	9.11945993445933
VDX_108	10.5249334323993	4.74362055413477	7.95044639156159	5.33931759040574	5.09828876920675	9.52316986608561	8.74045539698897	8.00337736020232	5.45833161962065	6.83253580308393	5.23548192567273	9.61715946994445	12.5126664005821	3.82077301454376	10.9849880186352	10.6163849706369	9.75922242638451	10.3012675405656	6.60139939053183	9.78316195615865	7.60341408682831	7.33080778139323	7.3610376635266	5.06177619758669	7.98504035937216	7.81954046050572	6.03120727558321	7.22885716133776	7.10972293645075	4.32505565557575	7.34953893947134	6.94719858426206	6.40258575823259	5.54234636684606	5.52808514374217	1.13750352374994	2.76553474636298	3.98185265328974	3.13750352374994	7.14363830992204	3.15196066544391	6.2364926183813	5.70321146739115	1.67807190511264	6.54689445988764	7.62646497624315	5.4262647547021	10.5009414409966	8.43379405875492
VDX_110	8.86170728658586	5.40095841621609	8.55932248470599	6.11885695486712	5.10565214314523	8.85112436288675	8.33851355532181	6.58044701959866	5.47371619473568	7.29628925129602	3.78245580549853	12.7990799957859	11.6854496384339	6.28882652574771	10.4558409091264	10.3892776269037	10.318316841335	9.68035952351371	7.02125762056052	9.92020396279501	6.9354703403718	8.23464212340006	7.8613066545744	6.08108392868763	8.43525803806613	7.00450139223494	6.19756115987118	7.01314067964194	6.18783261605829	4.64264772950687	8.04605584884815	5.81506301719287	4.60880924267552	6.14265122156853	6.08830475385599	3.88752527074159	5.30742852519225	3.96347412397489	2.4594316186373	8.08746284125034	4.12625578894435	6.55612281784118	7.30012372456901	4.63226821549951	7.54070926267143	8.24396725364011	5.3037807481771	8.25597274199961	8.31605520889049
VDX_114	10.4995469552092	4.48157777230997	8.32979950252714	6.1933633200723	4.96831896950129	9.96722625883599	8.91856512898944	8.40045254027644	6.62374868479755	7.0890390655838	6.03720956737506	10.5724625732473	10.5701403226773	6.47329141885975	10.441284271927	10.7384333301609	10.3378448669942	9.22978016673333	6.50620838930674	9.42164409404827	7.13465467135342	8.13845694511776	7.24447989879977	3.0703893278914	8.05851987784263	6.66959375118833	5.99567500603996	8.4463203803149	6.63082874966825	4.14007062209777	7.74426528692769	3.44625622988956	6.28355142317431	6.35859358881577	3.77997530635654	2.53605290024021	4.09592441999854	3.63226821549951	2.16992500144231	7.13134253912326	5.06477906233796	5.59991284218713	5.37851162325373	3.36457243229586	7.82017896241519	8.11595722114029	3.96347412397489	8.58044701959866	8.4487357980294
VDX_115	10.1142629005941	4.73658979249708	7.13134809395184	5.19653705217337	4.92174071271623	9.36959734627868	9.05880351779563	7.76818432477693	5.24366880760359	8.2403810608886	5.38051794609253	11.8586025837835	10.6682645274456	2.96772987390264	10.7573900093666	10.8876207884169	10.19697089789	9.76470575418888	3.877744249949	9.59786633395179	7.56375054512229	7.68751699975148	7.88222459411162	4.22496636500027	8.66378553179331	7.10223819393074	5.61416778713581	8.43375333848987	7.35366810764775	5.46192092683492	6.64863942099426	3.72246602447109	5.18189764310839	4.60520963648608	3.44922511640393	6.25550073314839	4.49825086752783	3.64385618977473	3.26303440583379	7.28262513419168	5.09143271294092	6.30924896081662	4.30742852519225	1.88752527074159	6.97842446544086	7.98070169398681	6.0574502721839	10.1831390983445	9.05066493825338
VDX_122	10.6612436673006	5.37112720333228	8.17441529337808	6.61283583680981	4.82012246811117	10.1132212434796	9.23840473932508	8.60325542454685	5.41306766081246	7.35485855745004	6.30821698747564	9.78413125358093	11.1550711912457	5.3300871060347	10.1409575503259	10.9800602562899	10.5977732418375	8.56414948998573	4.16188768237689	8.1548181090521	6.94196502494765	8.24822499545819	6.76752223430324	5.86542397831313	7.76652339369575	8.32687885483841	6.36150280377522	8.16334034695328	6.60454099544767	5.35142051572003	7.50576563987728	7.5352753766208	6.61028665708102	5.44234981458964	6.50834843918126	3.65535182861255	7.22593041117105	4.63807383718072	2.67807190511264	7.89602960297675	4.90229779479137	5.37851162325373	6.78920757534735	4.56071495447448	5.74146698640115	8.06985167147633	5.2667865406949	13.0220209696464	8.32687885483841
VDX_124	9.53896488745146	4.99804266604862	9.09212150123291	5.05475683676635	5.04271631175872	9.73437091966298	9.49964660604955	8.72553667843106	5.77307585254856	6.57116044613407	5.3121327130974	11.6948245545108	11.6268953825633	5.80530020641198	9.43650334601291	10.1471220965218	9.72109918870719	8.98099636973059	6.74146698640115	8.9692426044345	7.09722453973951	7.36290705065134	8.41853694107929	3.78659636189081	9.10476035716114	7.99322146736894	6.54785341478826	8.13178727976834	5.82576574000314	5.70720374011761	7.16405589527557	5.2667865406949	6.20945336562895	5.46066518662344	5.16121196804492	3.74416109557041	6.15177765473205	3.39231742277876	3.60880924267552	5.15785216914174	4.39410868862619	6.96578428466209	4.91169158187234	2.16992500144231	4.64385618977472	7.18128560118029	3.65535182861255	7.6724253419715	8.15886210620845
VDX_125	10.8948935331166	5.86959076264117	8.02167578351697	6.65437019492335	5.3684842059636	10.196479181784	9.42584530563943	8.25833047261243	4.81232463011429	6.05796886995417	5.68704155586055	9.89182384179405	10.3054917921107	7.1236507687501	10.747102028266	10.3154355491804	9.83162393682075	9.55573947918052	6.78790255939143	9.57042498084675	7.64278347013111	7.6952776223334	7.58601369954216	4.95884267524324	7.75409546527858	4.59693514238723	6.07306666460817	8.593110715758	6.68217800219698	4.71085340975051	7.57648898720661	6.55305325276641	5.75488750216347	5.80366191064087	6.02166917627073	4.05311133645956	5.71149490665009	4.61470984411521	3.65535182861255	11.6440365153847	4.86324435410157	6.16591193893569	6.23266075679027	2.76553474636298	4.38543103719352	8.15006339202708	3.33628338786443	7.93487029119203	8.8820316083521
VDX_126	9.78855521492886	5.20297971807077	8.35915850301772	6.55044915395868	4.91528137072522	9.91393655619467	8.39446269461032	7.72519581722666	6.59067786170346	6.54186098611027	5.24490391464098	10.3543343693317	10.7029518419969	5.44368647557339	9.47045552004783	10.1457434224934	10.3495023992979	8.15127028879017	6.91528186586766	8.98099636973059	6.90972981497924	8.22824138152514	6.99292096850167	3.90689059560852	8.50269494960037	6.04439411935845	6.46131198316736	7.41214028905926	6.05088804926403	5.63115869015554	8.16522510448563	6.4178525148859	4.64961545906341	5.2669964516581	7.5872886843786	3.37851162325373	7.02790599656988	5.84799690655495	2.74416109557041	6.21916852046216	4.75542783349077	4.90207357931074	7.23935985027747	5.29645740737124	4.96347412397489	7.94861264669598	5.54225804976692	12.2488763428371	7.46270675067016
VDX_130	9.85143673596168	4.6132721103117	8.69854107496416	6.69484969057215	4.62540974720771	9.87098112422465	9.5298209465287	8.29324171895624	5.86247005923118	8.04276423811132	5.05384393465719	11.0481403419146	10.8676648483807	6.74061969794208	9.89056829030659	10.7151633348519	10.1132212434796	8.74785730009594	6.36981542428391	8.842664621825	7.26044589969913	7.20821734873926	8.0177560054809	4.61470984411521	7.97322493935466	6.19574129324645	5.82486522122422	8.67789336502772	6.70329075957163	4.71227821753373	7.82022076535185	7.14159627838382	5.0703893278914	6.3536286754115	3.97709815519344	2.4594316186373	6.04439411935845	4.45285896471381	3.71149490665009	6.03342300153745	4.85584277853888	5.99774402605963	5.98641093525204	2.51096191927738	4.09592441999854	8.17242687628643	5.19770815795585	9.897542972507	8.42877889133759
VDX_133	10.4932550351207	5.98635210824667	7.59961494006889	4.74974152402131	4.78698450634694	10.0184783959659	9.79197682089869	7.09803208296053	3.85253969613702	7.538261259927	3.69744568322129	11.8381592732381	10.6248868206075	6.25302979441397	10.33472021686	10.0681980788602	9.47147200359646	9.49105137636412	4.20163386116965	9.94266111323946	7.19975646209148	7.55508870714755	7.91128454416164	4.02680005934372	8.10397472869595	5.03562390973072	6.01690383605769	8.00206918647451	7.17596973259426	4.83285138673448	5.59269480708001	5.2364926183813	5.60880924267552	5.23489978689142	4.24387982930069	4.24031432933371	7.02458563827827	4.33628338786443	2.94485844580754	7.77873424411784	4.30023863018811	6.51096191927738	6.08321336824898	2.03562390973072	7.03011533090807	8.48540790589158	5.06177619758669	12.6638249158645	9.37503943134693
VDX_134	9.80493767205191	4.91902581108477	8.46650498800518	6.44624056502068	5.53437234765388	9.87835751033693	9.0964516244776	8.17092652528738	5.22924944677502	6.54267315456943	6.55319313654634	10.9248182775909	10.8425860586404	5.445493101999	9.29347164883813	10.194271395433	10.5809180421765	9.34673532828793	6.16188768237689	9.70649601806119	7.22388579873361	6.53553673985062	7.17719701497253	4.66106547980695	8.43555796382021	7.18090370917938	6.31104005175481	7.32593283453283	6.8750031247338	6.04405583342795	8.14662229665297	7.38715571766298	7.26209484537018	6.76873297172474	4.4610543144217	2.51096191927738	6.94836723158468	4.14567745519564	3.77610398807316	7.00450139223494	6.06286603916553	5.16992500144231	5.06177619758669	1.84799690655495	6.85673675611911	8.15095251393892	5.0746766862945	11.2866732649939	8.69661984698429
VDX_137	7.89602960297675	5.53606084796513	8.86267717920378	6.52614652290204	4.53780642498459	9.41256984680521	8.89693781518231	9.39724678744072	7.40163521628678	6.10277445558652	3.11151816895094	10.2742707672072	10.5067042800898	5.29010572531424	10.2704121391551	10.0327283695006	11.0079383025802	9.196479181784	4.62643913669732	8.84235034341381	8.75817642867362	7.05225678915917	8.09151719590741	4.84297883178833	9.38215163108663	5.54225804976692	6.32332706643519	7.73254466935945	6.94671896717931	4.95844979984336	8.22829528324907	5.39574832817903	6.92718535782637	5.71791407195797	4.3746330419074	3.78659636189081	4.38543103719352	4.95419631038688	4.41278152533848	9.12153351734003	4.92797468576935	6.64817779572482	5.36457243229586	2.63226821549951	5.82017896241519	7.9731245915182	4.04439411935845	11.2857489788786	9.36062764619295
VDX_138	9.71784775434632	4.55936962926262	8.89288509811831	6.46758931635759	4.48778070313681	9.51431955180054	8.21480479494805	5.40599235967584	4.76470551587685	7.27203304498873	4.81577043367074	10.8211527933593	10.2881739681123	4.82477180495586	9.40875431258944	10.8010822721389	10.8948935331166	9.02569327368077	5.77346892790519	8.93810932621924	7.36964665076257	8.28511731095857	6.86729130841646	3.78659636189081	8.31379686477066	7.29737486052833	6.00638195663549	7.95028589843076	6.76720661719639	4.91111102830629	8.16854471683217	6.82273014794452	4.39231742277876	4.95138577156698	6.79922633809168	4.7279204545632	7.63299519714296	5.61176256006487	3.877744249949	7.51884982870769	4.35406935918675	5.79441586635011	6.9188632372746	2.13750352374994	7.21431912080077	7.52713393352728	7.02901108665907	12.6575640888146	8.43920755494128
VDX_139	9.1405741777099	5.30950567786756	8.60467946177017	5.8158010634885	5.13067725529863	9.4155305236831	8.14771372235215	7.69905184401685	4.47134521651589	5.91281332377447	4.3931021359597	10.0513594332947	10.843921051289	5.37331594085928	9.74668226189191	9.7424060665392	10.1001366712854	9.38219169362566	5.82273014794452	9.46107011403305	7.08722685150085	7.53240358467064	6.4718123446743	6.30924896081662	8.11342057206432	9.62388149001346	6.46340295750451	8.19189694222787	5.67651812772619	4.29733645978631	7.90051691612468	3.18586654531133	4.53605290024021	6.4714663200042	5.60092105781638	3.37851162325373	6.29829173062012	3.53605290024021	3	5.14159627838382	4.78032555611297	5.85549144310187	6.33091687811462	2.78659636189081	7.6646250548693	8.04315028266818	5.42961596420174	13.0090762887645	8.89814787609694
VDX_140	9.91871419083189	4.85493878929497	8.74255375671901	6.28267669458358	2.73135337533508	9.13185696060879	8.06069593168755	7.61176256006487	5.15534046943518	6.97235603052174	5.77439410011845	10.9925121692622	10.4310796740579	5.14203031436289	10.0813502805837	10.8723119430071	11.1310209325233	7.90989308377004	5.35755200461808	9.24887634283713	5.74911296567496	6.60129456714074	6.5897788506175	3.26303440583379	8.52520790928319	6.35226417325832	5.83702112584563	7.26615847966638	6.26489471821677	4.76285221409803	7.56627677426994	6.92243574023315	5.80477637795583	5.40074826298891	5.8177865137123	5.5668151540109	6.24222139509837	2.35049724708413	3.13750352374994	7.68929916053589	4.33631559289469	5.51412226017071	6.39746072605472	1.0703893278914	6.70873904135958	7.62858787795558	4.8923910259134	10.1908123679161	8.23697088625934
VDX_141	10.3842441222431	4.63311544938544	7.59090245569948	5.95645262386387	5.47616678318484	10.1753000357548	8.34518344718767	8.30970371103028	6.11212899155732	6.65652653719306	4.49074082973927	11.6141168145375	10.6876381268256	5.95782767023598	9.42940674151398	10.5014116888546	11.6274426872136	8.80509894811724	4.24792751344359	9.07360604057494	7.17728448288397	6.50968242761978	6.95347582293236	4.4594316186373	7.74948738194611	7.78724960846791	6.08562386619463	8.09558957565599	7.92810456623499	5.27936721921946	7.41397945692613	6.62497817956904	4.82781902461732	4.84672792625139	7.6834783346348	3.77610398807316	4.60880924267552	4.43295940727611	3.21723071622067	8.1853710292354	4.81815492500975	5.22496636500027	6.28725064325462	1.58496250072116	6.09381367340273	8.637148501259	3.99095486039699	11.8692468144578	8.5668151540109
VDX_200	9.14389336075641	4.29269999090822	7.71847812107869	4.53585154187974	4.27182526899178	9.30560578958543	9.1853710292354	7.43629511983936	4.17710264793085	8.15895933125178	3.0550980888771	9.63875903524284	10.3517122412569	5.81602502477647	9.66088727030257	10.5884613305299	9.66835318047296	9.92896244083598	6.53138146051631	9.36785153448991	6.87124472295351	6.61175954339537	7.98579669859878	3.47248777146274	8.19996671232482	8.5480512380126	5.79565817563817	8.7501332332637	6.40971907461278	4.04997663227096	8.14683110569068	6.55305325276641	4.32192809488736	5.74765538484464	5.83383520579865	3.4594316186373	3.877744249949	4.48542682717024	2.51096191927738	8.48623167798101	4.6023865593575	5.30012372456901	5.82017896241519	1.58496250072116	6.18388345903223	7.85824591550377	4.68369645430652	11.149048462446	8.88813438835287
VDX_201	10.5681461412929	4.96651902451128	7.75745290354232	6.49557922694312	4.76950183713409	9.83194056033588	9.00562454919388	9.48079020109582	6.21227211900397	7.68085796827434	6.2393595343294	12.0201532976155	10.6529345786069	3.89711044719336	11.25903704109	11.1577048456152	11.6840911065291	9.01764358349734	7.93369065495223	9.2252074369435	8.16853670040553	8.77665478723839	7.48635530071622	3.67807190511264	8.52957916162074	6.35755200461808	6.03191007515351	8.30652233886891	8.12145084762946	4.47236775136512	6.38068835116331	7.1405741777099	4.71149490665009	5.32556595485067	5.13704345281721	3.57288966842058	5.19377174339668	4.46597446450407	2.32192809488736	7.32732808262995	4.16826968617354	6.14974711950468	5.59693514238723	1.63226821549951	9.92762983383735	11.2943279063265	5.90448409790142	11.1364785183492	9.12463831417871
VDX_203	10.04739660752	4.70598923457238	7.7823252142057	6.2743368008807	3.76615847966638	9.96780264519639	8.58759001940925	8.49984588708321	5.48788816645476	8.58857397796102	5.79796905067058	9.87737486912356	11.7775019086531	4.7054906335219	9.2001629739997	10.6991316650445	11.6186607994717	8.87221314397577	7.4245862262511	8.95070169008901	7.80386035091577	8.59768946818756	8.46338710568161	3.36457243229586	8.26397900374177	5.36806987653208	5.46398524096919	7.8414706905636	7.3365806149443	5.47711110945195	8.16126865382659	5.47248777146274	4.32912359629157	4.96202640133209	4.3589752716743	2.78659636189081	4.74953426766926	4.20945336562895	3.08746284125034	7.33449676839042	4.01781806007472	6.68790052248075	5.31831684133498	1.43295940727611	3.76553474636298	8.99271774745704	3.76553474636298	6.71424551766612	7.75622271284729
VDX_205	9.41531924814038	4.41044196610896	8.27047448187482	6.10666140248479	3.09501108740132	9.73047013718422	9.05392588153111	7.60880924267552	6.03247240436541	6.63402461219594	5.14805660598221	8.39598841044934	10.18660950046	6.90654586943538	8.54997714277182	10.8082489273481	11.3322603781722	7.41953889151378	5.99774402605963	9.08533966935737	6.83370603611887	6.47157790246967	6.50182483354293	3.85798099512757	8.48421865218143	7.81890167588564	5.75726475328831	7.03090665867509	6.12571890688252	4.29088780958655	6.88052002444564	6.11894107272351	6.40087943628218	5.31653602406781	3.85547207728794	4.86294724802092	5.58496250072116	3.26303440583379	1.8073549220576	7.33806779754262	4.22902227130009	6.72383156649532	6.24982454861618	1.0703893278914	6.26865895502767	7.84346249719706	3.49825086752783	11.027767800771	9.045213599665
VDX_212	10.679304150357	5.72577193906504	8.67747328297213	6.16768407066373	4.79501279036731	10.4481163054095	9.57270022648729	8.28169825009883	5.36635082911708	7.66831778267237	5.3983037436118	9.37223635237329	11.2478088658806	5.44765131066665	9.71596199025515	10.7630398011967	10.6844856508233	9.0555535932956	6.18784690943957	8.57818396809009	7.25711045467907	7.8700011613652	8.02866875745939	6.2364926183813	7.94394502919434	6.90207357931074	6.85908782186994	8.63483707196962	6.5417879895511	4.94713941880749	8.24777474481187	3.91647664443772	5.59693514238723	5.66715570357222	5.36283650018321	3.08746284125034	6.84046323386954	4.5668151540109	3.33628338786443	7.31379002544369	5.09024986722206	6.48058827023386	6.20163386116965	1.43295940727611	6.07895134139482	8.45497492314124	6.17192735435346	9.53605290024021	8.65105169117893
VDX_213	9.53508093022373	4.68283463429004	7.3244480123264	5.92144466157941	5.45268974156328	9.80235480007924	9.57175264350355	8.43045255166553	5.65986992575932	8.06274164742305	4.67802787621035	11.1129525089494	11.497801950368	5.88829876324605	8.4801843236987	10.9156100938453	9.62625659794324	8.38543103719352	5.73606362787181	9.34673532828793	7.09258871101669	8.03981530632894	9.24915262903527	3.51096191927738	7.46646076445907	6.89965902637744	5.83920375254997	7.78697504189344	6.28885495793412	4.96308426518374	7.25568453905708	6.17990909001493	7.11165734626313	4.19895635787541	5.75648871818264	3.47248777146274	5.74416109557041	3.96347412397489	2.60880924267552	8.10904707770071	5.04629984078661	5.75488750216347	5.70321146739115	3.24792751344359	5.71424551766612	7.45159872259985	5.8703647195834	10.9541963103869	8.20847824221171
VDX_217	10.2137117981057	5.85900413917831	8.10819145478798	6.28096455737284	4.19486943933849	9.94997257750418	9.74180402530956	8.21674585819531	5.5090235682533	8.83245027779241	6.25310419465337	11.3384642190929	11.2115841530795	6.71843188326865	9.27192984397086	10.9445633352223	10.2168670879791	5.90689059560852	8.10381232942885	10.125800892508	7.6344413022709	9.01510261460766	8.86424639948269	4.00898878322726	9.41411272357467	7.35226417325832	6.02819627423281	7.72330904955625	7.09445094956312	6.39504969024926	7.93179164166229	7.51806297565252	6.05528243550119	6.5847211895104	6.16770913517478	7.10643207781693	6.42794133250948	3.85798099512757	3.79701297783614	8.90628934740607	5.4948098995788	6.2460279805281	6.83162393682075	3.77610398807316	5.82273014794452	11.3565251530463	5.96347412397489	5.84799690655495	8.21237478756727
VDX_222	8.80219321694183	4.73970670235486	8.76997575293265	6.19501296507807	4.74790753124105	9.33650655981026	9.00450139223494	8.19475685442225	6.69818197757985	7.64334655810354	4.17511601070587	10.7606297250077	10.8592241619782	6.75686009748355	10.0959244199985	10.5297232141599	10.8682052269774	9.19401808422216	5	9.25573675687748	7.5137940632199	6.64609178462716	7.14954389439545	4.71149490665009	8.42750435844644	5.32192809488736	6.37117162827693	8.86140760040099	6.46457802092583	5.80806772247593	8.015178385857	4.04439411935845	5.25550073314839	5.783341638657	6.06484757832689	4.0703893278914	5.36806987653208	4.76553474636298	2.8073549220576	8.10695545712283	5.48968863095789	6.69209237542757	7.09275714091985	3.18586654531133	5.74685018309805	8.3165588918993	6.32012359804061	12.0659546044191	8.26631805715746
VDX_223	11.0624509532423	6.06794987211058	6.59111185148595	6.22264899918892	5.22706223661145	10.4236411950759	9.60714534098945	8.83415498140132	5.3284537343111	8.41303376266634	5.47342755707534	11.8517561595863	11.2670207254273	5.35407205866942	8.49585502688717	11.1288101987054	9.3371758685863	8.07841770164733	7.31379002544369	9.50243403868212	6.68857136648798	8.57233788331362	7.65011371013485	5.38887833881199	8.70496186329797	8.81538329581354	6.08980514466275	7.99850062525358	7.54338922000125	5.00215988711902	6.28362155263972	3.59693514238723	5.64385618977472	5.27592971077203	2.96761199703002	3.08746284125034	5.32192809488736	4.35049724708413	2.65535182861255	7.97727992349992	4.61217591815108	5.83541884047548	5.74953426766926	1.84799690655495	7.876516946565	8.98216141912318	3.86789646399266	6.39574832817903	9.19056547905768
VDX_226	9.46740176520507	5.11498143867606	8.5638770253925	6.5935034883951	5.18014921330902	9.53449743373817	8.89451464427313	5.85049941375812	4.64353295367527	7.94427697942411	5.55876635997909	10.6772816743474	11.3970328170968	3.72642948235691	8.62497817956904	10.9481467064368	10.8102502860282	8.3019533951261	4.39231742277876	9.44563567139944	6.85817824512399	5.62096179109768	7.68425715259288	7.15785216914174	8.71822023731817	6.66959375118833	6.26032935351513	8.46925569876564	7.24473484546664	4.93508636204377	7.59151680809127	4.47897180503294	4.64961545906341	5.49259570772705	6.28382120598183	5.20945336562895	5.08321336824898	5.01792190799726	4.64385618977472	8.09381367340273	4.7948208986142	6.63081315229913	6.45450493755737	5.96347412397489	6.33091687811462	7.87019597656077	3.75488750216347	10.597307691141	8.4068427546553
VDX_230	9.38866312361939	4.52853994305313	8.21250017080755	5.9072800761536	4.8932328385367	9.58571370877817	8.12979817318714	7.21529030565123	5.88688486637346	6.49661073368447	3.71250302074247	9.03614094998343	11.0547399669703	5.24768769047231	9.76950729143624	10.8508408998315	11.2155936668906	8.74752167254042	6.25550073314839	8.26538063344618	6.65780405845906	6.08129007541457	6.91873315536986	5.66959375118833	8.37435482641928	5.8801957289431	6.31004047112878	9.13066550084157	6.11345270500113	4.54454642258789	7.02420214054174	7.2881739681123	4.64961545906341	4.520674373986	5.28527415763983	3.35049724708413	5	3.49825086752783	3.12101540096137	8.35049724708413	4.41315177553487	6.01792190799726	5.3037807481771	2.65535182861255	4.60880924267552	7.7846238132733	5.80477637795583	9.89920584746972	8.49145229203737
VDX_231	8.7505395133545	5.39603249694974	8.21900111489789	6.45944227065603	5.5196103310179	8.61801835757132	8.45038647903429	8.01903466936434	3.85402462585111	7.88426909108198	3.95793968941789	11.7361244300164	10.2908252401573	5.66886390733246	10.2126179725726	10.1654149701591	10.1283810506506	8.45450493755737	5.31831684133498	9.6875506510007	7.2623479832212	6.59522100939141	8.01073715264357	3.70043971814109	8.49080147820675	3.08746284125034	5.85373954356757	7.79239671249454	6.34240326198479	4.9168200999529	8.20995845146464	4.22496636500027	7.18883607303053	5.41662754957937	4.90229140061713	6.55305325276641	6.43962313755712	5.10852445677817	9.36828818553468	4.877744249949	4.74107125563102	5.00450139223494	2.51096191927738	2.60880924267552	6.96462966672059	7.92364437889039	5.68088692071969	8.80960737378898	8.77939105953591
VDX_233	10.1780423288648	5.62555680553256	8.79779215147852	6.7611370746811	4.63313560021774	9.80106162796721	8.74214098549815	8.63698706120399	7.490370138956	6.86086949317034	4.426935463742	10.2285743978583	11.3165078191031	5.1555846523379	9.60139939053183	10.931666404801	11.7091699924758	8.31922050252387	6.64961545906341	9.03287224946323	6.76248140345724	8.28075585392877	6.84978514223584	4.41953889151378	9.03183278062599	6.12515513132229	6.11705212056267	8.2147402316412	6.9514522750393	4.72966413231277	7.97925268244763	6.16791986555194	5.84046323386954	5.63734864975144	4.79388875816411	2.96347412397489	6.67666233485797	4.16188768237689	2.29278174922785	7.41447383643093	4.7514964589698	6.29094040240368	7.08321336824898	3.13750352374994	6.91767043436176	7.73697202694886	6.38370429247405	6.78920757534735	8.53294028837287
VDX_234	11.0199381564248	5.25647315859261	7.95333478304343	6.78949139481505	4.9616043089516	9.44211412241923	8.57893871309339	7.9442728176116	5.91143277677914	7.09893392399481	5.44570199833251	10.8950172972947	10.3432967731471	5.10182082573636	9.0131830735375	11.3375284355865	11.2489949026466	9.11582397743624	5.20163386116965	9.38629363515099	7.41047488820895	8.39738408536286	6.42147567057417	3.877744249949	8.37002277705272	5.35755200461808	5.61416259731303	7.78302672169617	7.68529516813832	4.73287371231622	7.5774264552432	7.36282052553426	7.62570884306447	6.03010312966899	5.28106396003539	4.4262647547021	5.77610398807316	4.32912359629157	2.92599941855622	7.5077946401987	4.29584429543307	5.56985560833095	6.88508622529017	1.48542682717024	6.43295940727611	7.84347609894099	5.6667565918848	9.24745286463493	8.39703281709685
VDX_235	10.8096877534888	4.64346053625915	8.29970441072184	6.26335904171943	5.02523044217943	9.48038631110413	8.87282875953488	7.952450058359	4.65006186228451	6.98517519723765	4.65621460312531	10.0652618415509	11.0118562004485	6.48380136863082	10.90989308377	11.3239633432834	10.7803757223253	8.7045953476324	4.94016675048282	8.63698706120399	7.49385184139103	7.61634311817194	6.59852692922925	4.76553474636298	7.86023863852455	6.78528898070402	5.63323933648079	10.8794365775175	6.32077027178355	5.442696260043	7.99623131956871	3.48542682717024	6.83289001416474	5.29808402112386	6.12461155142672	2.32192809488736	6.83289001416474	3.81762325751143	3.24792751344359	4.95419631038688	4.2427751016959	4.63226821549951	6.10643207781693	2.51096191927738	6.70735913208088	8.10657566184978	3.18586654531133	7.84924870276441	7.82654848729092
VDX_237	9.81985974678364	5.63397539368731	8.1475689640282	6.31091650051471	3.86776108864827	9.78577938749846	8.36457243229586	7.95710204156229	4.58596367717673	4.54306811251365	4.76806531478003	8.0399334120432	11.9093680992148	6.50421781271378	8.95739229305525	10.2944598953901	10.3518226445507	9.19869058566892	5.00450139223494	9.88752527074159	6.75856278436375	6.7045283719015	8.76085174284467	2.53605290024021	8.26730327668201	6.66533591718518	5.94807254918467	7.01625707391749	6.11203465727371	5.60877046634542	7.60450427366184	6.10223819393074	5.17392693199981	4.22933925705746	6.2626527327031	5.79181407116183	6.1168637576909	3.6667565918848	3.53605290024021	6.01569380710515	5.25382142722855	6.88386515450979	6.46923479366766	3.63226821549951	6.82654848729092	7.63061639776369	4.24792751344359	8.53332973230583	8.26865895502767
VDX_239	10.6350832311066	5.98034747074794	7.92473443471881	6.97572791478386	5.90999372075604	10.609455797652	9.03617361255349	8.37677657188298	6.31166412971437	7.8725484024077	6.4957821805101	11.6785339302597	10.7278353874892	4.32408889786241	8.54109661534952	11.3096320198058	11.3775359136266	9.0805510773276	5.42961596420174	8.72314895704758	7.49141169254533	7.54071009490443	7.95683694380541	4.64961545906341	7.61028533458656	7.86294724802092	5.74832584990112	8.45096139404303	9.36753307207246	5.6976009170974	7.21468310055456	7.35402893805439	6.64529816394863	4.80514268227342	4.22667647688781	5.15380533607904	6.3110671022556	5.11270013274936	2.90689059560852	8.06285565520599	5.21270259524738	5.71973105674985	5.63807383718072	3.92599941855622	6.50143914515887	7.74565636315709	6.32732808262995	4.47897180503294	8.50422311991285
VDX_240	10.3856467350396	6.45540379264916	8.2230004943424	6.98589764861405	5.07971494263646	10.3609567906579	8.12773644358883	9.02375435329942	4.42291750099713	7.6542386669663	6.1049703401451	9.62753900332989	10.9825658348955	7.11789493742996	9.04248018649247	11.0185340620898	10.4562517285329	8.78790255939143	7.09169983413681	9.05799172275918	7.00527803918711	8.6802514129732	7.5317649531503	4.52356195605701	7.94595211957503	8.79733728828842	6.72161073352665	8.43286856829446	6.9637990473848	6.8486361230103	7.39782098045587	6.83668159332712	7.06824086131282	5.09709593185464	5.90057932804685	4.04439411935845	7.56605403817109	3.90689059560852	2.72246602447109	7.24126817732937	5.0989487497941	5.8972404255748	6.14567745519564	2.40599235967584	4.92599941855622	8.5118714252361	5.24031432933371	9.88249021340207	9.41045135150399
VDX_241	9.63934070865223	5.98301342874507	8.60040721056876	6.07943063788254	5.42741861160181	9.85937948254043	7.43629511983936	8.0698525111258	7.302751333834	6.43077610822321	4.697338523224	10.2124266544418	10.9397995684186	5.98965900373426	9.60436789989375	10.8230208946875	10.912365441052	8.47937609116166	6.74416109557041	8.98413359454098	7.3963300846881	7.90512790490689	7.93803349672211	3.30742852519225	8.47448620524307	6.49185309632967	6.14314766355755	7.54160232031787	6.84782608164479	4.87975211017449	8.34063190459062	7.16791986555194	6.54689445988764	6.11059656537098	5.72673306789173	3.12101540096137	6.97842446544086	5.91169158187234	2.84799690655495	8.0911708900279	4.61672634079173	4.90207357931074	6.77741971551583	2.16992500144231	6.53760669149529	9.07959482007898	5.14567745519564	9.17966032804503	8.66249036391378
VDX_244	10.5719422098977	4.81840900989002	8.33711856243667	6.11069105380249	5.48398775810491	10.1451679390184	9.65158990981636	8.16591193893569	5.86737597610287	7.91141634947603	6.85010713971405	12.0167683806195	11.0204938673627	5.77074919192942	9.43629511983936	11.0023038317914	10.7945783228607	8.43754402631547	6.87405920314115	7.93014594790882	8.47762129689415	7.22523351517594	7.86365286606365	4.03562390973072	7.95516349463965	7.4708621994137	6.02879099561029	8.22566963706821	8.22771353925795	4.66566838302257	7.65285490221088	6.17192735435346	5.89965902637744	5.88659810864592	5.65553071206553	5.82273014794452	6.39231742277876	3.83794324189103	3.13750352374994	7.13545278418517	4.85430993160066	6.19377174339668	6.67383905599044	2.03562390973072	4.63226821549951	8.22167592269148	4.15380533607904	13.145183864123	8.49705344454508
VDX_246	10.212739549705	4.96915378720837	6.82651799683723	6.66959648191566	5.89376765543021	9.24507727535967	9.47269083924278	7.54689445988764	5.55924994674026	7.66294503051989	5.7412602994547	9.51414102711904	10.6161812313319	5.60293937900006	8.91139198784346	11.5331485644885	10.1977081579558	6.61323695471633	5.17392693199981	9.34939181829594	7.80441140588046	8.1086070259651	8.06173578247409	4.28540221886225	8.93454133484249	7.34607044078517	5.56471488302526	8.76919758085046	7.28387224137275	5.22833123597531	6.58570647619036	5.16992500144231	5.26303440583379	6.03160878491089	5.48753706032934	3.36457243229586	7.64673869830785	3.30742852519225	3.62058641045188	8.11009175192513	4.70119374528562	5.1333991254172	6.88630626345243	1.88752527074159	4.54843662469604	8.22545945437093	4.00898878322726	6.78135971352466	8.43671154213721
VDX_247	10.3847837500934	6.47660789525805	8.61684241591932	6.9705353714471	5.65093098334392	10.0030962153041	8.6748984331333	8.96231765494231	5.01107292143509	8.30871852266077	7.03911043608308	10.7107551898308	11.0467829703564	7.20341041835179	9.69939893773701	10.9256027565628	11.1454227196002	9.14593214582052	7.66320227857954	8.98441845880114	8.16159600628106	7.34170568027292	7.08638485091356	5.35049724708413	8.69655091126246	9.09460556531222	6.26546894729368	8.55521779719227	7.31932380588432	5.4766969659804	6.44066215324699	7.0746766862945	5.42961596420174	5.31309795112334	6.13677251432001	4.92124588858559	6.48220292629596	5.43629511983936	3.71149490665009	8.73403213956493	5.48579867131726	6.62643913669732	6.70597790168252	3.29278174922785	6.15987133677839	8.40216404797398	4.8923910259134	6.3019533951261	8.21916852046216
VDX_249	10.4647499390033	5.32238428103442	8.82256068054915	6.32988733700245	5.28931843123587	9.35027622907667	8.60991744529631	7.87405920314115	4.49713428497429	7.3986504035009	6.70998667053188	12.1563578360076	11.0290801266917	5.76397060665524	10.2386435763492	10.5757282812758	10.6296298319052	8.8008998999203	7.0639343057541	9.19105921453166	7.07994552064272	8.53229060722049	8.62840582575101	3.79701297783614	7.89754091090951	7.42290574261218	6.58444418541603	9.80806893816304	6.36602111337024	5.6638046658933	7.86754210755425	7.07788386443832	6.70873904135958	5.04873118567623	5.80097822574899	3.93545974780529	7.16390121381454	3.6667565918848	2.90689059560852	7.52591226074335	5.04140443174965	6.22110372536788	6.18388345903223	3.35049724708413	7.1548181090521	8.00687481154887	6.29462074889163	9.11868157186106	8.71458897559915
VDX_250	11.3402952104305	5.78836914487608	7.38864686894871	6.28790513321166	5.17162617554665	10.0234771518304	7.95477792500507	7.9413411054853	4.60431227637395	8.61738565863367	5.49172128251789	13.0117857758225	11.3641346550081	5.29051553235797	9.2357749191504	10.8919592910039	10.4190121105385	8.40514146313634	5.77082904603249	9.22279490286811	8.04159421603554	8.0466479107703	8.54636824890714	3.77610398807316	7.67783745466341	7.85735900975864	5.67084160311085	8.0721865264857	7.22092842541466	5.40468315922236	7.29664478514743	6.4594316186373	4.90689059560852	4.87672249841874	5.64695420734107	3.37851162325373	7.19770815795585	4.20945336562895	2.98185265328974	7.90327934205614	4.30118914850688	6.2364926183813	6.24412594328373	1.76553474636298	6.21140163741847	8.96263397945553	5.86294724802092	9.65928239338433	8.77774845997228
VDX_252	10.4081174079918	5.73054637286878	8.93063634936851	7.21158768322714	5.86982913539814	10.2440069826536	9.52512925120397	8.24697805961472	5.43807427593194	7.55846679553389	5.27514252454421	10.3965206331427	11.095265143361	6.084762098575	9.75705659243867	10.934385589545	11.4454287592383	7.61544572530479	5.66959375118833	8.81089291189221	7.19297769824183	8.36369255652566	6.24884484962422	3.13750352374994	9.2256768820664	6.76818432477693	5.87989342584542	11.3311208629317	6.54604472559496	5.10725387780681	8.31317721508941	3.59693514238723	6.59991284218713	6.22944166412737	5.53206823149004	5.15380533607904	5.06608919045777	4.86294724802092	3.71149490665009	8.53099149023663	4.93794860349507	7.62497817956904	7.10852445677817	2.94485844580754	5.8923910259134	8.87780905380697	4.68369645430652	10.0850740530368	8.17592374206376
VDX_253	11.3294039435537	5.65632403058172	7.86704642532734	6.63764837239088	4.7851555621594	10.3884478763171	8.91229058335111	8.5168818908212	6.10264921076973	7.82559313233178	5.37734355696803	12.652516193232	10.8285332104556	5.22809505653957	9.94178124227853	11.1668525908311	11.5277213442845	8.49545533300987	5.99095486039699	8.76188361236552	8.02517166385548	8.54451830762087	7.55118799968763	4.59693514238723	8.23166599310248	7.76818432477693	5.76847589352448	9.42045213593704	8.05546732480698	5.84295349332775	6.55599490814925	3.08746284125034	5.19770815795585	4.98162269208026	6.38001064886511	3.33628338786443	5.16591193893569	3.98185265328974	3.20163386116965	7.69766263347052	5.01818766162262	5.77873424411784	6.92005505480697	3.65535182861255	5.34695688937888	8.48316172872366	5.21334728173344	11.5314789366179	7.86294724802092
VDX_254	9.73267622307331	5.64773890452563	8.19794658200121	6.32592132700236	5.3119818853271	10.3951056546035	6.93073733756289	8.25408377931942	5.50820915870344	7.50549304355664	5.03281577334575	9.81171360963475	10.9708249013626	7.24838851148587	9.37699356745245	10.6728201714309	10.7052003780631	9.18561880854746	6.87528859822269	9.07868454619464	7.19694088750622	7.05394853083231	7.08478636898534	3.8972404255748	8.08631376091107	6.81378119121704	6.50218221568104	8.22770952780379	6.78050725337465	5.64793870765204	7.96660350091871	5.57893871309339	5.51096191927738	5.22171102869953	6.53731493108036	4.12101540096137	6.52512925120397	4.51096191927738	3.95419631038688	7.61911951145322	5.05313488513072	7.58796498888268	7.55842071326866	4.54843662469604	4.66106547980695	7.6765328995266	5.3819754785573	12.7832028900644	9.03342300153745
VDX_258	9.90734136737938	5.64235446411806	8.43800310066517	6.25842759363118	4.3503932390787	10.4211180813393	8.85018683764578	8.06716542701711	5.40403160723774	7.86664803870245	5.5500157573767	10.8137070689512	10.9329528921947	6.97222426551627	9.38607803400871	10.5441048003506	11.1611318829843	8.55612281784117	5.20163386116965	9.17242750864548	8.10331403875404	7.09980243513807	7.33844133550661	3.05311133645956	8.51475038399775	7.35755200461808	6.64682151205306	8.91834255314145	5.93706703965837	5.02735754204358	8.73672731288984	4.54225804976692	4.92124588858559	6.4256068649787	5.54099133466284	5.06608919045777	4.11270013274936	3.96347412397489	3.70043971814109	7.84862294042934	4.47577042419029	5.28540221886225	7.05636676102453	3.95419631038688	6.57893871309339	8.6072057938269	5.77610398807316	11.8058244673887	8.26725487215199
VDX_262	9.62753388447279	4.16458780065356	8.30281925269972	6.60441767070663	5.56473167127748	9.6828190626594	8.77478705960117	8.55573947918052	5.40780372427494	5.09140821136905	4.98282000397202	9.6057011752076	11.0179219079973	4.94892272800276	9.79636413813963	10.1857852055563	12.0259354556089	8.9940705277412	6.5713734359732	8.81185631429254	6.89743027377462	8.29620603457287	7.53934018856407	5.82781902461732	9.27230999916464	5.9518675043269	6.55845504707165	8.05144202160957	5.6700585360372	4.98032111570355	8.02979950710507	7.18784690943957	8.1853710292354	5.02594608438588	6.66327794297013	3.82781902461732	6.07253459972295	6.04657836662033	4.39231742277876	8.30833903013941	5.53578143378336	6.6724253419715	8.04766925139132	2.92599941855622	7.65248649491816	8.36449274569921	3.54843662469604	12.4430212251686	8.51530560545172
VDX_270	10.0015489382631	4.79341486349273	8.66001431457328	5.19723451166844	5.14367150116834	10.0389189892923	8.0948694327187	8.35843142862635	5.78473795088883	6.68955852223623	5.91967670241213	10.322709103862	10.9854861991046	6.49505020870258	10.9433206644849	10.7163140555841	10.6811505470413	8.97154355395077	4.67807190511264	8.88630626345243	7.22419884563997	6.48773771332658	6.84641670750039	3.60880924267552	8.86624232505539	6.3819754785573	7.25794384054371	7.3009036713588	7.24763620434	5.59021676919525	8.63061531266506	6.79051141189419	5.25927248703759	4.56574789127744	5.59120959221539	4.08746284125034	6.29278174922785	3.91647664443772	3.05311133645956	8.20163386116965	4.41640612046606	5.89481776330794	6.4870360800319	1.96347412397489	6.76155123244448	8.34661749398977	3.41953889151378	11.6192112363501	8.8691311196443
VDX_271	9.26982798113563	5.44786789970105	8.53288256574101	6.204258949977	5.2158428166783	9.68825030913318	7.93132848489379	8.57742882803575	7.38240262920236	7.28840158917297	4.95554616579357	10.9364919685317	11.3813807199824	4.30711565998987	9.86727873970966	10.4956210561834	10.5341083049318	8.97642092077082	3.877744249949	8.82049810743162	6.37094413636763	6.5703573797491	6.60023476625936	4.76022094646651	7.92352084078251	8.76387628539072	5.84693563632766	6.06229331114011	5.84183914447859	5.07185655149641	7.66819853519408	5.03562390973072	6.87528859822269	6.03985937461293	6.30502334008462	3.48542682717024	5.06177619758669	3.73335434061383	3.27798474729977	8.44086916761087	4.74132509562383	7.01457846492289	6.35931031689044	2.20163386116965	7.06069593168755	8.05596224348553	6.54225804976692	12.6948801927992	8.60288440871842
VDX_272	10.0506649382534	5.67398207132507	8.52408380491315	6.36284946088452	5.44693515239255	10.0256932736808	7.93957921431469	8.29783336841106	5.33667662401714	6.77537459493649	5.65708767881642	10.2456189941403	10.9395057554669	5.07467033464311	9.61286849729104	10.7575491613224	10.3144699539965	8.71527564626461	3.94485844580754	8.98013957763916	7.44640183483336	6.45563606640484	6.33434500615143	4.24792751344359	8.15290779632084	6.9413411054853	6.30010272731716	8.08089346599932	7.23738716459347	6.00027457001653	7.66982898236121	7.21626083716506	6.79311555527435	5.97175517567576	7.13031167550496	6.40087943628218	6.42961596420174	4.35049724708413	3.54843662469604	8.23553560671046	4.96343974722232	7.21916852046216	6.60139939053183	2.56071495447448	6.92481250360578	8.28122508666653	6.467605550083	11.5477621304252	8.47411151394241
VDX_273	9.58683978796183	5.9978464790308	8.78422952240425	6.25601549934688	4.14616081640102	10.1532986828549	8.90719112577123	8.22689381357139	4.41763045931374	8.09771225015255	6.20654949245763	9.92473303360457	11.351160098022	6.80344548235714	8.96837880137054	10.6478704912178	10.7232343008934	8.24126817732937	7.32102612859297	8.73572524507657	6.81243027691763	6.31258500727957	8.16248333435982	4.4594316186373	8.15197285138179	7.85984534392145	6.65004577405012	9.41806072240388	6.86919341215597	5.59984478211091	8.23279021688856	6.83162393682075	7.96981818594658	5.87278459602683	6.79732558983943	4.32192809488736	7.18883607303053	4.80219321694183	4.49825086752783	8.3789450602529	5.49889099745971	6.73199778664374	6.90689059560852	3.27798474729977	7.23266075679027	8.40577940045363	6.24222139509837	11.2306209331299	8.50620838930674
VDX_276	10.2207410721235	5.77499929325122	7.83140706070875	6.18060389964699	5.45114609929763	9.99732063793014	8.80767691626514	8.15734693536284	4.78445307725104	7.52618383128837	3.88223677549633	10.9692919025644	10.9458095849008	5.44070230613118	8.80413102118332	10.3794169334343	10.733778002274	8.12049709844425	4.54225804976692	9.47045552004783	6.6518975076324	8.26829436119329	7.91526503083404	5.71699089440494	9.14000497727439	8.06069593168755	10.0805934542345	7.27728903010082	6.33155964894597	5.74999143717581	6.99682037668983	7.22400167419811	6.57893871309339	4.51535674110307	4.27387142726298	3.35049724708413	5.09169983413681	3.43295940727611	3.33628338786443	8.69870466677034	4.88150235302353	5.83289001416474	6.60584986719498	2.65535182861255	5.89965902637744	7.88991342984109	5.4093909361377	11.6089940022379	8.26397335480341
VDX_277	10.1061703169451	5.23496468636626	8.24616809723807	6.05083759484931	4.4440976429859	10.0719985807531	8.73843008775478	8.17841587438304	6.47847481807454	7.79157929582156	4.41565362190102	9.73963655777566	10.8864586957037	5.98627812312656	9.30583375751525	11.1314677805442	11.1496836192058	8.53255073928427	6.51254295509686	8.09803208296053	7.64431193740656	7.56336917304961	7.23977962301082	3.48542682717024	8.6000405750909	6.42290574261218	6.03261777117209	8.43207360167964	6.0602768620081	5.56705744660448	7.93511588640458	4.96809075204526	6.07895134139482	5.71497874622776	5.42004275778447	3.33628338786443	6.81121411751324	4.6667565918848	3.20163386116965	8.10956950937069	4.32291376723955	5.63517394667492	6.93545974780529	2.51096191927738	5.0574502721839	7.8489023456774	5.10433665981474	10.9896783273178	8.16087986183931
VDX_278	9.44542875923832	6.14321731254655	8.71414855920629	6.60754927960518	5.17697037553285	8.42752237068255	8.05528243550119	8.17990909001493	3.89551630837784	8.26725479616116	5.00898878322725	10.5061823350905	10.2693604843587	4.65938437134137	9.51786619531519	10.6124821943587	10.5369271137238	8.91617804254471	7.74348803978919	9.48723711048452	6.74840192814036	7.90843870326055	8.45482819781651	6.10223819393074	9.82013396152965	7.59618975614441	6.6682289322649	8.24912792735584	7.10588302980754	5.82367748263384	8.28376958959952	7.98413359454098	7.61765111942733	6.58322687145366	3.74303537186783	6.73199778664374	5.59991284218713	4.16992500144231	2.58496250072116	7.68158981722124	5.69853803435046	5.40258575823259	6.78790255939143	2.70043971814109	7.81185631429254	8.98767764541338	7.41023933077602	4.90689059560852	8.95623093654988
VDX_284	9.06501215043695	6.51308823353388	8.35375128553598	7.17180944946638	5.44539432994287	9.67136414660119	9.13493964349298	8.4524471779147	5.78885366596783	8.18833945661374	7.22602053338336	11.1095049117057	10.8769005910403	6.54972979596177	9.72519581722666	11.2424195810441	11.1015161407524	8.73640193131829	7.25171909260596	8.81378119121704	7.0520987015706	7.5016932921705	8.44054323501756	4.16188768237689	8.68448577600502	8.05528243550119	6.50285123925782	7.90798981263708	7.71647302403117	5.97693461982525	7.43880599075286	7.7045953476324	5.35402893805439	5.26610937137431	5.43410647260273	5.96809075204526	7.63154086734149	4.54843662469604	3.33628338786443	8.04220656012069	5.91864964630279	5.74685018309805	6.02014657311178	1.96347412397489	7.73606362787181	8.28657170746255	6.35755200461808	7.952450058359	8.88539133157044
VDX_285	11.5304063370991	5.4525249233026	8.39433833196117	6.35876593057187	4.99819437322381	9.66604642940879	8.58044701959866	8.35579154675365	5.86281094057508	6.25556128615025	5.99195995471376	10.1632540244006	11.1350037960617	7.03205559743796	10.4833119549994	10.4511931681491	10.1237334384458	9.25432003495589	7.63154086734149	9.04903169841002	7.40003917238547	7.40938594409607	8.18334790920886	6.67807190511264	9.05622563325323	6.81249822533356	6.32379057305896	8.63334844089479	7.12279974060243	6.37438808939819	8.28938520189417	6.55765515472542	5.22496636500027	5.04542366142804	7.00614771290101	3.21723071622067	7.05528243550119	5.6409679104499	3.20163386116965	8.148222340387	4.6521563636089	5.84549005094438	5.69209237542757	1.26303440583379	3.94485844580754	8.03069870476286	5.30012372456901	12.0282168887251	7.36369674483899
VDX_286	10.0919642334853	4.63676320056547	8.37627668406494	6.43456973206883	5.03530199934065	9.57969306345875	8.60325542454685	7.81954046050572	6.37479017837454	6.73678058425243	4.25625172515531	9.64275129910187	11.1345546681629	5.14888803144707	9.2740286490558	10.835599638927	10.6933127084453	9.35491051158679	5.13750352374993	8.94865924556015	6.89755207518237	7.11717146994718	5.82372921322746	4.45285896471381	8.51231808551061	7.11894107272351	5.95544390425715	7.80226445299036	6.73825856396483	3.91892645065575	8.12621999686863	4.73876783680019	4.74416109557041	5.390021217394	6.72795512155332	2.67807190511264	6.10852445677817	4.51096191927738	2.35049724708413	4.83289001416474	3.87093543693991	5.90929308582382	6.35755200461808	1.84799690655495	5.77610398807316	7.28958988589021	5.33985000288462	11.1450405318526	8.33762190199251
VDX_288	10.1723024863272	4.82990233160767	7.76605595590829	6.3208616419148	5.58838265904549	9.8811139606751	8.6646250548693	7.9518675043269	4.95689349993727	8.45144791048957	4.94485844580754	13.8737404618405	10.5934844980897	5.61997823684244	9.02762959173316	10.6709585522231	10.6199448256577	10.0691812091543	7.09275714091985	9.72127011401286	7.83617841500519	7.40316152516307	8.49604474720345	4.54843662469604	8.66129646695996	5.88508622529017	6.44828998215428	7.42526533382245	6.66362457001709	6.05817411505664	6.83861316411766	7.84046323386954	5.10433665981474	5.88663993089282	4.66657767515531	4.25550073314839	5.92837032301897	4.85798099512757	10.0369977742674	9.09513325187293	5.37742707343052	7.36806987653208	5.95419631038688	3.51096191927738	5.84799690655495	8.39856315392261	7.01234519041983	12.702410805651	8.66746640495737
VDX_290	10.9053870050181	5.65336167891022	7.38756980853549	6.58138600225846	5.49398015874018	10.3923174227788	9.40917875950067	8.76188361236552	6.66572511472375	7.79099687597543	4.49064092702871	11.0633976077961	11.7575983558239	5.29823466055892	9.29209151954836	10.9772318328815	10.9220640169978	8.93073733756289	4.93073733756289	9.16540952031982	7.77390515952329	8.57007038205652	7.48375498888778	4.76553474636298	8.289014568799	8.65391987311942	6.00715508678127	8.25685331319769	7.2928166743746	5.49284718008098	6.33615078802942	7.38370429247405	5.19770815795585	4.73828937877265	5.20429224942702	5.93781516880342	5.86789646399265	3.49825086752783	3.47248777146274	8.10852445677817	4.26535836925962	6.50462039240355	5.64385618977472	2.13750352374994	5.25171909260596	8.58068497160519	4.19377174339668	8.74785730009594	8.49225378930292
VDX_416	8.57931593758001	4.50941347521711	7.88872024096494	6.27539412274137	4.76619744509626	9.59376458772804	9.22857822128274	7.49024921062709	6.05399918915281	7.90577816178183	3.72080813470328	10.5870144922575	10.9940705277412	4.92312128255476	9.07065766138811	11.0708600390515	10.8413284654987	8.05853297020161	5.93781516880342	8.87805091272854	7.17441420736672	7.23822375491852	8.03753313552481	3.84799690655495	7.65120522521281	7.00112666545428	5.53405110579975	8.61366196903898	6.98333844323776	5.28775718927744	6.72019712278904	5.64385618977472	6.04657836662033	5.14410465100806	6.11504024834846	4.77610398807316	4.4594316186373	5.04439411935845	3.79701297783614	7.62570884306447	4.58444737426345	4.6667565918848	6.78135971352466	1.76553474636298	6.62058641045188	8.09121215417144	3.62058641045188	10.0201465731118	7.94953493301701
VDX_540	9.14974711950468	6.23739884509821	10.08194643661	7.10138176535508	5.05300661881106	9.58496250072116	9.23266075679028	7.00450139223494	4.93979162480639	7.99556248974938	5.93856152904979	7.00367309741447	11.3068591676566	6.57374398282356	9.70528679027247	10.2132509802118	10.9474177777558	8.05582470013486	7.29001884693262	9.82113618574405	7.2320159801916	7.14508143939214	8.30761652410714	5.96578428466209	8.36294605011845	6.87897051015108	6.61980206133914	8.26971641766559	8.02670833722531	5.70586766146494	8.2243582214555	8.17442639367725	5.5909612413426	5.97343622385919	7.01375518790119	4.86789646399265	7.26303440583379	7.19179950106508	4.12928301694497	6.96578428466209	7.02064655347003	6.34695688937889	7.57742882803575	2.82781902461732	8.51135734069712	8.95026610652816	6.6667565918848	10.2469780596147	9.12670447284319
VDX_546	10.0191737042067	4.33630975881004	8.62956631901724	6.92334495333902	6.15710750916986	9.75605587907539	8.36150519794804	8.25597274199961	5.91320472718132	7.81883319606029	5.68716112553186	10.9583559041213	11.3964442349672	6.82927869227706	10.408223578286	10.7650124707134	11.0214658467341	9.24293589533958	6.83162393682075	8.88264304936184	8.06616712199027	7.43470534978154	7.60760571063962	3.32192809488736	8.20778713022859	6.08746284125034	6.1172901393631	8.28048342983192	7.15055768339901	4.99414712831821	7.99993120365914	7.10852445677817	4.94016675048282	5.93376441258113	4.6296362435188	3.99095486039699	5.59991284218713	6.11478344724985	2.51096191927738	8.32957212576538	4.38729400511829	6.88996019965864	6.67383905599044	1.37851162325373	6.93310047493137	8.67971635390584	4.48542682717024	11.2437095381562	8.283088353024
VDX_550	10.4328550418808	5.6279377930865	8.43896392964073	6.78773896989146	5.43036891232166	10.3893086729064	8.71046207397916	8.45655976633501	6.30004937225927	7.70622703598455	6.45103678965537	10.5060097260129	11.2725131517219	4.37176085001838	10.5619561468035	10.8755357050438	10.6434052771157	9.43983088398139	6.04875931191986	8.41616416473313	7.63049577451923	7.71155138778655	6.94687070117357	3.54843662469604	8.21978300102277	8.26865895502767	6.32943204998138	8.16462225136468	7.53840484149241	5.52734608947283	7.59312193751828	6.65963918701565	7.21140163741847	6.19098298860228	6.02528145745689	4.79181407116183	5.68369645430652	3.79701297783614	2.92599941855622	8.3500551772045	4.43066457010005	7.15279185163912	6.27798474729977	2.70043971814109	4.46597446450407	9.33654210204929	3.72246602447109	9.68650052718322	8.48099210369791
VDX_600	10.1446582428319	5.07367142645681	8.76643195230414	6.75926747967517	5.2235674488714	10.01471792986	8.24031432933371	7.05093696522523	5.81627952605898	7.19530583385781	5.02546848261261	10.5457835337542	10.9467600973408	6.88717579574364	10.3327079336406	10.7674469028276	10.4544021192527	8.82654848729092	5.21334728173344	8.85704791648716	7.07808658144511	6.94116963600067	7.14335540080166	4.70597790168252	7.99052049019035	8.24792751344359	6.23878123431493	8.13567460929411	6.54940812328792	5.70536575562602	8.18760229179414	7.37851162325373	6.39059890555246	6.41329431324429	7.054739864945	3.91647664443772	6.49185309632967	5.21334728173344	2.98185265328974	8.41911748212248	4.70505709835219	7.52512925120397	7.43212427264156	3.43295940727611	7.34074028063018	8.27470840075348	6.47411151394241	12.4070818379553	8.76487159073609
VDX_601	10.9107926130775	5.24774796686643	8.11420523508583	5.68046108375838	5.03344822156812	10.4105573501845	9.13237119873254	7.83983364841731	4.47140385312139	7.54341020692578	3.98663343049665	10.3444545655793	11.2793203879426	6.01515769236555	8.36588496767757	11.0993642259358	10.4496645384762	7.96636124729361	3.67807190511264	9.32102612859297	6.7953519975811	8.37685060282606	6.66420282947928	3.90689059560852	8.00883570918185	8.86820522697744	5.68959029400333	8.26263804893356	6.20272902250348	5.12814603013082	7.26372414680102	4.97269265400426	7.05853297020161	5.16644982791057	5.19802407228378	3.58496250072116	5.66391384211598	4.41278152533848	2.84799690655495	8.27239650903749	4.52098150586926	5.88264304936184	6.17192735435346	3.74416109557041	4.01792190799726	8.3841332114306	4.19377174339668	9.98242322677588	8.45162325154114
VDX_602	10.4907506164782	6.08152965020268	8.35761126573534	5.88674026123463	5.467663570532	10.1362221531702	9.10512279826352	8.58308276750293	5.56823925917459	6.6298848701572	4.33350253309362	11.1093674539791	11.4117757755765	7.4450014822053	9.53993424517179	10.4786489956076	10.6522175778884	8.52238536631593	5.04875931191986	8.76022094646651	7.06340465802842	7.12015716466686	7.67232133396606	5.01792190799726	8.36816634564419	7.87958324961278	7.05666783809176	9.25126489992242	6.83105243021897	5.87528011882434	8.49015861265546	7.67666233485797	7.00898878322726	6.1344474799922	4.85840973066498	5.04439411935845	7.0389189892923	6.21723071622067	2.98185265328974	6.05961485629722	5.07798504940918	4.74416109557041	7.40173284952262	1.67807190511264	6.53294028837287	8.16770854493778	6.8814199080924	9.08401109845503	9.27379559921427
VDX_605	10.8522173728731	5.6331869184299	8.26817642680944	6.51165684966727	5.27698740411874	10.2504168609129	8.48381577726426	8.36106648879432	6.55648686967616	7.49663616830917	5.52144526438403	11.1636459009651	10.6423225113828	4.75922822791215	9.92970224652415	11.1380829755111	11.4201707748909	9.0948694327187	7.5630055530624	8.91348784071516	8.07186897226041	7.5055747458926	7.19933043408942	3.95419631038688	8.09068096783715	7.18388345903223	6.10028251028126	7.89307507348254	8.36453887180669	5.4147112858168	8.01487137147805	6.94016675048282	4.6724253419715	4.80990578055349	4.93522089228392	5.52042224852645	4.93545974780529	4.61470984411521	3.03562390973072	7.09803208296053	4.74849380053619	6.07895134139482	7.31379002544369	3.62058641045188	4.70597790168252	8.04631742233177	5.92362461136832	11.9380725598221	9.04739660751998
VDX_606	9.4586116725846	5.02454516465308	9.70121181757125	6.37226894822946	5.16956869245979	9.08480838780436	8.27751988664136	7.01680828768655	5.42406889393184	7.12972010941822	4.82739855725713	10.2547614068446	10.6885125934791	5.76138883476229	10.0690469112682	10.9592646692692	10.827739648807	9.16188768237689	6.37677657188298	9.3983161634002	6.9267142376819	6.60547414515026	6.99411599929394	4.57893871309339	8.5824408961984	8.93722667397948	6.38569535820161	9.34298558804049	6.37558798575889	4.8594586094436	8.04803244469683	4.86294724802092	6.96347412397489	5.07084983979471	7.11582360247037	5.90448409790142	6.87528859822269	4.74416109557041	2.29278174922785	5.79960542245267	4.09064085037711	6.12308675098106	7.66249036391378	1.84799690655495	6.71149490665009	8.46639375876656	5.97039353791468	11.9107926130775	8.20114373205303
VDX_611	10.3673055347707	5.63240635193294	8.24692295894079	6.47389554797294	5.80918127922637	9.8472139820006	9.02873489348489	6.87528859822269	6.01387699023153	7.99295564783729	4.89037649913999	10.8846171776448	11.129347421536	4.73510572869527	8.34651373316564	10.7441420926559	10.9461752407236	7.13134253912326	7.21042783040149	9.24745286463493	7.03740523058023	8.22432273596093	7.38439817382705	3.32192809488736	8.8179145631942	6.48864353985379	6.18424792722878	10.0825516549849	6.41516440667377	5.80525050549272	8.07025992917497	4.30012372456901	5.4093909361377	4.92036055488629	4.91165177174741	5.8073549220576	5.30012372456901	6.16992500144231	3.27798474729977	7.64529816394863	5.0436763245207	6.13134253912326	6.52825874275841	3.23266075679028	6.52356195605701	8.26389165096775	6.24982454861618	9.99279674972467	8.59879692486382
VDX_612	9.91826695909256	5.76613724672199	8.1073144431247	6.47847578456587	3.60837292909765	10.007027266894	8.58007009078113	8.1644041578813	7.12673171206743	7.66068168748237	4.3082560433746	8.81579359494749	11.0423433797937	4.01051773975568	9.47816289273763	11.1830773227447	10.3189946402861	8.74718596688658	3.51096191927738	8.46597446450407	7.23516547577933	7.63728080452875	7.17058565574549	3.12101540096137	8.07073966622861	11.0853396693574	6.27151860991128	7.23359642791363	6.4469309101794	5.4081742415747	7.14193267903499	7.45038647903429	6.55458885167764	5.0991286882416	5.41000968171413	2.8073549220576	5.82781902461732	4.34340782229781	2.92599941855622	8.39660478118186	5.33391244587564	6.68790052248075	5.45285896471381	2.10433665981474	5.64673869830785	8.21281132357041	4.5909612413426	9.29989485250684	8.8801957289431
VDX_613	9.7627142273006	5.67816800514801	8.04215942202915	6.81055002849079	5.57528935769701	9.34961297182452	8.53799487797439	7.12412131182919	5.46865380312684	6.98010687901614	4.41691942177915	11.1292037054741	10.2821617665818	4.39593958662988	8.78724960846791	10.7732342987004	10.5815772155365	9.12773644358883	6.66106547980695	9.54245153129888	6.48290656913719	6.04339984281173	7.73008906642923	4.68369645430652	8.54739477803891	8.01122725542325	6.1488198966533	7.50643271673068	7.33027823689278	5.73584830925535	7.04220489910317	6.33985000288463	5.12515513132229	5.72371865590357	4.56283588169629	4.66106547980695	7.20554891117303	4.43962313755712	3.59693514238723	7.55765515472542	5.62047124318967	6.0574502721839	6.09592441999854	2.51096191927738	4.99548451887751	8.01606584141947	6.456149034648	9.62625659794324	9.18908325799488
VDX_614	10.1045987535644	5.36591579967752	8.3448202862111	6.24569578295879	4.82651208932335	9.47816289273763	8.56224242422107	8.1261882105221	6.64097370435935	7.31953918830695	3.53358271350856	9.28351605869698	10.4633200110581	4.91463938030618	10.0361736125535	11.0327118752517	10.8518271072174	8.83383884355829	6.23266075679027	9.09803208296053	6.57104076132554	6.27658423969903	6.69606142489022	4.46597446450407	8.47678290580702	6.77082904603249	6.20898439536646	8.34140294886092	6.00780712471293	4.71584500895455	7.94119447533075	6.67807190511264	4.90207357931074	6.95307829463565	4.96923111798341	5.50462039240355	6.28355142317431	3.27798474729977	2.26303440583379	5.97498811199193	4.98449056348985	4.80219321694183	6.27052894238072	1.88752527074159	6.52356195605701	8.10663985614038	5.88996019965864	10.1950030271113	8.29186136958522
VDX_615	11.1842554954053	5.26392124739169	8.70282432410986	6.33153262818789	5.25131646754146	9.83810087041245	8.54303182025524	8.49705344454508	7.18399468337497	7.06152275741232	4.78397803770773	11.1250475407824	10.7041630276385	5.40541433109271	10.1193302365188	10.5442014276915	10.97820993298	8.04548665635946	6.57288966842058	9.43483669451678	7.17466826230817	8.02783102107242	7.12088732634342	3.36457243229586	8.76917567823615	6.4446008137115	5.78451019451606	8.47512130998575	6.11609141992076	5.34253616019263	7.730429822976	4.98641093525204	6.02236781302845	6.42138506135252	5.18243939868807	3.20163386116965	4.95419631038688	3.30742852519225	2.32192809488736	7.61838550225861	5.21221122755666	4.05311133645956	7.84674402324487	2.63226821549951	6.80606622608903	8.85296155557035	6.53138146051631	12.8832542313413	9.03727239024627
VDX_616	10.1652838883225	5.89911722289593	8.50272882042916	6.85196612116811	5.43911743955617	9.48421870843316	9.1398071267175	8.29599846191139	6.28593911701218	6.41953298474403	5.00606782179177	9.97486944935236	10.8195404605057	5.95206138838615	9.68000781823628	10.7666962387447	11.5050175555281	9.44687652156844	6.73335434061383	9.63372181264101	7.12394299395324	7.03315897895661	6.52434134697628	5.79441586635011	8.27951015820219	9.15431181143649	6.8442358569709	8.73311591671363	6.76352968572628	5.04083966200007	8.43512527975484	7.24126817732937	5.14567745519564	5.71821490743047	5.69373943292119	5.44294349584873	6.73606362787181	6.58044701959866	3.43295940727611	7.25738784269265	5.63138503505401	6.43629511983936	8.32912359629157	2.8073549220576	7.27052894238072	8.44349248240717	6.43295940727611	12.2666987116189	8.11530380615212
VDX_620	7.94485844580754	5.74182368775503	8.5896322328511	6.66267350691027	3.91619185827456	8.63662462054365	8.34251918966061	8.44914864537544	6.96936251206262	7.46021341536081	6.47773414397991	12.8244711603223	10.0525680508042	5.21920880900532	11	10.2316805055939	10.0379587015864	9.87988952178056	7.67171796512923	9.44749654666539	7.80403613927303	6.37183868423348	7.53349529659965	4.36457243229586	8.76886358847692	7.37068740680722	6.49291231474802	8.39285394011137	7.05590476590201	6.56908398794769	7.86070649067381	5.80219321694183	5.02680005934372	6.0143616990741	5.5248153838623	4.62643913669732	7.71149490665009	5.12515513132229	2.86789646399265	7.4254257345907	5.32206960845852	6.40769264866568	7.97498811199193	4.20163386116965	7.73267622307331	8.53776241786772	3.05311133645956	8.58683978796183	8.69348695749933
VDX_625	9.19844504145236	4.56643424535386	8.20767784501127	6.20626236803726	5.73718252935171	9.54187100884149	8.73199778664374	7.16791986555194	5.80225113296317	7.46590523007454	4.61398843641733	11.4773902402056	10.3788367132106	5.28251770882174	9.38132663886078	10.6262246169423	10.1723024863272	8.91288933622996	6.16591193893569	8.43962313755712	6.95330909303132	6.73208460084797	7.19324449792965	3.59693514238723	8.11730245114698	8.46270675067016	6.68002611363304	8.9752846974564	6.98799723771302	5.43518656828746	8.15173716420771	7.28169825009883	5.75488750216347	5.62329284566584	5.73501164878757	3.23266075679028	6.63517394667492	4.39917109381982	3.13750352374994	7.73809225962049	5.69053612536151	5.96578428466209	7.41278152533848	3.12101540096137	6.69488019279919	8.65021701146404	3.67807190511264	8.31650781910311	9.3789450602529
VDX_627	9.39317591434881	5.78430905943739	8.6792262318313	6.41467005725034	4.62869392134633	9.85549144310187	9.1920461788533	8.86015583462336	4.85982275270436	6.50041286032785	6.77602531639524	10.0158335074969	10.7829163283312	5.23228819023837	9.55305325276641	10.1157998523842	13.3506906100692	9.76420813013995	6.16390121381454	8.92866641230495	7.29876646002476	7.61949864052334	7.3082936613956	3.95419631038688	9.02377541401966	6.34163000932991	7.06088912603278	6.88547232098274	6.41299061380917	5.83839009452293	5.2820795094918	5.42961596420174	3.99095486039699	4.72041800733485	7.99253905209202	5.24412594328373	5.99095486039699	4.60880924267552	3.32192809488736	7.80348537559595	5.19129196791295	5.95419631038688	6.11478344724985	3	8.60622012128167	8.018433802986	6.43796008833447	7.27519333390221	8.97899639608894
VDX_629	10.4016262004713	5.06466622880262	8.75745950353198	6.49359135638514	4.29067562358439	9.67754347764532	8.0964516244776	7.99095486039699	4.80175753943366	7.95104621355285	5.80501641706472	10.729052569548	10.8712122080834	4.51742698686605	9.65069276717138	11.2189552891527	10.8688997021797	8.80832068916333	4.12928301694497	9.38672474079917	7.048788527743	7.25113745090809	6.69113908529036	3.35049724708413	8.17161801976355	8.44790974874208	6.25408290018873	7.08272007073045	6.61152937920688	5.83865784409337	7.85259073735118	4.40599235967584	7.53138146051631	5.10017724757418	6.51558351379854	5.08321336824898	5.49185309632967	3.98185265328974	3.18586654531133	8.1053847492476	5.1835705998681	7.27891401949994	6.86666075081999	2.56071495447448	7.21431912080077	8.54489090582212	5.2364926183813	9.0948694327187	8.67207169690516
VDX_630	8.96837880137054	5.68504959560051	7.97093889335614	5.82637583887091	5.77433871955263	9.63771166947682	8.99774402605963	6.94953493301701	6.89185416403996	7.7298374752197	4.56001523345994	12.1456080061046	11.4457908360481	4.23989013201455	8.82527683005487	9.53214191930052	10.7903484967519	8.3527055668799	5.12928301694497	9.80461506582496	7.68778039658473	7.26108539018438	8.54344922647954	5.04001567884788	8.655097091589	8.78953364497036	6.14171971602819	8.60579507074171	6.86342105047978	5.52061522705905	7.24045819676666	4.52356195605701	6.81890167588564	5.12275989030089	6.07015926967849	3.85798099512757	6.44294349584873	5.50462039240355	4.54225804976692	7.80864246791806	5.61145187296651	7.40258575823259	6.19770815795585	2.8073549220576	9.64313466185727	9.9218581514097	6.81378119121704	7.35843142862635	9.33427328530719
VDX_631	10.2602138867714	5.16433328200045	8.37269764554276	6.79008048234118	5.13072427121153	10.0548756032268	8.12205144771389	8.5184564558243	6.06795402186463	7.49083715139406	6.6749419193522	10.4289054738193	10.9447852552822	4.58421070542596	8.90207357931074	10.6920277036966	10.7704161277891	8.09275714091985	4.54225804976692	8.93840342367024	7.13342400893344	7.14168600056468	6.44395775815704	4.60288440871842	8.35394376726627	5.0574502721839	6.36955294532486	8.44067410374375	7.10058877057487	6.27370151217948	7.63475475770244	6.55305325276641	4.88752527074159	4.97066702675402	6.46626425385566	5.15785216914174	6.9188632372746	3.60880924267552	3.40599235967584	8.24317398347295	4.11081500387563	7.2667865406949	7.231701199029	2.0703893278914	7.58721495245253	8.51935399995108	4.23266075679028	12.782117748952	8.89572673847666
VDX_634	10.06568539467	5.38890909673138	7.75737576879272	6.93979217396266	4.88635522824503	10.5801643322183	8.06339508128851	8.05528243550119	6.20523892595213	7.26940486487798	4.41890856333627	10.7999964941366	10.6743688418	6.93011235784544	10.3296842363487	11.723062845634	10.9103429185315	8.32777717058405	6.82017896241519	8.96000193206808	7.12332205937348	8.01099834374326	7.21234559575648	4.5668151540109	8.44195643599455	6.13545278418517	5.83760457380798	8.74118151597571	7.38079070457428	5.2331689191134	6.89105887447601	6.15177765473205	7.14465824283188	5.57804581090885	4.52039143290304	4.45285896471381	6.75888943272096	5.92837032301897	2.4594316186373	8.47248777146274	4.69301267973763	6.94251450533924	7.11165734626313	3.47248777146274	4.90207357931074	8.04883368353368	5.52669484554198	12.7264097678497	8.4757334309664
VDX_635	10.1076094143621	5.89881398497257	8.61218455617695	6.29846137294179	5.29762874072452	9.63589946594638	8.69139457853809	7.86046625851717	6.81649873419326	7.52335141867495	4.82041167229283	12.1622251539946	10.183759425585	6.95511148815436	11.1511434194201	10.6194934744668	10.0650121504369	9.36479127113448	4.00898878322726	10.2338593071964	8.24066795201938	6.25325545147947	6.18785098145595	3.93545974780529	8.86645454851101	7.36981542428391	6.50241312985419	8.49306267642708	7.05113173211168	5.38841745180817	7.99303878253211	6.0639343057541	6.23457795978457	6.09291576360684	6.50333835765449	6.07895134139482	4.67807190511264	4.96809075204526	3.23266075679028	8.11426290059405	4.58691531079095	7.25266543245025	7.56376827845203	3.24792751344359	7.40854204229686	8.04830906971198	6.51884982870769	11.3078269418152	9.25526467079968
VDX_640	9.25573675687748	4.59688889108911	8.4603239547552	5.42577101261602	5.1308829272975	8.44128427192704	8.73369327989434	8.6585685412961	6.41419520078448	6.54833616706862	4.7629072038942	9.53006320469476	10.6078850897768	5.41033281515383	11.0583976773764	10.2627726741871	10.2051823262286	8.4549161375148	5.72246602447109	9.50044356507597	7.18048079506291	6.37771504027434	7.84236759958792	4.73876783680019	8.27501307980049	5.63807383718072	6.03749055099846	10.4184508918255	6.20002168449252	6.14566705957084	8.25046527589939	5.64673869830785	5.8073549220576	5.57760002529734	4.97598473413244	2.98185265328974	6.84046323386954	4.43295940727611	2.86789646399265	8.33181268381921	4.86208603004367	4.93545974780529	6.5453506448223	2.60880924267552	6.56071495447448	8.24491584873739	3.43295940727611	9.98285100885192	8.83573463232109
VDX_641	10.3549105115868	5.76475571300839	7.93504746817447	7.01341870928065	5.75264527088332	10.3709053201134	9.51904647493452	8.48663393507016	6.3416552338596	8.37466440646156	6.266202315627	10.3025825267751	11.1778555198298	6.47713360360833	9.9518675043269	11.236280883056	10.6914818216089	7.8801957289431	5.12928301694497	9.13596574242734	7.73903356017947	7.11764027284705	8.0684350942059	3.54843662469604	8.08778130499616	7.79701297783614	5.95818273510624	8.5779630019785	7.84985237180621	5.37117695951922	7.46140275490805	6.30012372456901	7.24412594328373	5.67695863997957	4.935297951094	5.75488750216347	6.04220656012069	5.20554891117303	4.09592441999854	8.59693514238723	5.42211640900557	7.12928301694497	7.05528243550119	3.35049724708413	6.68088692071969	8.45655934528715	5.8801957289431	10.6748984331333	8.6614218327891
VDX_642	10.4397270145087	6.28173649080063	7.84280135770938	6.55825703460966	6.15443115520047	9.95448714700532	9.00898878322726	7.9407540474748	4.98651142547357	7.10990945897407	4.35828971039817	11.9108497636293	10.7183616261384	5.66571041863192	8.9469062744564	10.8675299937015	10.461274795177	9.16515824538391	7.11374216604919	9.25148241062021	7.29822738088969	8.03172945703786	7.79545694405205	4.63226821549951	8.4351299763841	7.00337736020232	6.52568155516528	8.39382338523447	7.31505235039373	5.08297229724537	6.67311141895243	6.53760669149529	6.60733031374961	5.20027357415891	6.56329577812274	6.14159627838382	6.23840473932508	6.56224242422107	3.48542682717024	8.70390357344466	4.78809220172213	5.64673869830785	6.18388345903223	3.75488750216347	7.70251902915328	8.05188599293314	6.93663793900257	10.6181101525029	8.8635668293235
VDX_646	9.83873121233002	5.49661703187965	8.65720164855152	6.77872307341295	5.66560403799216	10.1805308073445	9.11452319739961	8.43879185257826	7.05476679912443	7.80535297199851	6.63054794573511	8.9068267234691	10.9186396618358	6.17724040589206	9.86372168308213	10.4316261458712	10.6973151217162	9.12593001006667	5.3037807481771	8.34518344718767	8.12637225621965	6.92441121582228	7.38240625682601	5.29278174922785	8.89917767601908	7.467605550083	6.69708291426612	9.93497361638545	6.86442450121958	5.3024537267236	7.25551061969998	7.77412814429358	7.17192735435346	4.85762429732918	6.26327284902966	4.84297883178833	6.71973105674985	4.56071495447448	3.21723071622067	8.19278595925113	4.43634761830842	7.0948694327187	6.67383905599044	2.29278174922785	5.00898878322726	8.41595631521993	5.04439411935845	12.1027302958016	8.48944659862258
VDX_648	10.8368393597487	5.84796586280246	8.86946256952429	6.48725198518214	5.72178260658914	10.4896472934884	9.20945336562895	8.41616416473313	5.76147708558561	7.54637857045993	5.64987875591966	10.4238513357823	11.3251930037049	4.93061325744468	9.48240463130025	10.365908727849	10.7834893948893	8.27844945822048	6.18388345903223	8.65535182861255	7.19461668685272	8.55630405229094	7.26754684578604	4.23266075679028	8.30470134935041	8.17990909001493	6.33949098170199	8.28945019785672	7.21098634398026	5.54696597792446	7.91573638702979	6.90327934205614	6.87405920314115	4.26849440269646	5.43765965984048	3.63226821549951	7.12825215227739	4.40599235967584	2.84799690655495	8.40726776424473	5.42798395299968	6.09169983413681	6.62497817956904	3.48542682717024	4.91647664443772	8.39907573859692	5.51412226017071	11.5877775163282	8.4487357980294
VDX_696	9.4214337119785	5.91225926813577	8.24716991533025	6.49807052862408	5.95704304850636	9.10276309662559	9.65499397296372	8.87559578337043	7.01761777793772	6.42549091009967	6.45160577232178	9.07774169639484	11.2218287584885	5.61264891426892	8.7176764230664	10.9003098259599	10.7355560239115	7.5668151540109	4.70043971814109	8.9469062744564	7.1950307244192	7.62241231947796	8.52557924027474	3.94485844580754	9.43235386484352	6.13750352374994	6.63887770977686	8.58339694418627	5.76019259574061	4.78684894751078	7.37515669706849	3.29278174922785	5.6409679104499	4.6570776666768	8.42921734045644	5.04001567884788	6.59544398458948	4.6724253419715	5.38543103719352	6.4245862262511	5.22526216549513	6.8703647195834	5.41616416473313	3.27798474729977	7.33181268381921	8.45359741906855	6.11478344724985	10.7616343346041	7.93132848489379
VDX_698	9.61893604416221	5.31344314271976	8.82312143561055	5.54162051662222	5.44022032394395	9.81281907378165	8.83225711437793	8.3491706308611	5.50475336936455	6.91744684174949	6.57922595226919	11.9341079687576	10.977208359471	7.5191440075485	9.41911748212248	10.5126505431614	10.6950542526463	7.84987419379562	6.89481776330794	9.67012509796528	7.3848930999207	6.76487204818978	8.27274221857168	3.64385618977473	9.23854835547108	3.03562390973072	6.39403737642407	8.9257015917513	6.51236893048447	6.08931840757761	7.31769582038449	6.4178525148859	6.38715571766298	4.98195161920095	5.43124119368126	4.07895134139482	5.62351574149055	5.14159627838382	3.05311133645956	6.32373033752135	5.11845036547494	5.86789646399265	6.57440430902258	2.10433665981474	6.2364926183813	8.37001004477484	3.62058641045188	9.68702568463883	8.88722061546838
VDX_703	9.23840473932508	5.19492926293002	8.80009777444361	6.14605161497695	5.77478645798918	9.6077001881372	8.81698362325538	8.23074100262691	6.0213768804886	7.46312482938232	5.58949422819672	9.49035712953585	11.636987061204	4.70860980754955	9.69540230935265	9.933174178293	10.6725137396947	8.42919748847991	7.16490692667569	9.69905184401685	8.11317335502412	6.91225465977194	7.33745252589745	3.35049724708413	7.88238397256401	7.06931549454008	6.36469250878214	9.92621197875382	6.47315714077562	5.54780587433339	8.56050162768841	4.35755200461808	6.97842446544086	5.32760458531598	6.07249478291784	5.79701297783614	6.50937914891469	4.95884267524324	3.39231742277876	7.75221336786514	5.36936683493845	5.83541884047548	6.52199295640167	4.61470984411521	5.98413359454098	8.20544856535144	6.76022094646651	10.9502642667573	8.64745842645492
VDX_712	9.41616416473313	5.24334963348321	7.65775712120189	5.84052084224984	5.71028541229936	9.82049810743162	6.7045953476324	8.52042224852645	5.03551662222841	8.33120526485065	6.61688472522346	10.561683656265	10.9662891395819	5.60171682831559	9.30355245558372	10.4274380949982	10.4229057426122	8.3789450602529	7.82972273508606	9.05365441760314	7.5432588760749	7.52102524216938	6.97396454988375	3.58496250072116	9.53647739781835	5.7279204545632	6.96119428847673	6.98262880242362	6.27416870111905	5.63763605472896	7.91222681465976	7.17990909001493	6.14974711950468	4.3216455460648	5.96078287882721	6.28909670241999	7.17990909001493	3.99095486039699	2.70043971814109	8.48542682717024	4.69316826136051	6.7279204545632	6.88508622529017	6.24222139509837	9.53683000504806	8.39666720879814	3.62058641045188	5.1333991254172	8.93810932621924
VDX_714	11.2292394151968	5.20305544231323	8.79173079597444	6.70598113268127	5.83541662802788	9.83083207388804	9.73047013718422	7.75355105460065	6.42751208672446	7.6674376069526	5.02145894038522	8.15873192246172	11.0858043802781	6.35786626515893	10.0036584503232	10.6376157328612	10.923476056043	9.30241045042562	7.48058827023386	9.39360496863922	7.70097306198827	7.08743944075659	8.41940388513304	5.27426166125705	9.01909920233604	9.16490692667569	7.52170511395948	7.31632865491698	6.62572643818494	5.03615233544678	8.16056592847102	8.24317398347295	6.82145511910246	6.27842239298306	6.98996309648825	4.77082904603249	5.23266075679027	5.12101540096137	3.65535182861255	8.57402579792481	6.27308211426907	7.42038134119664	5.77610398807316	3.43295940727611	6.62789861587175	8.33857033679809	4.0703893278914	9.9436869515971	8.36150519794804
VDX_716	10.3301325915822	5.00176583998912	9.01516536997396	6.58943389914898	5.31885583473841	10.3246306152672	8.49465561290021	7.90929308582382	5.11739674288635	6.46047413613952	4.95533635411847	10.0437066546983	10.6344480623623	6.00410224834741	9.64529816394863	11.0372527242443	10.6159973899757	9.55995061271308	7.04330075436418	9.05419729438881	6.26508122661358	8.1312158263643	6.37713477452235	4.43962313755712	8.32277785438737	7.79116288855502	6.01593908515759	8.56892069784765	6.15312660412224	6.03713485001995	7.90106858178161	7.39917109381982	7.51963625284321	6.25578090426618	6.02191522825527	4.92124588858559	7.00337736020232	6.23457795978457	4.19377174339668	8.78626962764847	4.75733668759089	6.20163386116965	7.07895134139482	2.03562390973072	7.42290574261218	8.46547286755412	3.81762325751143	11.727750315399	8.06069593168755
VDX_726	8.57931593758001	5.47665332382831	8.94869023554275	6.23217118428069	4.95903655780412	9.40045254027644	8.53332973230583	8.36106648879432	5.86345817166763	6.29926472072563	4.42456178600462	10.1297768421127	10.7957150065017	4.34942177384734	9.83067364913184	10.0411598953426	10.1498741117182	9.97412774319142	5.46270675067016	9.60584986719498	7.24045819676666	5.88307601802336	7.36547385071482	3.93545974780529	8.67888732974904	7.51254295509686	6.21022402077197	8.26432960935083	6.55467551962954	5.65194562849669	8.12185569868736	6.74281466986289	7.43962313755712	5.47283273062213	6.5927188120536	4.62643913669732	6.51884982870769	6.17791779219584	2.84799690655495	5.13750352374993	4.59900540710052	6.51727569320958	7.63154086734149	2.13750352374994	8.99463629050958	8.56262063070739	6.44625622988956	8.91318861950889	8.86666075081999
VDX_727	8.44252886873253	4.9725614727444	9.47028017307994	5.72130453179106	5.697678701264	8.85424505422013	7.8008998999203	8.27798474729977	6.79894596661509	6.26348676942708	4.54378445893411	9.82394769736412	10.9837774350998	4.86613459975073	10.1366066838573	10.1808086971262	10.5097750043269	9.22448410023199	5.60584986719498	9.91558065328529	6.95876249703157	6.24083665822364	7.21720204606945	7.37937836707126	8.67755585860752	6.99661471481536	6.71196952480594	6.90964249029849	7.338046034312	5.84752804893676	8.3152582089008	8.04930403348226	4.36457243229586	5.57998078410026	5.13669383569152	6.38715571766298	5.43962313755712	7.13852780142228	2.65535182861255	8.33136485049545	5.7241993301238	6.90568784852686	6.01569380710515	2.29278174922785	6.53760669149529	8.36324269054825	6.21723071622067	8.8635668293235	9.30172481316556
VDX_728	10.2336196767597	5.32747188344173	8.20359051590209	5.8354455064476	4.074568700614	9.88950396341148	9.17567429189613	7.98185265328974	7.40848581370209	6.57874136716383	3.50393412166667	11.7147765964598	10.7690939946617	3.41111013581076	9.50064273606281	10.5927926435411	11.3704149688797	9.10774017024573	4	9.28909670241999	6.95416628489121	8.1572650702821	7.63779128286562	4.23266075679028	9.21097241069435	7.68790052248075	6.05297649151785	7.53201348233283	7.23647809147004	4.82956249274724	7.67045531136559	6.26491169307447	7.20065343636747	5.62597408092495	7.87947983998425	5.12928301694497	5.22881869049588	6.96347412397489	2.82781902461732	8.9086928382425	4.91790383123041	7.86851392389546	6.22110372536788	3.21723071622067	6.9898202201176	8.34939282250515	4.12928301694497	4.85299758761332	8.49984588708321
VDX_729	10.4171141048024	5.14737828752229	9.29413878819988	5.82592524280645	4.65776726577181	9.28586454703185	9.45573818599339	7.18685706717715	7.03501853220989	7.37545814998904	5.87167038348572	11.1042980245379	11.4213811116671	5.60354377578484	9.60158510142105	10.6586737527611	10.1978309980122	8.68615031598089	6.63226821549951	10.4619909505856	7.57870347056641	7.09799518641142	7.12784920282446	3.13750352374994	8.35659564446776	6.85424505422013	5.53378404310509	8.86675201327379	6.76909408826476	5.16702699886288	6.79785893368661	6.90568784852686	5.94485844580754	5.3642994911573	4.27767801931792	3.41953889151378	4.57893871309339	3.59693514238723	2.84799690655495	7.13955135239879	4.35094544122205	6.58044701959866	6.04657836662033	2.70043971814109	6.61028665708102	7.9384421194312	5.94485844580754	11.3936049686392	8.11790278909403
VDX_737	9.63462956768316	4.2868080537305	8.37272026268035	6.52437706998449	4.25322321907744	9.61581352518973	9.02042441520043	7.29094040240368	5.65684117034913	6.69797589090444	5.41780021461634	9.49360382784839	10.7769264583314	6.45767828426176	9.54708732066473	11.0827621674772	11.0724676082419	8.2728630232019	3.58496250072116	9.13493964349298	7.35190718764397	5.95773057287187	5.87528022426325	3.91647664443772	8.33618200643433	9.6371682473946	5.92738352888982	8.09365419014223	6.80027960989432	5.0906491149437	7.64828874895089	5.06177619758669	7.15886210620845	5.67131144611641	6.9864912388295	4.82273014794452	7.0703893278914	3.05311133645956	4.00898878322726	8.98697970917658	5.03264239476401	7.09908476089186	6.00674683244059	1.67807190511264	7.13545278418517	7.74087951922697	6.14974711950468	10.9471255123629	9.04930403348226
VDX_738	10.1963562265667	5.46279604089325	8.58121557076712	6.61183047916349	5.399106281266	10.2250869060072	8.73640193131829	7.99378756313484	6.47030362281946	5.45297175809675	4.18808440529769	10.7102109903284	10.8685139238955	4.54439411935845	9.46740176520507	10.9057603657247	10.8155434084646	9.10852445677817	4.68369645430652	8.28632672709055	7.09191072182078	7.71697459926938	6.48016299754117	2.78659636189081	7.96376179437278	8.61581352518973	6.28216692476824	7.49052673555776	6.70641678847334	5.43827347263882	8.04513427575941	4.83794324189103	6.96000193206808	7.00108683489825	5.96730247856079	5.24412594328373	6.9518675043269	4.79701297783614	2.74416109557041	6.41953889151378	4.20704674508486	4.87282875953489	6.85049941375812	4.0703893278914	7.02680005934372	8.10086760724586	3.71149490665009	11.6043678998937	8.52120781622399
VDX_741	9.09566074549522	5.42555970846239	7.92586612308328	6.08984146954246	6.1030493069979	9.18759951253579	8.76221591572778	5.17791779219584	6.66569222305576	7.28070006459981	3.57680134807019	10.611358962584	11.3352228494158	5.6869763276851	9.32575517299884	10.4153624344674	9.94968082926438	8.52434581646254	5.12928301694497	9.78201533500419	6.8154571860742	6.3236932348978	7.67819916104874	3.56071495447448	8.05848668917034	7.84862294042934	6.10342365767642	9.03242110590401	6.74770291653751	5.64111037984098	7.30633981319116	5.35049724708413	7.25266543245025	5.34309632489096	6.54029885483963	3.78659636189081	5.10433665981474	4.5298209465287	3.18586654531133	8.14006285569821	4.95329407272964	6.67383905599044	6.68650052718322	1.43295940727611	5.36106648879432	7.88538979833811	4.79701297783614	11.8764018333258	8.31061278165953
VDX_747	10.8867635118977	5.52496849213731	7.91201114369788	6.69255483110915	5.79859796830795	10.1036812170517	9.4443937530666	8.72519581722666	5.60223666555009	7.12325303363704	4.83185020495151	12.0390068463203	10.8378644211714	5.99607617795679	10.1746760596882	11.4238524600383	10.804695724145	9.24958755559045	5.53915881110803	9.53624721568813	7.39370847765255	8.55169974499894	7.79580719103108	5.39917109381982	8.27359202134531	8.09697863637054	5.89446658182072	8.92349899566169	7.01552448005478	5.55588622368618	6.7082259257516	7.47004872601133	6.74416109557041	5.61626915640319	4.99876617376318	4.96347412397489	7.22110372536788	3.95419631038688	4.12928301694497	8.98498801863518	6.2520357275048	7.87958324961278	7.38801728534513	2.20163386116965	9.31876874268273	8.3695510921363	5.68088692071969	5.14159627838382	9.2223119115543
VDX_749	9.4606606646076	5.0706352602437	9.08783808493025	5.96454451647948	4.70616848227027	10.2570341976263	9.03672310600552	7.82336724004624	5.10001403380601	7.16508310630415	4.93979162480639	11.2712831096047	11.2217079449357	5.72853137667212	10.4627067506702	9.89744334999877	10.0323212870579	9.01736520529273	7.07681559705083	9.80896417491926	7.45492240595804	6.33657502173048	7.97673743670524	4.32192809488736	7.81264337939299	9.48683502156305	5.87321422962766	6.66735452262921	6.07583041465068	5.16096233674543	7.31783639018264	6.75087443965684	3.8073549220576	4.88319807409088	6.20717877678443	3.4594316186373	5.22881869049588	3.62058641045188	2.58496250072116	7.57969306345875	4.54114524054651	4.95419631038688	5.15785216914174	3.26303440583379	5.93073733756289	7.84012303045221	5.66106547980695	8.06123616574775	8.47735352663456
VDX_751	10.0487593119199	5.207457393119	8.71918977411824	6.08582848247109	4.32660168101699	9.64241277290506	8.64493780550018	8.09434164963585	5.3315566542279	7.56487353412412	3.54859469361756	9.50870637815575	10.6316318059176	5.97896817863118	9.49024921062708	10.5478551265302	10.6596391870157	8.76354436429392	3.05311133645956	9.00393948568806	7.01142489343174	5.90362714206394	6.27258239659344	2.8073549220576	8.08683856815171	6.68088692071969	5.97749589207952	7.49751521264972	6.9049060118395	4.57435787810302	6.24799994428799	3.0703893278914	5.35755200461808	5.25731878660809	6.42736310501606	4.02680005934372	6.46923479366766	5.5668151540109	3.4594316186373	7.66177809777199	4.58552947612865	5.12928301694497	7.56147889150101	2.13750352374994	7.69139457853809	7.33592748664554	5.15785216914174	6.37503943134693	8.52904005609508
VDX_754	10.06568539467	5.78799366938373	8.81991180672443	6.43242156218529	5.29788515354087	9.71493235178568	9.13416959007684	7.4870360800319	5.14560837714718	7.22256498872302	4.34312769413413	9.99478861009164	10.9623176549423	7.07145877380366	9.5783726913608	10.5535310871119	11.9242186797485	7.65892551149237	4.57288966842058	9.25644459647344	7.69980001895808	6.42955674293756	6.10222443838835	4.71699089440494	8.50817912282552	7.32373033752135	6.49673665473155	8.32796937166374	6.87747107848956	5.30942562931747	7.78411820690684	6.4446008137115	4.49185309632967	5.66469882699183	7.50818695839251	5.77873424411784	7.82336724004624	4.68369645430652	3.92599941855622	7.59170933316174	5.4982913601543	7.09592441999854	7.83035674741922	3.8073549220576	8.39231742277876	7.97679735549518	7.35314682549808	12.4749987257291	9.07173049656741
VDX_760	10.4920534567273	4.97278503732819	7.59364098469181	6.05255541215103	5.00561362771163	10.212009933182	8.48623167798101	8.52473758701238	7.32398325910358	8.12387458381784	4.3361419471737	10.7548537287929	11.1966021265232	5.09367603660025	9.41953889151378	10.9441542603766	10.9539781444403	8.92837032301897	5.5668151540109	8.70666868217975	7.05227480730653	8.71555673606601	8.07077309418555	3.85798099512757	9.20740836272834	5.90929308582382	5.47085119279271	7.42004177401362	6.94755384045567	5.77576576426051	6.24235859000289	7.06177619758669	6.69905184401685	5.02903741975156	1.98173706198744	5.62643913669732	3.77610398807316	4.16992500144231	3.56071495447448	7.35755200461808	3.53714968566338	6.56985560833095	5.83794324189103	1.53605290024021	6.37851162325373	7.77193233133667	4.24792751344359	12.8443919303796	8.55420510515565
VDX_762	9.8972404255748	5.01932881204611	8.60440742982595	5.48828648271449	4.18486409851877	10.3124292062506	8.42290574261218	8.9579726209154	6.46491768563425	7.11437177408616	6.24999517431082	10.9591022318614	11.0430956561469	5.02088432497582	8.65785433581572	10.6160254675153	10.463626543523	9.25242890567853	6.98641093525204	9.18264264443705	7.92444641686162	6.39668785563238	7.40479564865581	4.50462039240355	8.00285316938632	5.82781902461732	5.53624442355951	6.9367542585532	6.95475614186526	4.63711793476999	5.24622704703211	6.79181407116183	6.75622271284729	5.23825695101069	6.12684398221591	2.90689059560852	4.90207357931074	4.80219321694183	3.18586654531133	7.83099048124926	5.15730243865166	7.15583017155653	7.14873077917319	1.8073549220576	7.22881869049588	7.77440279303811	6.17392693199981	11.560619433897	8.1333991254172
VDX_763	9.76735685412569	5.64481264889367	8.65693219788936	6.0435702558261	4.84756193535275	9.52454171503585	8.90358062534864	8.3327079336406	6.4854708533853	7.38814685593974	3.90676234464891	10.2202858250035	11.1311495837665	5.26260378564219	9.25856603388993	10.9008821304646	10.0658200058239	8.44169925684027	7.02125762056052	9.29255170935797	6.70660305587885	6.58022881388333	8.28555692917936	4.70043971814109	8.74010226185594	5.93781516880342	6.02868578908881	10.358593841248	6.53665549264841	5.07081187922253	7.69446102523764	4.00898878322726	5.70873904135958	5.00067938194	5.13571400530474	5.45285896471381	5.10013667128545	3.59693514238723	3.8073549220576	7.6906964439777	5.27046003754602	5.91408609701272	6.59245703726808	1.88752527074159	3.85798099512757	7.81756561247596	4.16992500144231	9.36128586004707	8.30058135979597
VDX_765	10.6729556470835	5.69264178967388	8.32987751939909	6.56409206946313	5.33079998813887	9.81410175449819	8.86108690599539	8.40811740799184	5.01585749264385	8.02571642870521	6.47940140461228	7.34086078609925	11.18660950046	6.14767784644584	10.2098188670558	9.98317814175547	10.4262647547021	8.88478105447129	6.55305325276641	8.77049872089289	7.19221718204794	8.96181311805381	9.06969428619744	5.02680005934372	9.31805225743739	5.32192809488736	6.6364055293571	10.6409839397751	5.96655081430528	4.74236478238301	5.98382928509672	7.37068740680722	6.21723071622067	5.74948927491623	5.56234177153531	7.31922050252387	6.15785216914174	7.1405741777099	3.84799690655495	8.80799883862303	4.64057398233653	7.11270013274936	5.13750352374993	3.71149490665009	7.08533966935737	8.54046277564093	4.84297883178833	5.46270675067016	8.65105169117893
VDX_767	10.0939456855766	5.32376747284717	8.14370768474394	6.04425427363405	5.40079760096332	10.1181624300631	6.42290574261218	8.82877119385718	6.50056245286283	7.95017740186995	5.74633719859266	10.1069937308866	11.316620949473	5.90508496883233	10.7164765340545	10.7487372704015	11.2120707486542	8.29829173062012	6.37330019660839	8.80025280637239	7.75113760632374	7.94352579962627	7.68216857175775	5.08321336824898	7.88573390207605	7.47004872601133	6.16910627343904	8.98115391275019	7.13375921481394	5.66573780798325	7.72446789285801	6.85549144310187	7.14873077917319	5.67398699982039	4.85840973066498	3.65535182861255	4.93073733756289	4.64385618977472	2.74416109557041	8.42164409404827	4.29818607385136	5.82781902461732	6.04657836662033	2.94485844580754	6.07895134139482	7.95998328602303	6.05961485629722	8.15633593669436	8.52982094652869
VDX_768	9.9133382378695	4.85520457194742	8.13147991365256	6.27638669089815	5.68899837381337	10.2278565730605	8.34473974580299	8.80606622608903	6.20797649098521	7.48662244191921	5.60411108153195	10.5136928379092	11.1675435921203	7.05739172362493	11.8447057644119	10.6220485750426	10.9976734699994	8.84109254469343	5.47248777146274	8.54225804976692	7.07647750368479	6.86431741001321	8.14025001097929	3.77610398807316	8.11147139331053	6.64385618977473	6.06189316041934	10.9334180856504	6.08988368515266	5.63016769922843	7.03170428217836	7.08958289312471	3.27798474729977	5.58649694827331	5.23131248145937	5.74416109557041	6.78267065867701	4.39917109381982	3.48542682717024	7.98299357469431	4.44923941540599	6.93781516880342	6.56071495447448	1.37851162325373	7.25550073314839	7.85229931858873	5.12928301694497	10.5273792591827	8.02181282358484
VDX_769	11.3856467350396	5.51031276256072	7.34050632404384	6.3814949124535	5.47534355572392	10.3100446796475	8.19770815795585	8.39917109381982	4.20129287911629	7.14420055100604	4.19727421958358	13.8752547581328	10.3081114577687	6.88996430230343	10.7027787324406	11.2779322846083	10.2631518078797	9.61636504926433	5.04001567884788	9.48119397804804	7.42777297401888	6.99868854843012	7.95381902429903	4.86789646399265	7.99149277786981	2.58496250072116	6.02455211084661	10.3654367534706	7.63290842523738	6.51532596472221	5.81316024456718	5.14159627838382	5.36806987653208	5.11480582070172	3.49069801598607	5.86789646399265	6.55765515472542	4.71699089440494	2.88752527074159	8.8691311196443	4.61406111838575	6.89360490485829	5.88264304936184	3.37851162325373	3.47248777146274	8.59228742665845	4.25550073314839	4.65535182861255	9.09064175191785
VDX_772	10.3401839214235	5.32217943383439	9.15036700785918	6.14173381081203	6.05669365398577	9.48179943166575	8.49625461006128	8.58646452588639	5.93772685918474	5.85222634817782	6.37165565530187	8.9172311116137	10.8682824073996	6.20393659333002	9.96260685912106	10.7156701854465	10.6584792849444	9.09697863637054	7.62789861587175	8.72553667843106	8.04205539186153	7.45998098975449	7.80916378422313	5.40258575823259	9.74820328545024	6.45450493755737	7.14717172648784	8.2491093810595	6.30914954853157	4.63226222026284	7.27187117814186	6.8592241619782	7.18487534290828	5.42134139629931	7.5044313829643	3.59693514238723	6.26115467261557	4.68369645430652	2.60880924267552	9.00365845032321	5.05499264288261	6.6906964439777	6.86046625851717	1.76553474636298	8.41235813720898	8.53138386210835	6.3019533951261	8.2001629739997	8.23601419190009
VDX_778	10.4807902010958	5.91602558871956	9.3992976408657	6.36349581440217	5.11561059035559	10.2730962237263	8.63952159951083	7.39746072605472	4.93277385164281	7.51136963825773	4.27074193202714	11.0384471287389	10.7780771295354	5.46163402644271	9.70597790168252	11.000037308587	10.9931506897772	8.10381232942885	5.42290574261218	8.38930867290642	8.28956897353276	8.42672032961616	7.32929347486587	3.20163386116965	8.98263407354655	5.05311133645956	6.27437522145518	8.73685477709497	7.50711828916719	5.36666539018002	8.02572853700002	7.467605550083	7.18487534290828	5.59267808286098	5.03147503466564	3.10433665981474	6.98754825895374	7.22207035524718	4.39917109381982	8.28123458464702	5.38250592569855	7.41700858678878	6.89360490485829	4.84799690655495	3.72246602447109	8.86757054646058	5.62643913669732	10.2507721315999	8.90388184573618
VDX_779	9.79992915072529	5.66949231484727	8.54603383731635	6.6320381836837	5.06779693294213	10.2771711428241	8.92866641230495	8.63843591399047	5.95304318478482	7.2640264836103	5.4864145244296	10.6353899160119	11.1871045914191	7.40607410931383	9.54477128799467	10.56828864378	12.1325318605634	8.30423722501714	4.58496250072116	9.31288295528436	7.28176498504077	7.36372147533625	6.80250011888183	3.58496250072116	8.84290603129487	6.79311555527435	6.29789117237721	8.11835271490046	6.34617592433948	5.92887727542242	8.04795633963423	6.99095486039699	6.73876783680019	6.01474301320746	6.87766079059747	3.76553474636298	7.17492568250068	7.31560245663795	4.18586654531133	8.94339392934751	5.39276321931527	6.77873424411784	7.5630055530624	2.26303440583379	6.49345520092618	8.43605915352479	5.7279204545632	11.8863443730252	8.53799487797439
VDX_783	9.88950396341148	5.24797367999285	7.84081552697505	6.39171348466223	6.29861659454307	10.2928967554092	8.78168756150718	8.79928162152192	4.50641002529904	7.74463234739089	5.38488586962472	12.0307718476915	10.7980667203631	5.70137281124785	10.3847837500934	10.7739458104366	10.4602510989438	8.63299519714296	5.43629511983936	8.4761386254757	6.75905300888685	7.07011532660514	6.79252527657564	5.00898878322726	8.16160788321431	6.05311133645956	6.07731519787015	7.82979841119434	7.51545769067886	5.65522713103043	7.37969028572695	6.7045953476324	7.7045953476324	5.51241137667746	4.33181462940738	5.92124588858559	7.42122329922514	4.65535182861255	3.15380533607904	8.83447104998422	4.13088517160345	5.70321146739115	6.85424505422013	2.94485844580754	7.0746766862945	9.52190054158452	6.60733031374961	7.97613447283165	8.88080794836281
VDX_785	10.1427452767515	6.44576153397986	6.3188587192717	6.76491705612258	5.10465966261733	11.143255649107	10.0380959246845	8.13545278418517	5.94905881847018	8.80338506013484	5.60400131523392	11.5756223580159	11.7149752680631	6.22532726819934	10.5599506127131	11.585268818759	11.0567731730769	9.63281348607264	6.81378119121704	8.15886210620845	7.18751428381927	9.17856764669971	8.68295785795429	4.5298209465287	7.24653430286872	4.19377174339668	6.18886149838193	9.11725768631925	9.30891589126314	6.21202470965381	6.3583540094531	7.20847824221171	6.1333991254172	6.24993909657819	4.54526795050159	3.23266075679028	5.63807383718072	4.51096191927738	3.47248777146274	8.35799178363106	5.1097626755222	6.25738784269265	5.61765111942733	2.58496250072116	6.90207357931074	8.51874594541776	7.14363830992204	4.73335434061383	9.45779126025604
VDX_787	10.6853620298084	4.81936888714875	8.05310449057811	5.12713122847315	4.66785148959371	10.3375104065683	9.18957750090512	8.57288966842058	6.5622028430243	6.89908400060561	5.00935741918423	8.62559796824977	11.9591688103873	5.21088515428287	8.6387978999517	10.3304607711956	10.2828567621991	7.31015831794782	4.30742852519225	9.58552594343126	6.36611551757676	8.58132724636971	7.61037960347546	3.98185265328974	8.8302261872795	6.6724253419715	5.83189296583737	9.54047111356406	6.46404862707234	4.88761449682239	7.05890514035456	4.75488750216347	6.88630626345243	5.36163233912505	4.45823832221886	1.67807190511264	6.7839804136838	4.60288440871842	3.47248777146274	8.41447383643093	4.71375461857289	5.86046625851717	5.0746766862945	1.13750352374994	6.59395128394841	7.37112842839675	5.57893871309339	9.09037711006791	8.26209484537018
VDX_789	10.2237604006729	4.62288838709206	7.73735532360424	6.11501505821827	4.75885437585898	10.3258675805754	8.91049283228872	8.02458563827827	6.67734715021993	8.39559836338288	4.39261179026721	11.5876341536175	11.6266216523584	6.38838511252937	9.57440430902258	10.9355746933565	10.3416300093299	9.20114373205303	6.68088692071969	8.96520709119934	7.08088992386145	7.68566643965918	7.65925198695413	5	7.79571880514612	5.77873424411784	5.85892003468322	7.39975844517726	6.41459500808828	4.34089761806353	7.5364657302216	7.23074100262691	4.12928301694497	4.59957401817639	6.43967675140533	5.60288440871842	5.02680005934372	4.05311133645956	2.76553474636298	7.60954813899943	4.06289385363946	5.92837032301897	6.28725064325462	1.88752527074159	3.73335434061383	7.49726302236696	4.76553474636298	12.2569162966708	8.70839418775667
VDX_791	8.94778302625542	5.673400787629	8.86491775556781	6.74097077873331	5.36615156125937	10.2089658863066	9.19229281447077	8.76586620990054	5.8399555421259	7.84124165960973	5.99341165934975	7.70778044599951	10.4746185589133	6.42974312786392	9.86696977835483	10.2477352172827	10.2793784312345	9.4254257345907	6.75622271284729	9.30492166958167	7.40033141724443	8.27633642476252	7.64062272675579	4.83289001416474	9.15169131976937	6.73741636593706	7.00191616489558	8.69663120293623	6.77053445140096	5.6814692853379	6.05255976178761	7.0757465380609	7.20750245925879	5.23908471821185	6.45941671460894	4.47897180503294	7.07895134139482	5.97039353791468	3.47248777146274	8.52864945231825	5.26408828097756	5.8801957289431	6.85424505422013	3.35049724708413	6.90086680798075	8.04537978550202	5.45285896471381	10.884094184018	9.01374139205874
VDX_793	10.0098286173681	5.91302637639046	9.36776595267583	6.60118559650223	5.26923998211865	9.82416320974416	8.77873424411784	8.11113567023471	4.45254304938089	7.14467085227515	5.75137612988138	11.1037934596989	10.529332939542	5.96862805221134	9.81730347583199	10.8650774947144	10.5796930634588	9.47451716417449	6.12101540096137	8.74685018309805	7.45806219048304	8.96602246314137	6.71837138448232	3.67807190511264	9.06275108149421	8.41743061254603	6.47142841936028	8.0127967890287	6.74611205150361	6.2377032514764	8.68820176723704	8.28725064325462	7.97556140627362	6.0487476474189	5.8615019304611	3.97269265400426	5.25550073314839	4.4594316186373	3.29278174922785	8.74685018309805	6.39426073079857	5.39917109381982	7.25738784269265	2.60880924267552	6.74281466986289	8.50236371175598	6.88996019965864	9.62497817956904	8.62314990022045
VDX_794	11.1616987696457	5.47883006754145	7.32056293431955	6.76762276331869	6.17736574277785	10.1838834590322	9.44935502475364	8.63771166947682	5.29161191624053	7.37626715837661	6.35694025199941	10.1829063587161	11.0408376492666	6.24560713089675	10.1223103431907	10.9371853469092	10.8629472480209	8.91438513215544	6.86294724802092	8.76453989857671	7.57893792381721	8.16497917253316	7.40091959281149	4.80219321694183	8.92145431571821	9.30537778562748	6.09106183749109	7.78514310850275	7.91620746898889	5.75901032910815	7.04815374306964	5.89965902637744	7.42961596420174	5.26575052323969	5.300755409967	3.71149490665009	5.3110671022556	4.71699089440494	2.96347412397489	8.18784690943957	5.42518722330783	6.52356195605701	7.19179950106508	2.4594316186373	5.32192809488736	8.39779191392044	3.73335434061383	10.7103759712045	8.70942850136835
VDX_795	10.78275255321	5.8970173434356	8.34451378164855	6.5037316217598	6.29253408149621	9.96246226427846	9.80976812871041	8.66994800411605	6.99884555466899	7.65676748479961	5.81314655377089	11.3785708601946	10.9314762338868	4.90914728420386	9.26842503609066	10.9797951224039	12.2177759867938	8.42584530563943	4.07895134139482	9.49405553176536	7.31784885876139	7.94440015820125	7.78513006158422	5.83541884047548	8.9745279681297	7.31922050252387	6.23698723741331	8.92819562043314	7.49905328938233	5.9131925100769	7.96809029185648	7.80413102118332	7.89360490485829	5.9923398924516	5.98131246622873	4.24792751344359	7.51806297565252	4.41953889151378	3.26303440583379	8.34296357439873	4.85333725831945	5.64961545906341	6.37330019660839	2.37851162325373	4.90689059560852	8.80710998815593	5.5453506448223	11.7813597135247	8.77478705960117
VDX_796	10.0878605883578	5.62416340116194	8.41586681712098	6.44801125990642	5.85687582679659	10.0961880463201	8.48099210369791	7.6006563078263	5.6332527344142	7.90953020017334	5.33263686535693	11.0520926311714	10.6974888880568	7.30917124116164	9.81281907378165	10.3024557889842	10.5780895971961	8.74785730009594	5.19770815795585	9.30833903013941	8.47683701030376	8.25951739990663	8.40638948581383	5.46923479366766	9.34019253687975	7.08214904135387	6.78501544350223	8.53618565126879	7.73347320564837	5.59871255641757	8.20893144804171	8.18883607303053	7.60584986719498	6.31334168492892	5.959867425289	4.24031432933371	6.53294028837287	3.57288966842058	3.877744249949	9.16012353414655	6.09303151368022	5.74146698640115	6.81762325751143	3.94485844580754	7.25171909260596	8.94119538729564	7.39489136644259	7.75288236627309	8.67419226814568
VDX_797	10.4743143533158	5.58463813980203	8.56582135098999	7.08214344957422	4.95802929224024	10.4782640315817	6.59991284218713	8.52120781622399	5.99445060838792	6.7871489314067	6.19185754552461	10.1442054515583	11.24097016757	6.84647771603827	9.13775966135219	11.2720381118449	11.8712892278117	8.73437091966298	6.71699089440494	8.50541460934675	7.86768889570548	9.13967808323329	6.93249542866588	5.34340782229781	8.16437357220549	6.07681559705083	6.11796439613883	9.05734597925646	6.4073606474791	6.3333659379901	8.19837931060394	7.17592374206376	7.77807712953536	5.89178664467346	6.33031218554786	6.8801957289431	6.69766263347052	4.99095486039699	3.16992500144231	9.12205144771389	5.14542801899438	6.09592441999854	7.25171909260596	4.04439411935845	7.4446008137115	8.28872487669544	5.8703647195834	9.23242092717608	9.13827180017222
VDX_798	10.5351781566982	5.36154292899925	7.40230443541575	6.20251928081612	5.21761634930947	10.2619773572769	8.30697305714083	8.10956950937069	5.69032793223534	7.37377394812755	3.51129487452005	11.6458723199269	10.9146093678434	6.43414216842863	10.2516007564667	11.2513429376439	10.3321484676077	9.04739660751998	4.45285896471381	9.82861254261812	7.98897801417532	7.47955949447796	7.23508634160993	4.79701297783614	7.96396419463272	8.1548181090521	5.21981943719472	7.46006475536109	7.08397181326517	4.8613549039403	5.97572978824784	7.66604642940879	6.75488750216347	5.18950758007725	3.95019190833347	4.90207357931074	5.72246602447109	4.52356195605701	3.20163386116965	7.73674015545321	4.47218465990165	6.10013667128545	5.762880292917	2.20163386116965	7.21819994369474	7.66599737010822	5.77346892790519	10.2718131541143	9.34717841644894
VDX_804	9.80654962198596	5.62840936924555	7.64568093065588	7.00441749759356	4.86796414213883	9.92851837525789	9.1920461788533	8.48058827023386	5.11341079035151	8.27541486898162	5.44831000297097	10.202018796714	11.5578465824496	3.63666469328084	8.94778302625542	10.622599473987	10.4894465986226	8.71664800788143	6.73063995591679	8.47451716417449	6.74438326860765	8.54421618241362	8.68683132674549	3.03562390973072	7.95041347894222	8.03121873061072	6.00588480701987	6.37045956509277	6.27339455025035	5.30444641723748	7.64770798232705	5.79441586635011	5.27052894238072	4.62978629009473	4.91473452605854	3.53605290024021	5.10433665981474	4.74416109557041	3.52356195605701	8.10381232942885	4.53651604633314	5.70043971814109	6.55765515472542	3.72246602447109	5.8972404255748	8.8569448521851	6.35402893805439	9.41743061254603	8.06285565520599
VDX_808	10.1564623502796	5.10496863193242	8.13540976938899	6.68486101407192	5.66901718007817	10.4885431260698	9.7399493361685	8.21334728173344	6.7751479363621	7.14979076249977	4.32423272151366	10.8836846510122	10.9412677362966	4.98547714262525	8.93869746118087	10.9507194656356	10.6860627498954	8.42500604148493	7.29829173062012	8.20554891117303	7.48742237640924	7.5011108400961	8.13661988452761	5.91408609701272	8.74327270049872	8.27565894469885	6.23021769342562	8.00993542438569	7.9571451380139	6.0009727655549	6.58897135019484	6.82908844400489	4.72246602447109	6.31540699508592	4.85119025080776	3.86789646399266	7.08958289312471	5.10433665981474	3.01792190799726	7.42206476617281	5.61167590184581	6.39917109381982	6.39231742277876	2.78659636189081	7.24126817732937	7.83391982178969	4.16992500144231	9.86201737686989	8.61581352518973
VDX_809	10.4238512555073	6.37660690235777	8.25436802135827	6.75457285241686	5.39015504952169	10.180655118666	9.14669594803066	8.33449676839042	5.79492620849351	5.47137820019297	4.76821103860842	10.0719374342982	11.0547399669703	6.26330952560358	9.61120927336935	10.6729069543803	11.7437404725053	7.952450058359	4.85299758761332	8.20506011054465	7.27773194579501	7.55359545793966	7.1750531492303	4.88264304936184	8.13891103155346	7.24697805961472	6.48205513222468	10.6525446583919	6.50218779474167	5.82665659938927	8.09409823925691	7.47816289273763	6.10013667128545	6.10000274507477	4.85212475100093	4.15380533607904	5.28909670241999	4.80219321694183	3.12101540096137	8.63915979510997	4.92387512878239	5.74953426766926	7.29186136958522	5.55458885167764	7.86666075081999	8.34664476803197	5.95652136333312	12.577239981247	9.15810471969659
VDX_810	10.6640916781767	6.0328059154146	9.42519027587802	6.17958038673302	6.59725531986029	10.3389591754152	8.91288933622996	8.11738336693148	6.49071674731577	7.92406889393184	6.91571844920554	10.0349280907249	11.1503184964563	5.55130938371079	10.1010564641383	10.5736762125488	11.8175832886776	8.82081718186417	6.87282875953489	9.15000109275433	7.55278036042775	8.13501331070102	7.76563589601457	4.44625622988956	8.30148474495979	7.12205144771389	6.64946249012172	8.71550848704217	6.94123976250781	5.93968951381094	8.74706504333604	7.19475685442225	6.23457795978457	6.2225554321683	4.41917652011475	4.91169158187234	7.27426166125705	4.71699089440494	3.52356195605701	8.66640155434373	5.48824417874542	6.79960542245267	7.19869058566892	2.43295940727611	7.11790278909403	8.74496738245966	5.0574502721839	9.85953478638265	8.38586240064146
VDX_815	10.8829486727166	6.36610646475525	7.53366845042934	6.9246560903989	5.82224136218374	10.3281138948337	7.09275714091985	8.29966594413018	6.41519818197016	7.64722242613949	5.98709255853853	11.4985595288319	11.12954061806	5.42110444789485	9.34274139913981	11.2122858481005	11.0621136148628	7.83478704933734	7.46352437327118	9.05636676102453	7.49997798588478	8.78855252196369	7.29770246874497	5.70043971814109	8.21472625578485	8.57893871309339	6.06495025742176	9.21076333095121	9.89297423983236	5.02446979910711	7.38595232957333	7.81121411751324	6.86418614465428	7.03151206406854	4.87549582274782	4.90207357931074	6.38543103719352	5.57288966842058	3.88752527074159	8.67277890037074	4.89324740797881	5.7839804136838	5.762880292917	2.60880924267552	7.11478344724985	8.04592311223969	6.56985560833095	8.51254295509686	8.62716906084185
VDX_817	10.5799758431874	5.37368847989708	7.58075156139762	6.621256542954	5.22408913332164	10.0177827524591	8.63517394667493	8.35093918154643	7.11677089414852	7.63134107118108	5.65277439598701	11.7800089772036	10.8609317691555	5.46050390022611	8.55036201540073	11.0669664351555	10.9932922414885	8.89330153086056	6.09592441999854	8.77379857375168	6.64062888572955	8.59209432609494	6.75756531505876	6.5894638929561	8.36580164940236	7.85611423397746	5.8202352457298	8.94185998218623	8.24773032430915	4.84717494205094	7.70944150992947	6.84799690655495	6.12308675098106	5.72046324576278	4.22426466502233	4.75488750216347	6.63372181264101	3.48542682717024	2.35049724708413	6.93781516880342	4.91728706094303	7.32463061526719	4.68929916053589	3.35049724708413	6.34695688937889	7.79968493548397	5.98868468677217	11.6339941991312	8.65713977659315
VDX_820	11.943174123597	5.0486813984843	8.34011708478201	6.48944796676344	4.96096508659157	9.93943229287856	8.79960542245267	8.77709089613187	6.60306075686767	7.11571335405272	4.60472668281448	10.1110071504269	11.0366544307685	6.33465514310124	9.93206707859287	10.7760619727296	11.3040660631273	8.37547391261535	6.10223819393074	9.24935052362723	7.27186634573734	7.25561194904203	6.93248382537605	4.71699089440494	8.89580759320095	7.82591279878498	8.67155586245176	7.88152031594438	6.49278521394032	4.91844396474417	8.05480770858676	7.3019533951261	5.00450139223494	5.23035006278699	6.41262648788649	6.16188768237689	6.98754825895374	3.96347412397489	2.63226821549951	7.62131930101419	5.10903421463899	5.81249822533356	7.3671963100259	3.39231742277876	6.76686014382954	7.93603648729251	5.96347412397489	10.8935290673394	8.87528859822269
VDX_836	10.3402952104305	5.02334859605764	8.3879023478634	6.79005073179611	4.69825957937869	9.95419631038687	8.74382460692961	7.97096866052181	6.67843229070944	7.23662456415091	4.40225913494403	12.5361108341858	10.6137894644726	6.45576340642778	10.1268335095626	10.9363144353031	10.3434078222978	8.71664800788143	6.71011763204345	8.69835740595729	6.7892158311602	7.96327702958303	7.00632885395012	6.37503943134693	8.12709504957182	7.0757465380609	6.09230167423426	7.47995751005521	6.76329945399147	4.19102891340728	7.65940096180468	6.28540221886225	5.92362461136832	5.95235156355767	6.48461770410612	2.94485844580754	6.97154355395077	4.47897180503294	2.40599235967584	7.90628934740607	4.26343429240504	5.64961545906341	7.1106138055009	3.13750352374994	7.11894107272351	8.37355878120359	6.53915881110803	12.105090051046	8.21140163741847
VDX_841	9.65158990981636	6.34746582982089	9.01859699554769	6.91125667025517	5.15517006030608	9.75872290706246	8.75888943272096	8.27192984397086	6.38573648129896	6.76884338175341	5.13813782381645	8.52812965893623	10.8117760553267	5.4665133427251	9.6733090755617	10.4618270030062	10.8270250699218	8.99463629050958	7.16691625156997	9.24555270625568	6.78163091305175	7.33795095835277	6.98678321726688	4.68929916053589	7.99804307469408	7.42206476617281	6.66426120188143	6.79808322830888	6.87807707283945	5.29975002417842	8.32319300645611	7.19770815795585	6.07681559705083	5.92954271817283	7.11770796780126	5.22496636500027	7.10852445677817	3.90689059560852	2.70043971814109	8.27798474729977	4.90773431253893	6.74281466986289	7.71424551766612	2.43295940727611	7.11790278909403	8.53387320067735	6.85049941375812	13.0364998995317	8.7515440590891
VDX_843	10.3501657073743	5.38428579778498	8.49357923598429	6.89645242933833	5.45805915737451	10.207990433233	7.39660478118186	8.5894638929561	6.04639838742729	7.83331173152282	7.38475364571812	9.36361486887682	11.202062587597	4.5526923746238	9.65874703743501	10.9285584644859	10.3656662946888	8.66498052981033	7.06069593168755	8.95681173166275	7.65046438979983	7.76005778846894	8.26359874673748	6.02901108665907	8.73944827080541	7.49745269597724	6.70349461786673	8.5015942360066	7.29884201022497	5.86787902060248	7.77439259526797	7.16188768237689	7.26397335480341	5.23797012710078	5.39795894575767	3.93545974780529	7.04330075436418	4.92599941855622	4.51096191927738	6.82017896241519	5.93712997825197	7.62351574149055	6.42122329922514	4.24031432933371	7.10328780841202	7.96631301797123	7.28909670241999	8.40981519582048	8.61985314739117
VDX_845	10.6441266697382	4.99907794267161	8.95584216677107	6.89981782830701	5.52538347718935	10.2007760259109	8.81666369975016	8.4590217038623	5.91840390392229	5.53976905861164	3.64547020120184	9.48884120251579	11.3188252203997	6.5468036900976	9.5208150858443	10.919657364617	11.6113015025553	8.20554891117303	6.79051141189419	8.9413411054853	8.12096011572524	7.93259876223311	6.91837284400833	6.24222139509837	8.13706748277045	6.13955135239879	6.3015951236343	7.72966073274276	6.2359616526407	4.89211777837813	7.4919025202999	6.7279204545632	5.25171909260596	5.53505744856188	4.76376782550415	5.59991284218713	6.72655877910497	4.6667565918848	3.44625622988956	8.5208150858443	5.47142207950817	7.21529030565123	7.56376827845203	2.60880924267552	5.18982455888002	8.4571125099308	6.85174904141606	12.6683088546402	8.5073982409543
VDX_847	10.1985678187845	5.80081029649612	8.84874447803331	6.18895178880031	6.32006822941643	10.2679570844028	9.14134082109393	8.28540221886225	7.36005531481656	8.53650235433119	4.93679895487942	13.3465949482147	10.905236559735	5.70240048197558	9.58608916617544	10.5551613762981	11.0879268688825	8.94836723158468	4.12928301694497	9.09539702279256	7.67762529992703	8.71627759698683	7.52029855007455	3.6667565918848	8.14280369763657	5.93545974780529	6.38518437111658	9.13614776629918	6.70012996243183	6.24678161433089	7.75050214280902	5.52042224852645	5.46270675067016	5.87582403596333	5.19855920452129	2.74416109557041	5.47897180503294	5.29645740737124	4.44625622988956	8.72041528490633	4.94030386480786	6.19377174339668	6.6906964439777	3.37851162325373	6.18982455888002	8.41748520792968	4.16992500144231	10.920055054807	8.86480519424151
VDX_848	10.0623160273557	5.20975508444385	8.37171023094599	6.53657043665086	5.16934033949366	10.2866732649939	8.94544383637791	8.71973105674985	5.19342702368858	7.52358411431254	4.21145287130609	10.278029451972	11.0106679629019	7.28129830694855	10.4891455039662	10.8278994639032	11.4011995254099	9.13391281423904	7.51806297565252	9.31061278165953	7.74640994572701	6.95544314090035	7.41902309748498	4.30742852519225	7.83255857109531	7.15987133677839	6.43755957145666	6.6449518055486	6.36062365598257	6.00920786978429	7.85125342720728	7.08427691053149	5.4594316186373	6.78927333937608	7.18997716411573	5.53605290024021	6.94602898951548	5.84549005094438	3.03562390973072	9.16540952031982	4.83174494315478	7.28169825009883	7.15987133677839	3.05311133645956	7.91169158187234	8.26030446334994	6.41953889151378	13.1878778310698	8.52316986608561
VDX_849	11.3742244261237	5.49865447492071	8.01379658222203	7.12567636118683	6.01868939494362	10.4741115139424	8.94953493301701	8.5006427360628	5.29180466986348	7.26515652819344	6.21383974781295	9.88923663149935	10.5582293617144	4.59355229570957	10.0631253934588	11.3775436151014	11.8796981092953	8.24079133216196	6.4093909361377	9.16289479937478	7.34869448748416	8.63653426656814	7.26451972292958	3.92599941855622	7.95573403126648	7.89299809305507	6.30317249296696	7.64951383511759	6.5452419530265	5.31048868325054	8.06920220324534	7.22978016673333	4.82781902461732	5.18065166009628	6.4262920631773	3.62058641045188	6.81890167588564	4.53605290024021	3.23266075679028	8.93545974780529	5.00793942511024	6.52356195605701	7.14669594803066	4.09592441999854	7.36544758855011	8.53248890367019	5.92599941855622	11.2596255839288	9.08905317215643
VDX_851	10.9322147519684	4.66163612759151	8.26956337133422	6.62188301916398	5.67466826230817	10.480487294203	9.3654475885501	9.07654840656189	7.03175526299027	6.36464254762038	5.05516334970608	9.88342046583802	10.8380220583045	5.5999649729757	9.37829485591189	11.0271610756646	11.714460188456	9.03617361255349	5.31831684133498	8.79409089843773	7.14397159614573	8.52157688513441	7.69964230058219	5.30012372456901	8.85165008101327	6.5894638929561	6.43737437324121	8.37503975856575	8.04920997793129	5.17793654656109	8.29751463685789	7.61102479730735	6.59991284218713	5.79980426699101	6.53690844338751	4.79181407116183	7.11165734626313	3.877744249949	3.13750352374994	8.73944309777245	5.2723795868704	5.7279204545632	6.57288966842058	3.12101540096137	7.94602898951548	8.61881903727161	6.79571500650173	10.2395985292491	8.24792751344359
VDX_852	10.2939313986957	4.64620734263238	8.54947895609316	5.47295860006239	5.16132463106551	10.0705235008783	9.08852325661663	8.69661984698429	7.02717497084275	7.42021538879345	6.29161779363666	10.3795260225076	11.483412733529	4.67502758860225	9.40556697413807	10.5760379092964	10.8731364688335	8.20261362014849	4.44625622988956	9.54978466794786	8.62330554575267	8.16366939258992	7.80313609032133	6.5077946401987	9.23331399810578	6.82400405093315	5.9722089101292	10.3875425084987	6.55784921987831	5.52087515847802	7.44303498081474	4.25550073314839	4.32912359629157	5.40997783104944	5.61180780859363	5.27798474729977	7.08214904135387	5.39917109381982	5.74953426766926	8.06608919045777	4.97018535749437	7.50620838930675	6.52825874275841	3.0703893278914	7.09169983413681	8.73620871908078	5.76022094646651	8.88447581908648	8.89390821507509
VDX_856	10.8517490414161	5.76023777549065	8.04994704850281	6.16040949218245	4.75191286899788	10.728090573665	8.8972404255748	8.90659000282883	8.13141042818517	7.44707280280748	4.73807944110708	11.1663360387504	11.852100304261	5.61627042348338	9.76851518019424	11.1365070269393	12.0237543532994	7.84862294042934	6.14159627838382	9.50004514059376	8.0685702254172	9.35202746369743	7.63548525955702	4.68369645430652	9.27957416374347	6.72246602447109	6.13950268014804	7.94977853676692	7.46737151242273	5.73938428116421	7.86938510565913	7.34518344718767	6.04220656012069	5.64360989916823	5.47494982298758	3.27798474729977	7.22110372536788	4.64961545906341	3.63226821549951	8.50898318485542	4.84799674550304	5.74146698640115	6.73063995591679	1.88752527074159	6.71836162613835	8.09431205876147	6.07895134139482	9.91573002379233	8.19179950106508
VDX_861	10.6553518286126	5.75496665587066	8.86820436843874	6.36899179162962	5.93548285865897	10.1625172128843	8.99293833616581	8.53488645761565	7.54918220869843	7.97724925331048	4.27698740411874	11.5206093342301	11.1443395912478	5.18203996175276	10.521207816224	10.9683719093512	11.8901502555207	8.82750149516938	4.08746284125034	9.11894107272351	7.56208953993964	8.15420329188854	7.52950531075518	6.45285896471381	8.09707148532516	5.5077946401987	6.32044547502499	8.9698168660676	7.15546704227759	5.36758921193041	8.10471335543037	7.09697863637054	5.91169158187234	5.85742943289781	3.87241691874977	3.24792751344359	6.83541884047548	6.98185265328974	3.20163386116965	8.15279185163912	5.06039133425032	7.74819284958946	7.18487534290828	3.75488750216347	4.82273014794452	8.42231643192762	6.02680005934372	11.9178568748372	8.68018368159249
VDX_863	9.02430859650289	5.69968049214392	8.30631573173464	6.41892460199314	4.88818361478696	10.093417564388	9.14796805378356	7.92065059456398	4.43196922521199	8.36769656489588	4.92305858666836	11.4975723632729	11.1087204618109	5.96566054852347	10.0737399147495	10.9397473506342	11.0752785755311	9.78643300401928	6.4708621994137	8.82432235099862	7.3581364412052	8.56325388522553	7.09531360261668	3.84799690655495	8.1108311298374	6.31831684133498	6.02960568759625	8.39613142996335	6.54946787400346	5.48096214806669	7.17139916740522	5.71973105674985	5.78659636189081	5.35988729481293	5.66162873335748	4.85299758761332	6.42122329922514	5.96578428466209	3.23266075679028	9.02652344251977	4.6874723514334	5.04439411935845	7.19179950106508	2.86789646399265	6.25171909260596	8.38380082240144	6.21529030565123	12.4731983836775	8.63517394667493
VDX_865	10.2732128098543	5.51064424100285	8.74446111537944	6.86801761304319	5.89769516556132	10.2767060198924	8.62095290227168	8.82241149636048	7.14312545541355	6.7059699597319	4.21528899897706	9.92926605744113	11.0409745988173	5.7333517918943	9.60584986719498	10.6074842673126	11.4165336601996	8.55151601762801	4.81762325751143	9.46291119976579	7.2736485137498	7.89569834337768	6.65375695472293	5.71973105674985	7.76509372661023	10.0848083878044	6.69682178861614	8.53498078409923	6.44326671762582	5.63642425329444	8.56936338550896	5.99774402605963	5.762880292917	4.98121900178516	6.4049975822608	5.71424551766612	6.69905184401685	3.97269265400426	3.24792751344359	7.59991284218713	5.57709644272478	6.30742852519225	8.08214904135387	3.79701297783614	7.35931031689044	8.31186434632578	6.60880924267552	13.283290964504	8.30879406721648
VDX_866	10.3228294976289	5.24048140778227	8.54358406272327	6.49170202857132	4.794244891235	9.90282729911311	8.51648798090998	8.50422311991285	4.6773671199853	7.6794773531444	4.30842143315417	9.92990007976455	10.7520460697794	4.57207418325445	9.72826067270907	11.0083697091993	10.7492828467663	8.89935692292311	7.2667865406949	8.85953478638265	7.5392588870683	7.89650314804772	7.12811540326805	3.84799690655495	8.43837549091496	8.08268130295035	6.21552415629263	7.36147579003277	7.29693346073783	4.70458895085758	7.95571635878038	4.90207357931074	4.26303440583379	6.13017462648123	5.40343992469279	2.4594316186373	3.86789646399266	4.18586654531133	3.47248777146274	7.46025109894385	5.61290024934474	5.47897180503294	7.42961596420174	3.27798474729977	4.94016675048282	7.78712892716452	5.95652136333312	11.1475229443507	7.93132848489379
VDX_867	9.16339809435316	4.95264251793025	8.11814192628628	5.19923836835378	5.55567218164154	9.29966594413018	9.2223119115543	7.84611717333673	5.55328147022244	7.74066195985851	4.57804153814434	9.81766832671726	10.8416429665715	6.83843252267955	9.44894223647017	10.2409261420225	10.8100092275118	8.50660511556825	6.60584986719498	9.22809716257842	7.1638587670699	7.40256358478759	7.8913261158832	4.68929916053589	7.72556916559211	7.38887833881199	5.84701026624946	7.97956345760391	6.48555803125753	5.19908497578998	6.27510644472064	7.81185631429254	6.44956137461324	4.95100856526615	4.78597110494887	4.98185265328974	6.60733031374961	5.12928301694497	2.63226821549951	8.08480838780436	4.30277752326081	6.49505552836802	5.66106547980695	2.0703893278914	7.4093909361377	7.95335048517383	4.78135971352466	8.64493780550018	8.47370574961941
VDX_868	11.2984062984217	5.77145843813053	8.20048120465745	6.43483515469293	5.1653128107284	10.3223788666582	8.36501007678302	8.24555270625568	6.03319598157379	6.96123645364473	3.69435308461319	11.6066629580227	10.6469186640089	5.48995550689278	10.6501542136751	10.9793874761833	10.2432930128069	8.2336196767597	3.39231742277876	8.80864246791806	7.22419045646365	8.16117499665683	7.36302257878032	4.83289001416474	8.24065636187379	5.94485844580754	5.9090455694754	7.35929319375207	6.39721080474554	5.70726280328645	7.5077946401987	7.31288295528436	5.80992886572143	5.12875842265252	4.37844492753731	3.88752527074159	7.27519333390221	4.19377174339668	3.05311133645956	8.28262513419167	4.98971395135208	6.48542682717024	6.13134253912326	3.43295940727611	4.4594316186373	8.56620853779144	6.1168637576909	10.3251930037049	8.51135734069712
VDX_870	10.3490600244256	5.93936909736577	8.18884022311359	6.55602435686915	4.65507915897391	9.97871045910636	9.39339045744399	8.72962074355304	4.70724748888128	7.81931156997228	4.24448240850242	11.1593238195312	10.5668151540109	7.21397753881652	9.46719795153787	10.7133013952979	10.374713484505	8.70424950200186	5.93545974780529	8.29553937040683	7.61041096073595	7.70042754663285	7.83953755469895	4.11270013274936	8.62371808746046	5.55151601762801	6.11022177531446	8.23321542226941	6.83400132601159	5.43832126022845	7.85801503532286	7.84486265583082	5.4594316186373	4.59712826232272	5.080723423759	3.75488750216347	5.49825086752783	4.27052894238072	3.24792751344359	8.68580001974489	5.91111077555552	6.98299357469431	6.02680005934372	3.36457243229586	4.47897180503294	8.8361337087387	7.04766925139131	9.35424938194524	8.89390821507509
VDX_871	10.371558862612	6.27377352589662	8.63890961390535	6.17307861213214	6.01546113742698	9.64601861092535	9.51806297565252	7.69557630622205	4.48955537750789	7.89065859514068	5.08443006000282	10.6749459839058	11.6135592777883	5.99744894038623	10.2673719312653	10.524608061037	10.4961547246428	9.1168637576909	7.13545278418517	9.31605520889049	6.74008458675161	6.90126121172917	8.70329401046821	4.43295940727611	7.69429557693823	8.58721495245254	5.87975339759364	8.44700392165343	7.30673290134855	5.00714918250082	8.04015998756361	7.06069593168755	5.86046625851717	5.71722354132794	4.98697063115187	4.31469652565629	5.66106547980695	6.28725064325462	4.62643913669732	8.30879406721648	5.74485987188027	5.43962313755712	6.71287086768991	2.58496250072116	4.18586654531133	7.68279427649081	5.23266075679027	9.21795769786411	8.73876783680019
VDX_873	10.4103453450349	4.83892247394647	7.80993809960192	6.04256068479944	4.76475432053716	10.1185518039239	9.22737527362621	8.21091481607392	5.1332527344142	7.68362000045807	5.80571991764004	11.0011141370744	10.7426462782618	3.62869392134633	10.5517082616207	11.0103116341837	9.22544846861074	9.93044167303866	7.03452387533439	8.17592374206376	7.27416412254817	6.90768664409141	7.387438303835	4.84297883178833	7.82831507892543	3.73335434061383	5.4630470929821	8.3133835389982	6.41077407537588	5.54335963869512	7.20086609149527	7.11997860965488	6.72383156649532	5.84739141309598	6.06283588169629	5.43295940727611	6.16188768237689	3.36457243229586	3.79701297783614	8.10695545712283	5.54999119965604	7.61544572530479	7.00225245173138	2.16992500144231	3.83794324189103	8.09502927675033	5.62935662007961	10.9181178510318	9.26044914075333
VDX_874	10.5239539394967	5.78935630711921	8.66019088494568	6.46824456476944	4.87709301078079	9.79733728828842	8.72723977748481	7.79311555527435	3.53390539189481	6.24401545351501	3.54452658607822	10.7838824724331	10.6400641360415	7.05355253799609	9.88828662758067	10.6541817778995	10.2467405984931	8.8691311196443	4.10433665981474	8.93634348139549	6.80617855334955	7.6248967227505	8.17981782220075	3.54843662469604	7.67270435603245	6.39231742277876	6.3096706169604	7.61972169620463	6.63655234544969	5.84054492858882	6.72889178334131	6.8592241619782	5.3819754785573	5.38705309512817	6.99033845858612	3.35049724708413	6.50620838930674	4.83794324189103	3.43295940727611	8.03617361255349	5.20677524791919	4.99548451887751	6.29645740737124	1.76553474636298	6.17192735435346	8.42547090119562	4.22496636500027	9.42605504541459	8.31242920625061
VDX_876	11.4712687641736	6.17858242495435	7.80486358243814	6.78802813332148	5.37824480337999	10.836523809651	8.98527271425345	8.48784003382305	7.07725480254514	7.78668202605485	5.87066818132708	11.2529009199831	11.612868497291	5.77685784012729	10.4309751725881	11.5740206975703	11.4753787923929	8.36501007678302	6.44128427192704	8.99971819610402	8.03357430849687	9.28895058435694	7.78093945090528	3.33628338786443	8.07414911018104	8.1893304006149	6.42042872962386	9.30225916844379	8.13355538599899	5.09514755757749	6.76202167290081	3.4594316186373	7.84172158112846	4.92750592215957	5.00762388684947	5.09169983413681	5.81762325751143	4.94485844580754	4.45285896471381	8.92005505480697	5.6858477828215	6.35049724708413	6.61911951145322	3.51096191927738	5	8.6814616754815	5.6724253419715	12.6189360441622	8.71080643369935
VDX_877	10.0078682433333	5.96862140999675	8.90951974646022	6.91432275024179	5.11794728024285	10.3479534934303	8.8414070971946	8.47126876417358	5.50770752619334	6.33368219540921	6.50486183241643	9.54298043766403	10.890492292991	6.95546843019131	9.72553667843106	11.1157967169321	10.5263036062065	8.28771237954945	6.85299758761332	8.83920378809695	7.01374050112443	8.70204775958662	7.41385841372659	4.50462039240355	7.70329882657343	6.76686014382954	6.13568287882111	8.29809487807221	6.89574597551465	5.65375692721965	7.58993083653664	7.13442632022093	6.84423498775875	6.38164048552779	5.93769806023232	4.64385618977472	5.456149034648	6.28909670241999	3.60880924267552	8.30879406721648	5.81679903735529	5.46923479366766	6.23840473932508	2.58496250072116	7.11582397743624	7.81073619140123	6.62058641045188	9.29920801838728	8.60288440871842
VDX_883	9.88843885074524	5.4159741076056	8.60027397363662	6.40390574236939	5.44702992313701	9.76387628539072	8.10118781525974	8.47289387844386	5.84616390286091	7.01709943046984	4.00014087443077	10.1754178076512	10.8220927743795	6.8046701813278	10.0644733287534	10.857462258477	11.2492912595509	8.83130724380205	6.42122329922514	9.17442639367725	7.08473704439163	7.76148995459532	6.58739107733049	3.83794324189103	8.47007075485362	8.17741953798924	6.5416818419737	8.90521358110172	6.23510676627882	5.64498203470062	7.84344898431052	6.74416109557041	5.02680005934372	5.34056756730338	5.03405323792939	3.67807190511264	5.61176256006487	4.39231742277876	4.12928301694497	7.53294028837287	4.71321682344289	7.10956950937069	7.5630055530624	1.67807190511264	7.18982455888002	8.28177516292327	3	11.5362472156881	8.26115467261557
VDX_887	9.01374139205874	5.7880369746752	8.53440677119501	5.92140915427047	5.06502784117141	9.40875431258944	7.58496250072116	6.97727992349992	3.66366404131498	6.92414519687919	3.95055412150726	10.1127381676501	10.382515955483	4.66633159217056	9.50243403868212	11.2045491039925	10.5264014259875	8.04930403348226	7.33806779754262	9.4448078446426	7.44073672111023	6.56967974594851	6.64394418880439	4.40599235967584	8.33145801271934	8.4068427546553	6.25231583028723	9.47103723882434	6.96095396780662	6.55969554179515	7.35918081306918	7.60880924267552	6.77610398807316	4.79813987867472	6.42067799353987	5.41953889151378	6.39059890555246	4.46597446450407	3.64385618977473	7.99943633715208	6.05362126958893	5.27426166125705	7.3389591754152	3.24792751344359	7.231701199029	8.0946541533666	5.3819754785573	9.80154670335678	8.73131903102506
VDX_891	12.2134687974245	6.01977349748935	8.04086355392367	6.74990407684461	6.32755737958455	10.4667902378031	8.93810932621924	8.69488019279919	6.13440256755275	5.60332405372392	4.70689857509461	9.96563708589629	10.7787342441178	5.65071951738784	10.1309566025993	11.239885790967	10.9129641628704	9.00506308001345	4.87282875953489	8.91528186586766	7.81411225827225	6.94204422936171	7.13897421772712	3.99095486039699	8.4268158444182	7.22593041117105	6.50583021105188	8.69181970747884	6.61180683273694	5.75952196485659	6.4602322573984	7.3371758685863	7.51491126486135	4.82884529359904	5.6311355297862	3.94485844580754	6.93310047493137	4.55458885167764	3.92599941855622	9.42227505624547	5.9891910062841	7.75421943313514	7.20261362014849	4.37155886261196	7.63952159951083	7.51423354061269	5.9518675043269	12.7014364286306	8.12928301694497
VDX_899	9.72587745912023	4.93244414139006	8.39299648763769	6.25271919228167	5.10222443838835	9.98911061652212	8.45368218587218	8.44749654666539	7.0268399347582	7.35934402688133	3.60570081870924	11.4762644698261	11.1424900228512	5.74900074317564	10.222674170198	10.9550462018386	11.0367917779736	9.51254295509686	3.4594316186373	8.98042523154384	7.18805964152418	8.17222320599985	7.01131827965374	3.32192809488736	7.62456913645037	7.41023933077602	5.87543222553967	8.75493999028363	6.47564556623755	5.05154432836914	7.793004988131	6.26865895502767	5.41278152533848	5.85417033847133	6.74524495359185	3.4594316186373	4.78659636189081	4.41953889151378	2.74416109557041	6.33985000288463	4.2873391256233	6.28909670241999	6.82273014794452	2.72246602447109	7.28725064325462	8.06425326048692	5.5453506448223	12.6212506083377	7.95128471496697
VDX_900	9.76022094646651	5.24460170412823	8.2237145878951	5.74575693161765	5.38755820221779	9.73047013718422	8.70147974825286	8.3789450602529	6.55220600832232	5.82642248650099	3.77120641853414	10.9217283600509	10.5340110063284	5.66613018908609	9.47553079102774	10.1418988416463	10.55727222306	8.93722667397948	4.66106547980695	7.96809075204526	7.03713513452977	6.73445518226268	6.61357630916099	5	7.65056570126119	7.76884595975339	6.02784798327895	7.35238844170263	6.8416509982977	5.08348263955005	8.17474135133865	5.33628338786443	4.8073549220576	5.91893696358596	5.58265136690975	5.69766263347052	6.99887245399427	4.19377174339668	3.79701297783614	6.02901108665907	4.79057769687422	5.14159627838382	7.47329987114132	1.76553474636298	7.67877617412389	8.35287745869477	6.68088692071969	11.1407019799017	8.8638765202211
VDX_901	9.80025280637239	4.83306404744595	8.78722178317005	6.86839627370233	5.3611903175819	9.73927431215765	9.04957631715597	8.49585502688717	6.00445063619107	5.66729866224226	5.88649746500082	9.5911690591399	11.0816165833147	6.35667177568587	10.1312139050863	10.6751097578753	10.5239539394967	8.86789646399266	7.2881739681123	8.16892278185294	7.68559972543759	6.86531148747151	6.74859971683193	4.09592441999854	8.11756125619836	5.63226821549951	6.35081144603139	7.85048370522427	6.86182315402192	5.37726846841224	7.86328790399138	7.25550073314839	6.5668151540109	7.19989514193817	6.65058517573173	3.62058641045188	6.71836162613835	4.34340782229781	2.76553474636298	8.85517994681633	5.27936528208969	6.4966540825935	8.12876767668555	2.13750352374994	7.82081718186417	7.83260759483556	7.20359271420771	13.2237151573944	8.32912359629157
VDX_903	9.08931805695308	5.28381048840901	7.9955861990901	6.01193174637059	4.7749115824835	9.59693514238723	8.2460279805281	8.4520352735462	5.05750881599113	7.53675030295914	5.6986340913649	9.49591535760267	11.1038778811494	5.04627947745607	9.81922110355015	10.4245367346429	10.19697089789	8.15835722604901	6.49505552836802	8.76586620990054	6.58593631972834	6.35864114194444	7.63638614171805	4.71149490665009	8.68459946402783	5.16591193893569	5.70604881917427	8.15211887993311	5.58464547281011	4.10144108429628	7.4502353080433	4.70043971814109	4.12928301694497	4.57940067697159	5.58443006000282	3.10433665981474	4.34340782229781	4.86789646399265	2.56071495447448	7.3389591754152	3.89019986743716	4.33628338786443	6.48220292629596	3.12101540096137	6.29462074889163	8.48928813166549	5.60880924267552	10.7742105251667	8.83225711437793
VDX_909	10.0061857999463	5.73706687177596	8.41412546959276	6.41562253181689	5.53638452270635	9.92733353171248	8.62570884306447	8.43045255166553	4.35717428181587	7.43811553255114	5.06307474169979	10.6988715716471	10.9241444345775	6.70002276870551	9.51076416791789	10.7336249551127	10.6120391238615	8.48300957716455	4.8923910259134	8.67983193343985	6.94213105794288	7.89669458754646	6.94428887018468	4.63807383718072	8.31177337399486	9.38672474079917	6.52616779211572	8.90715823350863	6.26140842654487	4.91822592295558	7.94447505393094	6.77741971551583	4.22496636500027	5.17199799134298	5.65409840080727	3.12101540096137	5.83035674741922	4.16188768237689	3.03562390973072	8.70321146739115	4.82830156388154	5.65535182861255	8.0746766862945	2.51096191927738	6.94251450533924	8.37691032561823	6.54843662469604	13.3958955672271	8.03452387533439
VDX_913	10.3451834471877	5.2933611003504	7.60122780633636	6.68464652169299	6.28456941424354	10.5867459815935	6.56224242422107	7.93781516880342	6.55608127004622	7.66166286646819	4.78786415818189	11.4660140432388	10.0919642334853	6.51741667239743	9.27122956321564	11.1269750980726	10.7440769807675	9.19007157455409	4.13750352374994	8.62643913669732	7.41398119305378	7.83042999001431	6.86030917634318	4.51727569320958	7.82166740464013	6.48381577726426	6.01460448446775	8.7298918980588	7.21029748517992	5.28664322035894	6.57128489727326	6.97498811199193	5.3819754785573	5.37085040339772	9.39094483797989	5.93781516880342	6.1168637576909	4.36457243229586	2.43295940727611	8.03121873061072	4.34808947484745	6.47248777146274	6.60139939053183	1.92599941855622	6.53294028837287	8.12072636045763	6.50620838930674	11.5783255128575	9.28262513419168
[truncated: 71 more columns]
