# Supplementary material for: Signpost Testing to Navigate the Parameter Space of the Gaussian Graphical Model With High‐Dimensional Data
Source: Biom J. 2026 Feb 12;68(1):e70115. doi: 10.1002/bimj.70115 (PMC12895234; doi:10.1002/bimj.70115)
Supplement: Supplementary file 1 — Supporting File: bimj70115‐sup‐0001‐Datacode.zip. [file BIMJ-68-e70115-s001.zip › code and data/README.txt]

############################################################################# folder and file
# r markdown file:
Script_Simulation.rmd
Script_Data_application.rmd
Script_plot_allinone.rmd

# folder: plot
It contains figures and tables after running the scripts ``Script_Simulation.rmd'' and ``Script_Data_application.rmd''.

# folder: result
It contains intermediate result after running the scripts ``Script_Simulation.rmd'' and ``Script_Data_application.rmd''.
For convenience, the intermediate results are already in the ``result'' folder.

# folder: data_KEGG
It contains breast cancer data sets that is preprocessed. 
1) The data sets, "VDX", "MAINZ", "NKI", "UPP", "UNT", and "TRANSBIG", are downloaded from Bioconductor.
2) The gene expression profiles of them are mapped to the genes related to breast cancer pathway of human, according to KEGG (https://www.genome.jp/kegg/).
3) Rows containing NA are removed.
4) The samples in each data set are subseted to ER+/- subgroups.

# file: Output.html
It contains all the figures and tables in the manuscript including the main text and supplementary materials.
(To generate Output.html, simply run script ``Script_plot_allinone.rmd'')


##########################################################################################################################################################

To reproduce the entire table and figures, please 
1) run the master scripts ``Script_Simulation.rmd'' and ``Script_Data_application.rmd'', respectively.
2) run ``Script_plot_allinone.rmd'' to obtain an .html file containing all the tables and figures.

To check all the table and figures, please directly run ``Script_plot_allinone.rmd''. The intermediate results are already included in the folder ``result''

To partially check the reproducibility, please
1) run an entire section in the master scripts ``Script_Simulation.rmd''
2) the figures (and tables) of the simplest setting (e.g. the setup with the smallest sample size (N) and lowest dimensions (P)) is created in ``Script_Simulation.rmd''.
3) One can edit the ``plot'' chunk in each section to check the figures for factorial simulation experiments at other settings (e.g. N=100, P=300).

##########################################################################################################################################################

Requirements to run ``Script_Simulation.rmd'', ``Script_Data_application.rmd'', and ``Script_plot_allinone.rmd''

library(tidyverse)
library(mvtnorm) 
library(rags2ridges)
library(ggplot2)
library(ggridges)
library(ggpubr)
library(MVN)
library(LaplacesDemon)
library(tidyr)
library(reshape2) # function: melt()
library(MASS)     # use generalized inverse function: ginv()
library(CVglasso) # cross validation of Gaussian LASSO
library(pracma) # to randomize orthonormal matrix
library(Matrix) # generate banded matrix
library(expm)
library(EQL)
library(RColorBrewer) # plot

The following two libraries are required to load the package: "rags2ridges" 

# RBGL
if (!require("BiocManager", quietly = TRUE))
    install.packages("BiocManager")

BiocManager::install("RBGL")

# graph
if (!require("BiocManager", quietly = TRUE))
    install.packages("BiocManager")

BiocManager::install("graph")

Requirements to run ``Script_Simulation.rmd'':

##########################################################################################################################################################

Time consumption at desktop PC (CPU: intel i7 13700):

1. Simulation experiments regarding power plot for hat(theta)_inf at setting per (topology, p=300, n=5,...,100) take 30min to 1 hour.
2. Simulation experiments regarding power plot for hat(theta)(lambda) at setting per (topology, p=150, n=5,...,100) takes approximately 12 hours.
3. Simulation experiments regarding power plot for hat(theta)(lambda) at setting per (topology, p=300, n=5,...,100, hdA) take 30-45 min. (So for hdA= 0,0.2,...,1, it takes 3-4 hours)

##########################################################################################################################################################

Version control:

> sessionInfo() 
R version 4.2.2 (2022-10-31 ucrt)
Platform: x86_64-w64-mingw32/x64 (64-bit)
Running under: Windows 10 x64 (build 26100)

Matrix products: default

locale:
[1] LC_COLLATE=English_United States.utf8  LC_CTYPE=English_United States.utf8    LC_MONETARY=English_United States.utf8 LC_NUMERIC=C                          
[5] LC_TIME=English_United States.utf8    

attached base packages:
[1] stats     graphics  grDevices utils     datasets  methods   base     

other attached packages:
 [1] expm_0.999-7      MASS_7.3-58.3     Matrix_1.5-3      pracma_2.4.2      ggridges_0.5.4    ggpubr_0.6.0      EQL_1.0-1         ttutils_1.0-1.1   tidyr_1.3.0      
[10] ggplot2_3.4.1     mvtnorm_1.1-3     rags2ridges_2.2.6

loaded via a namespace (and not attached):
 [1] sfsmisc_1.1-14      carData_3.0-5       Formula_1.2-5       BiocManager_1.30.19 stats4_4.2.2        RBGL_1.74.0         yaml_2.3.7          pillar_1.9.0       
 [9] backports_1.4.1     lattice_0.20-45     glue_1.6.2          digest_0.6.31       ggsignif_0.6.4      checkmate_2.1.0     colorspace_2.1-0    htmltools_0.5.4    
[17] plyr_1.8.8          pkgconfig_2.0.3     broom_1.0.5         purrr_1.0.1         scales_1.2.1        snow_0.4-4          RSpectra_0.16-1     fdrtool_1.2.17     
[25] htmlTable_2.4.1     tibble_3.2.1        generics_0.1.3      car_3.1-2           withr_2.5.0         nnet_7.3-18         BiocGenerics_0.44.0 cli_3.6.0          
[33] magrittr_2.0.3      evaluate_0.20       fansi_1.0.4         rstatix_0.7.2       foreign_0.8-84      graph_1.76.0        tools_4.2.2         data.table_1.14.8  
[41] lifecycle_1.0.3     stringr_1.5.0       gRbase_1.8.9        munsell_0.5.0       cluster_2.1.4       compiler_4.2.2      snowfall_1.84-6.2   rlang_1.1.0        
[49] grid_4.2.2          rstudioapi_0.14     htmlwidgets_1.6.2   igraph_1.4.1        base64enc_0.1-3     rmarkdown_2.20      gtable_0.3.3        abind_1.4-5        
[57] reshape_0.8.9       R6_2.5.1            gridExtra_2.3       knitr_1.42          dplyr_1.1.1         fastmap_1.1.1       utf8_1.2.3          Hmisc_5.0-1        
[65] Rgraphviz_2.42.0    stringi_1.7.12      parallel_4.2.2      Rcpp_1.0.10         vctrs_0.6.1         rpart_4.1.19        tidyselect_1.2.0    xfun_0.37  
