# Supplementary material for: Signpost Testing to Navigate the Parameter Space of the Gaussian Graphical Model With High‐Dimensional Data
Source: Biom J. 2026 Feb 12;68(1):e70115. doi: 10.1002/bimj.70115 (PMC12895234; doi:10.1002/bimj.70115)
Supplement: Supplementary file 1 — Supporting File: bimj70115‐sup‐0001‐Datacode.zip. [file BIMJ-68-e70115-s001.zip › code and data/result/table1_SM.csv]

	VDX	MAINZ	NKI	UPP	UNT	TRANSBIG
Omega(theta_hat)	1.6403	8.1288	6.6548	14.8148	5.4481	6.6548
T0	1.8128	7.355	4.9295	8.1288	4.9295	5.4481
Ta	1.0993	1.8128	1.8128	4.4602	2.4473	0.9947
