# Supplementary material for: Signpost Testing to Navigate the Parameter Space of the Gaussian Graphical Model With High‐Dimensional Data
Source: Biom J. 2026 Feb 12;68(1):e70115. doi: 10.1002/bimj.70115 (PMC12895234; doi:10.1002/bimj.70115)
Supplement: Supplementary file 1 — Supporting File: bimj70115‐sup‐0001‐Datacode.zip. [file BIMJ-68-e70115-s001.zip › code and data/result/table2_SM.csv]

	dataset	#ER-	#ER+	theta_inf	p-value
1	VDX	135	209	0.271	0.000999000999000999
2	MAINZ	38	162	0.093	0.000999000999000999
3	NKI	51	187	0.256	0.000999000999000999
4	UPP	34	213	0.254	0.000999000999000999
5	UNT	40	86	0.085	0.000999000999000999
6	TRANSBIG	64	134	0.05	0.000999000999000999
