# Supplementary material for: Signpost Testing to Navigate the Parameter Space of the Gaussian Graphical Model With High‐Dimensional Data
Source: Biom J. 2026 Feb 12;68(1):e70115. doi: 10.1002/bimj.70115 (PMC12895234; doi:10.1002/bimj.70115)
Supplement: Supplementary file 1 — Supporting File: bimj70115‐sup‐0001‐Datacode.zip. [file BIMJ-68-e70115-s001.zip › code and data/Script_Data_application.Rmd]

---
title: "Supplementary material to Signpost testing to navigate the parameter space of the Gaussian graphical model with high-dimensional data"
author: "Kai Ruan, Mark A. van de Wiel, Wessel N. van Wieringen"
date: "2025-10"
output: html_document
---

```{r setup, include=FALSE}
knitr::opts_chunk$set(echo = TRUE)
```

## Load packages
```{r, include=T,warning=F}
# library(readr)
library(tidyverse)
# library("GGMselect")
library(mvtnorm)
library(rags2ridges)
library(ggplot2)
# library(huge)
library(MVN)
library(LaplacesDemon)
library(tidyr)
library(reshape2) # function: melt
library(ggpubr)
library(MASS) # use generalized inverse function: ginv()
library(CVglasso) # cross validation of Gaussian LASSO

dir.create("./result")
dir.create("./plot")
```

## Load function
```{r,warning=F,include=T,echo=T}

# For symmetric p.s.d T0, Ta,
# gamma_lower = min {theta: T0 + theta*( Ta - T0 ) is p.s.d.}
# gamma_upper = max {theta: T0 + theta*( Ta - T0 ) is p.s.d.}
# input: T0,Ta
# output: c(gamma_lower,gamma_upper)

range_theta <- function(T0,Ta){
  gamma_calculate_upper=seq(1,10,by=0.001)
  for( i in 1: length(gamma_calculate_upper)){
    Omega_upper = T0 + gamma_calculate_upper[i]*(Ta-T0)
    eigenvalue = eigen(Omega_upper,symmetric = T)$values
    if (min(eigenvalue)<0){
      gamma_upper=gamma_calculate_upper[i-1]
      break
    }
  }
  gamma_calculate_lower=seq(0,-10,by=-0.001)
  for( i in 1: length(gamma_calculate_lower)){
    Omega_lower = T0 + gamma_calculate_lower[i]*(Ta-T0)
    eigenvalue = eigen(Omega_lower,symmetric = T)$values
    if (min(eigenvalue)<0){
      gamma_lower=gamma_calculate_lower[i-1]
      break
    }
  }
  return(c(gamma_lower,gamma_upper))
}

# check function description in the simulation file
theta_estimating_equation_origin<-function(T1,T2,S,theta){ 
  T_tilde<-(1-theta)*T1 + theta*T2
  out=sum(diag( (solve(T_tilde)-S)%*%(-T1+T2) ))
  return(out)
}

# check function description in the simulation file
theta_estimating_equation<-function(T1,T2,S,theta){ 
  p=ncol(S)
  temp1 <- p - theta* sum((T2-T1)*S)
  temp2_1 <- eigen(T1,symmetric = T)
  temp2_2 <- temp2_1$vectors %*% diag(sqrt(temp2_1$values)) %*% t(temp2_1$vectors)
  temp2_3 <- solve(temp2_2) %*% T2 %*% solve(temp2_2)
  temp3 <- sum(1/(1-theta + theta* eigen(temp2_3,symmetric = T)$value))
  out = temp1 - temp3
  return(out)
}

# compute theta_infty in [0,1]
# function depends on ``theta_estimating_equation'' and ``theta_estimating_equation_origin''
compute_thetainf_01 <- function(S,T0,Ta){
  if(theta_estimating_equation(T1=T0,T2=Ta,S=S,theta=0.0001)*theta_estimating_equation(T1=T0,T2=Ta,S=S,theta=1)<0){
      theta_hat=uniroot(theta_estimating_equation,c(0.0001,1),tol=1e-5,T1=T0,T2=Ta,S=S_hat)$root
    }else if( abs(theta_estimating_equation_origin(T0,Ta,S=S_hat,theta=0))<=
              abs(theta_estimating_equation_origin(T0,Ta,S=S_hat,theta=1))){
      theta_hat=0
    }else if( abs(theta_estimating_equation_origin(T0,Ta,S=S_hat,theta=0))>
              abs(theta_estimating_equation_origin(T0,Ta,S=S_hat,theta=1))){ 
      theta_hat=1
    }
  return(theta_hat)
}

# check function description in the simulation file
compute_pval<-function(T1,T2,theta,theta_null,mu,n,B=1000){ 
  # theta represents the estimate of gamma irrespective of the resampling procedure.
  p=ncol(T1)
  
  theta_res<-numeric(B) #generate a vector of length B containing estimated theta of the resampling procedure
  T_tilde_null= (1-theta_null)*T1 + theta_null*T2 # weighted average of the target precision matrix under H0
  
  # terms shared in the resampling procedure
  temp2_1 <- eigen(T1,symmetric = T)
  temp2_2 <- temp2_1$vectors %*% diag(sqrt(temp2_1$values)) %*% t(temp2_1$vectors)
  temp2_3 <- solve(temp2_2) %*% T2 %*% solve(temp2_2)
  temp2_4_eigenvalue <- eigen(temp2_3,symmetric = T)$value
  mat_dif<-T2-T1
  
  # function for efficient computation
  fun <- function(theta,temp1,temp2_4_eigenvalue){
    left= p - theta* temp1
    right= sum(1/(1-theta + theta* temp2_4_eigenvalue))
    output=left-right
    return(output)
  }
  
  for(b in 1:B){
    data_resample = rmvnormal(n=n, mu=mu, sigma=solve(T_tilde_null)) # generate dataset with parametric bootstrap
    S_hat_resample = t(data_resample) %*% data_resample/n # compute the sample covariance matrix
    
    p=ncol(S_hat_resample)
    temp1 <- sum(mat_dif*S_hat_resample)
    
    #estimate theta
    if(fun(theta=0.0001,temp1=temp1,temp2_4_eigenvalue=temp2_4_eigenvalue)*fun(theta=1,temp1=temp1,temp2_4_eigenvalue=temp2_4_eigenvalue) < 0 ){
      root=uniroot(fun,c(0.0001,1),tol=1e-5,temp1=temp1,temp2_4_eigenvalue=temp2_4_eigenvalue)$root
    }
    else if( abs(theta_estimating_equation_origin(T1,T2,S=S_hat_resample,theta=0))<=
             abs(theta_estimating_equation_origin(T1,T2,S=S_hat_resample,theta=1))){
      root=0
    }
    else if( abs(theta_estimating_equation_origin(T1,T2,S=S_hat_resample,theta=0))>
             abs(theta_estimating_equation_origin(T1,T2,S=S_hat_resample,theta=1))){ 
      root=1
    }
    theta_res[b]=root
  }
  p_val = mean(c(theta_res,theta) >= theta)
  list_out<-list(p_val=p_val,theta_resampling=theta_res)
  return(list_out)
}


# gaussianize:
# input data matrix, row: samples; column: variables
# map entries of each column to a standard normal distribution
# return a matrix that all columns are transformed
gaussianize<-function(X){
  name_variate=colnames(X)
  X=as.matrix(X)
  
  # map entries of each column to a standard normal distribution
  temp_lst=apply(X , MARGIN = 2 , FUN=function(Y){
    # 1. take the empirical distribution for entries of each column 
    # 2. map their empirical quantiles to the quantile of standard normal distribution
    temp=qnorm(ecdf(Y)(Y))
    temp[temp==Inf] <- max(temp[temp!=Inf])+1
    return(temp)
  },simplify = F)
  
  # insert the transformed entries back to each column of a matrix
  mat=matrix(NA,nrow = nrow(X), ncol = ncol(X))
  for (n_col in 1: ncol(X)){
    mat[,n_col]<- temp_lst[[n_col]]
  }
  colnames(mat)=name_variate
  return(mat)
}

# random partition of interval [0,1]
create_alphas<-function(len){
  temp=rdirichlet(n=1, alpha=rep(1,times=len))
  return(as.numeric(temp))
}


## stage 3 
# input: ER- and ER+ dataset
# output: penalized ridge precision matrix estimates using 3 targets: 
#         T0, Ta, and T0+ theta_hat*(Ta-T0), 
#         where theta_hat originates from the setup: (S_neg, T0=I_p, Ta=T_pos)
stage3 <- function(er_neg,er_pos){
  OPT_er_pos <- optPenalty.kCV(Y = as.matrix(er_pos), lambdaMin = 0.001, lambdaMax = 20, step = 100,output = "light",verbose = F)
  Target_er_pos= OPT_er_pos$optPrec
  Target_er_pos= cov2cor(Target_er_pos)
  
  S_hat_neg=t(er_neg) %*% er_neg/nrow(er_neg) # estimate sample covariance matrix
  
  T0=diag(nrow(Target_er_pos))
  Ta=Target_er_pos
  p=ncol(T0)
  
  gamma_calculate_upper=seq(0.1,10,by=0.001)
  for( i in 1: length(gamma_calculate_upper)){
    Omega_upper = T0 + gamma_calculate_upper[i]*(Ta-T0)
    eigenvalue = eigen(Omega_upper,symmetric = T)$values
    if (min(eigenvalue)<0){
      gamma_upper=gamma_calculate_upper[i-1]
      break
    }
  }
  
  gamma_calculate_lower=seq(0,-10,by=-0.001)
  for( i in 1: length(gamma_calculate_lower)){
    Omega_lower = T0 + gamma_calculate_lower[i]*(Ta-T0)
    eigenvalue = eigen(Omega_lower,symmetric = T)$values
    if (min(eigenvalue)<0){
      gamma_lower=gamma_calculate_lower[i-1]
      break
    }
  }
  
  {
    S_hat=S_hat_neg
    if(theta_estimating_equation(T1=T0,T2=Ta,S=S_hat,theta=gamma_lower)*theta_estimating_equation(T1=T0,T2=Ta,S=S_hat,theta=-0.0001)<0){
      theta=uniroot(theta_estimating_equation,c(gamma_lower,-0.0001),tol=1e-5,T1=T0,T2=Ta,S=S_hat)$root
    }else if(theta_estimating_equation(T1=T0,T2=Ta,S=S_hat,theta=0.0001)*theta_estimating_equation(T1=T0,T2=Ta,S=S_hat,theta=gamma_upper)<0){
      theta=uniroot(theta_estimating_equation,c(0.0001,gamma_upper),tol=1e-5,T1=T0,T2=Ta,S=S_hat)$root
    }
    theta
  }
  
  Target_ridgeP=T0+theta*(Ta-T0)
  # T0=optPenalty.kCV(Y = as.matrix(subset2_er_pos), lambdaMin = 0.01, lambdaMax = 10, step = 100,fold=10,
  #                type = "Alt", target=Target_ridgeP)
  
  OPT_er_neg_TargetOmegahat <- optPenalty.kCV(Y = as.matrix(er_neg), lambdaMin = 0.001, lambdaMax = 20, step = 100,
                                              type = "Alt", target=Target_ridgeP,output = "light",verbose = F)
  OPT_er_neg_TargetT0 <- optPenalty.kCV(Y = as.matrix(er_neg), lambdaMin = 0.001, lambdaMax = 20, step = 100,
                                        type = "Alt", target=T0,output = "light",verbose = F)
  OPT_er_neg_TargetTa <- optPenalty.kCV(Y = as.matrix(er_neg), lambdaMin = 0.001, lambdaMax = 20, step = 100,
                                        type = "Alt", target=Ta,output = "light",verbose = F)

  list_targets_ridgeP=list(OPT_er_neg_TargetOmegahat=OPT_er_neg_TargetOmegahat,
                           OPT_er_neg_TargetT0=OPT_er_neg_TargetT0,
                           OPT_er_neg_TargetTa=OPT_er_neg_TargetTa)
  
  target_performance = c(OPT_er_neg_TargetOmegahat $optLambda,
                         OPT_er_neg_TargetT0$optLambda,
                         OPT_er_neg_TargetTa $optLambda)
  names(target_performance)=c("Omega(theta_hat)","T0","Ta")
  list_output<-list(theta=theta,
                    Target_ridgeP=Target_ridgeP,
                    targets_performance=target_performance,
                    list_targets_ridgeP=list_targets_ridgeP)
  return(list_output)
}

## top x edges and probability mass

# remark:
# target=1 Omega(thetahat)
# target=2 T0
# target=3 Ta

probmass_sparsified<-function(topedges,list_target_performance,target){
  p=nrow(list_target_performance[[1]][[1]]$optPrec)
  list_target_performance_sparsify=lapply(list_target_performance,FUN = function(x){
    p = nrow(x[[target]]$optPrec)
    temp = sparsify(x[[target]]$optPrec,threshold = "top",top=topedges)$sparsePrecision
    return(temp )
  })
  
  list_target_performance_sparsify_partial=lapply(list_target_performance,FUN = function(x){
    p = nrow(x[[target]]$optPrec)
    temp = sparsify(x[[target]]$optPrec,threshold = "top",top=topedges)$sparsePrecision
    temp2=cov2cor(temp)
    return(temp2 )
  })
  
  
  list_sparsify_adj_target = lapply(list_target_performance_sparsify,FUN = function(x){
    p = nrow(x)
    adj_mat = matrix(data = as.numeric(as.logical(x)),nrow=p,ncol=p)
    return(adj_mat )
  })
  
  adj_targetsum = matrix(0, ncol = p, nrow = p)
  for(j in 1:6){
    adj_targetsum = adj_targetsum + list_sparsify_adj_target[[j]]
  }
  adj_targetsum_offdiag = adj_targetsum-diag(6,nrow = p)
  
  # table edge-overlap counts from adjacant matrix
  vector_adjmat_offdiag=numeric(7)
  names(vector_adjmat_offdiag) = as.character(0:6)
  
  vector_adjmat_offdiag[1] = (sum(as.vector(adj_targetsum_offdiag) == 0)-p)/2 # remove elements on the diagonal
  for(j in 2:7){
    vector_adjmat_offdiag[j] = sum(as.vector(adj_targetsum_offdiag) == j-1)/2
  }
  
  list_out=list(edges_overlap_count=vector_adjmat_offdiag,
                mat_adj_overlap=adj_targetsum_offdiag,
                sparsified_mat=list_target_performance_sparsify,
                sparsify_mat_partial=list_target_performance_sparsify_partial)
  return(list_out)
}


## Hellinger distance

Hellinger_distance =  function(p_mass,q_mass){
  if (length(p_mass)!=length(q_mass))
    return("p_mass, q_mass have different length")

  dif = sqrt(sum((sqrt(p_mass) - sqrt(q_mass))^2))/sqrt(2)
  return(dif)
}


#compute sparsified adjacent matrices and its sum over the data sets
probmass_sparsified_3datasets<-function(topedges,list_target_performance,target){
  p=nrow(list_target_performance[[1]][[1]]$optPrec)
  list_target_performance_sparsify=lapply(list_target_performance,FUN = function(x){
    p = nrow(x[[target]]$optPrec)
    temp = sparsify(x[[target]]$optPrec,threshold = "top",top=topedges)$sparsePrecision
    return(temp )
  })
  
  list_target_performance_sparsify_partial=lapply(list_target_performance,FUN = function(x){
    p = nrow(x[[target]]$optPrec)
    temp = sparsify(x[[target]]$optPrec,threshold = "top",top=topedges)$sparsePrecision
    temp2=cov2cor(temp)
    return(temp2 )
  })
  
  # transform sparsified precision matrices into sparsified adjacent matrices
  list_sparsify_adj_target = lapply(list_target_performance_sparsify,FUN = function(x){
    p = nrow(x)
    adj_mat = matrix(data = as.numeric(as.logical(x)),nrow=p,ncol=p)
    return(adj_mat )
  })
  
  adj_targetsum = matrix(0, ncol = p, nrow = p)
  for(j in 1:length(list_target_performance)){
    adj_targetsum = adj_targetsum + list_sparsify_adj_target[[j]]
  }
  adj_targetsum_offdiag = adj_targetsum-diag(length(list_target_performance),nrow = p)
  
  # table edge-overlap counts from adjacant matrix
  vector_adjmat_offdiag=numeric(1+length(list_target_performance))
  names(vector_adjmat_offdiag) = as.character(0:length(list_target_performance))
  
  vector_adjmat_offdiag[1] = (sum(as.vector(adj_targetsum_offdiag) == 0)-p)/2 # remove elements on the diagonal
  for(j in 2:(length(list_target_performance)+1)){
    vector_adjmat_offdiag[j] = sum(as.vector(adj_targetsum_offdiag) == j-1)/2
  }
  
  list_out=list(edges_overlap_count=vector_adjmat_offdiag,
                mat_adj_overlap=adj_targetsum_offdiag,
                sparsified_mat=list_target_performance_sparsify,
                sparsify_mat_partial=list_target_performance_sparsify_partial)
  return(list_out)
}


##compute Hellinger_distance between two groups of  
table_topedges_VS_HellingerDist_3datasets<-function(top,list_1,list_2){
  p=nrow(list_target_performance[[1]][[1]]$optPrec)
  mat_prob_Omegatheta_list_1=probmass_sparsified_3datasets(topedges=top,list_target_performance=list_1,
                                         target=1)$mat_adj_overlap/length(list_1)
  mat_prob_T0_list_1=probmass_sparsified_3datasets(topedges=top,list_target_performance=list_1,
                                 target=2)$mat_adj_overlap/length(list_1)
  mat_prob_Ta_list_1=probmass_sparsified_3datasets(topedges=top,list_target_performance=list_1,
                                 target=3)$mat_adj_overlap/length(list_1)
  mat_prob_Omegatheta_list_2=probmass_sparsified_3datasets(topedges=top,list_target_performance=list_2,
                                                target=1)$mat_adj_overlap/length(list_2)
  mat_prob_T0_list_2=probmass_sparsified_3datasets(topedges=top,list_target_performance=list_2,
                                        target=2)$mat_adj_overlap/length(list_2)
  mat_prob_Ta_list_2=probmass_sparsified_3datasets(topedges=top,list_target_performance=list_2,
                                        target=3)$mat_adj_overlap/length(list_2)
  
  distance_Omegatheta=Hellinger_distance(p_mass=as.vector(mat_prob_Omegatheta_list_1),
                                         q_mass=as.vector(mat_prob_Omegatheta_list_2))/top

  distance_T0=Hellinger_distance(p_mass=as.vector(mat_prob_T0_list_1),
                                 q_mass=as.vector(mat_prob_T0_list_2))/top
  
  distance_Ta=Hellinger_distance(p_mass=as.vector(mat_prob_Ta_list_1),
                                 q_mass=as.vector(mat_prob_Ta_list_2))/top
 
  out= c(distance_Omegatheta=distance_Omegatheta,
         distance_T0=distance_T0,
         distance_Ta=distance_Ta)
  return(out)
}

# Hellinger distance for two subsets of targets
distance_vs_topedges_3datasets=function(top,list_1,list_2,list_target_performance){
  datavec <- 1:6
  comb <- as.data.frame(t(combn(datavec, 3))) # choose 3 from all 6 datasets
  distance_mat=matrix(nrow=nrow(comb),ncol=3)
  colnames(distance_mat)=c("Omegatheta  ","T0" ,  "Ta ")
  for (i in 1:nrow(comb)){
    # in each round, split 6 data sets into two groups
    set1=unlist(comb[i,])
    set2= datavec[!(datavec %in% set1)]
    list_1=list(list_target_performance[[set1[1]]],
                list_target_performance[[set1[2]]],
                list_target_performance[[set1[3]]])
    list_2=list(list_target_performance[[set2[1]]],
                list_target_performance[[set2[2]]],
                list_target_performance[[set2[3]]])
    distance_mat[i,]=table_topedges_VS_HellingerDist_3datasets(top,list_1,list_2)
  } 
  return(distance_mat)
}

#input: output from function
#output: Spearman correlations of off-diagonal entries in sparsified precision matrices
correlation_6datasets<-function(list_target_performance,top){
  overlap_Omegatheta=probmass_sparsified(topedges=top,list_target_performance=list_target_performance,
                                         target=1)$sparsify_mat_partial
  overlap_T0=probmass_sparsified(topedges=top,list_target_performance=list_target_performance,
                                 target=2)$sparsify_mat_partial
  overlap_Ta=probmass_sparsified(topedges=top,list_target_performance=list_target_performance,
                                 target=3)$sparsify_mat_partial
  
  list_targets_partial=list(overlap_Omegatheta=overlap_Omegatheta,
                    overlap_T0=overlap_T0,
                    overlap_Ta=overlap_Ta )
  
  # 4 targets each resulting in a correlation matrix
  cor_datasets=lapply(list_targets_partial,FUN=function(x){
    
    # 6 matrices each explicitly converted to a vector
    list_as_vec=lapply(x,FUN=function(x1){
      temp=x1[upper.tri(x1,diag = F)]
      temp2=temp[which(temp!=0)]
      return(temp2)
    })
    
    cor_mat=matrix(NA,ncol=6,nrow=6)
    colnames(cor_mat)=c("vdx","mainz","nki","upp","unt","transbig")
    row.names(cor_mat)=c("vdx","mainz","nki","upp","unt","transbig")
    for(i in 1:6){
      for (j in 1:6){
        cor_mat[i,j]=cor(list_as_vec[[i]],list_as_vec[[j]],method = "spearman")
        }
      }
    return(cor_mat)
    })
  
  return(cor_datasets)
}

# input: gamma; T0; Ta; range: lower and upper bound of gamma; B: number of bootstraps
# output: #B bootstrapping theta_hat's at combindation (T0,Ta,gamma)
frequency_density_ParallelSim <- function (gamma,n,T1,T2,range,B=1000){
  
  p=nrow(T1)
  Omega= T1*(1-gamma) + T2*gamma  
  mu = numeric(p)
  sample_size=n
  theta_hat=numeric(B)
  
  # efficient computation
  temp2_1 <- eigen(T1,symmetric = T)
  temp2_2 <- temp2_1$vectors %*% diag(sqrt(temp2_1$values)) %*% t(temp2_1$vectors)
  temp2_3 <- solve(temp2_2) %*% T2 %*% solve(temp2_2)
  temp2_4_eigenvalue <- eigen(temp2_3,symmetric = T)$value
  mat_dif<-T2-T1
  ####################################### efficient computation
  
  # function for efficient computation
  fun <- function(theta,temp1,temp2_4_eigenvalue){
    left= p - theta* temp1
    right= sum(1/(1-theta + theta* temp2_4_eigenvalue))
    output=left-right
    return(output)
  }
  
  ####################################### function for efficient computation
  
  for(b in 1:B){
    #generate data matrix
    data_mat = rmvnormal(n=sample_size, mu=mu, sigma=solve(Omega)) # data matrix
    S_hat = t(data_mat) %*% data_mat/sample_size # estimated covariance matrix
    
    
    temp1_theta <- sum(mat_dif*S_hat)
    # compute observed theta
    {
      if(fun(theta=range[1],temp1=temp1_theta,temp2_4_eigenvalue=temp2_4_eigenvalue)*fun(theta=-0.0001,temp1=temp1_theta,temp2_4_eigenvalue=temp2_4_eigenvalue) < 0 ){
        root=uniroot(fun,c(gamma_lower,-0.0001),tol=1e-5,temp1=temp1_theta,temp2_4_eigenvalue=temp2_4_eigenvalue)$root
      }
      else if(fun(theta=0.0001,temp1=temp1_theta,temp2_4_eigenvalue=temp2_4_eigenvalue)*fun(theta=range[2],temp1=temp1_theta,temp2_4_eigenvalue=temp2_4_eigenvalue) < 0 ){
        root=uniroot(fun,c(0.0001,gamma_upper),tol=1e-5,temp1=temp1_theta,temp2_4_eigenvalue=temp2_4_eigenvalue)$root
      }
      theta_hat[b]<-root
    }
  }
  return(list(theta=theta_hat))
}

```


## Empirical validty of the $\theta$ metric
```{r,echo=FALSE,include=T}
######################## read data
er_negative_vdx<-read.csv("data_KEGG/er_negative_vdx.csv",header = T,row.names = 1)
er_positive_vdx<-read.csv("data_KEGG/er_positive_vdx.csv",header = T,row.names = 1)
er_negative_mainz<-read.csv("data_KEGG/er_negative_mainz.csv",header = T,row.names = 1)
er_positive_mainz<-read.csv("data_KEGG/er_positive_mainz.csv",header = T,row.names = 1)
er_negative_nki<-read.csv("data_KEGG/er_negative_nki.csv",header = T,row.names = 1)
er_positive_nki<-read.csv("data_KEGG/er_positive_nki.csv",header = T,row.names = 1)
er_negative_upp<-read.csv("data_KEGG/er_negative_upp.csv",header = T,row.names = 1)
er_positive_upp<-read.csv("data_KEGG/er_positive_upp.csv",header = T,row.names = 1)
er_negative_unt<-read.csv("data_KEGG/er_negative_unt.csv",header = T,row.names = 1)
er_positive_unt<-read.csv("data_KEGG/er_positive_unt.csv",header = T,row.names = 1)
er_negative_transbig<-read.csv("data_KEGG/er_negative_transbig.csv",header = T,row.names = 1)
er_positive_transbig<-read.csv("data_KEGG/er_positive_transbig.csv",header = T,row.names = 1)
  
######################## remove NA
  
er_negative_nki<-er_negative_nki[as.logical(1-is.na(rowSums(er_negative_nki))),]
er_positive_nki<-er_positive_nki[as.logical(1-is.na(rowSums(er_positive_nki))),]

# gaussianize data per variate and normalize them
er_negative_vdx<-gaussianize(er_negative_vdx)
er_positive_vdx<-gaussianize(er_positive_vdx)
er_negative_mainz<-gaussianize(er_negative_mainz)
er_positive_mainz<-gaussianize(er_positive_mainz)
er_negative_nki<-gaussianize(er_negative_nki)
er_positive_nki<-gaussianize(er_positive_nki)
er_negative_upp<-gaussianize(er_negative_upp)
er_positive_upp<-gaussianize(er_positive_upp)
er_negative_unt<-gaussianize(er_negative_unt)
er_positive_unt<-gaussianize(er_positive_unt)
er_negative_transbig<-gaussianize(er_negative_transbig)
er_positive_transbig<-gaussianize(er_positive_transbig)

er_negative_vdx<-scale(er_negative_vdx,center = T,scale = T)
er_positive_vdx<-scale(er_positive_vdx,center = T,scale = T)
er_negative_mainz<-scale(er_negative_mainz,center = T,scale = T)
er_positive_mainz<-scale(er_positive_mainz,center = T,scale = T)
er_negative_nki<-scale(er_negative_nki,center = T,scale = T)
er_positive_nki<-scale(er_positive_nki,center = T,scale = T)
er_negative_upp<-scale(er_negative_upp,center = T,scale = T)
er_positive_upp<-scale(er_positive_upp,center = T,scale = T)
er_negative_unt<-scale(er_negative_unt,center = T,scale = T)
er_positive_unt<-scale(er_positive_unt,center = T,scale = T)
er_negative_transbig<-scale(er_negative_transbig,center = T,scale = T)
er_positive_transbig<-scale(er_positive_transbig,center = T,scale = T)

list_data_er_pos = list(
  er_positive_vdx=er_positive_vdx,
  er_positive_mainz=er_positive_mainz,
  er_positive_nki=er_positive_nki,
  er_positive_upp=er_positive_upp,
  er_positive_unt=er_positive_unt,
  er_positive_transbig=er_positive_transbig
)

list_data_er_neg = list(
  er_negative_vdx=er_negative_vdx,
  er_negative_mainz=er_negative_mainz,
  er_negative_nki=er_negative_nki,
  er_negative_upp=er_negative_upp,
  er_negative_unt=er_negative_unt,
  er_negative_transbig=er_negative_transbig
)

set.seed(200)
# estimate the precision matrix for data sets VDX, MAINZ, NKI, UPP, UNT, TRANSBIG in terms of ER+ and ER-
name_dat = c("VDX", "MAINZ", "NKI", "UPP", "UNT", "TRANSBIG")
saveRDS(name_dat,"result/name_dataset.rds")

OPT_er_neg_vdx <- optPenalty.kCV(Y = as.matrix(er_negative_vdx), lambdaMin = 0.001, lambdaMax = 20, step = 100,output = "light",verbose = F); 
Target_er_neg_vdx<- OPT_er_neg_vdx $optPrec
Target_er_neg_vdx = cov2cor(Target_er_neg_vdx)

OPT_er_pos_vdx <- optPenalty.kCV(Y = as.matrix(er_positive_vdx), lambdaMin = 0.001, lambdaMax = 20, step = 100,output = "light",verbose = F);
Target_er_pos_vdx<- OPT_er_pos_vdx $optPrec
Target_er_pos_vdx = cov2cor(Target_er_pos_vdx)

OPT_er_neg_mainz <- optPenalty.kCV(Y = as.matrix(er_negative_mainz), lambdaMin = 0.001, lambdaMax = 20, step = 100,output = "light",verbose = F); 
Target_er_neg_mainz<- OPT_er_neg_mainz $optPrec
Target_er_neg_mainz = cov2cor(Target_er_neg_mainz)

OPT_er_pos_mainz <- optPenalty.kCV(Y = as.matrix(er_positive_mainz), lambdaMin = 0.001, lambdaMax = 20, step = 100,output = "light",verbose = F);
Target_er_pos_mainz<- OPT_er_pos_mainz $optPrec
Target_er_pos_mainz = cov2cor(Target_er_pos_mainz)

OPT_er_neg_nki <- optPenalty.kCV(Y = as.matrix(er_negative_nki), lambdaMin = 0.001, lambdaMax = 20, step = 100,output = "light",verbose = F); 
Target_er_neg_nki<- OPT_er_neg_nki $optPrec
Target_er_neg_nki = cov2cor(Target_er_neg_nki)

OPT_er_pos_nki <- optPenalty.kCV(Y = as.matrix(er_positive_nki), lambdaMin = 0.001, lambdaMax = 20, step = 100,output = "light",verbose = F);
Target_er_pos_nki<- OPT_er_pos_nki $optPrec
Target_er_pos_nki = cov2cor(Target_er_pos_nki)

OPT_er_neg_upp <- optPenalty.kCV(Y = as.matrix(er_negative_upp), lambdaMin = 0.001, lambdaMax = 20, step = 100,output = "light",verbose = F); 
Target_er_neg_upp<- OPT_er_neg_upp $optPrec
Target_er_neg_upp = cov2cor(Target_er_neg_upp)

OPT_er_pos_upp <- optPenalty.kCV(Y = as.matrix(er_positive_upp), lambdaMin = 0.001, lambdaMax = 20, step = 100,output = "light",verbose = F);
Target_er_pos_upp<- OPT_er_pos_upp $optPrec
Target_er_pos_upp = cov2cor(Target_er_pos_upp)

OPT_er_neg_unt <- optPenalty.kCV(Y = as.matrix(er_negative_unt), lambdaMin = 0.001, lambdaMax = 20, step = 100,output = "light",verbose = F); 
Target_er_neg_unt<- OPT_er_neg_unt $optPrec
Target_er_neg_unt = cov2cor(Target_er_neg_unt)

OPT_er_pos_unt <- optPenalty.kCV(Y = as.matrix(er_positive_unt), lambdaMin = 0.001, lambdaMax = 20, step = 100,output = "light",verbose = F);
Target_er_pos_unt<- OPT_er_pos_unt $optPrec
Target_er_pos_unt = cov2cor(Target_er_pos_unt)

OPT_er_pos_transbig <- optPenalty.kCV(Y = as.matrix(er_positive_transbig), lambdaMin = 0.001, lambdaMax = 20, step = 100,output = "light",verbose = F);
Target_er_pos_transbig<- OPT_er_pos_transbig $optPrec
Target_er_pos_transbig = cov2cor(Target_er_pos_transbig)


list_T_er_pos_cor = list(
  Target_er_pos_vdx=Target_er_pos_vdx,
  Target_er_pos_mainz=Target_er_pos_mainz,
  Target_er_pos_nki=Target_er_pos_nki,
  Target_er_pos_upp=Target_er_pos_upp,
  Target_er_pos_unt=Target_er_pos_unt,
  Target_er_pos_transbig=Target_er_pos_transbig
)

list_T_er_neg_cor = list(
  Target_er_neg_vdx=Target_er_neg_vdx,
  Target_er_neg_mainz=Target_er_neg_mainz,
  Target_er_neg_nki=Target_er_neg_nki,
  Target_er_neg_upp=Target_er_neg_upp,
  Target_er_neg_unt=Target_er_neg_unt
)
saveRDS(object = list_T_er_pos_cor,file="result/list_T_er_pos_cor.rds")

saveRDS(object = list_T_er_neg_cor,file="result/list_T_er_neg_cor.rds")


####################################################
# replace negative samples with positive ones

data_negative= read.csv("data_KEGG/er_negative_transbig.csv",header = T,row.names = 1)
data_positive= read.csv("data_KEGG/er_positive_transbig.csv",header = T,row.names = 1)


B=50
replacement_mat<-matrix(NA,nrow=B,ncol=nrow(data_negative))

for(b in 1:B){
  alpha_neg<-create_alphas(len=5)
  alpha_pos<-create_alphas(len=5)
  
  T0=alpha_neg[1]*Target_er_neg_vdx+
    alpha_neg[2]*Target_er_neg_mainz+
    alpha_neg[3]*Target_er_neg_nki+
    alpha_neg[4]*Target_er_neg_upp+
    alpha_neg[5]*Target_er_neg_unt
  Ta=alpha_pos[1]*Target_er_pos_vdx+
    alpha_pos[2]*Target_er_pos_mainz+
    alpha_pos[3]*Target_er_pos_nki+
    alpha_pos[4]*Target_er_pos_upp+
    alpha_pos[5]*Target_er_pos_unt
  
  p=ncol(T0)
  range_temp = range_theta( T0 = T0, Ta = Ta)
  gamma_lower = range_temp[1]; gamma_upper = range_temp[2]
  
  sample_replace_data_ind<-sample(c(rep(1,nrow(data_negative)),rep(0,nrow(data_positive)-nrow(data_negative))))
  sample_replace_data_positive<-data_positive[as.logical(sample_replace_data_ind),]
  
  er_mix<-data_negative 
  for (i in 1:nrow(data_negative)){
    er_mix[i,]<-sample_replace_data_positive[i,]
    er_mix_trans<-gaussianize(er_mix)
    er_mix_trans<-scale(er_mix_trans,center = T,scale = T)
    
    S_hat=t(er_mix_trans) %*% er_mix_trans/nrow(er_mix_trans) # estimate sample covariance matrix
    replacement_mat[b,i]<-compute_thetainf_01(S = S_hat,T0 = T0,Ta=Ta)
  }
}


### store data

df<-as.data.frame(replacement_mat)
colnames(df)<-1:nrow(data_negative)
df<-cbind(rep("polygon",rep=B),df)
colnames(df)[1]<-"polygon_end"

df_toplot_polygon_mix<-df %>%
  pivot_longer(cols = 2:(nrow(data_negative)+1),cols_vary="slowest",names_to="replacement",values_to = "theta")
df_toplot_polygon_mix$theta<-as.numeric(df_toplot_polygon_mix$theta)

################## 5 lines: extreme cases of the polygon

# data_negative= er_negative_transbig
# data_positive= er_positive_transbig
data_negative= read.csv("data_KEGG/er_negative_transbig.csv",header = T,row.names = 1)
data_positive= read.csv("data_KEGG/er_positive_transbig.csv",header = T,row.names = 1)


# replacement 
B=50
#list of matrices. Each row represents a set of theta with ordered replacement 
replacement_mat<-list(vdx=matrix(NA,nrow=B,ncol=nrow(data_negative)),
                      mainz=matrix(NA,nrow=B,ncol=nrow(data_negative)),
                      nki=matrix(NA,nrow=B,ncol=nrow(data_negative)),
                      upp=matrix(NA,nrow=B,ncol=nrow(data_negative)),
                      unt=matrix(NA,nrow=B,ncol=nrow(data_negative)))

alpha_neg<-list(c(1,0,0,0,0),
                c(0,1,0,0,0),
                c(0,0,1,0,0),
                c(0,0,0,1,0),
                c(0,0,0,0,1))
alpha_pos<-list(c(1,0,0,0,0),
                c(0,1,0,0,0),
                c(0,0,1,0,0),
                c(0,0,0,1,0),
                c(0,0,0,0,1))
for(e in 1:5){
  for(b in 1:B){
    
    
    T0=alpha_neg[[e]][1]*Target_er_neg_vdx+
      alpha_neg[[e]][2]*Target_er_neg_mainz+
      alpha_neg[[e]][3]*Target_er_neg_nki+
      alpha_neg[[e]][4]*Target_er_neg_upp+
      alpha_neg[[e]][5]*Target_er_neg_unt
    Ta=alpha_pos[[e]][1]*Target_er_pos_vdx+
      alpha_pos[[e]][2]*Target_er_pos_mainz+
      alpha_pos[[e]][3]*Target_er_pos_nki+
      alpha_pos[[e]][4]*Target_er_pos_upp+
      alpha_pos[[e]][5]*Target_er_pos_unt
    
    p=ncol(T0)
    
    range_temp = range_theta( T0 = T0, Ta = Ta)
    gamma_lower = range_temp[1]; gamma_upper = range_temp[2]
    
    sample_replace_data_ind<-sample(c(rep(1,nrow(data_negative)),rep(0,nrow(data_positive)-nrow(data_negative))))
    sample_replace_data_positive<-data_positive[as.logical(sample_replace_data_ind),]
    
    er_mix<-data_negative 
    for (i in 1:nrow(data_negative)){
      er_mix[i,]<-sample_replace_data_positive[i,]
      er_mix_trans<-gaussianize(er_mix)
      er_mix_trans<-scale(er_mix_trans,center = T,scale = T)
      
      S_hat=t(er_mix_trans) %*% er_mix_trans/nrow(er_mix_trans) # estimate sample covariance matrix
      replacement_mat[[e]][b,i] = compute_thetainf_01(S = S_hat, T0 = T0, Ta = Ta)

    }
  } # end: for(b in 1:B)
}

mat_comb <-  rbind(replacement_mat[[1]],
                   replacement_mat[[2]],
                   replacement_mat[[3]],
                   replacement_mat[[4]],
                   replacement_mat[[5]])

df_toplot= as.data.frame(cbind(rep(c("vdx","mainz","nki","upp","unt"),each=B),mat_comb))
colnames(df_toplot)<-c("polygon_end",1:nrow(data_negative))

df_toplot2<-df_toplot %>%
  pivot_longer(cols = 2:(nrow(data_negative)+1),cols_vary="slowest",names_to="replacement",values_to = "theta")
df_toplot2$theta<-as.numeric(df_toplot2$theta)
df_all_validity<-as.data.frame(rbind(df_toplot2,df_toplot_polygon_mix))

saveRDS(object = df_all_validity,"result/df_all_validity.rds")
```

Boxplot: empirical validity
```{r,echo=T,include=T}
df_all=readRDS(file="result/df_all_validity.rds")
df_all_gap5=df_all[df_all$replacement %in% seq(1,max(as.numeric(df_all$replacement)),by=5),]

pdf(file="plot/empirical_validity.pdf",width=9,height = 8)
ggplot(df_all_gap5, aes(x=fct_inorder(replacement), y=theta)) + 
  geom_boxplot(aes(fill=factor(polygon_end)))+
  labs(y= expression(hat(theta)[infinity]), x = "Replacement of samples")+
  scale_fill_discrete(name = "", labels = c("MAINZ", "NKI", "Weighted average","UNT","UPP","VDX"))

dev.off()
```

## Test and fit

```{r,echo=T,include=F}
set.seed(200)
S_hat_vdx_neg=t(er_negative_vdx) %*% er_negative_vdx/nrow(er_negative_vdx) # estimate sample covariance matrix
S_hat_mainz_neg=t(er_negative_mainz) %*% er_negative_mainz/nrow(er_negative_mainz) # estimate sample covariance matrix
S_hat_nki_neg=t(er_negative_nki) %*% er_negative_nki/nrow(er_negative_nki) # estimate sample covariance matrix
S_hat_unt_neg=t(er_negative_unt) %*% er_negative_unt/nrow(er_negative_unt) # estimate sample covariance matrix
S_hat_upp_neg=t(er_negative_upp) %*% er_negative_upp/nrow(er_negative_upp) # estimate sample covariance matrix
S_hat_transbig_neg=t(er_negative_transbig) %*% er_negative_transbig/nrow(er_negative_transbig) # estimate sample covariance matrix

S_hat_vdx_pos=t(er_positive_vdx) %*% er_positive_vdx/nrow(er_positive_vdx) # estimate sample covariance matrix
S_hat_mainz_pos=t(er_positive_mainz) %*% er_positive_mainz/nrow(er_positive_mainz) # estimate sample covariance matrix
S_hat_nki_pos=t(er_positive_nki) %*% er_positive_nki/nrow(er_positive_nki) # estimate sample covariance matrix
S_hat_unt_pos=t(er_positive_unt) %*% er_positive_unt/nrow(er_positive_unt) # estimate sample covariance matrix
S_hat_upp_pos=t(er_positive_upp) %*% er_positive_upp/nrow(er_positive_upp) # estimate sample covariance matrix
S_hat_transbig_pos=t(er_positive_transbig) %*% er_positive_transbig/nrow(er_positive_transbig) # estimate sample covariance matrix


list_S_neg<-list(vdx_neg=S_hat_vdx_neg,
                 mainz_neg=S_hat_mainz_neg,
                 nki_neg=S_hat_nki_neg,
                 upp_neg=S_hat_upp_neg,
                 unt_neg=S_hat_unt_neg,
                 transbig_neg=S_hat_transbig_neg)

list_S_pos<-list(vdx_pos=S_hat_vdx_pos,
                 mainz_pos=S_hat_mainz_pos,
                 nki_pos=S_hat_nki_pos,
                 upp_pos=S_hat_upp_pos,
                 unt_pos=S_hat_unt_pos,
                 transbig_pos=S_hat_transbig_pos)

list_Ta_pos<-list(Target_er_pos_vdx=Target_er_pos_vdx,
                  Target_er_pos_mainz=Target_er_pos_mainz,
                  Target_er_pos_nki=Target_er_pos_nki,
                  Target_er_pos_upp=Target_er_pos_upp,
                  Target_er_pos_unt=Target_er_pos_unt,
                  Target_er_pos_transbig=Target_er_pos_transbig)


saveRDS(object = list_S_pos,file = "result/list_S_pos.rds")
saveRDS(object = list_S_neg,file = "result/list_S_neg.rds")

list_theta_alldatasets <- vector("list", length = length(list_S_neg))
p_val_alldatasets<- vector("list", length = length(list_S_neg))
samplesize_alldatasets_neg= list(neg_vdx=nrow(er_negative_vdx),
                             neg_mainz=nrow(er_negative_mainz),
                             neg_nki=nrow(er_negative_nki),
                             neg_upp=nrow(er_negative_upp),
                             neg_unt=nrow(er_negative_unt),
                             neg_transbig=nrow(er_negative_transbig))

samplesize_alldatasets_pos= list(pos_vdx=nrow(er_positive_vdx),
                             pos_mainz=nrow(er_positive_mainz),
                             pos_nki=nrow(er_positive_nki),
                             pos_upp=nrow(er_positive_upp),
                             pos_unt=nrow(er_positive_unt),
                             pos_transbig=nrow(er_positive_transbig))

```

$\hat{\theta}$ and p-values, Table 1, main text
```{r,echo=T,include=T}
set.seed(200)
### compute optimal theta for 6 datasets with T0=identity Ta= ER+
T0=diag(nrow(Target_er_pos_transbig))
p=ncol(T0)
for ( j in 1: length(list_S_neg)){
  Ta=list_Ta_pos[[j]]
  S_hat=list_S_neg[[j]]
    
  list_theta_alldatasets[[j]] = compute_thetainf_01(S = S_hat, T0 = T0, Ta =Ta)
  p_val_alldatasets[[j]]<-compute_pval(T1=T0,T2=Ta,theta=list_theta_alldatasets[[j]],theta_null=0,mu=numeric(p),
                                         n=samplesize_alldatasets_neg[[j]],B=1000)$p_val
  
}
saveRDS(list_theta_alldatasets,"result/list_theta_alldatasets_table1_Section6.2.rds")

table1_maintext= data.frame(name_dat,unlist(samplesize_alldatasets_neg),
                      unlist(samplesize_alldatasets_pos),round(unlist(list_theta_alldatasets),digits = 3),
                      unlist(p_val_alldatasets))
colnames(table1_maintext)=c("dataset","#ER-","#ER+","theta_inf","p-value")
row.names(table1_maintext)=c()

saveRDS(table1_maintext,"result/table1_maintext.rds")
write.csv(x = table1_maintext,file = "result/table1_Section6.2_maintext.csv")
```

Losses against $\theta$, Figure 3, main text
```{r,echo=T}
set.seed(200)
########################### compute quadratic loss and Frobenius loss
list_Floss_alldatasets<-vector("list", length = length(list_S_neg))
list_l2loss_alldatasets<-vector("list", length = length(list_S_neg))

theta_grid<-seq(0,1,0.001)

for(i in 1:6){
  Floss_temp=lapply(theta_grid,
         FUN = function(x,T0,Ta,S){
           Omega_theta=T0+x*(Ta-T0)
           F_loss= sqrt(sum((solve(Omega_theta)-S)^2))
           },
         T0=diag(p),Ta=list_Ta_pos[[i]],S=list_S_neg[[i]])
  list_Floss_alldatasets[[i]]=unlist(Floss_temp)
  l2loss_temp=lapply(theta_grid,
                    FUN = function(x,T0,Ta,S){
                      Omega_theta=T0+x*(Ta-T0)
                      l2_loss= sqrt(sum((Omega_theta %*% S-diag(p))^2))
                    },
                    T0=diag(p),Ta=list_Ta_pos[[i]],S=list_S_neg[[i]])
  list_l2loss_alldatasets[[i]]=unlist(l2loss_temp)
} 
saveRDS(object = list_Floss_alldatasets, "result/list_Floss_alldatasets_testandfit.rds")
saveRDS(object = list_l2loss_alldatasets, "result/list_l2loss_alldatasets_testandfit.rds")

list_Floss_alldatasets = readRDS(file= "result/list_Floss_alldatasets_testandfit.rds")
list_l2loss_alldatasets = readRDS(file = "result/list_l2loss_alldatasets_testandfit.rds")
list_theta_alldatasets <- readRDS("result/list_theta_alldatasets_table1_Section6.2.rds")
theta_grid<-seq(0,1,0.001)

pdf("plot/losses_6.2.pdf",width=10,height=5)
par(mfrow=c(1,2))
plot(0,type="n",xlim=c(0,1),ylim=c(15,35),xlab=expression(theta),ylab="Frobenius loss")
for (i in 1:6){
  lines(x=theta_grid,y=list_Floss_alldatasets[[i]],col=i,lty=i,lwd=2)
  temp=which.min(abs(list_theta_alldatasets[[i]]-theta_grid))
  points(x=theta_grid[temp],y=list_Floss_alldatasets[[i]][temp],pch=16,col=i,cex=1.5)
}
legend(list(x = 0.10,y = 35),legend = c("VDX","MAINZ","NKI","UPP","UNT","TRANSBIG"),
       col=c(1,2,3,4,5,6),
       bty = "n", # Removes the legend box
       lty=1:6,
       pch=16,
       cex = 0.95)

plot(0,type="n",xlim=c(0,1),ylim=c(10,35),xlab=expression(theta),ylab="Quadratic loss")
for (i in 1:6){
  lines(x=theta_grid,y=list_l2loss_alldatasets[[i]],col=i,lty=i,lwd=2)
  temp=which.min(abs(list_theta_alldatasets[[i]]-theta_grid))
  points(x=theta_grid[temp],y=list_l2loss_alldatasets[[i]][temp],pch=16,col=i,cex=1.5)
}
legend(list(x = 0.35,y = 35),legend = c("VDX","MAINZ","NKI","UPP","UNT","TRANSBIG"),
       col=c(1,2,3,4,5,6),
       bty = "n", # Removes the legend box
       lty=1:6,
       pch=16,
       cex = 0.95)
par(mfrow=c(1,1))
dev.off()
```


## Towards a conditional independence graph

Check targets' performance: Table 1, supplementary material

```{r,echo=T,include=T}
set.seed(200)
vdx_result = stage3(er_neg = er_negative_vdx,er_pos = er_positive_vdx)
mainz_result = stage3(er_neg = er_negative_mainz,er_pos = er_positive_mainz) 
nki_result = stage3(er_neg = er_negative_nki,er_pos = er_positive_nki)  
upp_result = stage3(er_neg = er_negative_upp,er_pos = er_positive_upp) 
unt_result = stage3(er_neg = er_negative_unt, er_pos = er_positive_unt) 
transbig_result = stage3(er_neg = er_negative_transbig,er_pos = er_positive_transbig) 

table1_SM=as.data.frame(cbind(round(vdx_result$targets_performance,digits = 4),
                                          round(mainz_result$targets_performance,digits = 4),
                                          round(nki_result$targets_performance,digits = 4),
                                          round(upp_result$targets_performance,digits = 4),
                                          round(unt_result$targets_performance,digits = 4),
                                          round(transbig_result$targets_performance,digits = 4)))
colnames(table1_SM)<-name_dat
saveRDS(table1_SM,"result/table1_SM.rds")
write.csv(x = table1_SM,file = "result/table1_SM.csv")
```

Hellinger distance: 
```{r,echo=T,include=F}
set.seed(200)
list_target_performance<-list(vdx=vdx_result$list_targets_ridgeP,
                              mainz=mainz_result$list_targets_ridgeP,
                              nki=nki_result$list_targets_ridgeP,
                              upp=upp_result$list_targets_ridgeP,
                              unt=unt_result$list_targets_ridgeP,
                              transbig=transbig_result$list_targets_ridgeP)

topvec=seq(10,500,20) # take top 500 edges (in absolute sense)


result_distance_3datasets=lapply(topvec,FUN = distance_vs_topedges_3datasets,
       list_1=list_1,list_2=list_2,list_target_performance=list_target_performance)


saveRDS(object = result_distance_3datasets,"result/result_distance_3datasets.RData")
```

plot Hellinger distance: figure 19, supplementary materials
```{r,include=T,echo=T}
topvec=seq(10,500,20) # take top 500 edges (in absolute sense)
result_distance_3datasets=readRDS(file="result/result_distance_3datasets.RData")

mean_distance=lapply(result_distance_3datasets,colMeans)
min_distance_mat = matrix(nrow=length(result_distance_3datasets),ncol=3)

for(i in 1:length(result_distance_3datasets)){
  min_distance_mat[i,]=mean_distance[[i]]
}

pdf("plot/distance_500.pdf",width=6,height=6)

plot(0,type="n",xlim=c(0,500),ylim=c(0,0.45),xlab="Number of Top Edges",ylab="Hellinger Distance")
lines(x=topvec,y=min_distance_mat[,1],col=1,lty=1,lwd=2)
lines(x=topvec,y=min_distance_mat[,2],col=2,lty=2,lwd=2)
lines(x=topvec,y=min_distance_mat[,3],col=3,lty=3,lwd=2)

legend(#list(x=200,y=0.2),
       "topright",
       legend = c(expression(paste((1-hat(theta)[infinity]),T[0]+hat(theta)[infinity],T[a])),expression(T[0]),expression(T[a])),
       col=c(1,2,3),
       bty = "n", # Removes the legend box
       lty=1:3,
       cex =1,
       lwd=2)
dev.off()

```

Plot spearman correlations for the sparsified partial correlation matrices, Figure 18, supplementary material
```{r,echo=T,include=T}
# first form 6 vectors each containing partial correlations 
# second compute correlation matrix among these 6 vectors
top= c(20,50,100,200)
for (t in top){
  cor_results<-correlation_6datasets(list_target_performance = list_target_performance,top=t)
  saveRDS(object = cor_results, paste("result/spearman_cor_results_top",t,".rds",sep = ""))
}

cor_results_top20=readRDS("result/spearman_cor_results_top20.rds")
cor_results_top50=readRDS("result/spearman_cor_results_top50.rds")
cor_results_top100=readRDS("result/spearman_cor_results_top100.rds")
cor_results_top200=readRDS("result/spearman_cor_results_top200.rds")


par(mfrow=c(1,1))
{
  melted_cormat <- melt(cor_results_top20[[1]], na.rm = TRUE)
  # Heatmap
  p1=ggplot(data = melted_cormat, aes(Var2, Var1, fill = value))+
    geom_tile(color = "white")+
    ggtitle(expression(paste((1-hat(theta)[infinity]),T[0]+hat(theta)[infinity],T[a])))+
    scale_fill_gradient2(low = "blue", high = "red", mid = "white", 
                         midpoint = 0, limit = c(-1,1), space = "Lab", 
                         name="Correlation") +
    theme_minimal()+ 
    theme(axis.text.x = element_text(angle = 45, vjust = 1, 
                                     size = 12, hjust = 1))+
    coord_fixed()
}

{
  melted_cormat <- melt(cor_results_top20[[2]], na.rm = TRUE)
  # Heatmap
  p2=ggplot(data = melted_cormat, aes(Var2, Var1, fill = value))+
    ggtitle(expression(T[0]))+
    geom_tile(color = "white")+
    scale_fill_gradient2(low = "blue", high = "red", mid = "white", 
                         midpoint = 0, limit = c(-1,1), space = "Lab", 
                         name="Correlation") +
    theme_minimal()+ 
    theme(axis.text.x = element_text(angle = 45, vjust = 1, 
                                     size = 12, hjust = 1))+
    coord_fixed()
}

{
  melted_cormat <- melt(cor_results_top20[[3]], na.rm = TRUE)
  # Heatmap
  p3=ggplot(data = melted_cormat, aes(Var2, Var1, fill = value))+
    ggtitle(expression(T[a]))+
    geom_tile(color = "white")+
    scale_fill_gradient2(low = "blue", high = "red", mid = "white", 
                         midpoint = 0, limit = c(-1,1), space = "Lab", 
                         name="Correlation") +
    theme_minimal()+ 
    theme(axis.text.x = element_text(angle = 45, vjust = 1, 
                                     size = 12, hjust = 1))+
    coord_fixed()
}

pdf("plot/cor_top20_spearman.pdf",width=12,height=4)
ggarrange(p1,p2,p3,nrow = 1, ncol = 3) 
dev.off()

par(mfrow=c(1,1))
{
  melted_cormat <- melt(cor_results_top50[[1]], na.rm = TRUE)
  # Heatmap
  p1=ggplot(data = melted_cormat, aes(Var2, Var1, fill = value))+
    geom_tile(color = "white")+
    ggtitle(expression(paste((1-hat(theta)[infinity]),T[0]+hat(theta)[infinity],T[a])))+
    scale_fill_gradient2(low = "blue", high = "red", mid = "white", 
                         midpoint = 0, limit = c(-1,1), space = "Lab", 
                         name="Correlation") +
    theme_minimal()+ 
    theme(axis.text.x = element_text(angle = 45, vjust = 1, 
                                     size = 12, hjust = 1))+
    coord_fixed()
}

{
  melted_cormat <- melt(cor_results_top50[[2]], na.rm = TRUE)
  # Heatmap
  p2=ggplot(data = melted_cormat, aes(Var2, Var1, fill = value))+
    ggtitle(expression(T[0]))+
    geom_tile(color = "white")+
    scale_fill_gradient2(low = "blue", high = "red", mid = "white", 
                         midpoint = 0, limit = c(-1,1), space = "Lab", 
                         name="Correlation") +
    theme_minimal()+ 
    theme(axis.text.x = element_text(angle = 45, vjust = 1, 
                                     size = 12, hjust = 1))+
    coord_fixed()
}

{
  melted_cormat <- melt(cor_results_top50[[3]], na.rm = TRUE)
  # Heatmap
  p3=ggplot(data = melted_cormat, aes(Var2, Var1, fill = value))+
    ggtitle(expression(T[a]))+
    geom_tile(color = "white")+
    scale_fill_gradient2(low = "blue", high = "red", mid = "white", 
                         midpoint = 0, limit = c(-1,1), space = "Lab", 
                         name="Correlation") +
    theme_minimal()+ 
    theme(axis.text.x = element_text(angle = 45, vjust = 1, 
                                     size = 12, hjust = 1))+
    coord_fixed()
}

pdf("plot/cor_top50_spearman.pdf",width=12,height=4)
ggarrange(p1,p2,p3,nrow = 1, ncol = 3) 
dev.off()

par(mfrow=c(1,1))
{
  melted_cormat <- melt(cor_results_top100[[1]], na.rm = TRUE)
  # Heatmap
  p1=ggplot(data = melted_cormat, aes(Var2, Var1, fill = value))+
    geom_tile(color = "white")+
    ggtitle(expression(paste((1-hat(theta)[infinity]),T[0]+hat(theta)[infinity],T[a])))+
    scale_fill_gradient2(low = "blue", high = "red", mid = "white", 
                         midpoint = 0, limit = c(-1,1), space = "Lab", 
                         name="Correlation") +
    theme_minimal()+ 
    theme(axis.text.x = element_text(angle = 45, vjust = 1, 
                                     size = 12, hjust = 1))+
    coord_fixed()
}

{
  melted_cormat <- melt(cor_results_top100[[2]], na.rm = TRUE)
  # Heatmap
  p2=ggplot(data = melted_cormat, aes(Var2, Var1, fill = value))+
    ggtitle(expression(T[0]))+
    geom_tile(color = "white")+
    scale_fill_gradient2(low = "blue", high = "red", mid = "white", 
                         midpoint = 0, limit = c(-1,1), space = "Lab", 
                         name="Correlation") +
    theme_minimal()+ 
    theme(axis.text.x = element_text(angle = 45, vjust = 1, 
                                     size = 12, hjust = 1))+
    coord_fixed()
}

{
  melted_cormat <- melt(cor_results_top100[[3]], na.rm = TRUE)
  # Heatmap
  p3=ggplot(data = melted_cormat, aes(Var2, Var1, fill = value))+
    ggtitle(expression(T[a]))+
    geom_tile(color = "white")+
    scale_fill_gradient2(low = "blue", high = "red", mid = "white", 
                         midpoint = 0, limit = c(-1,1), space = "Lab", 
                         name="Correlation") +
    theme_minimal()+ 
    theme(axis.text.x = element_text(angle = 45, vjust = 1, 
                                     size = 12, hjust = 1))+
    coord_fixed()
}

pdf("plot/cor_top100_spearman.pdf",width=12,height=4)
ggarrange(p1,p2,p3,nrow = 1, ncol = 3) 
dev.off()

par(mfrow=c(1,1))
{
  melted_cormat <- melt(cor_results_top200[[1]], na.rm = TRUE)
  # Heatmap
  p1=ggplot(data = melted_cormat, aes(Var2, Var1, fill = value))+
    geom_tile(color = "white")+
    ggtitle(expression(paste((1-hat(theta)[infinity]),T[0]+hat(theta)[infinity],T[a])))+
    scale_fill_gradient2(low = "blue", high = "red", mid = "white", 
                         midpoint = 0, limit = c(-1,1), space = "Lab", 
                         name="Correlation") +
    theme_minimal()+ 
    theme(axis.text.x = element_text(angle = 45, vjust = 1, 
                                     size = 12, hjust = 1))+
    coord_fixed()
}

{
  melted_cormat <- melt(cor_results_top200[[2]], na.rm = TRUE)
  # Heatmap
  p2=ggplot(data = melted_cormat, aes(Var2, Var1, fill = value))+
    ggtitle(expression(T[0]))+
    geom_tile(color = "white")+
    scale_fill_gradient2(low = "blue", high = "red", mid = "white", 
                         midpoint = 0, limit = c(-1,1), space = "Lab", 
                         name="Correlation") +
    theme_minimal()+ 
    theme(axis.text.x = element_text(angle = 45, vjust = 1, 
                                     size = 12, hjust = 1))+
    coord_fixed()
}

{
  melted_cormat <- melt(cor_results_top200[[3]], na.rm = TRUE)
  # Heatmap
  p3=ggplot(data = melted_cormat, aes(Var2, Var1, fill = value))+
    ggtitle(expression(T[a]))+
    geom_tile(color = "white")+
    scale_fill_gradient2(low = "blue", high = "red", mid = "white", 
                         midpoint = 0, limit = c(-1,1), space = "Lab", 
                         name="Correlation") +
    theme_minimal()+ 
    theme(axis.text.x = element_text(angle = 45, vjust = 1, 
                                     size = 12, hjust = 1))+
    coord_fixed()
}

pdf("plot/cor_top200_spearman.pdf",width=12,height=4)
ggarrange(p1,p2,p3,nrow = 1, ncol = 3) 
dev.off()

```

Reconstruct gene-gene interaction network with top 20 partial correlations (in absolute sense)

```{r,echo=T,include=T}
set.seed(200)
top=20
Omegatheta_6datasets<-probmass_sparsified(topedges =top,list_target_performance,target=1)
T0_6datasets<-probmass_sparsified(topedges =top,list_target_performance,target=2)
Ta_6datasets<-probmass_sparsified(topedges =top,list_target_performance,target=3)

saveRDS(Omegatheta_6datasets,"result/reconst_Omegatheta_6datasets.rds")
saveRDS(T0_6datasets,"result/reconst_T0_6datasets.rds")
saveRDS(Ta_6datasets,"result/reconst_Ta_6datasets.rds")

```

Figure 20, supplementary material
```{r,include=T,echo=T}
library(rags2ridges)
Omegatheta_6datasets=readRDS("result/reconst_Omegatheta_6datasets.rds")
T0_6datasets=readRDS("result/reconst_T0_6datasets.rds")
Ta_6datasets=readRDS("result/reconst_Ta_6datasets.rds")

pdf("plot/cond_ind_graphsOmega.pdf",width = 5,height = 5)
set.seed(200)
Ugraph(Omegatheta_6datasets$mat_adj_overlap/6, type = "weighted", cut = 0.05, Vsize = 10, Vcex = 0.5,
       lay = "layout_with_fr",prune = T)
dev.off()

pdf("plot/cond_ind_graphsT0.pdf",width = 5,height = 5)
set.seed(200)
Ugraph(T0_6datasets$mat_adj_overlap/6, type = "weighted", cut = 0.05, Vsize = 10, Vcex = 0.5,
       lay = "layout_with_fr",prune = T)
dev.off()

pdf("plot/cond_ind_graphsTa.pdf",width = 5,height = 5)
set.seed(200)
Ugraph(Ta_6datasets$mat_adj_overlap/6, type = "weighted", cut = 0.05, Vsize = 10, Vcex = 0.5,
       lay = "layout_with_fr",prune = T)
dev.off()

```

## Choice of targets

```{r,echo=T,include=T}
set.seed(200)
# obtain alternative target Ta

list_S_neg=readRDS(file="result/list_S_neg.rds")
list_S_pos=readRDS(file="result/list_S_pos.rds")
list_T_er_pos_cor=readRDS(file = "result/list_T_er_pos_cor.rds")

Ta_list_ginv =vector(mode = "list",length=length(list_T_er_pos_cor))
Ta_list_glasso =vector(mode = "list",length=length(list_T_er_pos_cor))

for (i in 1:length(list_T_er_pos_cor)){
  Ta_list_ginv[[i]]   = cov2cor(ginv(list_S_pos[[i]]))
  Ta_list_glasso[[i]] = cov2cor(CVglasso(X=list_data_er_pos[[i]], crit.cv = "loglik")$Omega)
}


#################### obtain test statistic theta for ER- data, where T0=diag(p), Ta=preceding obtained

p_val_ginv = vector("list", length = length(list_T_er_pos_cor))
p_val_glasso = vector("list", length = length(list_T_er_pos_cor))
theta_ginv =numeric(length(list_T_er_pos_cor))
theta_glasso =numeric(length(list_T_er_pos_cor))
samplesize_neg = list(neg_vdx=nrow(er_negative_vdx),
                     neg_mainz=nrow(er_negative_mainz),
                     neg_nki=nrow(er_negative_nki),
                     neg_upp=nrow(er_negative_upp),
                     neg_unt=nrow(er_negative_unt),
                     neg_transbig = nrow(er_negative_transbig))

### compute optimal theta for 6 Ta= er+_ginv[i] i=1,...,6
p=ncol(er_negative_vdx)
T0 = diag(p)

for ( j in 1: length(list_T_er_pos_cor)){
  Ta=Ta_list_ginv[[j]]
  
  gamma_calculate_upper=seq(0.1,10,by=0.001)
  for( i in 1: length(gamma_calculate_upper)){
    Omega_upper = T0 + gamma_calculate_upper[i]*(Ta-T0)
    eigenvalue = eigen(Omega_upper,symmetric = T)$values
    if (min(eigenvalue)<0){
      gamma_upper=gamma_calculate_upper[i-1]
      break
    }
  }

  gamma_calculate_lower=seq(0,-10,by=-0.001)
  for( i in 1: length(gamma_calculate_lower)){
    Omega_lower = T0 + gamma_calculate_lower[i]*(Ta-T0)
    eigenvalue = eigen(Omega_lower,symmetric = T)$values
    if (min(eigenvalue)<0){
      gamma_lower=gamma_calculate_lower[i-1]
      break
    }
  }

  
    S_hat=covML(list_data_er_neg[[j]],cor = T )
    if(theta_estimating_equation(T1=T0,T2=Ta,S=S_hat,theta=gamma_lower)*theta_estimating_equation(T1=T0,T2=Ta,S=S_hat,theta=-0.0001)<0){
      theta=uniroot(theta_estimating_equation,c(gamma_lower,-0.0001),tol=1e-5,T1=T0,T2=Ta,S=S_hat)$root
    }else if(theta_estimating_equation(T1=T0,T2=Ta,S=S_hat,theta=0.0001)*theta_estimating_equation(T1=T0,T2=Ta,S=S_hat,theta=gamma_upper)<0){
      theta=uniroot(theta_estimating_equation,c(0.0001,gamma_upper),tol=1e-5,T1=T0,T2=Ta,S=S_hat)$root
    }
    theta_ginv[j]=theta

    theta_res =frequency_density_ParallelSim(gamma=0,n=samplesize_neg[[j]],T1=T0,T2=Ta,
                                             range=c(gamma_lower,gamma_upper),B=1000)[[1]]

    p_val_ginv[j] = mean(c(theta_res,theta_ginv[j]) >= theta_ginv[j])

  
}
```

Table 2, supplementary material
```{r,echo=T,include=T}
table2_SM= data.frame(name_dat,unlist(samplesize_alldatasets_neg),
                      unlist(samplesize_alldatasets_pos),round(theta_ginv,digits = 3),
                      unlist(p_val_ginv))
colnames(table2_SM)=c("dataset","#ER-","#ER+","theta_inf","p-value")
row.names(table2_SM)=c()

saveRDS(theta_ginv,"result/theta_ginv.rds")
saveRDS(table2_SM,"result/table2_SM.rds")
write.csv(x = table2_SM,file = "result/table2_SM.csv")
```

```{r,echo=T,include=T}
### compute optimal theta for 6 Ta= er+_glasso[i] i=1,...,6
p=ncol(er_negative_vdx)
T0 = diag(p)

for ( j in 1: length(list_T_er_pos_cor)){
  Ta=Ta_list_glasso[[j]]
  
  gamma_calculate_upper=seq(0.1,10,by=0.001)
  for( i in 1: length(gamma_calculate_upper)){
    Omega_upper = T0 + gamma_calculate_upper[i]*(Ta-T0)
    eigenvalue = eigen(Omega_upper,symmetric = T)$values
    if (min(eigenvalue)<0){
      gamma_upper=gamma_calculate_upper[i-1]
      break
    }
  }

  gamma_calculate_lower=seq(0,-10,by=-0.001)
  for( i in 1: length(gamma_calculate_lower)){
    Omega_lower = T0 + gamma_calculate_lower[i]*(Ta-T0)
    eigenvalue = eigen(Omega_lower,symmetric = T)$values
    if (min(eigenvalue)<0){
      gamma_lower=gamma_calculate_lower[i-1]
      break
    }
  }

  {
    S_hat=covML(list_data_er_neg[[j]],cor = T )
    if(theta_estimating_equation(T1=T0,T2=Ta,S=S_hat,theta=gamma_lower)*theta_estimating_equation(T1=T0,T2=Ta,S=S_hat,theta=-0.0001)<0){
      theta=uniroot(theta_estimating_equation,c(gamma_lower,-0.0001),tol=1e-5,T1=T0,T2=Ta,S=S_hat)$root
    }else if(theta_estimating_equation(T1=T0,T2=Ta,S=S_hat,theta=0.0001)*theta_estimating_equation(T1=T0,T2=Ta,S=S_hat,theta=gamma_upper)<0){
      theta=uniroot(theta_estimating_equation,c(0.0001,gamma_upper),tol=1e-5,T1=T0,T2=Ta,S=S_hat)$root
    }
    theta_glasso[j]=theta


    theta_res =frequency_density_ParallelSim(gamma=0,n=samplesize_neg[[j]],T1=T0,T2=Ta,
                                             range=c(gamma_lower,gamma_upper),B=1000)[[1]]
    # theta_res[i]=theta_resample(T1=T0,T2=Ta,theta=0,mu=numeric(p),n=samplesize_alldatasets_pos[[j]],B=1000)


    p_val_glasso[[j]] = mean(c(theta_res,theta_glasso[[j]]) >= theta_glasso[j])

  }
}
```

Table 3, supplementary material
```{r}
table3_SM= data.frame(name_dat,unlist(samplesize_alldatasets_neg),
                      unlist(samplesize_alldatasets_pos),round(theta_glasso,digits = 3),
                      unlist(p_val_glasso))
colnames(table3_SM)=c("dataset","#ER-","#ER+","theta_inf","p-value")
row.names(table3_SM)=c()

saveRDS(theta_glasso,"result/theta_glasso.rds")
saveRDS(table3_SM,"result/table3_SM.rds")
write.csv(x = table3_SM,file = "result/table3_SM.csv")
```

```{r}

########################### compute quadratic loss and Frobenius loss for ginv
list_Floss_ginv<-vector("list", length = length(list_S_pos))
list_l2loss_ginv<-vector("list", length = length(list_S_pos))

theta_grid<-seq(0,0.999,0.001)

for(i in 1:length(list_S_pos)){
  Floss_temp=lapply(theta_grid,
                    FUN = function(x,T0,Ta,S){
                      Omega_theta=T0+x*(Ta-T0)
                      F_loss= sqrt(sum((solve(Omega_theta)-S)^2))
                    },
                    T0=diag(p),Ta=Ta_list_ginv[[i]],S=list_S_pos[[i]])
  list_Floss_ginv[[i]]=unlist(Floss_temp)
  l2loss_temp=lapply(theta_grid,
                     FUN = function(x,T0,Ta,S){
                       Omega_theta=T0+x*(Ta-T0)
                       l2_loss= sqrt(sum((Omega_theta %*% S-diag(p))^2))
                     },
                     T0=diag(p),Ta=Ta_list_ginv[[i]],S=list_S_pos[[i]])
  list_l2loss_ginv[[i]]=unlist(l2loss_temp)
} 

saveRDS(list_Floss_ginv,"result/TargetChoice_list_Floss_ginv.rds")
saveRDS(list_l2loss_ginv,"result/TargetChoice_list_l2loss_ginv.rds")


########################### compute quadratic loss and Frobenius loss for glasso
list_Floss_glasso<-vector("list", length = length(list_S_pos))
list_l2loss_glasso<-vector("list", length = length(list_S_pos))

theta_grid<-seq(0,0.999,0.001)

for(i in 1:length(list_S_pos)){
  Floss_temp=lapply(theta_grid,
                    FUN = function(x,T0,Ta,S){
                      Omega_theta=T0+x*(Ta-T0)
                      F_loss= sqrt(sum((solve(Omega_theta)-S)^2))
                    },
                    T0=diag(p),Ta=Ta_list_glasso[[i]],S=list_S_pos[[i]])
  list_Floss_glasso[[i]]=unlist(Floss_temp)
  l2loss_temp=lapply(theta_grid,
                     FUN = function(x,T0,Ta,S){
                       Omega_theta=T0+x*(Ta-T0)
                       l2_loss= sqrt(sum((Omega_theta %*% S-diag(p))^2))
                     },
                     T0=diag(p),Ta=Ta_list_glasso[[i]],S=list_S_pos[[i]])
  list_l2loss_glasso[[i]]=unlist(l2loss_temp)
} 
saveRDS(list_Floss_glasso,"result/TargetChoice_list_Floss_glasso.rds")
saveRDS(list_l2loss_glasso,"result/TargetChoice_list_l2loss_glasso.rds")

```

Loss plot: generalized inverse, Figure 21, supplementary material
```{r}
# loss plot
theta_grid<-seq(0,0.999,0.001)
list_Floss_ginv = readRDS("result/TargetChoice_list_Floss_ginv.rds")
list_l2loss_ginv = readRDS("result/TargetChoice_list_l2loss_ginv.rds")
theta_ginv <- readRDS("result/theta_ginv.rds")

pdf("plot/TargetChoice_loss_ginv.pdf",width=10,height = 5)
par(mfrow=c(1,2))
plot(0,type="n",xlim=c(0,1),ylim=c(10,33),xlab=expression(theta),ylab="Frobenius loss")
for (i in 1:6){
  lines(x=theta_grid,y=list_Floss_ginv[[i]],col=i,lty=i,lwd=2)
  temp=which.min(abs(theta_ginv[[i]]-theta_grid))
  points(x=theta_grid[temp],y=list_Floss_ginv[[i]][temp],pch=16,col=i,cex=1.5)
}
legend(list(x = 0.25,y = 34),legend = c("VDX","MAINZ","NKI","UPP","UNT","TRANSBIG"),
       col=c(1,2,3,4,5,6),
       bty = "n", # Removes the legend box
       lty=1:6,
       pch=16,
       cex = 0.95)

plot(0,type="n",xlim=c(0,1),ylim=c(7,25),xlab=expression(theta),ylab="Quadratic loss")
for (i in 1:6){
  lines(x=theta_grid,y=list_l2loss_ginv[[i]],col=i,lty=i,lwd=2)
  temp=which.min(abs(theta_ginv[[i]]-theta_grid))
  points(x=theta_grid[temp],y=list_l2loss_ginv[[i]][temp],pch=16,col=i,cex=1.5)
}
legend(list(x = 0.5,y = 26),legend = c("VDX","MAINZ","NKI","UPP","UNT","TRANSBIG"),
       col=c(1,2,3,4,5,6),
       bty = "n", # Removes the legend box
       lty=1:6,
       pch=16,
       cex = 0.95)
mtext(text=expression(paste("Loss, ", bold(T)[a], ": Generalized inverse")), 
      side = 3, line = -1.75, outer = TRUE)
dev.off()
par(mfrow=c(1,1))
```

Loss plot: Gaussian LASSO, Figure 22, supplementary material
```{r}
#loss plot
theta_grid<-seq(0,0.999,0.001)
list_Floss_glasso = readRDS("result/TargetChoice_list_Floss_glasso.rds")
list_l2loss_glasso = readRDS("result/TargetChoice_list_l2loss_glasso.rds")
theta_glasso <- readRDS("result/theta_glasso.rds")


pdf("plot/TargetChoice_loss_glasso.pdf",width=10,height = 5)
par(mfrow=c(1,2))
plot(0,type="n",xlim=c(0,1),ylim=c(5,28),xlab=expression(theta),ylab="Frobenius loss")
for (i in 1:6){
  lines(x=theta_grid,y=list_Floss_glasso[[i]],col=i,lty=i,lwd=2)
  temp=which.min(abs(theta_glasso[[i]]-theta_grid))
  points(x=theta_grid[temp],y=list_Floss_glasso[[i]][temp],pch=16,col=i,cex=1.5)
}
legend(list(x = 0.65,y = 29),legend = c("VDX","MAINZ","NKI","UPP","UNT","TRANSBIG"),
       col=c(1,2,3,4,5,6),
       bty = "n", # Removes the legend box
       lty=1:6,
       pch=16,
       cex = 0.95)

plot(0,type="n",xlim=c(0,1),ylim=c(5,28),xlab=expression(theta),ylab="Quadratic loss")
for (i in 1:6){
  lines(x=theta_grid,y=list_l2loss_glasso[[i]],col=i,lty=i,lwd=2)
  temp=which.min(abs(theta_glasso[[i]]-theta_grid))
  points(x=theta_grid[temp],y=list_l2loss_glasso[[i]][temp],pch=16,col=i,cex=1.5)
}
legend(list(x = 0.65,y = 29),legend = c("VDX","MAINZ","NKI","UPP","UNT","TRANSBIG"),
       col=c(1,2,3,4,5,6),
       bty = "n", # Removes the legend box
       lty=1:6,
       pch=16,
       cex = 0.95)
mtext(text=expression(paste("Loss, ", bold(T)[a],": Gaussian LASSO")), 
      side = 3, line = -1.75, outer = TRUE)

dev.off()
par(mfrow=c(1,1))
```

## Federated learning
```{r}
set.seed(200)
OPT_er_neg_transbig <- optPenalty.kCV(Y = as.matrix(er_negative_transbig), lambdaMin = 0.0001, lambdaMax = 5, step = 100,output = "light",verbose = F);
Target_er_neg_transbig<- OPT_er_neg_transbig $optPrec
Target_er_neg_transbig = cov2cor(Target_er_neg_transbig)

Ta_list = list(er_neg_ridgeP = Target_er_neg_transbig )

#################### obtain test statistic theta for ER- data, where T0=diag(p), Ta=Ta_list

p_val_ridgeP =numeric(5)
theta_ridgeP =numeric(5)

samplesize_neg = list(neg_vdx=nrow(er_negative_vdx),
                      neg_mainz=nrow(er_negative_mainz),
                      neg_nki=nrow(er_negative_nki),
                      neg_upp=nrow(er_negative_upp),
                      neg_unt=nrow(er_negative_unt))


### compute optimal theta for T0 = diag(p); Ta= T_er- = ridgeP estimate

### Ta = ridgeP
p=ncol(er_negative_vdx)
T0 = diag(p)

for ( j in 1: length(samplesize_neg )){
  Ta=Ta_list[[1]]
  
  range_temp = range_theta(T0=T0,Ta=Ta)
  gamma_lower = range_temp[1]
  gamma_upper = range_temp[2]
  # 
  S_hat=covML(list_data_er_neg[[j]],cor = T )
  theta_ridgeP[j] = compute_thetainf_01(S=S_hat,T0 = T0,Ta=Ta)
  
  theta_res =frequency_density_ParallelSim(gamma=0,n=samplesize_neg[[j]],T1=T0,T2=Ta,
                                             range=c(gamma_lower,gamma_upper),B=1000)[[1]]
    
  p_val_ridgeP[j] = mean(c(theta_res,theta_ridgeP[j]) >= theta_ridgeP[j])
}


########################### compute quadratic loss and Frobenius loss for ridgeP
list_Floss_ridgeP<-vector("list", length = length(samplesize_neg))
list_l2loss_ridgeP<-vector("list", length = length(samplesize_neg))

theta_grid<-seq(0,0.999,0.001)

for(i in 1:length(samplesize_neg)){
  Floss_temp=lapply(theta_grid,
                    FUN = function(x,T0,Ta,S){
                      Omega_theta=T0+x*(Ta-T0)
                      F_loss= sqrt(sum((solve(Omega_theta)-S)^2))
                    },
                    T0=diag(p),Ta=Ta_list[[1]],S=list_S_pos[[i]])
  list_Floss_ridgeP[[i]]=unlist(Floss_temp)
  l2loss_temp=lapply(theta_grid,
                     FUN = function(x,T0,Ta,S){
                       Omega_theta=T0+x*(Ta-T0)
                       l2_loss= sqrt(sum((Omega_theta %*% S-diag(p))^2))
                     },
                     T0=diag(p),Ta=Ta_list[[1]],S=list_S_pos[[i]])
  list_l2loss_ridgeP[[i]]=unlist(l2loss_temp)
} 

saveRDS(list_Floss_ridgeP,"result/fed_list_Floss_ridgeP.rds")
saveRDS(list_l2loss_ridgeP,"result/fed_list_l2loss_ridgeP.rds")
saveRDS(theta_ridgeP,"result/fed_theta_ridgeP.rds")
saveRDS(p_val_ridgeP,"result/fed_p_val_ridgeP.rds")

name_dat=readRDS(file="result/name_dataset.rds")

table4_SM= data.frame(name_dat[1:5],unlist(samplesize_alldatasets_neg)[1:5],
                      round(theta_ridgeP,digits = 3),
                      p_val_ridgeP)
colnames(table4_SM)=c("dataset","#ER-","theta_inf","p-value")
row.names(table4_SM)=c()

saveRDS(table4_SM,"result/table4_SM.rds")
write.csv(x = table4_SM,file = "result/table4_SM.csv")
```

Loss plot: federated learning, Figure 23, supplementary material
```{r}
theta_grid<-seq(0,0.999,0.001)
list_Floss_ridgeP = readRDS("result/fed_list_Floss_ridgeP.rds")
list_l2loss_ridgeP = readRDS("result/fed_list_l2loss_ridgeP.rds")
theta_ridgeP = readRDS("result/fed_theta_ridgeP.rds")

pdf("plot/fed_learning_lossVStheta.pdf",width=10,height=5)
par(mfrow=c(1,2))
plot(0,type="n",xlim=c(0,1),ylim=c(10,35),xlab=expression(theta),ylab="Frobenius loss")
for (i in 1:5){
  lines(x=theta_grid,y=list_Floss_ridgeP[[i]],col=i,lty=i,lwd=2)
  temp=which.min(abs(theta_ridgeP[[i]]-theta_grid))
  points(x=theta_grid[temp],y=list_Floss_ridgeP[[i]][temp],pch=16,col=i,cex=1.5)
}
legend(list(x = 0.65,y = 33),legend = c("VDX","MAINZ","NKI","UPP","UNT"),
       col=c(1,2,3,4,5),
       bty = "n", # Removes the legend box
       lty=1:5,
       pch=16,
       cex = 0.95)


plot(0,type="n",xlim=c(0,1),ylim=c(10,25),xlab=expression(theta),ylab="Quadratic loss")
for (i in 1:5){
  lines(x=theta_grid,y=list_l2loss_ridgeP[[i]],col=i,lty=i,lwd=2)
  temp=which.min(abs(theta_ridgeP[[i]]-theta_grid))
  points(x=theta_grid[temp],y=list_l2loss_ridgeP[[i]][temp],pch=16,col=i,cex=1.5)
}
legend(list(x = 0.7,y = 25),legend = c("VDX","MAINZ","NKI","UPP","UNT"),
       col=c(1,2,3,4,5),
       bty = "n", # Removes the legend box
       lty=1:5,
       pch=16,
       cex = 0.95)

mtext(text=expression(paste("Loss, ",bold(T)[a]: transbig, " ER-, RidgeP")), 
      side = 3, line = -1.75, outer = TRUE)

dev.off()

par(mfrow=c(1,1))
```

## Diagnostic plot: Figure 4, main text

```{r,include=T,echo=T}
list_T_er_neg_cor <- readRDS("result/list_T_er_neg_cor.rds")
list_T_er_pos_cor <- readRDS("result/list_T_er_pos_cor.rds")
p=nrow(list_T_er_neg_cor$Target_er_neg_vdx)
y_coor = as.vector(list_T_er_neg_cor$Target_er_neg_vdx-diag(p))


par(mfrow=c(1,2))

y_coord = list_T_er_neg_cor$Target_er_neg_nki[lower.tri(list_T_er_neg_cor$Target_er_neg_nki, diag = FALSE)] # omega_hat - T0
x_coord = list_T_er_pos_cor$Target_er_pos_nki[lower.tri(list_T_er_pos_cor$Target_er_pos_nki, diag = FALSE)] # Ta-T0
#"Sigma_hat^{-1}-T0"

pdf("plot/Diagnostic_plot_left.pdf",width=5,height=5)
plot(x=x_coord,y=y_coord,xlab=expression(T[a]-T[0]),ylab="",
     pch=1,)
mtext(expression(paste(hat(Omega)[nki]-T[0])), side=2, adj=0.5, line=2.5,cex = 1)
dev.off()

p=nrow(list_T_er_neg_cor$Target_er_neg_vdx)
x_coord = list_T_er_pos_cor$Target_er_pos_vdx[lower.tri(list_T_er_pos_cor$Target_er_pos_vdx, diag = FALSE)] - 
  list_T_er_neg_cor$Target_er_neg_vdx[lower.tri(list_T_er_neg_cor$Target_er_neg_vdx, diag = FALSE)]

y_coord = list_T_er_pos_cor$Target_er_pos_mainz[lower.tri(list_T_er_neg_cor$Target_er_neg_upp, diag=FALSE)] - list_T_er_neg_cor$Target_er_neg_vdx[lower.tri(list_T_er_neg_cor$Target_er_neg_vdx, diag = FALSE)]

pdf("plot/Diagnostic_plot_right.pdf",width=5,height=5)
plot(x=x_coord,y=y_coord,xlab=expression(T[a]-T[0]),ylab="",
     pch=1,)
mtext(expression(paste(hat(Omega)[upp]-T[0])), side=2, adj=0.5, line=2.5,cex = 1)
dev.off()
par(mfrow=c(1,1))


```
