# Supplementary material for: Signpost Testing to Navigate the Parameter Space of the Gaussian Graphical Model With High‐Dimensional Data
Source: Biom J. 2026 Feb 12;68(1):e70115. doi: 10.1002/bimj.70115 (PMC12895234; doi:10.1002/bimj.70115)
Supplement: Supplementary file 1 — Supporting File: bimj70115‐sup‐0001‐Datacode.zip. [file BIMJ-68-e70115-s001.zip › code and data/Script_plot_allinone.Rmd]

---
title: "Output"
author: "Kai Ruan, Mark A. van de Wiel, Wessel N. van Wieringen"
date: "2025-10"
output: html_document
---

```{r setup, include=FALSE}
knitr::opts_chunk$set(echo = TRUE)
```

## Libraries and functions to use in the simulation 

```{r,echo=F,include=T}
library(Matrix)
library(ggplot2)
library(ggridges)
library(mvtnorm)
library(rags2ridges)
library(huge)
library(MVN)
library(ggpubr)
library(tidyverse)
library(tidyr)
library(reshape2) # function: melt


dir.create("./result")
dir.create("./plot")
```

## Figure 1, Section 2.2, main text
```{r,echo=F,include=T}
library(ggplot2)
gamma_grid<-seq(0,1,0.1)
df_SFinv_n50_p300<- readRDS(file="result/unbias_infinite_SFinv_n=50_p=300.rds")

ggplot(df_SFinv_n50_p300,aes(y = gamma, x = theta_hat)) +
  geom_density_ridges(scale = 0.9) +
  geom_vline(
    xintercept = gamma_grid,
    linetype=2,
    col="red"
  ) + xlab(expression(theta)) + ylab(expression(gamma)) +
  ggtitle(expression(paste("Scale-free inverse, ",n==50,", ",p==300)))

```

## Figure 2, Section 6.1, main text
```{r,echo=F,include=T}
df_all=readRDS(file="result/df_all_validity.rds")
df_all_gap5=df_all[df_all$replacement %in% seq(1,max(as.numeric(df_all$replacement)),by=5),]

# pdf(file="plot/empirical_validity.pdf",width=9,height = 8)
ggplot(df_all_gap5, aes(x=fct_inorder(replacement), y=theta)) + 
  geom_boxplot(aes(fill=factor(polygon_end)))+
  labs(y= expression(hat(theta)[infinity]), x = "Replacement of samples")+
  scale_fill_discrete(name = "", labels = c("MAINZ", "NKI", "Weighted average","UNT","UPP","VDX"))

# dev.off()
```

## Test and fit: Figure 3, Section 6.2, main text
```{r,echo=F,include=T}

list_Floss_alldatasets = readRDS(file= "result/list_Floss_alldatasets_testandfit.rds")
list_l2loss_alldatasets = readRDS(file = "result/list_l2loss_alldatasets_testandfit.rds")
list_theta_alldatasets <- readRDS("result/list_theta_alldatasets_table1_Section6.2.rds")

theta_grid<-seq(0,1,0.001)


par(mfrow=c(1,2))
plot(0,type="n",xlim=c(0,1),ylim=c(15,35),xlab=expression(theta),ylab="Frobenius loss")
for (i in 1:6){
  lines(x=theta_grid,y=list_Floss_alldatasets[[i]],col=i,lty=i,lwd=2)
  temp=which.min(abs(list_theta_alldatasets[[i]]-theta_grid))
  points(x=theta_grid[temp],y=list_Floss_alldatasets[[i]][temp],pch=16,col=i,cex=1.5)
}
legend(list(x = 0.10,y = 35),legend = c("VDX","MAINZ","NKI","UPP","UNT","TRANSBIG"),
       col=c(1,2,3,4,5,6),
       bty = "n", # Removes the legend box
       lty=1:6,
       pch=16,
       cex = 0.95)

plot(0,type="n",xlim=c(0,1),ylim=c(10,35),xlab=expression(theta),ylab="Quadratic loss")
for (i in 1:6){
  lines(x=theta_grid,y=list_l2loss_alldatasets[[i]],col=i,lty=i,lwd=2)
  temp=which.min(abs(list_theta_alldatasets[[i]]-theta_grid))
  points(x=theta_grid[temp],y=list_l2loss_alldatasets[[i]][temp],pch=16,col=i,cex=1.5)
}
legend(list(x = 0.35,y = 35),legend = c("VDX","MAINZ","NKI","UPP","UNT","TRANSBIG"),
       col=c(1,2,3,4,5,6),
       bty = "n", # Removes the legend box
       lty=1:6,
       pch=16,
       cex = 0.95)
par(mfrow=c(1,1))

```

## Diagnostic plot: Figure 4, main text

```{r,include=T,echo=F}
list_T_er_neg_cor <- readRDS("result/list_T_er_neg_cor.rds")
list_T_er_pos_cor <- readRDS("result/list_T_er_pos_cor.rds")
p=nrow(list_T_er_neg_cor$Target_er_neg_vdx)
y_coor = as.vector(list_T_er_neg_cor$Target_er_neg_vdx-diag(p))


par(mfrow=c(1,2))

y_coord = list_T_er_neg_cor$Target_er_neg_nki[lower.tri(list_T_er_neg_cor$Target_er_neg_nki, diag = FALSE)] # omega_hat - T0
x_coord = list_T_er_pos_cor$Target_er_pos_nki[lower.tri(list_T_er_pos_cor$Target_er_pos_nki, diag = FALSE)] # Ta-T0
#"Sigma_hat^{-1}-T0"
plot(x=x_coord,y=y_coord,xlab=expression(T[a]-T[0]),ylab="",
     pch=1,)
mtext(expression(paste(hat(Omega)[nki]-T[0])), side=2, adj=0.5, line=2.5,cex = 1)
# lines(x=seq(-2,2,0.01),y=seq(-2,2,0.01),col="red")


p=nrow(list_T_er_neg_cor$Target_er_neg_vdx)
x_coord = list_T_er_pos_cor$Target_er_pos_vdx[lower.tri(list_T_er_pos_cor$Target_er_pos_vdx, diag = FALSE)] - 
  list_T_er_neg_cor$Target_er_neg_vdx[lower.tri(list_T_er_neg_cor$Target_er_neg_vdx, diag = FALSE)]

y_coord = list_T_er_pos_cor$Target_er_pos_mainz[lower.tri(list_T_er_neg_cor$Target_er_neg_upp, diag=FALSE)] - list_T_er_neg_cor$Target_er_neg_vdx[lower.tri(list_T_er_neg_cor$Target_er_neg_vdx, diag = FALSE)]
plot(x=x_coord,y=y_coord,xlab=expression(T[a]-T[0]),ylab="",
     pch=1,)
mtext(expression(paste(hat(Omega)[upp]-T[0])), side=2, adj=0.5, line=2.5,cex = 1)

par(mfrow=c(1,1))


```

## Table 1, Section 6.2, main text
```{r,echo=F,include=T}
table1_maintext = readRDS("result/table1_maintext.rds")
table1_maintext
```


## Regularization path $\{\hat{\theta}(\lambda):\lambda>0\}$: Figure 1, supplementary material

```{r,echo=F,include=T}

regularzation_path = readRDS(file="result/regularzation_path_SFinv_n50_p50.rds")

plot(x=regularzation_path$lambda,y=regularzation_path$theta_lambda, type="l",lwd=3,
     xlim=c(-3,100),ylim=c(0,1),
     col="red",cex=0.8,lty=1,
     xlab="",
     ylab="",
     cex.axis=1.3,
     main=expression(paste("Regularization path, ",topology==scale-free, " inverse, ",n==50,", ",p==50 )))
abline(h=regularzation_path$theta_inf,lty=2,lwd=3)
title( ylab=expression(hat(theta)(lambda)),line=2,cex.lab=1.4)
title( xlab=expression(paste(lambda)) ,line=2.8,cex.lab=1.4)

legend("topright",legend = c(expression(hat(theta)(lambda)),expression(hat(theta)[infinity])),
       col=c("red", "black"),
       bty = "n", # Removes the legend box
       lwd=c(3,3),
       lty=c(1,2),
       cex = 1.3)

```

## Unbiasedness, panel of $\theta_{\infty}$: Figure 2, supplementary material

```{r,echo=F,include=T}

df_SFinv_n50_p50<- readRDS(file="result/unbias_infinite_SFinv_n=50_p=50.rds")
df_SFinv_n50_p150<- readRDS(file="result/unbias_infinite_SFinv_n=50_p=150.rds")
df_SFinv_n50_p300<- readRDS(file="result/unbias_infinite_SFinv_n=50_p=300.rds")

df_SFinv_n100_p50<- readRDS(file="result/unbias_infinite_SFinv_n=100_p=50.rds")
df_SFinv_n100_p150<- readRDS(file="result/unbias_infinite_SFinv_n=100_p=150.rds")
df_SFinv_n100_p300<- readRDS(file="result/unbias_infinite_SFinv_n=100_p=300.rds")

gamma_grid<-seq(0,1,0.1)
par(mfrow=c(1,1))
# plot the frequency density of theta per gamma in each panel n=50

ggplot(df_SFinv_n50_p50,aes(y = gamma, x = theta_hat)) +
  geom_density_ridges(scale = 0.9) +
  geom_vline(
    xintercept = gamma_grid,
    linetype=2,
    col="red"
  ) + xlab(expression(theta)) + ylab(expression(gamma)) +
  ggtitle(expression(paste("Scale-free inverse, ",n==50,", ",p==50)))


ggplot(df_SFinv_n50_p150,aes(y = gamma, x = theta_hat)) +
  geom_density_ridges(scale = 0.9) +
  geom_vline(
    xintercept = gamma_grid,
    linetype=2,
    col="red"
  ) + xlab(expression(theta)) + ylab(expression(gamma)) +
  ggtitle(expression(paste("Scale-free inverse, ",n==50,", ",p==150)))


ggplot(df_SFinv_n50_p300,aes(y = gamma, x = theta_hat)) +
  geom_density_ridges(scale = 0.9) +
  geom_vline(
    xintercept = gamma_grid,
    linetype=2,
    col="red"
  ) + xlab(expression(theta)) + ylab(expression(gamma)) +
  ggtitle(expression(paste("Scale-free inverse, ",n==50,", ",p==300)))


# plot the frequency density of theta per gamma in each panel n=100

ggplot(df_SFinv_n100_p50,aes(y = gamma, x = theta_hat)) +
  geom_density_ridges(scale = 0.9) +
  geom_vline(
    xintercept = gamma_grid,
    linetype=2,
    col="red"
  ) + xlab(expression(theta)) + ylab(expression(gamma)) +
  ggtitle(expression(paste("Scale-free inverse, ",n==100,", ",p==50)))


ggplot(df_SFinv_n100_p150,aes(y = gamma, x = theta_hat)) +
  geom_density_ridges(scale = 0.9) +
  geom_vline(
    xintercept = gamma_grid,
    linetype=2,
    col="red"
  ) + xlab(expression(theta)) + ylab(expression(gamma)) +
  ggtitle(expression(paste("Scale-free inverse, ",n==100,", ",p==150)))


ggplot(df_SFinv_n100_p300,aes(y = gamma, x = theta_hat)) +
  geom_density_ridges(scale = 0.9) +
  geom_vline(
    xintercept = gamma_grid,
    linetype=2,
    col="red"
  ) + xlab(expression(theta)) + ylab(expression(gamma)) +
  ggtitle(expression(paste("Scale-free inverse, ",n==100,", ",p==300)))


```

$\theta_{\lambda}$ for large $\lambda$: Figure 2, supplementary material

```{r,echo=F,include=T}
df_SFinv_general_n50_p50<- readRDS(file="result/finite_unbias_SFinv_n=50_p=50.rds")
df_SFinv_general_n50_p150<- readRDS(file="result/finite_unbias_SFinv_n=50_p=150.rds")
df_SFinv_general_n50_p300<- readRDS(file="result/finite_unbias_SFinv_n=50_p=300.rds")

gamma_grid<-seq(0,1,0.1)
# plot the frequency density of theta per gamma in each panel

ggplot(df_SFinv_general_n50_p50,aes(y = gamma, x = theta_hat)) + 
  geom_density_ridges(scale = 0.9) +
  geom_vline(
    xintercept = gamma_grid,
    linetype=2,
    col="red"
  ) + xlab(expression(theta)) + ylab(expression(gamma)) +
  ggtitle(expression(paste("scale-free inverse, ",n==50,", ",p==50,", ",lambda==100))) 

ggplot(df_SFinv_general_n50_p150,aes(y = gamma, x = theta_hat)) + 
  geom_density_ridges(scale = 0.9) +
  geom_vline(
    xintercept = gamma_grid,
    linetype=2,
    col="red"
  ) + xlab(expression(theta)) + ylab(expression(gamma)) +
  ggtitle(expression(paste("scale-free inverse, ",n==50,", ",p==150,", ",lambda==100))) 


ggplot(df_SFinv_general_n50_p300,aes(y = gamma, x = theta_hat)) + 
  geom_density_ridges(scale = 0.9) +
  geom_vline(
    xintercept = gamma_grid,
    linetype=2,
    col="red"
  ) + xlab(expression(theta)) + ylab(expression(gamma)) +
  ggtitle(expression(paste("scale-free inverse, ",n==50,", ",p==300,", ",lambda==100))) 

```

## Effect of $\theta$: Figure 3, supplementary material

```{r,echo=F,include=T}
library(RColorBrewer)
colsRed <- brewer.pal(9, "Reds")
# general setup
theta_grid=seq(0,1,0.001)
gamma_vec = seq(0.1,0.9,by=0.1)

# read .rds
QLossVStheta_n50p150_gamma05=readRDS(file="result/QLossVStheta_n50p150_gamma05.rds")
QLossVStheta_n50p150_gammavary =readRDS(file="result/QLossVStheta_n50p150_gammavary.rds")

par(mfrow=c(1,2))
plot(0,type="n",xlim=c(0,1),ylim=c(20,28),xlab=expression(theta),ylab="Quadratic loss")
for (i in 1:1000){
  lines(x=QLossVStheta_n50p150_gamma05[[i]]$theta_grid,
        y=QLossVStheta_n50p150_gamma05[[i]]$Q_loss,col=i,lty=1,lwd=2)
  temp=which.min(abs(QLossVStheta_n50p150_gamma05[[i]]$theta_hat-QLossVStheta_n50p150_gamma05[[i]]$theta_grid))
  points(x=QLossVStheta_n50p150_gamma05[[i]]$theta_grid[temp],
         y=QLossVStheta_n50p150_gamma05[[i]]$Q_loss[temp],pch=16,col="red",cex=1)
}

plot(0,type="n",xlim=c(0,1),ylim=c(20,30),xlab=expression(theta),ylab="Quadratic loss")
for (i in 1:length(gamma_vec)){
  lines(x=theta_grid,y=QLossVStheta_n50p150_gammavary[[i]]$Q_loss,col=colsRed[i],lty=1,lwd=2)
  temp=which.min(abs(QLossVStheta_n50p150_gammavary[[i]]$theta_hat-theta_grid))
  points(x=theta_grid[temp],y=QLossVStheta_n50p150_gammavary[[i]]$Q_loss[temp],pch=16,col=colsRed[i],cex=2)
}

par(mfrow=c(1,1))

```

## Approximated test statistic, QQ-plot: Figure 4, supplementary material 

```{r,echo=F,include=T}

# Plot
library(RColorBrewer)
cols <- brewer.pal(11, "Spectral")
# numerically derived estimator 
SFinv_theta_num_n50_p50 = readRDS(file="result/theta_SFinv_num_n=50_p=50.rds")
SFinv_theta_num_n50_p150 = readRDS(file="result/theta_SFinv_num_n=50_p=150.rds")
SFinv_theta_num_n50_p300 = readRDS(file="result/theta_SFinv_num_n=50_p=300.rds")
SFinv_theta_num_n100_p50 = readRDS(file="result/theta_SFinv_num_n=100_p=50.rds")
SFinv_theta_num_n100_p150 = readRDS(file="result/theta_SFinv_num_n=100_p=150.rds")
SFinv_theta_num_n100_p300 = readRDS(file="result/theta_SFinv_num_n=100_p=300.rds")
# approximate estimator 
SFinv_theta_asy_n50_p50 = readRDS(file="result/theta_SFinv_asy_n=50_p=50.rds")
SFinv_theta_asy_n50_p150 = readRDS(file="result/theta_SFinv_asy_n=50_p=150.rds")
SFinv_theta_asy_n50_p300 = readRDS(file="result/theta_SFinv_asy_n=50_p=300.rds")
SFinv_theta_asy_n100_p50 = readRDS(file="result/theta_SFinv_asy_n=100_p=50.rds")
SFinv_theta_asy_n100_p150 = readRDS(file="result/theta_SFinv_asy_n=100_p=150.rds")
SFinv_theta_asy_n100_p300 = readRDS(file="result/theta_SFinv_asy_n=100_p=300.rds")


par(mfrow=c(2,3))
qqplot(x=unlist(SFinv_theta_num_n50_p50),y=unlist(SFinv_theta_asy_n50_p50),type="l",
       xlab="",ylab="",main="",cex.axis=1.4)
title( main=expression(paste(n==50,", ",p==50)),line=1,cex.main=1.4)
title( ylab=expression(paste(tilde(theta))),line=2,cex.lab=1.4)
title(      xlab=expression(paste(hat(theta))),line=2.8,cex.lab=1.4)

for (i in 1:11){
  points(x=SFinv_theta_num_n50_p50[[i]],SFinv_theta_asy_n50_p50[[i]],pch=18,col=cols[i],cex=0.3,lwd=2)
}
legend("topleft",legend = c(expression(gamma==0),
                            expression(gamma==0.2),
                            expression(gamma==0.4),
                            expression(gamma==0.6),
                            expression(gamma==0.8),
                            expression(gamma==1)),
       col=c(cols[1], cols[3],cols[5],cols[7],cols[9],cols[11]),
       bty = "n", # Removes the legend box
       lwd=2,
       lty=1,
       cex = 0.7)
lines(x=c(0,1),y=c(0,1),lwd=2,col="black",lty=2)

qqplot(x=unlist(SFinv_theta_num_n50_p150),y=unlist(SFinv_theta_asy_n50_p150),type="l",
       xlab="",ylab="",main="",cex.axis=1.4)
title( main=expression(paste(n==50,", ",p==150)),line=1,cex.main=1.4)
title( ylab=expression(paste(tilde(theta))),line=2,cex.lab=1.4)
title(      xlab=expression(paste(hat(theta))),line=2.8,cex.lab=1.4)

for (i in 1:11){
  points(x=SFinv_theta_num_n50_p150[[i]],SFinv_theta_asy_n50_p150[[i]],pch=18,col=cols[i],cex=0.3,lwd=2)
}
legend("topleft",legend = c(expression(gamma==0),
                            expression(gamma==0.2),
                            expression(gamma==0.4),
                            expression(gamma==0.6),
                            expression(gamma==0.8),
                            expression(gamma==1)),
       col=c(cols[1], cols[3],cols[5],cols[7],cols[9],cols[11]),
       bty = "n", # Removes the legend box
       lwd=2,
       lty=1,
       cex = 0.7)
lines(x=c(0,1),y=c(0,1),lwd=2,col="black",lty=2)

qqplot(x=unlist(SFinv_theta_num_n50_p300),y=unlist(SFinv_theta_asy_n50_p300),type="l",
       xlab="",ylab="",main="",cex.axis=1.4)
title( main=expression(paste(n==50,", ",p==300)),line=1,cex.main=1.4)
title( ylab=expression(paste(tilde(theta))),line=2,cex.lab=1.4)
title( xlab=expression(paste(hat(theta))),line=2.8,cex.lab=1.4)

for (i in 1:11){
  points(x=SFinv_theta_num_n50_p300[[i]],SFinv_theta_asy_n50_p300[[i]],pch=18,col=cols[i],cex=0.3,lwd=2)
}
legend("topleft",legend = c(expression(gamma==0),
                            expression(gamma==0.2),
                            expression(gamma==0.4),
                            expression(gamma==0.6),
                            expression(gamma==0.8),
                            expression(gamma==1)),
       col=c(cols[1], cols[3],cols[5],cols[7],cols[9],cols[11]),
       bty = "n", # Removes the legend box
       lwd=2,
       lty=1,
       cex = 0.7)
lines(x=c(0,1),y=c(0,1),lwd=2,col="black",lty=2)

qqplot(x=unlist(SFinv_theta_num_n100_p50),y=unlist(SFinv_theta_asy_n100_p50),type="l",
       xlab="",ylab="",main="",cex.axis=1.4)
title( main=expression(paste(n==100,", ",p==50)),line=1,cex.main=1.4)
title( ylab=expression(paste(tilde(theta))),line=2,cex.lab=1.4)
title(      xlab=expression(paste(hat(theta))),line=2.8,cex.lab=1.4)

for (i in 1:11){
  points(x=SFinv_theta_num_n100_p50[[i]],SFinv_theta_asy_n100_p50[[i]],pch=18,col=cols[i],cex=0.3,lwd=2)
}
legend("topleft",legend = c(expression(gamma==0),
                            expression(gamma==0.2),
                            expression(gamma==0.4),
                            expression(gamma==0.6),
                            expression(gamma==0.8),
                            expression(gamma==1)),
       col=c(cols[1], cols[3],cols[5],cols[7],cols[9],cols[11]),
       bty = "n", # Removes the legend box
       lwd=2,
       lty=1,
       cex = 0.7)
lines(x=c(0,1),y=c(0,1),lwd=2,col="black",lty=2)

qqplot(x=unlist(SFinv_theta_num_n100_p150),y=unlist(SFinv_theta_asy_n100_p150),type="l",
       xlab="",ylab="",main="",cex.axis=1.4)
title( main=expression(paste(n==100,", ",p==150)),line=1,cex.main=1.4)
title( ylab=expression(paste(tilde(theta))),line=2,cex.lab=1.4)
title(      xlab=expression(paste(hat(theta))),line=2.8,cex.lab=1.4)

for (i in 1:11){
  points(x=SFinv_theta_num_n100_p150[[i]],SFinv_theta_asy_n100_p150[[i]],pch=18,col=cols[i],cex=0.3,lwd=2)
}
legend("topleft",legend = c(expression(gamma==0),
                            expression(gamma==0.2),
                            expression(gamma==0.4),
                            expression(gamma==0.6),
                            expression(gamma==0.8),
                            expression(gamma==1)),
       col=c(cols[1], cols[3],cols[5],cols[7],cols[9],cols[11]),
       bty = "n", # Removes the legend box
       lwd=2,
       lty=1,
       cex = 0.7)
lines(x=c(0,1),y=c(0,1),lwd=2,col="black",lty=2)


qqplot(x=unlist(SFinv_theta_num_n100_p300),y=unlist(SFinv_theta_asy_n100_p300),type="l",
       xlab="",ylab="",main="",cex.axis=1.4)
title( main=expression(paste(n==100,", ",p==300)),line=1,cex.main=1.4)
title( ylab=expression(paste(tilde(theta))),line=2,cex.lab=1.4)
title(      xlab=expression(paste(hat(theta))),line=2.8,cex.lab=1.4)

for (i in 1:11){
  points(x=SFinv_theta_num_n100_p300[[i]],SFinv_theta_asy_n100_p300[[i]],pch=18,col=cols[i],cex=0.3,lwd=2)
}
legend("topleft",legend = c(expression(gamma==0),
                            expression(gamma==0.2),
                            expression(gamma==0.4),
                            expression(gamma==0.6),
                            expression(gamma==0.8),
                            expression(gamma==1)),
       col=c(cols[1], cols[3],cols[5],cols[7],cols[9],cols[11]),
       bty = "n", # Removes the legend box
       lwd=2,
       lty=1,
       cex = 0.7)
lines(x=c(0,1),y=c(0,1),lwd=2,col="black",lty=2)

mtext(text=expression(paste( hat(theta) ," vs ", tilde(theta)," ",Topology==scale-free," inverse")), 
      side = 3, line = -2.25, outer = TRUE)


par(mfrow=c(1,1))

```

## Histogram of test statistic vs approximated test statistic, Figure 5, supplementary material

```{r,echo=F,include=T}
#Plot
library(RColorBrewer)
cols <- brewer.pal(8, "Paired")
# frequency density distribution VS approximated pdf


# saveRDS(object = theta_hat,file = paste("result/theta_hist_n=",N,"_p=",p,".rds",sep = ""))
# saveRDS(object = theta_approx,file = paste("result/theta_approx_n=",N,"_p=",p,".rds",sep = ""))
# saveRDS(object = df,file = paste("result/theta_asy_density_n=",N,"_p=",p,".rds",sep = ""))

# hist theta 
df_SFinv_n50_p50_numeric=as.data.frame(readRDS(file="result/theta_hist_n=50_p=50.rds"))
df_SFinv_n50_p150_numeric=as.data.frame(readRDS(file="result/theta_hist_n=50_p=150.rds"))
df_SFinv_n50_p300_numeric=as.data.frame(readRDS(file="result/theta_hist_n=50_p=300.rds"))
# hist theta approx
df_SFinv_n50_p50_approx=as.data.frame(readRDS(file = "result/theta_approx_n=50_p=50.rds"))
df_SFinv_n50_p150_approx=as.data.frame(readRDS(file = "result/theta_approx_n=50_p=150.rds"))
df_SFinv_n50_p300_approx=as.data.frame(readRDS(file = "result/theta_approx_n=50_p=300.rds"))
# asymptotic density 
df_SFinv_n50_p50_asy_density=as.data.frame(readRDS(file = "result/theta_asy_density_n=50_p=50.rds"))
df_SFinv_n50_p150_asy_density=as.data.frame(readRDS(file = "result/theta_asy_density_n=50_p=150.rds"))
df_SFinv_n50_p300_asy_density=as.data.frame(readRDS(file = "result/theta_asy_density_n=50_p=300.rds"))


# overlay frequency density with approximated density gamma=0

## plot 

par(mfrow = c(2,3))    

# hist: theta_inf VS approximated theta_inf, p=50
hist(df_SFinv_n50_p50_numeric[,1],prob=TRUE,xlim=c(0,0.3),ylim=c(0,15),
    breaks = seq(min(df_SFinv_n50_p50_numeric[,1]), 
                 max(df_SFinv_n50_p50_numeric[,1])+0.001, by = 0.001),
     col=cols[1],xlab = expression(theta),main="")
title(main=expression(p==50),line=1,cex.main=1.4)
histogram2=hist(df_SFinv_n50_p50_approx[df_SFinv_n50_p50_approx[,1]>=0,1],
                # xlim=c(0,0.1),ylim=c(0,30),
                breaks = seq(min(df_SFinv_n50_p50_approx[df_SFinv_n50_p50_approx[,1]>=0,1]), 
                             max(df_SFinv_n50_p50_approx[df_SFinv_n50_p50_approx[,1]>=0,1])+0.001, by = 0.001),
                plot=F)

plot(histogram2,col=cols[5],density=20,add=TRUE)

legend("topright",
       legend = c(expression(hat(theta)[infinity]),expression(tilde(theta)[infinity])),
       fill=c(cols[1], cols[5]),
       bty = "n", # Removes the legend box
       cex = 2)


# hist: theta_inf VS approximated theta_inf, p=150
hist(df_SFinv_n50_p150_numeric[,1],prob=TRUE,xlim=c(0,0.05),ylim=c(0,60),
                breaks = seq(min(df_SFinv_n50_p150_numeric[,1]), max(df_SFinv_n50_p150_numeric[,1])+0.001, by = 0.001),
                col=cols[1],xlab = expression(theta),main="")
title(main=expression(p==150),line=1,cex.main=1.4)
histogram4=hist(df_SFinv_n50_p150_approx[df_SFinv_n50_p150_approx[,1]>=0,1],
                breaks = seq(min(df_SFinv_n50_p150_approx[df_SFinv_n50_p150_approx[,1]>=0,1]), 
                             max(df_SFinv_n50_p150_approx[df_SFinv_n50_p150_approx[,1]>=0,1])+0.001, by = 0.001),
                plot=F)

plot(histogram4,col=cols[5],density=20,add=TRUE)

legend("topright",
       legend = c(expression(hat(theta)[infinity]),expression(tilde(theta)[infinity])),
       fill=c(cols[1], cols[5]),
       bty = "n", # Removes the legend box
       cex = 2)

# hist: theta_inf VS approximated theta_inf, p=300
hist(df_SFinv_n50_p300_numeric[,1],prob=TRUE,xlim=c(0,0.04),ylim=c(0,80),

                breaks = seq(min(df_SFinv_n50_p300_numeric[,1]), max(df_SFinv_n50_p300_numeric[,1])+0.001, by = 0.001),
                col=cols[1],xlab = expression(theta),main="")
title(main=expression(p==300),line=1,cex.main=1.4)
histogram6=hist(df_SFinv_n50_p300_approx[df_SFinv_n50_p300_approx[,1]>=0,1],
                # xlim=c(0,0.1),ylim=c(0,30),
                breaks = seq(min(df_SFinv_n50_p300_approx[df_SFinv_n50_p300_approx[,1]>=0,1]), 
                             max(df_SFinv_n50_p300_approx[df_SFinv_n50_p300_approx[,1]>=0,1])+0.001, by = 0.001),
                plot=F)

plot(histogram6,col=cols[5],density=20,add=TRUE)

legend("topright",
       legend = c(expression(hat(theta)[infinity]),expression(tilde(theta)[infinity])),
       fill=c(cols[1], cols[5]),
       # col=c("white",cols[1], cols[3],cols[3]),
       bty = "n", # Removes the legend box
       cex = 2)


#################################################
#################################################
# hist approximated theta_inf + asymptotic distribution, p=50

hist(df_SFinv_n50_p50_approx[df_SFinv_n50_p50_approx[,1]>=0,1],
                # xlim=c(0,0.1),ylim=c(0,30),
                breaks = seq(min(df_SFinv_n50_p50_approx[df_SFinv_n50_p50_approx[,1]>=0,1]),
                             max(df_SFinv_n50_p50_approx[df_SFinv_n50_p50_approx[,1]>=0,1])+0.001, by = 0.001),
                xlab = expression(theta),main="",col=cols[5],density=50)
title(main=expression(p==50),line=1,cex.main=1.4)


lines(x=df_SFinv_n50_p50_asy_density[,1],y=df_SFinv_n50_p50_asy_density[,2],
      col=cols[6], lwd=2 )
legend("topright",
       legend = c(expression(tilde(theta)[infinity]),"Asy"),
       fill=c(cols[5],cols[6]),
       # col=c("white",cols[1], cols[3],cols[3]),
       bty = "n", # Removes the legend box
       cex = 2)


# hist approximated theta_inf + asymptotic distribution, p=150

hist(df_SFinv_n50_p150_approx[df_SFinv_n50_p150_approx[,1]>=0,1],
                breaks = seq(min(df_SFinv_n50_p150_approx[df_SFinv_n50_p150_approx[,1]>=0,1]), 
                             max(df_SFinv_n50_p150_approx[df_SFinv_n50_p150_approx[,1]>=0,1])+0.001, by = 0.001),
                xlab = expression(theta),main="",col=cols[5],density=50)
title(main=expression(p==150),line=1,cex.main=1.4)
lines(x=df_SFinv_n50_p150_asy_density[,1],y=df_SFinv_n50_p150_asy_density[,2],
      col=cols[6], lwd=2)
legend("topright",
       legend = c(expression(tilde(theta)[infinity]),"Asy"),
       fill=c(cols[5],cols[6]),
       bty = "n", # Removes the legend box
       cex = 2)

# hist approximated theta_inf + asymptotic distribution, p=300

hist(df_SFinv_n50_p300_approx[df_SFinv_n50_p300_approx[,1]>=0,1],
                # xlim=c(0,0.1),ylim=c(0,30),
                breaks = seq(min(df_SFinv_n50_p300_approx[df_SFinv_n50_p300_approx[,1]>=0,1]), 
                             max(df_SFinv_n50_p300_approx[df_SFinv_n50_p300_approx[,1]>=0,1])+0.001, by = 0.001),
                xlab = expression(theta),main="",col=cols[5],density=50)
# plot(histogram5,col=cols[1],ylim=c(0,30),xlab = expression(theta),ylab="Density",main=expression(p==300))
title(main=expression(p==300),line=1,cex.main=1.4)

lines(x=df_SFinv_n50_p300_asy_density[,1],y=df_SFinv_n50_p300_asy_density[,2],
      col=cols[6], lwd=2)
legend("topright",
       legend = c(expression(tilde(theta)[infinity]),"Asy"),
       fill=c(cols[5],cols[6]),
       bty = "n", # Removes the legend box
       cex = 2)
mtext(text=expression(paste("Frequency Density of ", theta," given ",gamma==0, ", ",n==50,", ",bold(T)[a]==scale-free, " inverse")), 
      side = 3, line = -2, outer = TRUE)

par(mfrow=c(1,1))
```

## Matrix topologies: Figure 6, supplementary material

```{r,include=TRUE,warning=FALSE,echo=F}

# load package rags2ridges
# load package Matrix
# load package MASS
library(rags2ridges)
library(Matrix)
library(MASS)
################################################################ sparse banded inverse

# generate target matrix T_0 and T_a

set.seed(200)
n=30
p=30

Ta <- (1-0.5) * diag(p) + 0.5 * matrix(1, p, p)
diags <- list(rep(1, p), rep(7/8, p-1), rep(6/8, p-2), rep(5/8, p-3), rep(4/8, p-4), rep(3/8, p-5), rep(2/8, p-6), rep(1/8, p-7))
Ta <- as.matrix(bandSparse(p, k = -c(0:7), diag = c(diags), symm=TRUE))
Ta <- cov2cor(solve(Ta))

edgeHeat(Ta)

################################################################   scale-free inverse

set.seed(200)
n=30
p=30

Ta <- createS(n=n,p=p,topology="scale-free", m = 1,precision=TRUE)
if(min(eigen(Ta)$value)<0){
  Ta = Ta + diag(p) * (abs( min( eigen(Ta)$value))+0.01)
}
Ta <- cov2cor(solve(Ta))

edgeHeat(Ta)

################################################################   stripe inverse
set.seed(200)
n=30
p=30

Ta       <- matrix(0, p, p)
Ta[,1]   <- Ta[1,] <- 1/c(1:p)
Ta[,p]   <- Ta[p,] <- 1/c(p:1)
diag(Ta) <- 1
Ta       <- cov2cor(solve(Ta))

edgeHeat(Ta)

################################################################ uniform

set.seed(200)
n=30
p=30

T0 <- createS(n=n,p=p,topology="identity", precision=TRUE)
Ta <- createS(n=n,p=p,topology="clique", m = 1,precision=TRUE)
if(min(eigen(Ta)$value)<0){
  Ta = Ta + diag(p) * (abs( min( eigen(Ta)$value))+0.01)
}

edgeHeat(Ta)

```

## Power plot, Figure 7, supplementary material

```{r,echo=F,include=TRUE}
# Plot

library(RColorBrewer)
cols <- brewer.pal(6, "Reds")
cols2 <- brewer.pal(6, "Blues")

n_vec<-seq(5,100,by=5)

par(mfrow=c(2,3))
powerplot_SFinv_p50<-readRDS(file="result/powerplot_SFinv_p50.rds")
powerplot_SFinv_p150<-readRDS(file="result/powerplot_SFinv_p150.rds")
powerplot_SFinv_p300<-readRDS(file="result/powerplot_SFinv_p300.rds")
# power vs sample size: theta_{\infty}


plot(xlim=c(-15,100),ylim=c(0,1),x=n_vec,y=powerplot_SFinv_p50[,1],col=cols[1],main=expression(paste("scale-free inverse, ",p==50)),
     xlab="Sample size", ylab="Power",type="l",lwd=2,lty=1)
lines(x=n_vec,y=powerplot_SFinv_p50[,2],col=cols[2],lwd=2,lty=2)
lines(x=n_vec,y=powerplot_SFinv_p50[,3],col=cols[3],lwd=2,lty=3)
lines(x=n_vec,y=powerplot_SFinv_p50[,4],col=cols[4],lwd=2,lty=4)
lines(x=n_vec,y=powerplot_SFinv_p50[,5],col=cols[5],lwd=2,lty=5)
legend("topleft",legend = c(expression(gamma==0),expression(gamma==0.05),expression(gamma==0.1),expression(gamma==0.15),expression(gamma==0.2)),
       col=c(cols[1], cols[2],cols[3],cols[4],cols[5]),
       bty = "n", # Removes the legend box
       lty=c(1,2,3,4,5),
       cex = 1)

plot(xlim=c(-15,100),ylim=c(0,1),x=n_vec,y=powerplot_SFinv_p150[,1],col=cols[1],main=expression(paste("scale-free inverse, ",p==150)),
     xlab="Sample size", ylab="Power",type="l",lwd=2,lty=1)
lines(x=n_vec,y=powerplot_SFinv_p150[,2],col=cols[2],lwd=2,lty=2)
lines(x=n_vec,y=powerplot_SFinv_p150[,3],col=cols[3],lwd=2,lty=3)
lines(x=n_vec,y=powerplot_SFinv_p150[,4],col=cols[4],lwd=2,lty=4)
lines(x=n_vec,y=powerplot_SFinv_p150[,5],col=cols[5],lwd=2,lty=5)
legend("topleft",legend = c(expression(gamma==0),expression(gamma==0.05),expression(gamma==0.1),expression(gamma==0.15),expression(gamma==0.2)),
       col=c(cols[1], cols[2],cols[3],cols[4],cols[5]),
       bty = "n", # Removes the legend box
       lty=c(1,2,3,4,5),
       cex = 1)

plot(xlim=c(-15,100),ylim=c(0,1),x=n_vec,y=powerplot_SFinv_p300[,1],col=cols[1],main=expression(paste("scale-free inverse, ",p==300)),
     xlab="Sample size", ylab="Power",type="l",lwd=2,lty=1)
lines(x=n_vec,y=powerplot_SFinv_p300[,2],col=cols[2],lwd=2,lty=2)
lines(x=n_vec,y=powerplot_SFinv_p300[,3],col=cols[3],lwd=2,lty=3)
lines(x=n_vec,y=powerplot_SFinv_p300[,4],col=cols[4],lwd=2,lty=4)
lines(x=n_vec,y=powerplot_SFinv_p300[,5],col=cols[5],lwd=2,lty=5)
legend("topleft",legend = c(expression(gamma==0),expression(gamma==0.05),expression(gamma==0.1),expression(gamma==0.15),expression(gamma==0.2)),
       col=c(cols[1], cols[2],cols[3],cols[4],cols[5]),
       bty = "n", # Removes the legend box
       lty=c(1,2,3,4,5),
       cex = 1)


# power vs sample size: asmyptotic distribution for theta_{\infty}

powerplotasy_SFinv_p50<-readRDS(file="result/powerplot_SFinv_approx_p50.rds")
powerplotasy_SFinv_p150<-readRDS(file="result/powerplot_SFinv_approx_p150.rds")
powerplotasy_SFinv_p300<-readRDS(file="result/powerplot_SFinv_approx_p300.rds")

plot(xlim=c(-15,100),ylim=c(0,1),x=n_vec,y=powerplotasy_SFinv_p50[,1],col=cols[1],main=expression(paste("scale-free inverse, ",p==50)),
     xlab="Sample size", ylab="Power",type="l",lwd=2,lty=1)
lines(x=n_vec,y=powerplotasy_SFinv_p50[,2],col=cols[2],lwd=2,lty=2)
lines(x=n_vec,y=powerplotasy_SFinv_p50[,3],col=cols[3],lwd=2,lty=3)
lines(x=n_vec,y=powerplotasy_SFinv_p50[,4],col=cols[4],lwd=2,lty=4)
lines(x=n_vec,y=powerplotasy_SFinv_p50[,5],col=cols[5],lwd=2,lty=5)
legend("topleft",legend = c(expression(gamma==0),expression(gamma==0.05),expression(gamma==0.1),expression(gamma==0.15),expression(gamma==0.2)),
       col=c(cols[1], cols[2],cols[3],cols[4],cols[5]),
       bty = "n", # Removes the legend box
       lty=c(1,2,3,4,5),
       cex = 0.9)

plot(xlim=c(-15,100),ylim=c(0,1),x=n_vec,y=powerplotasy_SFinv_p150[,1],col=cols[1],main=expression(paste("scale-free inverse, ",p==150)),
     xlab="Sample size", ylab="Power",type="l",lwd=2,lty=1)
lines(x=n_vec,y=powerplotasy_SFinv_p150[,2],col=cols[2],lwd=2,lty=2)
lines(x=n_vec,y=powerplotasy_SFinv_p150[,3],col=cols[3],lwd=2,lty=3)
lines(x=n_vec,y=powerplotasy_SFinv_p150[,4],col=cols[4],lwd=2,lty=4)
lines(x=n_vec,y=powerplotasy_SFinv_p150[,5],col=cols[5],lwd=2,lty=5)
legend("topleft",legend = c(expression(gamma==0),expression(gamma==0.05),expression(gamma==0.1),expression(gamma==0.15),expression(gamma==0.2)),
       col=c(cols[1], cols[2],cols[3],cols[4],cols[5]),
       bty = "n", # Removes the legend box
       lty=c(1,2,3,4,5),
       cex = 0.9)

plot(xlim=c(-15,100),ylim=c(0,1),x=n_vec,y=powerplotasy_SFinv_p300[,1],col=cols[1],main=expression(paste("scale-free inverse, ",p==300)),
     xlab="Sample size", ylab="Power",type="l",lwd=2,lty=1)
lines(x=n_vec,y=powerplotasy_SFinv_p300[,2],col=cols[2],lwd=2,lty=2)
lines(x=n_vec,y=powerplotasy_SFinv_p300[,3],col=cols[3],lwd=2,lty=3)
lines(x=n_vec,y=powerplotasy_SFinv_p300[,4],col=cols[4],lwd=2,lty=4)
lines(x=n_vec,y=powerplotasy_SFinv_p300[,5],col=cols[5],lwd=2,lty=5)
legend("topleft",legend = c(expression(gamma==0),expression(gamma==0.05),expression(gamma==0.1),expression(gamma==0.15),expression(gamma==0.2)),
       col=c(cols[1], cols[2],cols[3],cols[4],cols[5]),
       bty = "n", # Removes the legend box
       lty=c(1,2,3,4,5),
       cex = 0.9)
```

## Power plot of $\theta(\lambda)$, Figure 8, supplementary material

```{r,include=T,echo=F}
# power vs sample size: general test statistic at lambda = 10

general_powerplot_SFinv_p50_lambda10<-readRDS(file="result/general_powerplot_SFinv_p50_lambda10.rds")
general_powerplot_SFinv_p50_lambda100<-readRDS(file="result/general_powerplot_SFinv_p50_lambda100.rds")
general_powerplot_SFinv_p50_lambda1000<-readRDS(file="result/general_powerplot_SFinv_p50_lambda1000.rds")
general_powerplot_SFinv_p150_lambda10<-readRDS(file="result/general_powerplot_SFinv_p150_lambda10.rds")
general_powerplot_SFinv_p150_lambda100<-readRDS(file="result/general_powerplot_SFinv_p150_lambda100.rds")
general_powerplot_SFinv_p150_lambda1000<-readRDS(file="result/general_powerplot_SFinv_p150_lambda1000.rds")

par(mfrow=c(2,3))
#p=50
plot(xlim=c(-10,100),ylim=c(0,1),x=n_vec,y=general_powerplot_SFinv_p50_lambda10[,1],col=cols[1],main=expression(paste("scale-free inverse, ",p==50,", ", lambda==10)),
     xlab="Sample size", ylab="Power",type="l",lwd=2,lty=1)
lines(x=n_vec,y=general_powerplot_SFinv_p50_lambda10[,2],col=cols[2],lwd=2,lty=2)
lines(x=n_vec,y=general_powerplot_SFinv_p50_lambda10[,3],col=cols[3],lwd=2,lty=3)
lines(x=n_vec,y=general_powerplot_SFinv_p50_lambda10[,4],col=cols[4],lwd=2,lty=4)
lines(x=n_vec,y=general_powerplot_SFinv_p50_lambda10[,5],col=cols[5],lwd=2,lty=5)
legend("topleft",legend = c(expression(gamma==0),expression(gamma==0.05),expression(gamma==0.1),expression(gamma==0.15),expression(gamma==0.2)),
       col=c(cols[1], cols[2],cols[3],cols[4],cols[5]),
       bty = "n", # Removes the legend box
       lty=1,
       cex = 1)

plot(xlim=c(-10,100),ylim=c(0,1),x=n_vec,y=general_powerplot_SFinv_p50_lambda100[,1],col=cols[1],main=expression(paste("scale-free inverse, ",p==50,", ", lambda==100)),
     xlab="Sample size", ylab="Power",type="l",lwd=2,lty=1)
lines(x=n_vec,y=general_powerplot_SFinv_p50_lambda100[,2],col=cols[2],lwd=2,lty=2)
lines(x=n_vec,y=general_powerplot_SFinv_p50_lambda100[,3],col=cols[3],lwd=2,lty=3)
lines(x=n_vec,y=general_powerplot_SFinv_p50_lambda100[,4],col=cols[4],lwd=2,lty=4)
lines(x=n_vec,y=general_powerplot_SFinv_p50_lambda100[,5],col=cols[5],lwd=2,lty=5)
legend("topleft",legend = c(expression(gamma==0),expression(gamma==0.05),expression(gamma==0.1),expression(gamma==0.15),expression(gamma==0.2)),
       col=c(cols[1], cols[2],cols[3],cols[4],cols[5]),
       bty = "n", # Removes the legend box
       lty=1,
       cex = 1)

plot(xlim=c(-10,100),ylim=c(0,1),x=n_vec,y=general_powerplot_SFinv_p50_lambda1000[,1],col=cols[1],main=expression(paste("scale-free inverse, ",p==50,", ", lambda==1000)),
     xlab="Sample size", ylab="Power",type="l",lwd=2,lty=1)
lines(x=n_vec,y=general_powerplot_SFinv_p50_lambda1000[,2],col=cols[2],lwd=2,lty=2)
lines(x=n_vec,y=general_powerplot_SFinv_p50_lambda1000[,3],col=cols[3],lwd=2,lty=3)
lines(x=n_vec,y=general_powerplot_SFinv_p50_lambda1000[,4],col=cols[4],lwd=2,lty=4)
lines(x=n_vec,y=general_powerplot_SFinv_p50_lambda1000[,5],col=cols[5],lwd=2,lty=5)
legend("topleft",legend = c(expression(gamma==0),expression(gamma==0.05),expression(gamma==0.1),expression(gamma==0.15),expression(gamma==0.2)),
       col=c(cols[1], cols[2],cols[3],cols[4],cols[5]),
       bty = "n", # Removes the legend box
       lty=1,
       cex = 1)


plot(xlim=c(-10,100),ylim=c(0,1),x=n_vec,y=general_powerplot_SFinv_p150_lambda10[,1],col=cols[1],main=expression(paste("scale-free inverse, ",p==150,", ", lambda==10)),
     xlab="Sample size", ylab="Power",type="l",lwd=2,lty=1)
lines(x=n_vec,y=general_powerplot_SFinv_p150_lambda10[,2],col=cols[2],lwd=2,lty=2)
lines(x=n_vec,y=general_powerplot_SFinv_p150_lambda10[,3],col=cols[3],lwd=2,lty=3)
lines(x=n_vec,y=general_powerplot_SFinv_p150_lambda10[,4],col=cols[4],lwd=2,lty=4)
lines(x=n_vec,y=general_powerplot_SFinv_p150_lambda10[,5],col=cols[5],lwd=2,lty=5)
legend("topleft",legend = c(expression(gamma==0),expression(gamma==0.05),expression(gamma==0.1),expression(gamma==0.15),expression(gamma==0.2)),
       col=c(cols[1], cols[2],cols[3],cols[4],cols[5]),
       bty = "n", # Removes the legend box
       lty=1,
       cex = 1)

plot(xlim=c(-10,100),ylim=c(0,1),x=n_vec,y=general_powerplot_SFinv_p150_lambda100[,1],col=cols[1],main=expression(paste("scale-free inverse, ",p==150,", ", lambda==100)),
     xlab="Sample size", ylab="Power",type="l",lwd=2,lty=1)
lines(x=n_vec,y=general_powerplot_SFinv_p150_lambda100[,2],col=cols[2],lwd=2,lty=2)
lines(x=n_vec,y=general_powerplot_SFinv_p150_lambda100[,3],col=cols[3],lwd=2,lty=3)
lines(x=n_vec,y=general_powerplot_SFinv_p150_lambda100[,4],col=cols[4],lwd=2,lty=4)
lines(x=n_vec,y=general_powerplot_SFinv_p150_lambda100[,5],col=cols[5],lwd=2,lty=5)
legend("topleft",legend = c(expression(gamma==0),expression(gamma==0.05),expression(gamma==0.1),expression(gamma==0.15),expression(gamma==0.2)),
       col=c(cols[1], cols[2],cols[3],cols[4],cols[5]),
       bty = "n", # Removes the legend box
       lty=1,
       cex = 1)

# p=150
plot(xlim=c(-10,100),ylim=c(0,1),x=n_vec,y=general_powerplot_SFinv_p150_lambda1000[,1],col=cols[1],main=expression(paste("scale-free inverse, ",p==150,", ", lambda==1000)),
     xlab="Sample size", ylab="Power",type="l",lwd=2,lty=1)
lines(x=n_vec,y=general_powerplot_SFinv_p150_lambda1000[,2],col=cols[2],lwd=2,lty=2)
lines(x=n_vec,y=general_powerplot_SFinv_p150_lambda1000[,3],col=cols[3],lwd=2,lty=3)
lines(x=n_vec,y=general_powerplot_SFinv_p150_lambda1000[,4],col=cols[4],lwd=2,lty=4)
lines(x=n_vec,y=general_powerplot_SFinv_p150_lambda1000[,5],col=cols[5],lwd=2,lty=5)
legend("topleft",legend = c(expression(gamma==0),expression(gamma==0.05),expression(gamma==0.1),expression(gamma==0.15),expression(gamma==0.2)),
       col=c(cols[1], cols[2],cols[3],cols[4],cols[5]),
       bty = "n", # Removes the legend box
       lty=1,
       cex = 1)
par(mfrow=c(1,1))
```

## Power plot, Figure 9, supplementary material

```{r,echo=F,include=TRUE}
# Plot

library(RColorBrewer)
cols <- brewer.pal(6, "Reds")
cols2 <- brewer.pal(6, "Blues")

n_vec<-seq(5,100,by=5)

par(mfrow=c(2,3))
powerplot_bandedInv_p50<-readRDS(file="result/powerplot_bandedInv_p50.rds")
powerplot_bandedInv_p150<-readRDS(file="result/powerplot_bandedInv_p150.rds")
powerplot_bandedInv_p300<-readRDS(file="result/powerplot_bandedInv_p300.rds")
# power vs sample size: theta_{\infty}


plot(xlim=c(-15,100),ylim=c(0,1),x=n_vec,y=powerplot_bandedInv_p50[,1],col=cols[1],main=expression(paste("banded inverse, ",p==50)),
     xlab="Sample size", ylab="Power",type="l",lwd=2,lty=1)
lines(x=n_vec,y=powerplot_bandedInv_p50[,2],col=cols[2],lwd=2,lty=2)
lines(x=n_vec,y=powerplot_bandedInv_p50[,3],col=cols[3],lwd=2,lty=3)
lines(x=n_vec,y=powerplot_bandedInv_p50[,4],col=cols[4],lwd=2,lty=4)
lines(x=n_vec,y=powerplot_bandedInv_p50[,5],col=cols[5],lwd=2,lty=5)
legend("topleft",legend = c(expression(gamma==0),expression(gamma==0.05),expression(gamma==0.1),expression(gamma==0.15),expression(gamma==0.2)),
       col=c(cols[1], cols[2],cols[3],cols[4],cols[5]),
       bty = "n", # Removes the legend box
       lty=c(1,2,3,4,5),
       cex = 1)

plot(xlim=c(-15,100),ylim=c(0,1),x=n_vec,y=powerplot_bandedInv_p150[,1],col=cols[1],main=expression(paste("banded inverse, ",p==150)),
     xlab="Sample size", ylab="Power",type="l",lwd=2,lty=1)
lines(x=n_vec,y=powerplot_bandedInv_p150[,2],col=cols[2],lwd=2,lty=2)
lines(x=n_vec,y=powerplot_bandedInv_p150[,3],col=cols[3],lwd=2,lty=3)
lines(x=n_vec,y=powerplot_bandedInv_p150[,4],col=cols[4],lwd=2,lty=4)
lines(x=n_vec,y=powerplot_bandedInv_p150[,5],col=cols[5],lwd=2,lty=5)
legend("topleft",legend = c(expression(gamma==0),expression(gamma==0.05),expression(gamma==0.1),expression(gamma==0.15),expression(gamma==0.2)),
       col=c(cols[1], cols[2],cols[3],cols[4],cols[5]),
       bty = "n", # Removes the legend box
       lty=c(1,2,3,4,5),
       cex = 1)

plot(xlim=c(-15,100),ylim=c(0,1),x=n_vec,y=powerplot_bandedInv_p300[,1],col=cols[1],main=expression(paste("banded inverse, ",p==300)),
     xlab="Sample size", ylab="Power",type="l",lwd=2,lty=1)
lines(x=n_vec,y=powerplot_bandedInv_p300[,2],col=cols[2],lwd=2,lty=2)
lines(x=n_vec,y=powerplot_bandedInv_p300[,3],col=cols[3],lwd=2,lty=3)
lines(x=n_vec,y=powerplot_bandedInv_p300[,4],col=cols[4],lwd=2,lty=4)
lines(x=n_vec,y=powerplot_bandedInv_p300[,5],col=cols[5],lwd=2,lty=5)
legend("topleft",legend = c(expression(gamma==0),expression(gamma==0.05),expression(gamma==0.1),expression(gamma==0.15),expression(gamma==0.2)),
       col=c(cols[1], cols[2],cols[3],cols[4],cols[5]),
       bty = "n", # Removes the legend box
       lty=c(1,2,3,4,5),
       cex = 1)


# power vs sample size: asmyptotic distribution for theta_{\infty}

powerplotasy_bandedInv_p50<-readRDS(file="result/powerplot_bandedInv_approx_p50.rds")
powerplotasy_bandedInv_p150<-readRDS(file="result/powerplot_bandedInv_approx_p150.rds")
powerplotasy_bandedInv_p300<-readRDS(file="result/powerplot_bandedInv_approx_p300.rds")

plot(xlim=c(-15,100),ylim=c(0,1),x=n_vec,y=powerplotasy_bandedInv_p50[,1],col=cols[1],main=expression(paste("banded inverse, ",p==50)),
     xlab="Sample size", ylab="Power",type="l",lwd=2,lty=1)
lines(x=n_vec,y=powerplotasy_bandedInv_p50[,2],col=cols[2],lwd=2,lty=2)
lines(x=n_vec,y=powerplotasy_bandedInv_p50[,3],col=cols[3],lwd=2,lty=3)
lines(x=n_vec,y=powerplotasy_bandedInv_p50[,4],col=cols[4],lwd=2,lty=4)
lines(x=n_vec,y=powerplotasy_bandedInv_p50[,5],col=cols[5],lwd=2,lty=5)
legend("topleft",legend = c(expression(gamma==0),expression(gamma==0.05),expression(gamma==0.1),expression(gamma==0.15),expression(gamma==0.2)),
       col=c(cols[1], cols[2],cols[3],cols[4],cols[5]),
       bty = "n", # Removes the legend box
       lty=c(1,2,3,4,5),
       cex = 0.9)

plot(xlim=c(-15,100),ylim=c(0,1),x=n_vec,y=powerplotasy_bandedInv_p150[,1],col=cols[1],main=expression(paste("banded inverse, ",p==150)),
     xlab="Sample size", ylab="Power",type="l",lwd=2,lty=1)
lines(x=n_vec,y=powerplotasy_bandedInv_p150[,2],col=cols[2],lwd=2,lty=2)
lines(x=n_vec,y=powerplotasy_bandedInv_p150[,3],col=cols[3],lwd=2,lty=3)
lines(x=n_vec,y=powerplotasy_bandedInv_p150[,4],col=cols[4],lwd=2,lty=4)
lines(x=n_vec,y=powerplotasy_bandedInv_p150[,5],col=cols[5],lwd=2,lty=5)
legend("topleft",legend = c(expression(gamma==0),expression(gamma==0.05),expression(gamma==0.1),expression(gamma==0.15),expression(gamma==0.2)),
       col=c(cols[1], cols[2],cols[3],cols[4],cols[5]),
       bty = "n", # Removes the legend box
       lty=c(1,2,3,4,5),
       cex = 0.9)

plot(xlim=c(-15,100),ylim=c(0,1),x=n_vec,y=powerplotasy_bandedInv_p300[,1],col=cols[1],main=expression(paste("banded inverse, ",p==300)),
     xlab="Sample size", ylab="Power",type="l",lwd=2,lty=1)
lines(x=n_vec,y=powerplotasy_bandedInv_p300[,2],col=cols[2],lwd=2,lty=2)
lines(x=n_vec,y=powerplotasy_bandedInv_p300[,3],col=cols[3],lwd=2,lty=3)
lines(x=n_vec,y=powerplotasy_bandedInv_p300[,4],col=cols[4],lwd=2,lty=4)
lines(x=n_vec,y=powerplotasy_bandedInv_p300[,5],col=cols[5],lwd=2,lty=5)
legend("topleft",legend = c(expression(gamma==0),expression(gamma==0.05),expression(gamma==0.1),expression(gamma==0.15),expression(gamma==0.2)),
       col=c(cols[1], cols[2],cols[3],cols[4],cols[5]),
       bty = "n", # Removes the legend box
       lty=c(1,2,3,4,5),
       cex = 0.9)
```

## Power plot, Figure 10, supplementary material

```{r,echo=F,include=TRUE}
# Plot

library(RColorBrewer)
cols <- brewer.pal(6, "Reds")
cols2 <- brewer.pal(6, "Blues")

n_vec<-seq(5,100,by=5)

par(mfrow=c(2,3))
powerplot_stripeInv_p50<-readRDS(file="result/powerplot_stripeInv_p50.rds")
powerplot_stripeInv_p150<-readRDS(file="result/powerplot_stripeInv_p150.rds")
powerplot_stripeInv_p300<-readRDS(file="result/powerplot_stripeInv_p300.rds")
# power vs sample size: theta_{\infty}


plot(xlim=c(-15,100),ylim=c(0,1),x=n_vec,y=powerplot_stripeInv_p50[,1],col=cols[1],main=expression(paste("stripe inverse, ",p==50)),
     xlab="Sample size", ylab="Power",type="l",lwd=2,lty=1)
lines(x=n_vec,y=powerplot_stripeInv_p50[,2],col=cols[2],lwd=2,lty=2)
lines(x=n_vec,y=powerplot_stripeInv_p50[,3],col=cols[3],lwd=2,lty=3)
lines(x=n_vec,y=powerplot_stripeInv_p50[,4],col=cols[4],lwd=2,lty=4)
lines(x=n_vec,y=powerplot_stripeInv_p50[,5],col=cols[5],lwd=2,lty=5)
legend("topleft",legend = c(expression(gamma==0),expression(gamma==0.05),expression(gamma==0.1),expression(gamma==0.15),expression(gamma==0.2)),
       col=c(cols[1], cols[2],cols[3],cols[4],cols[5]),
       bty = "n", # Removes the legend box
       lty=c(1,2,3,4,5),
       cex = 1)

plot(xlim=c(-15,100),ylim=c(0,1),x=n_vec,y=powerplot_stripeInv_p150[,1],col=cols[1],main=expression(paste("stripe inverse, ",p==150)),
     xlab="Sample size", ylab="Power",type="l",lwd=2,lty=1)
lines(x=n_vec,y=powerplot_stripeInv_p150[,2],col=cols[2],lwd=2,lty=2)
lines(x=n_vec,y=powerplot_stripeInv_p150[,3],col=cols[3],lwd=2,lty=3)
lines(x=n_vec,y=powerplot_stripeInv_p150[,4],col=cols[4],lwd=2,lty=4)
lines(x=n_vec,y=powerplot_stripeInv_p150[,5],col=cols[5],lwd=2,lty=5)
legend("topleft",legend = c(expression(gamma==0),expression(gamma==0.05),expression(gamma==0.1),expression(gamma==0.15),expression(gamma==0.2)),
       col=c(cols[1], cols[2],cols[3],cols[4],cols[5]),
       bty = "n", # Removes the legend box
       lty=c(1,2,3,4,5),
       cex = 1)

plot(xlim=c(-15,100),ylim=c(0,1),x=n_vec,y=powerplot_stripeInv_p300[,1],col=cols[1],main=expression(paste("stripe inverse, ",p==300)),
     xlab="Sample size", ylab="Power",type="l",lwd=2,lty=1)
lines(x=n_vec,y=powerplot_stripeInv_p300[,2],col=cols[2],lwd=2,lty=2)
lines(x=n_vec,y=powerplot_stripeInv_p300[,3],col=cols[3],lwd=2,lty=3)
lines(x=n_vec,y=powerplot_stripeInv_p300[,4],col=cols[4],lwd=2,lty=4)
lines(x=n_vec,y=powerplot_stripeInv_p300[,5],col=cols[5],lwd=2,lty=5)
legend("topleft",legend = c(expression(gamma==0),expression(gamma==0.05),expression(gamma==0.1),expression(gamma==0.15),expression(gamma==0.2)),
       col=c(cols[1], cols[2],cols[3],cols[4],cols[5]),
       bty = "n", # Removes the legend box
       lty=c(1,2,3,4,5),
       cex = 1)


# power vs sample size: asmyptotic distribution for theta_{\infty}

powerplotasy_stripeInv_p50<-readRDS(file="result/powerplot_stripeInv_approx_p50.rds")
powerplotasy_stripeInv_p150<-readRDS(file="result/powerplot_stripeInv_approx_p150.rds")
powerplotasy_stripeInv_p300<-readRDS(file="result/powerplot_stripeInv_approx_p300.rds")

plot(xlim=c(-15,100),ylim=c(0,1),x=n_vec,y=powerplotasy_stripeInv_p50[,1],col=cols[1],main=expression(paste("stripe inverse, ",p==50)),
     xlab="Sample size", ylab="Power",type="l",lwd=2,lty=1)
lines(x=n_vec,y=powerplotasy_stripeInv_p50[,2],col=cols[2],lwd=2,lty=2)
lines(x=n_vec,y=powerplotasy_stripeInv_p50[,3],col=cols[3],lwd=2,lty=3)
lines(x=n_vec,y=powerplotasy_stripeInv_p50[,4],col=cols[4],lwd=2,lty=4)
lines(x=n_vec,y=powerplotasy_stripeInv_p50[,5],col=cols[5],lwd=2,lty=5)
legend("topleft",legend = c(expression(gamma==0),expression(gamma==0.05),expression(gamma==0.1),expression(gamma==0.15),expression(gamma==0.2)),
       col=c(cols[1], cols[2],cols[3],cols[4],cols[5]),
       bty = "n", # Removes the legend box
       lty=c(1,2,3,4,5),
       cex = 0.9)

plot(xlim=c(-15,100),ylim=c(0,1),x=n_vec,y=powerplotasy_stripeInv_p150[,1],col=cols[1],main=expression(paste("stripe inverse, ",p==150)),
     xlab="Sample size", ylab="Power",type="l",lwd=2,lty=1)
lines(x=n_vec,y=powerplotasy_stripeInv_p150[,2],col=cols[2],lwd=2,lty=2)
lines(x=n_vec,y=powerplotasy_stripeInv_p150[,3],col=cols[3],lwd=2,lty=3)
lines(x=n_vec,y=powerplotasy_stripeInv_p150[,4],col=cols[4],lwd=2,lty=4)
lines(x=n_vec,y=powerplotasy_stripeInv_p150[,5],col=cols[5],lwd=2,lty=5)
legend("topleft",legend = c(expression(gamma==0),expression(gamma==0.05),expression(gamma==0.1),expression(gamma==0.15),expression(gamma==0.2)),
       col=c(cols[1], cols[2],cols[3],cols[4],cols[5]),
       bty = "n", # Removes the legend box
       lty=c(1,2,3,4,5),
       cex = 0.9)

plot(xlim=c(-15,100),ylim=c(0,1),x=n_vec,y=powerplotasy_stripeInv_p300[,1],col=cols[1],main=expression(paste("stripe inverse, ",p==300)),
     xlab="Sample size", ylab="Power",type="l",lwd=2,lty=1)
lines(x=n_vec,y=powerplotasy_stripeInv_p300[,2],col=cols[2],lwd=2,lty=2)
lines(x=n_vec,y=powerplotasy_stripeInv_p300[,3],col=cols[3],lwd=2,lty=3)
lines(x=n_vec,y=powerplotasy_stripeInv_p300[,4],col=cols[4],lwd=2,lty=4)
lines(x=n_vec,y=powerplotasy_stripeInv_p300[,5],col=cols[5],lwd=2,lty=5)
legend("topleft",legend = c(expression(gamma==0),expression(gamma==0.05),expression(gamma==0.1),expression(gamma==0.15),expression(gamma==0.2)),
       col=c(cols[1], cols[2],cols[3],cols[4],cols[5]),
       bty = "n", # Removes the legend box
       lty=c(1,2,3,4,5),
       cex = 0.9)
```

## Power plot, Figure 11, supplementary material

```{r,echo=F,include=TRUE}
# Plot

library(RColorBrewer)
cols <- brewer.pal(6, "Reds")
cols2 <- brewer.pal(6, "Blues")

n_vec<-seq(5,100,by=5)

par(mfrow=c(2,3))
powerplot_uniform_p50<-readRDS(file="result/powerplot_uniform_p50.rds")
powerplot_uniform_p150<-readRDS(file="result/powerplot_uniform_p150.rds")
powerplot_uniform_p300<-readRDS(file="result/powerplot_uniform_p300.rds")
# power vs sample size: theta_{\infty}


plot(xlim=c(-15,100),ylim=c(0,1),x=n_vec,y=powerplot_uniform_p50[,1],col=cols[1],main=expression(paste("uniform, ",p==50)),
     xlab="Sample size", ylab="Power",type="l",lwd=2,lty=1)
lines(x=n_vec,y=powerplot_uniform_p50[,2],col=cols[2],lwd=2,lty=2)
lines(x=n_vec,y=powerplot_uniform_p50[,3],col=cols[3],lwd=2,lty=3)
lines(x=n_vec,y=powerplot_uniform_p50[,4],col=cols[4],lwd=2,lty=4)
lines(x=n_vec,y=powerplot_uniform_p50[,5],col=cols[5],lwd=2,lty=5)
legend("topleft",legend = c(expression(gamma==0),expression(gamma==0.05),expression(gamma==0.1),expression(gamma==0.15),expression(gamma==0.2)),
       col=c(cols[1], cols[2],cols[3],cols[4],cols[5]),
       bty = "n", # Removes the legend box
       lty=c(1,2,3,4,5),
       cex = 1)

plot(xlim=c(-15,100),ylim=c(0,1),x=n_vec,y=powerplot_uniform_p150[,1],col=cols[1],main=expression(paste("uniform, ",p==150)),
     xlab="Sample size", ylab="Power",type="l",lwd=2,lty=1)
lines(x=n_vec,y=powerplot_uniform_p150[,2],col=cols[2],lwd=2,lty=2)
lines(x=n_vec,y=powerplot_uniform_p150[,3],col=cols[3],lwd=2,lty=3)
lines(x=n_vec,y=powerplot_uniform_p150[,4],col=cols[4],lwd=2,lty=4)
lines(x=n_vec,y=powerplot_uniform_p150[,5],col=cols[5],lwd=2,lty=5)
legend("topleft",legend = c(expression(gamma==0),expression(gamma==0.05),expression(gamma==0.1),expression(gamma==0.15),expression(gamma==0.2)),
       col=c(cols[1], cols[2],cols[3],cols[4],cols[5]),
       bty = "n", # Removes the legend box
       lty=c(1,2,3,4,5),
       cex = 1)

plot(xlim=c(-15,100),ylim=c(0,1),x=n_vec,y=powerplot_uniform_p300[,1],col=cols[1],main=expression(paste("uniform, ",p==300)),
     xlab="Sample size", ylab="Power",type="l",lwd=2,lty=1)
lines(x=n_vec,y=powerplot_uniform_p300[,2],col=cols[2],lwd=2,lty=2)
lines(x=n_vec,y=powerplot_uniform_p300[,3],col=cols[3],lwd=2,lty=3)
lines(x=n_vec,y=powerplot_uniform_p300[,4],col=cols[4],lwd=2,lty=4)
lines(x=n_vec,y=powerplot_uniform_p300[,5],col=cols[5],lwd=2,lty=5)
legend("topleft",legend = c(expression(gamma==0),expression(gamma==0.05),expression(gamma==0.1),expression(gamma==0.15),expression(gamma==0.2)),
       col=c(cols[1], cols[2],cols[3],cols[4],cols[5]),
       bty = "n", # Removes the legend box
       lty=c(1,2,3,4,5),
       cex = 1)


# power vs sample size: asmyptotic distribution for theta_{\infty}

powerplotasy_uniform_p50<-readRDS(file="result/powerplot_uniform_approx_p50.rds")
powerplotasy_uniform_p150<-readRDS(file="result/powerplot_uniform_approx_p150.rds")
powerplotasy_uniform_p300<-readRDS(file="result/powerplot_uniform_approx_p300.rds")

plot(xlim=c(-15,100),ylim=c(0,1),x=n_vec,y=powerplotasy_uniform_p50[,1],col=cols[1],main=expression(paste("uniform, ",p==50)),
     xlab="Sample size", ylab="Power",type="l",lwd=2,lty=1)
lines(x=n_vec,y=powerplotasy_uniform_p50[,2],col=cols[2],lwd=2,lty=2)
lines(x=n_vec,y=powerplotasy_uniform_p50[,3],col=cols[3],lwd=2,lty=3)
lines(x=n_vec,y=powerplotasy_uniform_p50[,4],col=cols[4],lwd=2,lty=4)
lines(x=n_vec,y=powerplotasy_uniform_p50[,5],col=cols[5],lwd=2,lty=5)
legend("topleft",legend = c(expression(gamma==0),expression(gamma==0.05),expression(gamma==0.1),expression(gamma==0.15),expression(gamma==0.2)),
       col=c(cols[1], cols[2],cols[3],cols[4],cols[5]),
       bty = "n", # Removes the legend box
       lty=c(1,2,3,4,5),
       cex = 0.9)

plot(xlim=c(-15,100),ylim=c(0,1),x=n_vec,y=powerplotasy_uniform_p150[,1],col=cols[1],main=expression(paste("uniform, ",p==150)),
     xlab="Sample size", ylab="Power",type="l",lwd=2,lty=1)
lines(x=n_vec,y=powerplotasy_uniform_p150[,2],col=cols[2],lwd=2,lty=2)
lines(x=n_vec,y=powerplotasy_uniform_p150[,3],col=cols[3],lwd=2,lty=3)
lines(x=n_vec,y=powerplotasy_uniform_p150[,4],col=cols[4],lwd=2,lty=4)
lines(x=n_vec,y=powerplotasy_uniform_p150[,5],col=cols[5],lwd=2,lty=5)
legend("topleft",legend = c(expression(gamma==0),expression(gamma==0.05),expression(gamma==0.1),expression(gamma==0.15),expression(gamma==0.2)),
       col=c(cols[1], cols[2],cols[3],cols[4],cols[5]),
       bty = "n", # Removes the legend box
       lty=c(1,2,3,4,5),
       cex = 0.9)

plot(xlim=c(-15,100),ylim=c(0,1),x=n_vec,y=powerplotasy_uniform_p300[,1],col=cols[1],main=expression(paste("uniform, ",p==300)),
     xlab="Sample size", ylab="Power",type="l",lwd=2,lty=1)
lines(x=n_vec,y=powerplotasy_uniform_p300[,2],col=cols[2],lwd=2,lty=2)
lines(x=n_vec,y=powerplotasy_uniform_p300[,3],col=cols[3],lwd=2,lty=3)
lines(x=n_vec,y=powerplotasy_uniform_p300[,4],col=cols[4],lwd=2,lty=4)
lines(x=n_vec,y=powerplotasy_uniform_p300[,5],col=cols[5],lwd=2,lty=5)
legend("topleft",legend = c(expression(gamma==0),expression(gamma==0.05),expression(gamma==0.1),expression(gamma==0.15),expression(gamma==0.2)),
       col=c(cols[1], cols[2],cols[3],cols[4],cols[5]),
       bty = "n", # Removes the legend box
       lty=c(1,2,3,4,5),
       cex = 0.9)
```

## Power plot, Figure 12, supplementary material

```{r,echo=FALSE,include=T}
library(RColorBrewer)
cols <- brewer.pal(6, "Reds")
cols2 <- brewer.pal(6, "Blues")

n_vec<-seq(5,100,by=5)

par(mfrow=c(1,1))

# power vs sample size: theta_{\infty}, p= 50, 150, 300
### banded inverse
plot(NULL,xlim=c(-15,100),ylim=c(0,1),main=expression(paste("banded inverse, ",p==50)),
     xlab="Sample size", ylab="Power",type="l",lwd=2,lty=1)
for (i in 1:5){
  lines(x=n_vec,y=powerplot_bandedInv_p50[,i],col=cols[i],lwd=2,lty=i)
  lines(x=n_vec,y=powerplotasy_bandedInv_p50[,i],col=cols2[i],lwd=2,lty=i)
}
legend("topleft",legend = c("Boot","Asy"),
       fill=c("red","blue"),
       bty = "n", # Removes the legend box
       # lty=c(1,2,3,4,5),
       cex = 0.9)


plot(NULL,xlim=c(-15,100),ylim=c(0,1),main=expression(paste("banded inverse, ",p==150)),
     xlab="Sample size", ylab="Power",type="l",lwd=2,lty=1)
for (i in 1:5){
  lines(x=n_vec,y=powerplot_bandedInv_p150[,i],col=cols[i],lwd=2,lty=i)
  lines(x=n_vec,y=powerplotasy_bandedInv_p150[,i],col=cols2[i],lwd=2,lty=i)
}
legend("topleft",legend = c("Boot","Asy"),
       fill=c("red","blue"),
       bty = "n", # Removes the legend box
       # lty=c(1,2,3,4,5),
       cex = 0.9)


plot(NULL,xlim=c(-15,100),ylim=c(0,1),main=expression(paste("banded inverse, ",p==300)),
     xlab="Sample size", ylab="Power",type="l",lwd=2,lty=1)
for (i in 1:5){
  lines(x=n_vec,y=powerplot_bandedInv_p300[,i],col=cols[i],lwd=2,lty=i)
  lines(x=n_vec,y=powerplotasy_bandedInv_p300[,i],col=cols2[i],lwd=2,lty=i)
}
legend("topleft",legend = c("Boot","Asy"),
       fill=c("red","blue"),
       bty = "n", # Removes the legend box
       # lty=c(1,2,3,4,5),
       cex = 0.9)


### scale-free inverse
plot(NULL,xlim=c(-15,100),ylim=c(0,1),main=expression(paste("scale-free inverse, ",p==50)),
     xlab="Sample size", ylab="Power",type="l",lwd=2,lty=1)
for (i in 1:5){
  lines(x=n_vec,y=powerplot_SFinv_p50[,i],col=cols[i],lwd=2,lty=i)
  lines(x=n_vec,y=powerplotasy_SFinv_p50[,i],col=cols2[i],lwd=2,lty=i)
}
legend("topleft",legend = c("Boot","Asy"),
       fill=c("red","blue"),
       bty = "n", # Removes the legend box
       # lty=c(1,2,3,4,5),
       cex = 0.9)


plot(NULL,xlim=c(-15,100),ylim=c(0,1),main=expression(paste("scale-free inverse, ",p==150)),
     xlab="Sample size", ylab="Power",type="l",lwd=2,lty=1)
for (i in 1:5){
  lines(x=n_vec,y=powerplot_SFinv_p150[,i],col=cols[i],lwd=2,lty=i)
  lines(x=n_vec,y=powerplotasy_SFinv_p150[,i],col=cols2[i],lwd=2,lty=i)
}
legend("topleft",legend = c("Boot","Asy"),
       fill=c("red","blue"),
       bty = "n", # Removes the legend box
       # lty=c(1,2,3,4,5),
       cex = 0.9)


plot(NULL,xlim=c(-15,100),ylim=c(0,1),main=expression(paste("scale-free inverse, ",p==300)),
     xlab="Sample size", ylab="Power",type="l",lwd=2,lty=1)
for (i in 1:5){
  lines(x=n_vec,y=powerplot_SFinv_p300[,i],col=cols[i],lwd=2,lty=i)
  lines(x=n_vec,y=powerplotasy_SFinv_p300[,i],col=cols2[i],lwd=2,lty=i)
}
legend("topleft",legend = c("Boot","Asy"),
       fill=c("red","blue"),
       bty = "n", # Removes the legend box
       # lty=c(1,2,3,4,5),
       cex = 0.9)

### stripe inverse
plot(NULL,xlim=c(-15,100),ylim=c(0,1),main=expression(paste("stripe inverse, ",p==50)),
     xlab="Sample size", ylab="Power",type="l",lwd=2,lty=1)
for (i in 1:5){
  lines(x=n_vec,y=powerplot_stripeInv_p50[,i],col=cols[i],lwd=2,lty=i)
  lines(x=n_vec,y=powerplotasy_stripeInv_p50[,i],col=cols2[i],lwd=2,lty=i)
}
legend("topleft",legend = c("Boot","Asy"),
       fill=c("red","blue"),
       bty = "n", # Removes the legend box
       # lty=c(1,2,3,4,5),
       cex = 0.9)


plot(NULL,xlim=c(-15,100),ylim=c(0,1),main=expression(paste("stripe inverse, ",p==150)),
     xlab="Sample size", ylab="Power",type="l",lwd=2,lty=1)
for (i in 1:5){
  lines(x=n_vec,y=powerplot_stripeInv_p150[,i],col=cols[i],lwd=2,lty=i)
  lines(x=n_vec,y=powerplotasy_stripeInv_p150[,i],col=cols2[i],lwd=2,lty=i)
}
legend("topleft",legend = c("Boot","Asy"),
       fill=c("red","blue"),
       bty = "n", # Removes the legend box
       # lty=c(1,2,3,4,5),
       cex = 0.9)


plot(NULL,xlim=c(-15,100),ylim=c(0,1),main=expression(paste("stripe inverse, ",p==300)),
     xlab="Sample size", ylab="Power",type="l",lwd=2,lty=1)
for (i in 1:5){
  lines(x=n_vec,y=powerplot_stripeInv_p300[,i],col=cols[i],lwd=2,lty=i)
  lines(x=n_vec,y=powerplotasy_stripeInv_p300[,i],col=cols2[i],lwd=2,lty=i)
}
legend("topleft",legend = c("Boot","Asy"),
       fill=c("red","blue"),
       bty = "n", # Removes the legend box
       # lty=c(1,2,3,4,5),
       cex = 0.9)

### uniform
plot(NULL,xlim=c(-15,100),ylim=c(0,1),main=expression(paste("uniform, ",p==50)),
     xlab="Sample size", ylab="Power",type="l",lwd=2,lty=1)
for (i in 1:5){
  lines(x=n_vec,y=powerplot_uniform_p50[,i],col=cols[i],lwd=2,lty=i)
  lines(x=n_vec,y=powerplotasy_uniform_p50[,i],col=cols2[i],lwd=2,lty=i)
}
legend("topleft",legend = c("Boot","Asy"),
       fill=c("red","blue"),
       bty = "n", # Removes the legend box
       # lty=c(1,2,3,4,5),
       cex = 0.9)


plot(NULL,xlim=c(-15,100),ylim=c(0,1),main=expression(paste("uniform, ",p==150)),
     xlab="Sample size", ylab="Power",type="l",lwd=2,lty=1)
for (i in 1:5){
  lines(x=n_vec,y=powerplot_uniform_p150[,i],col=cols[i],lwd=2,lty=i)
  lines(x=n_vec,y=powerplotasy_uniform_p150[,i],col=cols2[i],lwd=2,lty=i)
}
legend("topleft",legend = c("Boot","Asy"),
       fill=c("red","blue"),
       bty = "n", # Removes the legend box
       # lty=c(1,2,3,4,5),
       cex = 0.9)


plot(NULL,xlim=c(-15,100),ylim=c(0,1),main=expression(paste("uniform, ",p==300)),
     xlab="Sample size", ylab="Power",type="l",lwd=2,lty=1)
for (i in 1:5){
  lines(x=n_vec,y=powerplot_uniform_p300[,i],col=cols[i],lwd=2,lty=i)
  lines(x=n_vec,y=powerplotasy_uniform_p300[,i],col=cols2[i],lwd=2,lty=i)
}
legend("topleft",legend = c("Boot","Asy"),
       fill=c("red","blue"),
       bty = "n", # Removes the legend box
       # lty=c(1,2,3,4,5),
       cex = 0.9)
```

## Misspecification, Figure 13, supplementary material

```{r,echo=F,include=T}
library(RColorBrewer)
cols <- brewer.pal(6, "Reds")
n_vec<-seq(5,100,by=5)

mis_powerplot_SFinv_p50_g0_hdA0<-readRDS(file="result/mis_powerplot_SFinv_p50_hdA0.rds")
mis_powerplot_SFinv_p50_g0_hdA02<-readRDS(file="result/mis_powerplot_SFinv_p50_hdA0.2.rds")
mis_powerplot_SFinv_p50_g0_hdA04<-readRDS(file="result/mis_powerplot_SFinv_p50_hdA0.4.rds")
mis_powerplot_SFinv_p50_g0_hdA06<-readRDS(file="result/mis_powerplot_SFinv_p50_hdA0.6.rds")
mis_powerplot_SFinv_p50_g0_hdA08<-readRDS(file="result/mis_powerplot_SFinv_p50_hdA0.8.rds")
mis_powerplot_SFinv_p50_g0_hdA1<-readRDS(file="result/mis_powerplot_SFinv_p50_hdA1.rds")

# 
mis_powerplot_SFinv_p50_g0 = data.frame(mis_powerplot_SFinv_p50_g0_hdA0[,1] ,mis_powerplot_SFinv_p50_g0_hdA02[,1],
                                            mis_powerplot_SFinv_p50_g0_hdA04[,1],mis_powerplot_SFinv_p50_g0_hdA06[,1],
                                            mis_powerplot_SFinv_p50_g0_hdA08[,1],mis_powerplot_SFinv_p50_g0_hdA1[,1])

mis_powerplot_SFinv_p50_g005 = data.frame(mis_powerplot_SFinv_p50_g0_hdA0[,2] ,mis_powerplot_SFinv_p50_g0_hdA02[,2],
                                              mis_powerplot_SFinv_p50_g0_hdA04[,2],mis_powerplot_SFinv_p50_g0_hdA06[,2],
                                              mis_powerplot_SFinv_p50_g0_hdA08[,2],mis_powerplot_SFinv_p50_g0_hdA1[,2])

mis_powerplot_SFinv_p50_g010 = data.frame(mis_powerplot_SFinv_p50_g0_hdA0[,3] ,mis_powerplot_SFinv_p50_g0_hdA02[,3],
                                              mis_powerplot_SFinv_p50_g0_hdA04[,3],mis_powerplot_SFinv_p50_g0_hdA06[,3],
                                              mis_powerplot_SFinv_p50_g0_hdA08[,3],mis_powerplot_SFinv_p50_g0_hdA1[,3])

mis_powerplot_SFinv_p50_g015 = data.frame(mis_powerplot_SFinv_p50_g0_hdA0[,4] ,mis_powerplot_SFinv_p50_g0_hdA02[,4],
                                              mis_powerplot_SFinv_p50_g0_hdA04[,4],mis_powerplot_SFinv_p50_g0_hdA06[,4],
                                              mis_powerplot_SFinv_p50_g0_hdA08[,4],mis_powerplot_SFinv_p50_g0_hdA1[,4])

mis_powerplot_SFinv_p50_g020 = data.frame(mis_powerplot_SFinv_p50_g0_hdA0[,5] ,mis_powerplot_SFinv_p50_g0_hdA02[,5],
                                              mis_powerplot_SFinv_p50_g0_hdA04[,5],mis_powerplot_SFinv_p50_g0_hdA06[,5],
                                              mis_powerplot_SFinv_p50_g0_hdA08[,5],mis_powerplot_SFinv_p50_g0_hdA1[,5])

# pdf(file="powerplot_scale-free_gamma=0_p=50_ManyHandle.pdf", width=10, height=8)
par(mfrow = c(1,1))   
plot(NULL,xlim=c(-10,100),ylim=c(0,1),main=expression(paste("scale-free inverse, ",p==50,", ", gamma==0.05)),
     xlab="Sample size", ylab="Power")
for (i in 1:6){
  lines(x=n_vec,y=mis_powerplot_SFinv_p50_g005[,i],col=cols[i],lwd=2,lty=i)
}
legend("topleft",legend = c(expression(w==1),expression(w==0.8),expression(w==0.6),expression(w==0.4),expression(w==0.2),expression(w==0)),
       col=c(cols[1], cols[2],cols[3],cols[4],cols[5],cols[6]),
       bty = "n", # Removes the legend box
       lty=1:6,
       cex = 0.8)

plot(NULL,xlim=c(-10,100),ylim=c(0,1),main=expression(paste("scale-free inverse, ",p==50,", ", gamma==0.10)),
     xlab="Sample size", ylab="Power")
for (i in 1:6){
  lines(x=n_vec,y=mis_powerplot_SFinv_p50_g010[,i],col=cols[i],lwd=2,lty=i)
}
legend("topleft",legend = c(expression(w==1),expression(w==0.8),expression(w==0.6),expression(w==0.4),expression(w==0.2),expression(w==0)),
       col=c(cols[1], cols[2],cols[3],cols[4],cols[5],cols[6]),
       bty = "n", # Removes the legend box
       lty=1:6,
       cex = 0.8)

plot(NULL,xlim=c(-10,100),ylim=c(0,1),main=expression(paste("scale-free inverse, ",p==50,", ", gamma==0.15)),
     xlab="Sample size", ylab="Power")
for (i in 1:6){
  lines(x=n_vec,y=mis_powerplot_SFinv_p50_g015[,i],col=cols[i],lwd=2,lty=i)
}
legend("topleft",legend = c(expression(w==1),expression(w==0.8),expression(w==0.6),expression(w==0.4),expression(w==0.2),expression(w==0)),
       col=c(cols[1], cols[2],cols[3],cols[4],cols[5],cols[6]),
       bty = "n", # Removes the legend box
       lty=1:6,
       cex = 0.8)

plot(NULL,xlim=c(-10,100),ylim=c(0,1),main=expression(paste("scale-free inverse, ",p==50,", ", gamma==0.20)),
     xlab="Sample size", ylab="Power")
for (i in 1:6){
  lines(x=n_vec,y=mis_powerplot_SFinv_p50_g020[,i],col=cols[i],lwd=2,lty=i)
}
legend("topleft",legend = c(expression(w==1),expression(w==0.8),expression(w==0.6),expression(w==0.4),expression(w==0.2),expression(w==0)),
       col=c(cols[1], cols[2],cols[3],cols[4],cols[5],cols[6]),
       bty = "n", # Removes the legend box
       lty=1:6,
       cex = 0.8)

# dev.off()
par(mfrow = c(1,1))   
```

## Misspecification, Figure 14, supplementary material

```{r,echo=FALSE,include=T}
library(RColorBrewer)
cols <- brewer.pal(6, "Reds")
n_vec<-seq(5,100,by=5)

mis_powerplot_SFinv_p150_g0_hdA0<-readRDS(file="result/mis_powerplot_SFinv_p150_hdA0.rds")
mis_powerplot_SFinv_p150_g0_hdA02<-readRDS(file="result/mis_powerplot_SFinv_p150_hdA0.2.rds")
mis_powerplot_SFinv_p150_g0_hdA04<-readRDS(file="result/mis_powerplot_SFinv_p150_hdA0.4.rds")
mis_powerplot_SFinv_p150_g0_hdA06<-readRDS(file="result/mis_powerplot_SFinv_p150_hdA0.6.rds")
mis_powerplot_SFinv_p150_g0_hdA08<-readRDS(file="result/mis_powerplot_SFinv_p150_hdA0.8.rds")
mis_powerplot_SFinv_p150_g0_hdA1<-readRDS(file="result/mis_powerplot_SFinv_p150_hdA1.rds")

mis_powerplot_SFinv_p150_g0 = data.frame(mis_powerplot_SFinv_p150_g0_hdA0[,1] ,mis_powerplot_SFinv_p150_g0_hdA02[,1],
                                            mis_powerplot_SFinv_p150_g0_hdA04[,1],mis_powerplot_SFinv_p150_g0_hdA06[,1],
                                            mis_powerplot_SFinv_p150_g0_hdA08[,1],mis_powerplot_SFinv_p150_g0_hdA1[,1])

mis_powerplot_SFinv_p150_g005 = data.frame(mis_powerplot_SFinv_p150_g0_hdA0[,2] ,mis_powerplot_SFinv_p150_g0_hdA02[,2],
                                              mis_powerplot_SFinv_p150_g0_hdA04[,2],mis_powerplot_SFinv_p150_g0_hdA06[,2],
                                              mis_powerplot_SFinv_p150_g0_hdA08[,2],mis_powerplot_SFinv_p150_g0_hdA1[,2])

mis_powerplot_SFinv_p150_g010 = data.frame(mis_powerplot_SFinv_p150_g0_hdA0[,3] ,mis_powerplot_SFinv_p150_g0_hdA02[,3],
                                              mis_powerplot_SFinv_p150_g0_hdA04[,3],mis_powerplot_SFinv_p150_g0_hdA06[,3],
                                              mis_powerplot_SFinv_p150_g0_hdA08[,3],mis_powerplot_SFinv_p150_g0_hdA1[,3])

mis_powerplot_SFinv_p150_g015 = data.frame(mis_powerplot_SFinv_p150_g0_hdA0[,4] ,mis_powerplot_SFinv_p150_g0_hdA02[,4],
                                              mis_powerplot_SFinv_p150_g0_hdA04[,4],mis_powerplot_SFinv_p150_g0_hdA06[,4],
                                              mis_powerplot_SFinv_p150_g0_hdA08[,4],mis_powerplot_SFinv_p150_g0_hdA1[,4])

mis_powerplot_SFinv_p150_g020 = data.frame(mis_powerplot_SFinv_p150_g0_hdA0[,5] ,mis_powerplot_SFinv_p150_g0_hdA02[,5],
                                              mis_powerplot_SFinv_p150_g0_hdA04[,5],mis_powerplot_SFinv_p150_g0_hdA06[,5],
                                              mis_powerplot_SFinv_p150_g0_hdA08[,5],mis_powerplot_SFinv_p150_g0_hdA1[,5])

par(mfrow = c(1,1))   
plot(NULL,xlim=c(-10,100),ylim=c(0,1),main=expression(paste("scale-free inverse, ",p==150,", ", gamma==0.05)),
     xlab="Sample size", ylab="Power")
for (i in 1:6){
  lines(x=n_vec,y=mis_powerplot_SFinv_p150_g005[,i],col=cols[i],lwd=2,lty=i)
}
legend("topleft",legend = c(expression(w==1),expression(w==0.8),expression(w==0.6),expression(w==0.4),expression(w==0.2),expression(w==0)),
       col=c(cols[1], cols[2],cols[3],cols[4],cols[5],cols[6]),
       bty = "n", # Removes the legend box
       lty=1:6,
       cex = 0.8)

plot(NULL,xlim=c(-10,100),ylim=c(0,1),main=expression(paste("scale-free inverse, ",p==150,", ", gamma==0.10)),
     xlab="Sample size", ylab="Power")
for (i in 1:6){
  lines(x=n_vec,y=mis_powerplot_SFinv_p150_g010[,i],col=cols[i],lwd=2,lty=i)
}
legend("topleft",legend = c(expression(w==1),expression(w==0.8),expression(w==0.6),expression(w==0.4),expression(w==0.2),expression(w==0)),
       col=c(cols[1], cols[2],cols[3],cols[4],cols[5],cols[6]),
       bty = "n", # Removes the legend box
       lty=1:6,
       cex = 0.8)

plot(NULL,xlim=c(-10,100),ylim=c(0,1),main=expression(paste("scale-free inverse, ",p==150,", ", gamma==0.15)),
     xlab="Sample size", ylab="Power")
for (i in 1:6){
  lines(x=n_vec,y=mis_powerplot_SFinv_p150_g015[,i],col=cols[i],lwd=2,lty=i)
}
legend("topleft",legend = c(expression(w==1),expression(w==0.8),expression(w==0.6),expression(w==0.4),expression(w==0.2),expression(w==0)),
       col=c(cols[1], cols[2],cols[3],cols[4],cols[5],cols[6]),
       bty = "n", # Removes the legend box
       lty=1:6,
       cex = 0.8)

plot(NULL,xlim=c(-10,100),ylim=c(0,1),main=expression(paste("scale-free inverse, ",p==150,", ", gamma==0.20)),
     xlab="Sample size", ylab="Power")
for (i in 1:6){
  lines(x=n_vec,y=mis_powerplot_SFinv_p150_g020[,i],col=cols[i],lwd=2,lty=i)
}
legend("topleft",legend = c(expression(w==1),expression(w==0.8),expression(w==0.6),expression(w==0.4),expression(w==0.2),expression(w==0)),
       col=c(cols[1], cols[2],cols[3],cols[4],cols[5],cols[6]),
       bty = "n", # Removes the legend box
       lty=1:6,
       cex = 0.8)
```

## Misspecification, Figure 15, supplementary material

```{r,echo=F,include=T}
library(RColorBrewer)
cols <- brewer.pal(6, "Reds")
n_vec<-seq(5,100,by=5)

mis_powerplot_SFinv_p300_g0_hdA0<-readRDS(file="result/mis_powerplot_SFinv_p300_hdA0.rds")
mis_powerplot_SFinv_p300_g0_hdA02<-readRDS(file="result/mis_powerplot_SFinv_p300_hdA0.2.rds")
mis_powerplot_SFinv_p300_g0_hdA04<-readRDS(file="result/mis_powerplot_SFinv_p300_hdA0.4.rds")
mis_powerplot_SFinv_p300_g0_hdA06<-readRDS(file="result/mis_powerplot_SFinv_p300_hdA0.6.rds")
mis_powerplot_SFinv_p300_g0_hdA08<-readRDS(file="result/mis_powerplot_SFinv_p300_hdA0.8.rds")
mis_powerplot_SFinv_p300_g0_hdA1<-readRDS(file="result/mis_powerplot_SFinv_p300_hdA1.rds")

mis_powerplot_SFinv_p300_g0 = data.frame(mis_powerplot_SFinv_p300_g0_hdA0[,1] ,mis_powerplot_SFinv_p300_g0_hdA02[,1],
                                            mis_powerplot_SFinv_p300_g0_hdA04[,1],mis_powerplot_SFinv_p300_g0_hdA06[,1],
                                            mis_powerplot_SFinv_p300_g0_hdA08[,1],mis_powerplot_SFinv_p300_g0_hdA1[,1])

mis_powerplot_SFinv_p300_g005 = data.frame(mis_powerplot_SFinv_p300_g0_hdA0[,2] ,mis_powerplot_SFinv_p300_g0_hdA02[,2],
                                              mis_powerplot_SFinv_p300_g0_hdA04[,2],mis_powerplot_SFinv_p300_g0_hdA06[,2],
                                              mis_powerplot_SFinv_p300_g0_hdA08[,2],mis_powerplot_SFinv_p300_g0_hdA1[,2])

mis_powerplot_SFinv_p300_g010 = data.frame(mis_powerplot_SFinv_p300_g0_hdA0[,3] ,mis_powerplot_SFinv_p300_g0_hdA02[,3],
                                              mis_powerplot_SFinv_p300_g0_hdA04[,3],mis_powerplot_SFinv_p300_g0_hdA06[,3],
                                              mis_powerplot_SFinv_p300_g0_hdA08[,3],mis_powerplot_SFinv_p300_g0_hdA1[,3])

mis_powerplot_SFinv_p300_g015 = data.frame(mis_powerplot_SFinv_p300_g0_hdA0[,4] ,mis_powerplot_SFinv_p300_g0_hdA02[,4],
                                              mis_powerplot_SFinv_p300_g0_hdA04[,4],mis_powerplot_SFinv_p300_g0_hdA06[,4],
                                              mis_powerplot_SFinv_p300_g0_hdA08[,4],mis_powerplot_SFinv_p300_g0_hdA1[,4])

mis_powerplot_SFinv_p300_g020 = data.frame(mis_powerplot_SFinv_p300_g0_hdA0[,5] ,mis_powerplot_SFinv_p300_g0_hdA02[,5],
                                              mis_powerplot_SFinv_p300_g0_hdA04[,5],mis_powerplot_SFinv_p300_g0_hdA06[,5],
                                              mis_powerplot_SFinv_p300_g0_hdA08[,5],mis_powerplot_SFinv_p300_g0_hdA1[,5])

par(mfrow = c(1,1))   
plot(NULL,xlim=c(-15,100),ylim=c(0,1),main=expression(paste("scale-free inverse, ",p==300,", ", gamma==0.05)),
     xlab="Sample size", ylab="Power")
for (i in 1:6){
  lines(x=n_vec,y=mis_powerplot_SFinv_p300_g005[,i],col=cols[i],lwd=2,lty=i)
}
legend("topleft",legend = c(expression(w==1),expression(w==0.8),expression(w==0.6),expression(w==0.4),expression(w==0.2),expression(w==0)),
       col=c(cols[1], cols[2],cols[3],cols[4],cols[5],cols[6]),
       bty = "n", # Removes the legend box
       lty=1:6,
       cex = 0.8)

plot(NULL,xlim=c(-15,100),ylim=c(0,1),main=expression(paste("scale-free inverse, ",p==300,", ", gamma==0.10)),
     xlab="Sample size", ylab="Power")
for (i in 1:6){
  lines(x=n_vec,y=mis_powerplot_SFinv_p300_g010[,i],col=cols[i],lwd=2,lty=i)
}
legend("topleft",legend = c(expression(w==1),expression(w==0.8),expression(w==0.6),expression(w==0.4),expression(w==0.2),expression(w==0)),
       col=c(cols[1], cols[2],cols[3],cols[4],cols[5],cols[6]),
       bty = "n", # Removes the legend box
       lty=1:6,
       cex = 0.8)

plot(NULL,xlim=c(-15,100),ylim=c(0,1),main=expression(paste("scale-free inverse, ",p==300,", ", gamma==0.15)),
     xlab="Sample size", ylab="Power")
for (i in 1:6){
  lines(x=n_vec,y=mis_powerplot_SFinv_p300_g015[,i],col=cols[i],lwd=2,lty=i)
}
legend("topleft",legend = c(expression(w==1),expression(w==0.8),expression(w==0.6),expression(w==0.4),expression(w==0.2),expression(w==0)),
       col=c(cols[1], cols[2],cols[3],cols[4],cols[5],cols[6]),
       bty = "n", # Removes the legend box
       lty=1:6,
       cex = 0.8)

plot(NULL,xlim=c(-15,100),ylim=c(0,1),main=expression(paste("scale-free inverse, ",p==300,", ", gamma==0.20)),
     xlab="Sample size", ylab="Power")
for (i in 1:6){
  lines(x=n_vec,y=mis_powerplot_SFinv_p300_g020[,i],col=cols[i],lwd=2,lty=i)
}
legend("topleft",legend = c(expression(w==1),expression(w==0.8),expression(w==0.6),expression(w==0.4),expression(w==0.2),expression(w==0)),
       col=c(cols[1], cols[2],cols[3],cols[4],cols[5],cols[6]),
       bty = "n", # Removes the legend box
       lty=1:6,
       cex = 0.8)
```

## Comparison LRT vs signpost test, Type I error against sample size: Figure 16, supplementary material

```{r,include=T,echo=F}
# targetAtype <- c("uniform", "bandedInv", "stripeInv", "scaleFreeInv")[4]
# load(file=paste("result/typeI_", targetAtype, ".Rdata", sep=""))
# ylims <- c(0.045, 0.075)
# plot(typeIs[,1] ~ c(c(1:10)*10), ylab="type I error", xlab="sample size (n)", type="l", lwd=2, col="orange", ylim=ylims, main=paste(targetAtype, ", topology", sep=""))
# lines(typeIs[,2] ~ c(c(1:10)*10), lwd=2, col="red", lty=2)
# lines(typeIs[,3] ~ c(c(1:10)*10), lwd=2, col="purple", lty=4)
# lines(rep(0.05, 10) ~ c(c(1:10)*10), col="black", lwd=1, lty=3)
# legend("bottomright", c("p= 50", "p=100", "p=150"), lwd=2, col=c("orange", "red", "purple"), lty=c(1,2,4))


name_target <- c("uniform", "bandedInv", "stripeInv", "ScaleFreeInv")

par(mfrow=c(2,2))
for(i in 1:4){
  targetAtype <- c("uniform", "bandedInv", "stripeInv", "SFinv")[i]
  
  load(file=paste("result/typeI_", targetAtype, ".Rdata", sep=""))
  
  ylims <- c(0.045, 0.075)
  plot(typeIs[,1] ~ c(c(1:10)*10), ylab="type I error", xlab="sample size (n)", type="l", lwd=2, col="orange", ylim=ylims, main=paste(name_target[i], ", topology", sep=""))
  lines(typeIs[,2] ~ c(c(1:10)*10), lwd=2, col="red", lty=2)
  lines(typeIs[,3] ~ c(c(1:10)*10), lwd=2, col="purple", lty=4)
  lines(rep(0.05, 10) ~ c(c(1:10)*10), col="black", lwd=1, lty=3)
  legend("bottomright", c("p= 50", "p=100", "p=150"), lwd=2, col=c("orange", "red", "purple"), lty=c(1,2,4))
}

```

### Comparison LRT vs signpost test, power plot: Figure 17, supplementary material

```{r,echo=F,include=T}
library(RColorBrewer)
cols <- brewer.pal(6, "Reds")
cols2 <- brewer.pal(6, "Blues")

lrt_powerplot_bandedInv_p150_g0<-readRDS(file="result/lrt_power_bandedInv_p150.rds")
lrt_powerplot_uniform_p150_g0<-readRDS(file="result/lrt_power_uniform_p150.rds")
lrt_powerplot_stripeInv_p150_g0<-readRDS(file="result/lrt_power_stripeInv_p150.rds")
lrt_powerplot_SFinv_p150_g0<-readRDS(file="result/lrt_power_SFinv_p150.rds")

b_powerplot_bandedInv_p150_g0<-readRDS(file="result/powerplot_bandedInv_p150.rds")
b_powerplot_uniform_p150_g0<-readRDS(file="result/powerplot_uniform_p150.rds")
b_powerplot_stripeInv_p150_g0<-readRDS(file="result/powerplot_stripeInv_p150.rds")
b_powerplot_SFinv_p150_g0<-readRDS(file="result/powerplot_SFinv_p150.rds")


# banded inverse
n_vec<-seq(5,100,by=5)

par(mfrow = c(1,1))    
plot(NULL, xlim=c(-5,100),ylim=c(0,1),
     main=expression(paste(bold(T)[a]==banded," inverse, ", p==150),),
     xlab="Sample size", ylab="Power",lwd=2)
for(i in 1:5){
  lines(x=n_vec,y=lrt_powerplot_bandedInv_p150_g0[,i],col=cols[i],lwd=2,lty=i)
  lines(x=n_vec,y=b_powerplot_bandedInv_p150_g0[,i],col=cols2[i],lwd=2,lty=i)
}
legend("topleft",legend = c("LRT" , "Boot"),
       fill=c("red","blue"),
       bty = "n", # Removes the legend box
       # lty=c(1,2,3,4,5,NA,NA),
       cex = 1)

# scale-free inverse
plot(NULL,xlim=c(-5,100),ylim=c(0,1),
     main=expression(paste(bold(T)[a]==scale-free," inverse, ", p==150),),
     xlab="Sample size", ylab="Power",lwd=2)
for(i in 1:5){
  lines(x=n_vec,y=lrt_powerplot_SFinv_p150_g0[,i],col=cols[i],lwd=2,lty=i)
  lines(x=n_vec,y=b_powerplot_SFinv_p150_g0[,i],col=cols2[i],lwd=2,lty=i)
}
legend("topleft",legend = c("LRT" , "Boot"),
       fill=c("red","blue"),
       bty = "n", # Removes the legend box
       # lty=c(1,2,3,4,5,NA,NA),
       cex = 1)


# stripe inverse
plot(NULL,xlim=c(-5,100),ylim=c(0,1),
     main=expression(paste(bold(T)[a]==stripe," inverse, ", p==150),),
     xlab="Sample size", ylab="Power",lwd=2)
for(i in 1:5){
  lines(x=n_vec,y=lrt_powerplot_stripeInv_p150_g0[,i],col=cols[i],lwd=2,lty=i)
  lines(x=n_vec,y=b_powerplot_stripeInv_p150_g0[,i],col=cols2[i],lwd=2,lty=i)
}
legend("topleft",legend = c("LRT" , "Boot"),
       fill=c("red","blue"),
       bty = "n", # Removes the legend box
       # lty=c(1,2,3,4,5,NA,NA),
       cex = 1)


plot(NULL,xlim=c(-5,100),ylim=c(0,1),
     main=expression(paste(bold(T)[a]==uniform,", ", p==150),),
     xlab="Sample size", ylab="Power",lwd=2)
for(i in 1:5){
  lines(x=n_vec,y=lrt_powerplot_uniform_p150_g0[,i],col=cols[i],lwd=2,lty=i)
  lines(x=n_vec,y=b_powerplot_uniform_p150_g0[,i],col=cols2[i],lwd=2,lty=i)
}
legend("topleft",legend = c("LRT" , "Boot"),
       fill=c("red","blue"),
       bty = "n", # Removes the legend box
       # lty=c(1,2,3,4,5,NA,NA),
       cex = 1)

par(mfrow = c(1,1))


```


## Spearman correlations for the sparsified partial correlation matrices: Figure 18, supplementary material

```{r,echo=F,include=T}
# first form 6 vectors each containing partial correlations 
# second compute correlation matrix among these 6 vectors
cor_results_top20=readRDS("result/spearman_cor_results_top20.rds")
cor_results_top50=readRDS("result/spearman_cor_results_top50.rds")
cor_results_top100=readRDS("result/spearman_cor_results_top100.rds")
cor_results_top200=readRDS("result/spearman_cor_results_top200.rds")


par(mfrow=c(1,1))
{
  melted_cormat <- melt(cor_results_top20[[1]], na.rm = TRUE)
  # Heatmap
  p1=ggplot(data = melted_cormat, aes(Var2, Var1, fill = value))+
    geom_tile(color = "white")+
    ggtitle(expression(paste((1-hat(theta)[infinity]),T[0]+hat(theta)[infinity],T[a])))+
    scale_fill_gradient2(low = "blue", high = "red", mid = "white", 
                         midpoint = 0, limit = c(-1,1), space = "Lab", 
                         name="Correlation") +
    theme_minimal()+ 
    theme(axis.text.x = element_text(angle = 45, vjust = 1, 
                                     size = 12, hjust = 1))+
    coord_fixed()
}

{
  melted_cormat <- melt(cor_results_top20[[2]], na.rm = TRUE)
  # Heatmap
  p2=ggplot(data = melted_cormat, aes(Var2, Var1, fill = value))+
    ggtitle(expression(T[0]))+
    geom_tile(color = "white")+
    scale_fill_gradient2(low = "blue", high = "red", mid = "white", 
                         midpoint = 0, limit = c(-1,1), space = "Lab", 
                         name="Correlation") +
    theme_minimal()+ 
    theme(axis.text.x = element_text(angle = 45, vjust = 1, 
                                     size = 12, hjust = 1))+
    coord_fixed()
}

{
  melted_cormat <- melt(cor_results_top20[[3]], na.rm = TRUE)
  # Heatmap
  p3=ggplot(data = melted_cormat, aes(Var2, Var1, fill = value))+
    ggtitle(expression(T[a]))+
    geom_tile(color = "white")+
    scale_fill_gradient2(low = "blue", high = "red", mid = "white", 
                         midpoint = 0, limit = c(-1,1), space = "Lab", 
                         name="Correlation") +
    theme_minimal()+ 
    theme(axis.text.x = element_text(angle = 45, vjust = 1, 
                                     size = 12, hjust = 1))+
    coord_fixed()
}

ggarrange(p1,p2,p3,nrow = 1, ncol = 3) 

par(mfrow=c(1,1))
{
  melted_cormat <- melt(cor_results_top50[[1]], na.rm = TRUE)
  # Heatmap
  p4=ggplot(data = melted_cormat, aes(Var2, Var1, fill = value))+
    geom_tile(color = "white")+
    ggtitle(expression(paste((1-hat(theta)[infinity]),T[0]+hat(theta)[infinity],T[a])))+
    scale_fill_gradient2(low = "blue", high = "red", mid = "white", 
                         midpoint = 0, limit = c(-1,1), space = "Lab", 
                         name="Correlation") +
    theme_minimal()+ 
    theme(axis.text.x = element_text(angle = 45, vjust = 1, 
                                     size = 12, hjust = 1))+
    coord_fixed()
}

{
  melted_cormat <- melt(cor_results_top50[[2]], na.rm = TRUE)
  # Heatmap
  p5=ggplot(data = melted_cormat, aes(Var2, Var1, fill = value))+
    ggtitle(expression(T[0]))+
    geom_tile(color = "white")+
    scale_fill_gradient2(low = "blue", high = "red", mid = "white", 
                         midpoint = 0, limit = c(-1,1), space = "Lab", 
                         name="Correlation") +
    theme_minimal()+ 
    theme(axis.text.x = element_text(angle = 45, vjust = 1, 
                                     size = 12, hjust = 1))+
    coord_fixed()
}

{
  melted_cormat <- melt(cor_results_top50[[3]], na.rm = TRUE)
  # Heatmap
  p6=ggplot(data = melted_cormat, aes(Var2, Var1, fill = value))+
    ggtitle(expression(T[a]))+
    geom_tile(color = "white")+
    scale_fill_gradient2(low = "blue", high = "red", mid = "white", 
                         midpoint = 0, limit = c(-1,1), space = "Lab", 
                         name="Correlation") +
    theme_minimal()+ 
    theme(axis.text.x = element_text(angle = 45, vjust = 1, 
                                     size = 12, hjust = 1))+
    coord_fixed()
}

ggarrange(p4,p5,p6,nrow = 1, ncol = 3) 

par(mfrow=c(1,1))
{
  melted_cormat <- melt(cor_results_top100[[1]], na.rm = TRUE)
  # Heatmap
  p7=ggplot(data = melted_cormat, aes(Var2, Var1, fill = value))+
    geom_tile(color = "white")+
    ggtitle(expression(paste((1-hat(theta)[infinity]),T[0]+hat(theta)[infinity],T[a])))+
    scale_fill_gradient2(low = "blue", high = "red", mid = "white", 
                         midpoint = 0, limit = c(-1,1), space = "Lab", 
                         name="Correlation") +
    theme_minimal()+ 
    theme(axis.text.x = element_text(angle = 45, vjust = 1, 
                                     size = 12, hjust = 1))+
    coord_fixed()
}

{
  melted_cormat <- melt(cor_results_top100[[2]], na.rm = TRUE)
  # Heatmap
  p8=ggplot(data = melted_cormat, aes(Var2, Var1, fill = value))+
    ggtitle(expression(T[0]))+
    geom_tile(color = "white")+
    scale_fill_gradient2(low = "blue", high = "red", mid = "white", 
                         midpoint = 0, limit = c(-1,1), space = "Lab", 
                         name="Correlation") +
    theme_minimal()+ 
    theme(axis.text.x = element_text(angle = 45, vjust = 1, 
                                     size = 12, hjust = 1))+
    coord_fixed()
}

{
  melted_cormat <- melt(cor_results_top100[[3]], na.rm = TRUE)
  # Heatmap
  p9=ggplot(data = melted_cormat, aes(Var2, Var1, fill = value))+
    ggtitle(expression(T[a]))+
    geom_tile(color = "white")+
    scale_fill_gradient2(low = "blue", high = "red", mid = "white", 
                         midpoint = 0, limit = c(-1,1), space = "Lab", 
                         name="Correlation") +
    theme_minimal()+ 
    theme(axis.text.x = element_text(angle = 45, vjust = 1, 
                                     size = 12, hjust = 1))+
    coord_fixed()
}


ggarrange(p7,p8,p9,nrow = 1, ncol = 3) 


par(mfrow=c(1,1))
{
  melted_cormat <- melt(cor_results_top200[[1]], na.rm = TRUE)
  # Heatmap
  p10=ggplot(data = melted_cormat, aes(Var2, Var1, fill = value))+
    geom_tile(color = "white")+
    ggtitle(expression(paste((1-hat(theta)[infinity]),T[0]+hat(theta)[infinity],T[a])))+
    scale_fill_gradient2(low = "blue", high = "red", mid = "white", 
                         midpoint = 0, limit = c(-1,1), space = "Lab", 
                         name="Correlation") +
    theme_minimal()+ 
    theme(axis.text.x = element_text(angle = 45, vjust = 1, 
                                     size = 12, hjust = 1))+
    coord_fixed()
}

{
  melted_cormat <- melt(cor_results_top200[[2]], na.rm = TRUE)
  # Heatmap
  p11=ggplot(data = melted_cormat, aes(Var2, Var1, fill = value))+
    ggtitle(expression(T[0]))+
    geom_tile(color = "white")+
    scale_fill_gradient2(low = "blue", high = "red", mid = "white", 
                         midpoint = 0, limit = c(-1,1), space = "Lab", 
                         name="Correlation") +
    theme_minimal()+ 
    theme(axis.text.x = element_text(angle = 45, vjust = 1, 
                                     size = 12, hjust = 1))+
    coord_fixed()
}

{
  melted_cormat <- melt(cor_results_top200[[3]], na.rm = TRUE)
  # Heatmap
  p12=ggplot(data = melted_cormat, aes(Var2, Var1, fill = value))+
    ggtitle(expression(T[a]))+
    geom_tile(color = "white")+
    scale_fill_gradient2(low = "blue", high = "red", mid = "white", 
                         midpoint = 0, limit = c(-1,1), space = "Lab", 
                         name="Correlation") +
    theme_minimal()+ 
    theme(axis.text.x = element_text(angle = 45, vjust = 1, 
                                     size = 12, hjust = 1))+
    coord_fixed()
}

ggarrange(p10,p11,p12,nrow = 1, ncol = 3) 

```

## Hellinger distance: Figure 19, supplementary material

```{r,include=T,echo=F}
### make plot

result_distance_3datasets=readRDS(file="result/result_distance_3datasets.RData")
topvec=seq(10,500,20) # take top 500 edges (in absolute sense)

mean_distance=lapply(result_distance_3datasets,colMeans)
min_distance_mat = matrix(nrow=length(result_distance_3datasets),ncol=3)

for(i in 1:length(result_distance_3datasets)){
  min_distance_mat[i,]=mean_distance[[i]]
}


plot(0,type="n",xlim=c(0,500),ylim=c(0,0.45),xlab="Number of Top Edges",ylab="Hellinger Distance")
lines(x=topvec,y=min_distance_mat[,1],col=1,lty=1,lwd=2)
lines(x=topvec,y=min_distance_mat[,2],col=2,lty=2,lwd=2)
lines(x=topvec,y=min_distance_mat[,3],col=3,lty=3,lwd=2)

legend(#list(x=200,y=0.2),
       "topright",
       legend = c(expression(paste((1-hat(theta)[infinity]),T[0]+hat(theta)[infinity],T[a])),expression(T[0]),expression(T[a])),
       col=c(1,2,3),
       bty = "n", # Removes the legend box
       lty=1:3,
       cex =1,
       lwd=2)


```


## Figure 20, supplementary material

```{r,include=T,echo=F}

library(rags2ridges)
Omegatheta_6datasets=readRDS("result/reconst_Omegatheta_6datasets.rds")
T0_6datasets=readRDS("result/reconst_T0_6datasets.rds")
Ta_6datasets=readRDS("result/reconst_Ta_6datasets.rds")

set.seed(200)
Ugraph(Omegatheta_6datasets$mat_adj_overlap/6, type = "weighted", cut = 0.05, Vsize = 10, Vcex = 0.5,
       lay = "layout_with_fr",prune = T)

set.seed(200)
Ugraph(T0_6datasets$mat_adj_overlap/6, type = "weighted", cut = 0.05, Vsize = 10, Vcex = 0.5,
       lay = "layout_with_fr",prune = T)

set.seed(200)
Ugraph(Ta_6datasets$mat_adj_overlap/6, type = "weighted", cut = 0.05, Vsize = 10, Vcex = 0.5,
       lay = "layout_with_fr",prune = T)


```


## Figure 21, supplementary material

```{r,echo=F,include=T}

# loss plot
theta_grid<-seq(0,0.999,0.001)
list_Floss_ginv = readRDS("result/TargetChoice_list_Floss_ginv.rds")
list_l2loss_ginv = readRDS("result/TargetChoice_list_l2loss_ginv.rds")
theta_ginv <- readRDS("result/theta_ginv.rds")

par(mfrow=c(1,2))
plot(0,type="n",xlim=c(0,1),ylim=c(10,33),xlab=expression(theta),ylab="Frobenius loss")
for (i in 1:6){
  lines(x=theta_grid,y=list_Floss_ginv[[i]],col=i,lty=i,lwd=2)
  temp=which.min(abs(theta_ginv[[i]]-theta_grid))
  points(x=theta_grid[temp],y=list_Floss_ginv[[i]][temp],pch=16,col=i,cex=1.5)
}
legend(list(x = 0.25,y = 34),legend = c("VDX","MAINZ","NKI","UPP","UNT","TRANSBIG"),
       col=c(1,2,3,4,5,6),
       bty = "n", # Removes the legend box
       lty=1:6,
       pch=16,
       cex = 0.95)

plot(0,type="n",xlim=c(0,1),ylim=c(7,25),xlab=expression(theta),ylab="Quadratic loss")
for (i in 1:6){
  lines(x=theta_grid,y=list_l2loss_ginv[[i]],col=i,lty=i,lwd=2)
  temp=which.min(abs(theta_ginv[[i]]-theta_grid))
  points(x=theta_grid[temp],y=list_l2loss_ginv[[i]][temp],pch=16,col=i,cex=1.5)
}
legend(list(x = 0.5,y = 26),legend = c("VDX","MAINZ","NKI","UPP","UNT","TRANSBIG"),
       col=c(1,2,3,4,5,6),
       bty = "n", # Removes the legend box
       lty=1:6,
       pch=16,
       cex = 0.95)
mtext(text=expression(paste("Loss, ", bold(T)[a], ": Generalized inverse")), 
      side = 3, line = -1.75, outer = TRUE)
dev.off()

```

## Figure 22, supplementary material

```{r,echo=F,include=T}

theta_grid<-seq(0,0.999,0.001)
list_Floss_glasso = readRDS("result/TargetChoice_list_Floss_glasso.rds")
list_l2loss_glasso = readRDS("result/TargetChoice_list_l2loss_glasso.rds")
theta_glasso <- readRDS("result/theta_glasso.rds")

par(mfrow=c(1,2))
plot(0,type="n",xlim=c(0,1),ylim=c(5,28),xlab=expression(theta),ylab="Frobenius loss")
for (i in 1:6){
  lines(x=theta_grid,y=list_Floss_glasso[[i]],col=i,lty=i,lwd=2)
  temp=which.min(abs(theta_glasso[[i]]-theta_grid))
  points(x=theta_grid[temp],y=list_Floss_glasso[[i]][temp],pch=16,col=i,cex=1.5)
}
legend(list(x = 0.65,y = 29),legend = c("VDX","MAINZ","NKI","UPP","UNT","TRANSBIG"),
       col=c(1,2,3,4,5,6),
       bty = "n", # Removes the legend box
       lty=1:6,
       pch=16,
       cex = 0.95)

plot(0,type="n",xlim=c(0,1),ylim=c(5,28),xlab=expression(theta),ylab="Quadratic loss")
for (i in 1:6){
  lines(x=theta_grid,y=list_l2loss_glasso[[i]],col=i,lty=i,lwd=2)
  temp=which.min(abs(theta_glasso[[i]]-theta_grid))
  points(x=theta_grid[temp],y=list_l2loss_glasso[[i]][temp],pch=16,col=i,cex=1.5)
}
legend(list(x = 0.65,y = 29),legend = c("VDX","MAINZ","NKI","UPP","UNT","TRANSBIG"),
       col=c(1,2,3,4,5,6),
       bty = "n", # Removes the legend box
       lty=1:6,
       pch=16,
       cex = 0.95)
mtext(text=expression(paste("Loss, ", bold(T)[a],": Gaussian LASSO")), 
      side = 3, line = -1.75, outer = TRUE)

par(mfrow=c(1,1))


```

## Figure 23, supplementary material

```{r,echo=F,include=T}
theta_grid<-seq(0,0.999,0.001)
list_Floss_ridgeP=readRDS("result/fed_list_Floss_ridgeP.rds")
list_l2loss_ridgeP=readRDS("result/fed_list_l2loss_ridgeP.rds")
theta_ridgeP = readRDS("result/fed_theta_ridgeP.rds")
par(mfrow=c(1,2))
plot(0,type="n",xlim=c(0,1),ylim=c(10,35),xlab=expression(theta),ylab="Frobenius loss")
for (i in 1:5){
  lines(x=theta_grid,y=list_Floss_ridgeP[[i]],col=i,lty=i,lwd=2)
  temp=which.min(abs(theta_ridgeP[[i]]-theta_grid))
  points(x=theta_grid[temp],y=list_Floss_ridgeP[[i]][temp],pch=16,col=i,cex=1.5)
}
legend(list(x = 0.65,y = 33),legend = c("VDX","MAINZ","NKI","UPP","UNT"),
       col=c(1,2,3,4,5),
       bty = "n", # Removes the legend box
       lty=1:5,
       pch=16,
       cex = 0.95)

plot(0,type="n",xlim=c(0,1),ylim=c(10,25),xlab=expression(theta),ylab="Quadratic loss")
for (i in 1:5){
  lines(x=theta_grid,y=list_l2loss_ridgeP[[i]],col=i,lty=i,lwd=2)
  temp=which.min(abs(theta_ridgeP[[i]]-theta_grid))
  points(x=theta_grid[temp],y=list_l2loss_ridgeP[[i]][temp],pch=16,col=i,cex=1.5)
}
legend(list(x = 0.7,y = 25),legend = c("VDX","MAINZ","NKI","UPP","UNT"),
       col=c(1,2,3,4,5),
       bty = "n", # Removes the legend box
       lty=1:5,
       pch=16,
       cex = 0.95)

mtext(text=expression(paste("Loss, ",bold(T)[a]: transbig, " ER-, RidgeP")), 
      side = 3, line = -1.75, outer = TRUE)
par(mfrow=c(1,1))
```


## Table 1, supplementary material
```{r,echo=F,include=T}
table1_SM = readRDS("result/table1_SM.rds")
table1_SM
```

## Table 2, supplementary material
```{r,echo=F,include=T}
table2_SM = readRDS("result/table2_SM.rds")
table2_SM
```

## Table 3, supplementary material
```{r,echo=F,include=T}
table3_SM = readRDS("result/table3_SM.rds")
table3_SM
```

## Table 4, supplementary material
```{r,echo=F,include=T}
table4_SM = readRDS("result/table4_SM.rds")
table4_SM
```
