# Supplementary material for: Signpost Testing to Navigate the Parameter Space of the Gaussian Graphical Model With High‐Dimensional Data
Source: Biom J. 2026 Feb 12;68(1):e70115. doi: 10.1002/bimj.70115 (PMC12895234; doi:10.1002/bimj.70115)
Supplement: Supplementary file 1 — Supporting File: bimj70115‐sup‐0001‐Datacode.zip. [file BIMJ-68-e70115-s001.zip › code and data/Script_Simulation.Rmd]

---
title: "Supplementary material to Signpost testing to navigate the parameter space of the Gaussian graphical model with high-dimensional data: simulation"
author: "Kai Ruan, Mark A. van de Wiel, Wessel N. van Wieringen"
date: "2025-10"
output: html_document
---

```{r setup, include=FALSE}
knitr::opts_chunk$set(echo = TRUE)
```

## Libraries and functions to use in the simulation 

```{r, warning=FALSE}
library(rags2ridges)
library(mvtnorm)
library(ggplot2)
library(tidyr)
library(EQL)
library(ggpubr)
library(ggridges)
library(pracma)
library(Matrix) # generate banded matrix
library(MASS)
library(expm)

dir.create("./result")
dir.create("./plot")
```

## Matrix Topologies, Figure 6, supplementary material

$n$ samples are from the Gaussian graphical model $\mathbf{Y}_i \sim \mathcal{N}(\mathbf{0}_p, \mathbf{\Omega}_{\gamma}^{-1})$ for $i=1,\cdots,n$ where $\mathbf{\Omega}_{\gamma}^{-1}=(1-\gamma)\mathbf{T}_0+\gamma \mathbf{T}_a$. The null target matrix $\mathbf{T}_0$ is fixed as the identity matrix, while $\mathbf{T}_a$ is chosen from one of five topologies: *banded inverse*, *scale-free  inverse*, *stripe inverse*, and *uniform*.

```{r,include=TRUE,warning=FALSE}

# load package rags2ridges
# load package Matrix
# load package MASS
################################################################ sparse banded inverse

# generate target matrix T_0 and T_a

set.seed(200)
n=30
p=30

Ta <- (1-0.5) * diag(p) + 0.5 * matrix(1, p, p)
diags <- list(rep(1, p), rep(7/8, p-1), rep(6/8, p-2), rep(5/8, p-3), rep(4/8, p-4), rep(3/8, p-5), rep(2/8, p-6), rep(1/8, p-7))
Ta <- as.matrix(bandSparse(p, k = -c(0:7), diag = c(diags), symm=TRUE))
Ta <- cov2cor(solve(Ta))

edgeHeat(Ta)

################################################################   scale-free inverse

set.seed(200)
n=30
p=30

Ta <- createS(n=n,p=p,topology="scale-free", m = 1,precision=TRUE)
if(min(eigen(Ta)$value)<0){
  Ta = Ta + diag(p) * (abs( min( eigen(Ta)$value))+0.01)
}
Ta <- cov2cor(solve(Ta))

edgeHeat(Ta)

################################################################   stripe inverse
set.seed(200)
n=30
p=30

Ta       <- matrix(0, p, p)
Ta[,1]   <- Ta[1,] <- 1/c(1:p)
Ta[,p]   <- Ta[p,] <- 1/c(p:1)
diag(Ta) <- 1
Ta       <- cov2cor(solve(Ta))

edgeHeat(Ta)

################################################################ uniform

set.seed(200)
n=30
p=30

T0 <- createS(n=n,p=p,topology="identity", precision=TRUE)
Ta <- createS(n=n,p=p,topology="clique", m = 1,precision=TRUE)
if(min(eigen(Ta)$value)<0){
  Ta = Ta + diag(p) * (abs( min( eigen(Ta)$value))+0.01)
}

edgeHeat(Ta)

```

```{r, include=FALSE}

# create topology
# topology is selected from one of c("bandedInv","SFinv","stripeInv","uniform")
# p: number of dimensions
create_target <- function(p,topo){
  if (topo == "bandedInv"){
    Ta <- (1-0.5) * diag(p) + 0.5 * matrix(1, p, p)
    diags <- list(rep(1, p), rep(7/8, p-1), rep(6/8, p-2), rep(5/8, p-3), rep(4/8, p-4), rep(3/8, p-5), rep(2/8, p-6), rep(1/8, p-7))
    Ta <- as.matrix(bandSparse(p, k = -c(0:7), diag = c(diags), symm=TRUE))
    Ta <- cov2cor(solve(Ta))
  }
  
  if (topo == "SFinv"){
    Ta <- createS(n=50,p=p,topology="scale-free", m = 1,precision=TRUE)
    if(min(eigen(Ta)$value)<0){Ta = Ta + diag(p) * (abs( min( eigen(Ta)$value))+0.01)}
    Ta <- cov2cor(solve(Ta))
  }
  
  if (topo == "stripeInv"){
    Ta       <- matrix(0, p, p)
    Ta[,1]   <- Ta[1,] <- 1/c(1:p)
    Ta[,p]   <- Ta[p,] <- 1/c(p:1)
    diag(Ta) <- 1
    Ta       <- cov2cor(solve(Ta))
  }
  
  if (topo == "uniform"){
    Ta <- createS(n=50,p=p,topology="clique", m = 1,precision=TRUE)
    if(min(eigen(Ta)$value)<0){Ta = Ta + diag(p) * (abs( min( eigen(Ta)$value))+0.01)}
    Ta <- cov2cor(Ta)
  }
  
  return(Ta)
}

# compute theta_infty in [0,1]
# function depends on ``theta_estimating_equation''
compute_thetainf_01 <- function(S,T0,Ta){
  if(theta_estimating_equation(T1=T0,T2=Ta,S=S,theta=0.0001)*theta_estimating_equation(T1=T0,T2=Ta,S=S,theta=1)<0){
      theta_hat=uniroot(theta_estimating_equation,c(0.0001,1),tol=1e-5,T1=T0,T2=Ta,S=S_hat)$root
    }else if( abs(theta_estimating_equation_origin(T0,Ta,S=S_hat,theta=0))<=
              abs(theta_estimating_equation_origin(T0,Ta,S=S_hat,theta=1))){
      theta_hat=0
    }else if( abs(theta_estimating_equation_origin(T0,Ta,S=S_hat,theta=0))>
              abs(theta_estimating_equation_origin(T0,Ta,S=S_hat,theta=1))){ 
      theta_hat=1
    }
  return(theta_hat)
}

# compute theta_infty in [gamma_lower,gamma_upper] 
# input: S, T0, Ta, gamma \in [gamma_lower,gamma_upper]
# output: \hat{theta_inf}
compute_thetainf = function(S,T0,Ta,gamma_lower,gamma_upper){
  p=nrow(T0)
  temp2_1 <- eigen(T0,symmetric = T)
  temp2_2 <- temp2_1$vectors %*% diag(sqrt(temp2_1$values)) %*% t(temp2_1$vectors)
  temp2_3 <- solve(temp2_2) %*% Ta %*% solve(temp2_2)
  temp2_4_eigenvalue <- eigen(temp2_3,symmetric = T)$value
  mat_dif<-Ta-T0
  
  
  # function for efficient computation
  # hat{theta_inf} is the root: fun(theta) == 0 
  fun <- function(theta,temp1,temp2_4_eigenvalue){
    left= p - theta* temp1
    right= sum(1/(1-theta + theta* temp2_4_eigenvalue))
    output=left-right
    return(output)
  }
  
  temp1_theta <- sum(mat_dif*S)
  {
    if(fun(theta=gamma_lower,temp1=temp1_theta,temp2_4_eigenvalue=temp2_4_eigenvalue)*fun(theta=-0.0001,temp1=temp1_theta,temp2_4_eigenvalue=temp2_4_eigenvalue) < 0 ){
      root=uniroot(fun,c(gamma_lower,-0.0001),tol=1e-5,temp1=temp1_theta,temp2_4_eigenvalue=temp2_4_eigenvalue)$root
    }
    else if(fun(theta=0.0001,temp1=temp1_theta,temp2_4_eigenvalue=temp2_4_eigenvalue)*fun(theta=gamma_upper,temp1=temp1_theta,temp2_4_eigenvalue=temp2_4_eigenvalue) < 0 ){
      root=uniroot(fun,c(0.0001,gamma_upper),tol=1e-5,temp1=temp1_theta,temp2_4_eigenvalue=temp2_4_eigenvalue)$root
    }
    else if(fun(theta=gamma_lower,temp1=temp1_theta,temp2_4_eigenvalue=temp2_4_eigenvalue)*fun(theta=-0.0001,temp1=temp1_theta,temp2_4_eigenvalue=temp2_4_eigenvalue) > 0 &&
            fun(theta=0.0001,temp1=temp1_theta,temp2_4_eigenvalue=temp2_4_eigenvalue)*fun(theta=gamma_upper,temp1=temp1_theta,temp2_4_eigenvalue=temp2_4_eigenvalue) > 0){
      root= optimise(f=function(theta,S,T0,Ta){
        log(det(T0+ theta*(Ta-T0))) - sum(diag( (T0+ theta*(Ta-T0))%*%S  )) 
      },T0=T0,Ta=Ta,S=S,interval = c(gamma_lower,gamma_upper),maximum = T)$maximum
    }
    theta<-root
  }
  return(theta)
}

# For symmetric p.s.d T0, Ta,
# gamma_lower = min {theta: T0 + theta*( Ta - T0 ) is p.s.d.}
# gamma_upper = max {theta: T0 + theta*( Ta - T0 ) is p.s.d.}
# input: T0,Ta
# output: c(gamma_lower,gamma_upper)
range_theta <- function(T0,Ta){
  gamma_calculate_upper=seq(1,10,by=0.001)
  for( i in 1: length(gamma_calculate_upper)){
    Omega_upper = T0 + gamma_calculate_upper[i]*(Ta-T0)
    eigenvalue = eigen(Omega_upper)$values
    if (min(eigenvalue)<0){
      gamma_upper=gamma_calculate_upper[i-1]
      break
    }
  }
  gamma_calculate_lower=seq(0,-10,by=-0.001)
  for( i in 1: length(gamma_calculate_lower)){
    Omega_lower = T0 + gamma_calculate_lower[i]*(Ta-T0)
    eigenvalue = eigen(Omega_lower)$values
    if (min(eigenvalue)<0){
      gamma_lower=gamma_calculate_lower[i-1]
      break
    }
  }
  return(c(gamma_lower,gamma_upper))
}

# in simulation we repeat computing theta_infty hundreds of times
# the following function eases the computation by separately computing their shared counterparts:
##################################################################################
# temp2_1 <- eigen(T0,symmetric = T)
# temp2_2 <- temp2_1$vectors %*% diag(sqrt(temp2_1$values)) %*% t(temp2_1$vectors)
# temp2_3 <- solve(temp2_2) %*% Ta %*% solve(temp2_2)
# temp2_4_eigenvalue <- eigen(temp2_3,symmetric = T)$value
# mat_dif<-Ta-T0
##################################################################################
# the following function continue computing theta_infty from knowing the preceding shared terms
compute_thetainf_efficient = function(S,gamma_lower,gamma_upper,mat_dif,temp2_4_eigenvalue){
  p=nrow(S)
  # function for efficient computation
  fun <- function(theta,temp1,temp2_4_eigenvalue){
    left= p - theta* temp1
    right= sum(1/(1-theta + theta* temp2_4_eigenvalue))
    output=left-right
    return(output)
  }
  
  temp1_theta <- sum(mat_dif*S)
  {
    if(fun(theta=gamma_lower,temp1=temp1_theta,temp2_4_eigenvalue=temp2_4_eigenvalue)*fun(theta=-0.0001,temp1=temp1_theta,temp2_4_eigenvalue=temp2_4_eigenvalue) < 0 ){
      root=uniroot(fun,c(gamma_lower,-0.0001),tol=1e-5,temp1=temp1_theta,temp2_4_eigenvalue=temp2_4_eigenvalue)$root
    }
    else if(fun(theta=0.0001,temp1=temp1_theta,temp2_4_eigenvalue=temp2_4_eigenvalue)*fun(theta=gamma_upper,temp1=temp1_theta,temp2_4_eigenvalue=temp2_4_eigenvalue) < 0 ){
      root=uniroot(fun,c(0.0001,gamma_upper),tol=1e-5,temp1=temp1_theta,temp2_4_eigenvalue=temp2_4_eigenvalue)$root
    }
    else if(fun(theta=gamma_lower,temp1=temp1_theta,temp2_4_eigenvalue=temp2_4_eigenvalue)*fun(theta=-0.0001,temp1=temp1_theta,temp2_4_eigenvalue=temp2_4_eigenvalue) > 0 &&
            fun(theta=0.0001,temp1=temp1_theta,temp2_4_eigenvalue=temp2_4_eigenvalue)*fun(theta=gamma_upper,temp1=temp1_theta,temp2_4_eigenvalue=temp2_4_eigenvalue) > 0){
      root= optimise(f=function(theta,S,T0,Ta){
        log(det(T0+ theta*(Ta-T0))) - sum(diag( (T0+ theta*(Ta-T0))%*%S  )) 
      },T0=T0,Ta=Ta,S=S,interval = c(gamma_lower,gamma_upper),maximum = T)$maximum
    }
    theta<-root
  }
  return(theta)
}

  

# function that is used in computing theta_infty
# the following function will be used to estimate theta. 
# theta_infty is the root of the equation: function(...) = 0 
# theta = 0 or 1 if theta is < 0 or > 1, respectively
theta_estimating_equation_origin<-function(T1,T2,S,theta){ 
  T_tilde<-(1-theta)*T1 + theta*T2
  out=sum(diag( (solve(T_tilde)-S)%*%(-T1+T2) ))
  return(out)
}

# The following function is decomposed and embedded in computing p value in the parametric bootstrap procedure.
# Reason : inverse of T1^(-1/2) %*% T2 %*% T1^(-1/2)'s eigenvalue and T2-T1 are shared in the parametric bootstrap procedure.
# explicitly compute the invariant part help reducing the computation time

theta_estimating_equation<-function(T1,T2,S,theta){ 
  p=ncol(S)
  temp1 <- p - theta* sum((T2-T1)*S)
  temp2_1 <- eigen(T1,symmetric = T)
  temp2_2 <- temp2_1$vectors %*% diag(sqrt(temp2_1$values)) %*% t(temp2_1$vectors)
  temp2_3 <- solve(temp2_2) %*% T2 %*% solve(temp2_2)
  temp3 <- sum(1/(1-theta + theta* eigen(temp2_3,symmetric = T)$value))
  out = temp1 - temp3
  return(out)
}


# resample theta_inf under null distribution (gamma=0)
# input: T1, T2, theta, mu, sample size n, and number of bootstraps B
# output: #B resampled theta_inf with gamma=0
theta_resample<-function(T1,T2,theta,mu,n,B=1000){
  p=ncol(T1)
  
  theta_res<-numeric(B) #generate a vector of length B containing estimated theta of the resampling procedure
  T_tilde= (1-theta)*T1 + theta*T2 # weighted average of the target precision matrix with theta
  
  # terms shared in the resampling procedure
  temp2_1 <- eigen(T1,symmetric = T)
  temp2_2 <- temp2_1$vectors %*% diag(sqrt(temp2_1$values)) %*% t(temp2_1$vectors)
  temp2_3 <- solve(temp2_2) %*% T2 %*% solve(temp2_2)
  temp2_4_eigenvalue <- eigen(temp2_3,symmetric = T)$value
  mat_dif<-T2-T1
  
  # function for efficient computation
  fun <- function(theta,temp1,temp2_4_eigenvalue){
    left= p - theta* temp1
    right= sum(1/(1-theta + theta* temp2_4_eigenvalue))
    output=left-right
    return(output)
  }
  for(b in 1:B){ #obtain the frequency density under theta_null
    data_resample = rmvnormal(n=n, mu=mu, sigma=solve(T_tilde)) # generate dataset with parametric bootstrap
    S_hat_resample = t(data_resample) %*% data_resample/n
    
    p=ncol(S_hat_resample)
    temp1 <- sum(mat_dif*S_hat_resample)
    
    # estimate theta
    if(fun(theta=0.0001,temp1=temp1,temp2_4_eigenvalue=temp2_4_eigenvalue)*fun(theta=1,temp1=temp1,temp2_4_eigenvalue=temp2_4_eigenvalue) < 0 ){
      root=uniroot(fun,c(0.0001,1),tol=1e-5,temp1=temp1,temp2_4_eigenvalue=temp2_4_eigenvalue)$root
    }
    else if( abs(theta_estimating_equation_origin(T1,T2,S=S_hat_resample,theta=0))<=
             abs(theta_estimating_equation_origin(T1,T2,S=S_hat_resample,theta=1))){
      root=0
    }
    else if( abs(theta_estimating_equation_origin(T1,T2,S=S_hat_resample,theta=0))>
             abs(theta_estimating_equation_origin(T1,T2,S=S_hat_resample,theta=1))){ 
      root=1
    }
    theta_res[b]=root
  }
  return(theta_res)
}


# compute the power of discovery such that lambda = infinity under H0:gamma=0
# T1: null target precision matrix 
# T2: alternative target precision matrix
compute_power<-function(T1,T2,theta,critical_value,mu,n,B=1000){
  # theta represents the estimate of gamma irrespective of the resampling procedure.
  p=ncol(T1)
  
  # terms shared in the resampling procedure
  temp2_1 <- eigen(T1,symmetric = T)
  temp2_2 <- temp2_1$vectors %*% diag(sqrt(temp2_1$values)) %*% t(temp2_1$vectors)
  temp2_3 <- solve(temp2_2) %*% T2 %*% solve(temp2_2)
  temp2_4_eigenvalue <- eigen(temp2_3,symmetric = T)$value
  mat_dif<-T2-T1
  
  # function for efficient computation
  fun <- function(theta,temp1,temp2_4_eigenvalue){
    left= p - theta* temp1
    right= sum(1/(1-theta + theta* temp2_4_eigenvalue))
    output=left-right
    return(output)
  }
  
  # next obtain the frequency density of theta
  theta_vec<-numeric(B) #generate a vector of length B containing estimated theta of the resampling procedure
  T_tilde_theta= (1-theta)*T1 + theta*T2 # weighted average of the target precision matrix under H0
  sigma=solve(T_tilde_theta)
  for(b in 1:B){ #obtain the frequency density under theta
    data_resample_theta = rmvnormal(n=n, mu=mu, sigma=sigma) # generate dataset with parametric bootstrap
    S_hat_resample_theta = t(data_resample_theta) %*% data_resample_theta/n
    
    p=ncol(S_hat_resample_theta)
    temp1_theta <- sum(mat_dif*S_hat_resample_theta)
    
  # compute theta 
    if(fun(theta=0.0001,temp1=temp1_theta,temp2_4_eigenvalue=temp2_4_eigenvalue)*fun(theta=1,temp1=temp1_theta,temp2_4_eigenvalue=temp2_4_eigenvalue) < 0 ){
      root=uniroot(fun,c(0.0001,1),tol=1e-5,temp1=temp1_theta,temp2_4_eigenvalue=temp2_4_eigenvalue)$root
    }
    else if( abs(theta_estimating_equation_origin(T1,T2,S=S_hat_resample_theta,theta=0))<=
             abs(theta_estimating_equation_origin(T1,T2,S=S_hat_resample_theta,theta=1))){
      root=0
    }
    else if( abs(theta_estimating_equation_origin(T1,T2,S=S_hat_resample_theta,theta=0))>
             abs(theta_estimating_equation_origin(T1,T2,S=S_hat_resample_theta,theta=1))){ 
      root=1
    }
    theta_vec[b]=root
  }
  
  power = mean(c(critical_value,theta_vec) >= critical_value)
  return(power)
}

# null distribution numerically obtained, estimator is approximated derived
compute_power_asy<-function(T1,T2,theta,critical_value,mu,n,B=1000){
  # theta represents the estimate of gamma irrespective of the resampling procedure.
  p=ncol(T1)
  
  # terms shared in the resampling procedure
  # fast computation
  temp2_1 <- eigen(T1,symmetric = T)
  temp2_2 <- temp2_1$vectors %*% diag(sqrt(temp2_1$values)) %*% t(temp2_1$vectors)
  A <- solve(temp2_2) %*% T2 %*% solve(temp2_2)
  mat_dif<-T2-T1
  
  
  # obtain the frequency density of theta
  theta_vec_asy<-numeric(B) #generate a vector of length B containing estimated theta of the resampling procedure
  T_tilde_theta= (1-theta)*T1 + theta*T2 # weighted average of the target precision matrix under H0
  sigma=solve(T_tilde_theta)
  
  for(b in 1:B){ #obtain the frequency density under theta
    data_resample_theta = rmvnormal(n=n, mu=mu, sigma=sigma) # generate dataset with parametric bootstrap
    S_hat_resample_theta = t(data_resample_theta) %*% data_resample_theta/n
    
    temp1 <- sum(mat_dif*S_hat_resample_theta)
    theta_vec_asy[b]=(sum(diag(A)) - p - temp1)/sum((A-diag(p))*(A-diag(p)))
  }
  
  power = mean(c(critical_value,theta_vec_asy) >= critical_value)
  return(power)
}

############################################################# Approximately derive theta
# check Corollary 
# numerically compute theta
theta_estimating_equation_origin<-function(T1,T2,S,theta){ 
  T_tilde<-(1-theta)*T1 + theta*T2
  out=sum(diag( (solve(T_tilde)-S)%*%(-T1+T2) ))
  return(out)
}

theta_estimating_equation<-function(T1,T2,S,theta){ 
  p=ncol(S)
  temp1 <- p - theta* sum((T2-T1)*S)
  temp2_1 <- eigen(T1,symmetric = T)
  temp2_2 <- temp2_1$vectors %*% diag(sqrt(temp2_1$values)) %*% t(temp2_1$vectors)
  temp2_3 <- solve(temp2_2) %*% T2 %*% solve(temp2_2)
  temp3 <- sum(1/(1-theta + theta* eigen(temp2_3,symmetric = T)$value))
  out = temp1 - temp3
  return(out)
}

# approximate theta linear
theta_approx_linear<-function(T1,T2,S){ 
  p=ncol(S)
  temp1 <- sum((T2-T1)*S) # = trace[(T2-T1) %*% S]
  temp2_1 <- eigen(T1,symmetric = T)
  temp2_2 <- temp2_1$vectors %*% diag(1/sqrt(temp2_1$values)) %*% t(temp2_1$vectors)
  A <- temp2_2 %*% T2 %*% temp2_2 # matrix A =  T0^(-1/2) %*% Ta %*% T0^(-1/2)
  
  out=(sum(diag(A)) - p - temp1)/sum((A-diag(p))*(A-diag(p)))
  
  return(out)
}


############################################################# Approximate trace

#Asymptotic Expansions of the Distributions of Test Statistics in Multivariate Analysis, Yasunori Fujikoshi P51

#calculate nth derivative of the pdf of standard normal density function
nd_derivative_n<-function(nth,x){
  out=(-1)^nth * hermite(x, nth, prob = TRUE) * dnorm(x)
  return(out)
}

compute_delta<-function(R,SIGMA){
  temp1 = eigen(SIGMA,symmetric = T)
  SIGMA_sq = temp1$vector %*% diag(sqrt(temp1$value)) %*% t(temp1$vector) 
  out= SIGMA_sq %*% solve(R) %*% SIGMA_sq
  return(out)
}

#compute_delta(R=R,SIGMA=X)

compute_sigma<-function(delta){
  temp1 = delta %*% delta 
  temp2 = 2 * sum(diag(temp1))
  out=sqrt(temp2)
  return(out)
}

approx_trace_cdf_paper<-function(z,n,sigma,R,delta){
  temp1 = pnorm(z)
  temp2 = 4/(3*sqrt(n)*sigma^3) * sum(diag( delta %*% delta %*% delta )) * nd_derivative_n(nth=2,x=z)
  temp3 = 2/(n*sigma^4)*( sum(diag( delta %*% delta %*% delta %*% delta )) * nd_derivative_n(nth=3,x=z) +
                            4/(9*sigma^2)*(sum(diag(delta%*%delta%*%delta)))^2 * nd_derivative_n(nth=5,x=z)  )
  temp4 = 8/(n*sqrt(n)*sigma^5)*( 
    2/5 * sum(diag( delta%*% delta%*%delta%*%delta%*%delta)) * nd_derivative_n(nth=4,x=z) +
      1/(3*sigma^2) * sum(diag( delta %*% delta %*% delta)) * sum(diag( delta%*%delta%*%delta%*%delta))*nd_derivative_n(nth=6,x=z)+
      4/(81*sigma^4)*(sum(diag( delta %*% delta %*% delta )))^3 * nd_derivative_n(nth=8,x=z) )
  
  out = temp1 - temp2 +temp3 -temp4
  return(out)
}

approx_trace_pdf_paper<-function(z,n,sigma,R,delta){
  temp1 = dnorm(z)
  temp2 = 4/(3*sqrt(n)*sigma^3) * sum(diag( delta %*% delta %*% delta )) * nd_derivative_n(nth=2+1,x=z)
  temp3 = 2/(n*sigma^4)*( sum(diag( delta %*% delta %*% delta %*% delta )) * nd_derivative_n(nth=3+1,x=z) +
                            4/(9*sigma^2)*(sum(diag(delta%*%delta%*%delta)))^2 * nd_derivative_n(nth=5+1,x=z)  )
  temp4 = 8/(n*sqrt(n)*sigma^5)*( 
    2/5 * sum(diag( delta%*% delta%*%delta%*%delta%*%delta)) * nd_derivative_n(nth=4+1,x=z) +
      1/(3*sigma^2) * sum(diag( delta %*% delta %*% delta)) * sum(diag( delta%*%delta%*%delta%*%delta))*nd_derivative_n(nth=6+1,x=z)+
      4/(81*sigma^4)*(sum(diag( delta %*% delta %*% delta )))^3 * nd_derivative_n(nth=8+1,x=z) )
  
  out = temp1 - temp2 +temp3 -temp4
  return(out)
}


approx_trace_cdf_traceAS<-function(x,n,SIGMA,dif){
  R=solve(dif)
  delta=compute_delta(R=R,SIGMA=SIGMA)
  sigma=compute_sigma(delta=delta)
  z=sqrt(n)/sigma*(x-sum(diag(delta)))
  out=approx_trace_cdf_paper(z=z,n=n,sigma=sigma,R=R,delta=delta)
  return(out)
}
# dif = Ta - T0

approx_trace_pdf_traceAS<-function(x,n,SIGMA,dif){
  R=solve(dif)
  delta=compute_delta(R=R,SIGMA=SIGMA)
  sigma=compute_sigma(delta=delta)
  z=sqrt(n)/sigma*(x-sum(diag(delta)))
  out=sqrt(n)/sigma *approx_trace_pdf_paper(z=z,n=n,sigma=sigma,R=R,delta=delta)
  return(out)
}

theta_cdf_linear_approx<-function(x,n,SIGMA,dif,A){
  p=ncol(dif)
  temp=sum(diag(A))-p- sum((diag(p)-A)*(diag(p)-A))*x
  out = 1-approx_trace_cdf_traceAS(x=temp,n=n,SIGMA=SIGMA,dif=dif)
}

theta_pdf_linear_approx<-function(x,n,SIGMA,dif,A){
  p=ncol(dif)
  temp=sum(diag(A))-p- sum((diag(p)-A)*(diag(p)-A))*x
  out = sum((diag(p)-A)*(diag(p)-A))*approx_trace_pdf_traceAS(x=temp,n=n,SIGMA=SIGMA,dif=dif)
}

############################################## 

# compute the precision matrix with finite lambda
Omega_hat_general <- function(T1,T2,S,theta,lambda){
  p=nrow(T1)
  temp1= 1/4 * (S-lambda*((1-theta)*T1+theta*T2))%*%(S-lambda*((1-theta)*T1+theta*T2))+lambda*diag(p)
  temp2= 1/2 * (S-lambda*((1-theta)*T1+theta*T2))
  # (temp1^{-1/2} + temp2)^{-1} 
  # temp3= temp1^{-1/2} + temp2
  temp3= eigen(temp1,symmetric = T)$vectors %*% diag(sqrt(eigen(temp1,symmetric=T)$values)) %*% t(eigen(temp1,symmetric=T)$vectors) + temp2
  return(solve(temp3))
}

# compute the loglikelihood w.r.t. finite lambda and theta
loglik_general <- function(T1,T2,S,theta,lambda){
  Omega_hat_general<-Omega_hat_general(T1,T2,S,theta,lambda)
  log(det(Omega_hat_general)) - sum(diag(Omega_hat_general %*% S))
}

# compute the optimal theta for the unconstrained loglikelihood function
compute_theta_general<-function(T1,T2,S,lambda){
  theta_hat <- optimize(f=loglik_general,maximum = T,interval=c(0,1),tol=1e-5,
                        T1=T1,T2=T2,S=S,lambda=lambda)$max
  return(theta_hat)
}


##### misspecify precision matrix

# obtain frequency density of theta 
theta_resample_Omega<-function(T1,T2,Omega,samplesize,mu,B=1000){
  theta_res<-numeric(B)
  p=ncol(T1)
  ########################################
  # terms shared in the resampling procedure
  temp2_1 <- eigen(T1,symmetric = T)
  temp2_2 <- temp2_1$vectors %*% diag(sqrt(temp2_1$values)) %*% t(temp2_1$vectors)
  temp2_3 <- solve(temp2_2) %*% T2 %*% solve(temp2_2)
  temp2_4_eigenvalue <- eigen(temp2_3,symmetric = T)$value
  mat_dif<-T2-T1
  
  ########################################
  
  fun <- function(theta,temp1,temp2_4_eigenvalue){
    left= p - theta* temp1
    right= sum(1/(1-theta + theta* temp2_4_eigenvalue))
    output=left-right
    return(output)
  }
  for(b in 1:B){ #obtain the frequency density under theta_null
    data_resample = rmvnormal(n=samplesize, mu=mu, sigma=solve(Omega)) # generate dataset with parametric bootstrap
    S_hat_resample = t(data_resample) %*% data_resample/samplesize
    
    temp1 <- sum(mat_dif*S_hat_resample)
    
    if(fun(theta=0.0001,temp1=temp1,temp2_4_eigenvalue=temp2_4_eigenvalue)*fun(theta=1,temp1=temp1,temp2_4_eigenvalue=temp2_4_eigenvalue) < 0 ){
      root=uniroot(fun,c(0.0001,1),tol=1e-5,temp1=temp1,temp2_4_eigenvalue=temp2_4_eigenvalue)$root
    }
    else if( abs(theta_estimating_equation_origin(T1,T2,S=S_hat_resample,theta=0))<=
             abs(theta_estimating_equation_origin(T1,T2,S=S_hat_resample,theta=1))){
      root=0
    }
    else if( abs(theta_estimating_equation_origin(T1,T2,S=S_hat_resample,theta=0))>
             abs(theta_estimating_equation_origin(T1,T2,S=S_hat_resample,theta=1))){ 
      root=1
    }
    theta_res[b]=root
  }
  return(theta_res)
}

## generate misspecified precision matrix # uniform rotation on all eigenvectors

generate_misspecified_Omega<-function(theta_mis,T1,T2,handleA=0.5){
  p=ncol(T1)
  V <- eigen(T2 - T1,symmetric = T)$vectors
  D <- diag(eigen(T2 - T1,symmetric = T)$values) # therefore Ta-T0 =  V %*% D %*% t(V)
  
  Rp      <- randortho(p, type="orthonormal")
  Rp      <- (1-handleA) * Rp + handleA * diag(p)
  
  # angle in p-dim space: angle of rotation on the eigenvectors
  angle_p <- acos(sum(V[,1] * Rp %*% V[,1]) / sum(V[,1]^2))

  for (j in 1:ncol(V)){
    V[,j] <- Rp %*% V[,j] # rotate  the first eigenvector wrt. the largest eigenvalue 
  }
  
  # note that after the rotation V is not a othonormal matrix anymore
  T_Rot <- T1 + theta_mis * V %*% D %*% t(V)
  T_Origin <- T1 + theta_mis * (T2 - T1)
  
  list=list(MatRot=T_Rot,handleA=handleA,angle_p=angle_p)
  return(list)
}


#### wrap-up function powerplot under misspecification with uniform rotation

powerplot_mis<-function(n_vec,gamma_vec,T0,Ta,handleA){
  p=nrow(T0)
  powerVSsamplesize_df <- as.data.frame(matrix(ncol = length(gamma_vec), nrow= length(n_vec)))
  colnames(powerVSsamplesize_df)<-as.character(gamma_vec)
  
  list_out=vector(mode = "list",length=length(gamma_vec)+1)
  for (i in 1:length(gamma_vec)){
    cat("gamma =",gamma_vec[i],"\n")

    Omega_null = T0
    temp_result=generate_misspecified_Omega(T1=T0,T2=Ta,theta_mis=gamma_vec[i],handleA=handleA)
    list_out[[i]]=temp_result
    Omega_mis = temp_result$MatRot

    for(j in 1:length(n_vec)){
      
      null_frequency_density=theta_resample_Omega(T1=T0,T2=Ta,samplesize=n_vec[j],mu=numeric(p),Omega=Omega_null,B=1000)
      critical_value<-quantile(null_frequency_density,prob=0.95)
      
      theta_res_mis=theta_resample_Omega(T1=T0,T2=Ta,samplesize=n_vec[j],Omega=Omega_mis,B=1000,mu=numeric(p))
      powerVSsamplesize_df[j,i]=mean(c(theta_res_mis,critical_value)>=critical_value)
    }
  }
  list_out[[6]]=powerVSsamplesize_df
  return(list_out)
}


#######################################
# a warp up function
# the function generate the frequency density of theta at a specified gamma
# the theta is calculated with lambda = infinity
frequency_density_ParallelSim <- function (gamma,n,T1,T2,range,B=1000){
  
  p=nrow(T1)
  Omega= T1*(1-gamma) + T2*gamma  
  mu = numeric(p)
  sample_size=n
  theta_hat=numeric(B)
  # gamma_lower = range[1]
  # gamma_upper = range[2]
  
  # efficient computation
  temp2_1 <- eigen(T1,symmetric = T)
  temp2_2 <- temp2_1$vectors %*% diag(sqrt(temp2_1$values)) %*% t(temp2_1$vectors)
  temp2_3 <- solve(temp2_2) %*% T2 %*% solve(temp2_2)
  temp2_4_eigenvalue <- eigen(temp2_3,symmetric = T)$value
  mat_dif<-T2-T1
  ####################################### efficient computation
  
  # function for efficient computation
  fun <- function(theta,temp1,temp2_4_eigenvalue){
    left= p - theta* temp1
    right= sum(1/(1-theta + theta* temp2_4_eigenvalue))
    output=left-right
    return(output)
  }
  
  ####################################### function for efficient computation
  
  for(b in 1:B){
    #generate data matrix
    data_mat = rmvnormal(n=sample_size, mu=mu, sigma=solve(Omega)) # data matrix
    S_hat = t(data_mat) %*% data_mat/sample_size # estimated covariance matrix
    
    
    temp1_theta <- sum(mat_dif*S_hat)
    # compute observed theta
    {
      if(fun(theta=range[1],temp1=temp1_theta,temp2_4_eigenvalue=temp2_4_eigenvalue)*fun(theta=-0.0001,temp1=temp1_theta,temp2_4_eigenvalue=temp2_4_eigenvalue) < 0 ){
        root=uniroot(fun,c(range[1],-0.0001),tol=1e-5,temp1=temp1_theta,temp2_4_eigenvalue=temp2_4_eigenvalue)$root
      }
      else if(fun(theta=0.0001,temp1=temp1_theta,temp2_4_eigenvalue=temp2_4_eigenvalue)*fun(theta=range[2],temp1=temp1_theta,temp2_4_eigenvalue=temp2_4_eigenvalue) < 0 ){
        root=uniroot(fun,c(0.0001,gamma_upper),tol=1e-5,temp1=temp1_theta,temp2_4_eigenvalue=temp2_4_eigenvalue)$root
      }
      else if(fun(theta=range[1],temp1=temp1_theta,temp2_4_eigenvalue=temp2_4_eigenvalue)*fun(theta=-0.0001,temp1=temp1_theta,temp2_4_eigenvalue=temp2_4_eigenvalue) > 0 &&
            fun(theta=0.0001,temp1=temp1_theta,temp2_4_eigenvalue=temp2_4_eigenvalue)*fun(theta=range[2],temp1=temp1_theta,temp2_4_eigenvalue=temp2_4_eigenvalue) > 0){
      root= optimise(f=function(theta,S,T0,Ta){
        log(det(T0+ theta*(Ta-T0))) - sum(diag( (T0+ theta*(Ta-T0))%*%S  )) 
      },T0=T1,Ta=T2,S=S_hat,interval = range,maximum = T)$maximum
    }
      theta_hat[b]<-root
    }
  }
  return(list(theta=theta_hat))
}


# a warp up function
# the function generate the frequency density of approximated theta at a specified gamma
# the theta is calculated with lambda = infinity
# the theta is calculated by its asymptotic distribution

frequency_density_asy_ParallelSim <- function (gamma,n,T1,T2,B=1000){
  
  p=nrow(T1)
  Omega= T1*(1-gamma) + T2*gamma  
  mu = numeric(p)
  sample_size=n
  theta_hat=numeric(B)
  
  # efficient computation
  temp2_1 <- eigen(T1,symmetric = T)
  temp2_2 <- temp2_1$vectors %*% diag(sqrt(temp2_1$values)) %*% t(temp2_1$vectors)
  A <- solve(temp2_2) %*% T2 %*% solve(temp2_2)
  mat_dif<-T2-T1
  ####################################### 
  
  for(b in 1:B){
    #generate data matrix
    data_mat = rmvnormal(n=sample_size, mu=mu, sigma=solve(Omega)) # data matrix
    S_hat = t(data_mat) %*% data_mat/sample_size # estimated covariance matrix
    
    temp1 <- sum(mat_dif*S_hat)
    
    # compute asymptotic theta
    theta_hat[b] <- (sum(diag(A)) - p - temp1)/sum((A-diag(p))*(A-diag(p)))
  }
  return(list(theta=theta_hat))
}

# a warp up function
# the function generate the frequency density of approximated theta at a specified gamma and lambda
# the theta is calculated with finite lambda
# the theta is calculated as the optimal solution of the unpenalized loglikelihood

frequency_density_ParallelSim_general <- function (lambda,gamma,n,T1,T2,B=1000){ 
  
  p=nrow(T1)
  Omega= T1*(1-gamma) + T2*gamma  
  mu = numeric(p)
  theta_hat=numeric(B)
  
  for(b in 1:B){
    #generate data matrix
    data_mat = rmvnormal(n=n, mu=mu, sigma=solve(Omega)) # data matrix
    S_hat = t(data_mat) %*% data_mat/n # estimated covariance matrix
    
    theta_hat[b]=compute_theta_general(T1=T1,T2=T2,S=S_hat,lambda=lambda)
  }
  return(list(theta=theta_hat))
}


likelihood_ratio_test_power<-function(T1,T2,theta,n,range,B=1000){
  # theta represents the estimate of gamma irrespective of the resampling procedure.
  p=ncol(T1)
  mu=numeric(p)
  
  
  # terms shared in the resampling procedure
  temp2_1 <- eigen(T1,symmetric = T)
  temp2_2 <- temp2_1$vectors %*% diag(sqrt(temp2_1$values)) %*% t(temp2_1$vectors)
  temp2_3 <- solve(temp2_2) %*% T2 %*% solve(temp2_2)
  temp2_4_eigenvalue <- eigen(temp2_3,symmetric = T)$value
  mat_dif<-T2-T1
  
  # function for efficient computation
  fun <- function(theta,temp1,temp2_4_eigenvalue){
    left= p - theta* temp1
    right= sum(1/(1-theta + theta* temp2_4_eigenvalue))
    output=left-right
    return(output)
  }
  
  # next obtain the frequency density of theta
  theta_vec<-numeric(B) #generate a vector of length B containing estimated theta of the resampling procedure
  lrt_statistic=numeric(B)
  T_tilde_theta= (1-theta)*T1 + theta*T2 # weighted average of the target precision matrix under H0
  sigma=solve(T_tilde_theta)
  
  pval_vec=numeric(B)
  
  for(b in 1:B){
    #generate data matrix
    data_resample_theta = rmvnorm(n=n, sigma=sigma) # generate dataset with parametric bootstrap
    S_hat_resample_theta = t(data_resample_theta) %*% data_resample_theta/n # estimated covariance matrix
    
    p=ncol(S_hat_resample_theta)
    temp1_theta <- sum(mat_dif*S_hat_resample_theta)
    
    # compute observed theta
    {
      if(fun(theta=range[1],temp1=temp1_theta,temp2_4_eigenvalue=temp2_4_eigenvalue)*fun(theta=-0.0001,temp1=temp1_theta,temp2_4_eigenvalue=temp2_4_eigenvalue) < 0 ){
        root=uniroot(fun,c(range[1],-0.0001),tol=1e-5,temp1=temp1_theta,temp2_4_eigenvalue=temp2_4_eigenvalue)$root
      }
      else if(fun(theta=0.0001,temp1=temp1_theta,temp2_4_eigenvalue=temp2_4_eigenvalue)*fun(theta=range[2],temp1=temp1_theta,temp2_4_eigenvalue=temp2_4_eigenvalue) < 0 ){
        root=uniroot(fun,c(0.0001,range[2]),tol=1e-5,temp1=temp1_theta,temp2_4_eigenvalue=temp2_4_eigenvalue)$root
      }
      else if(fun(theta=range[1],temp1=temp1_theta,temp2_4_eigenvalue=temp2_4_eigenvalue)*fun(theta=-0.0001,temp1=temp1_theta,temp2_4_eigenvalue=temp2_4_eigenvalue) > 0 &&
            fun(theta=0.0001,temp1=temp1_theta,temp2_4_eigenvalue=temp2_4_eigenvalue)*fun(theta=range[2],temp1=temp1_theta,temp2_4_eigenvalue=temp2_4_eigenvalue) > 0){
      root= optimise(f=function(theta,S,T0,Ta){
        log(det(T0+ theta*(Ta-T0))) - sum(diag( (T0+ theta*(Ta-T0))%*%S  )) 
      },T0=T1,Ta=T2,S=S_hat_resample_theta,interval = range,maximum = T)$maximum
    }
      theta_vec[b]<-root
      if( theta_vec[b]<0 ){theta_vec[b]=0}
      if( theta_vec[b]>1 ){theta_vec[b]=1}
      
    }
    
    if( theta_vec[b]<0 ){theta_hat[b]=0}
    if( theta_vec[b]>1 ){theta_hat[b]=1}
    
    
    LRH0     <- sum(dmvnorm(data_resample_theta, sigma=solve(T1), log=TRUE))	
    LRHa     <- sum(dmvnorm(data_resample_theta, sigma=solve(T1+theta_vec[b]*(T2-T1)), log=TRUE))
    LRstat   <- 2*(LRHa - LRH0)
    if (LRstat == 0){ 
      pval_vec[b]  <- 1
    } else {
      pval_vec[b] <- 0.5*pchisq(LRstat, df=1, lower.tail=FALSE)
    }
    
  }

  power = mean(pval_vec<=0.05)
  list_out=list(theta_vec=theta_vec,power=power)
  return(list_out)
}


#compute p-value using the asymptotic distribution under the null
# q: quantile (value of theta)
# return p-value at alpha significance level on the right tail
compute_pval_asy <- function (q,gamma,n,T1,T2){ #
  p = ncol(T1)
  Omega = T1*(1-gamma) + T2*gamma  
  sigma = solve(Omega)
  
  mu = numeric(p)
  sample_size=n
  
  # efficient computation
  temp2_1 <- eigen(T1,symmetric = T)
  temp2_2 <- temp2_1$vectors %*% diag(sqrt(temp2_1$values)) %*% t(temp2_1$vectors)
  temp2_3 <- solve(temp2_2) %*% T2 %*% solve(temp2_2)
  A=temp2_3
  
  mat_dif<-T2-T1
  
  p_val = 1 - theta_cdf_linear_approx(x=q,n=n,SIGMA=sigma,dif=mat_dif,A=A)
  ####################################### function for efficient computation
  return(p_val)
}

#compute critical value at certain significance level using asymptotic distribution
compute_critical_value <-function(alpha,gamma,n,T1,T2){
  fun = function(alpha,q,gamma,n,T1,T2){
    compute_pval_asy(q=q,gamma=gamma,n=n,T1=T1,T2=T2)-alpha
  }
  crit_val=uniroot(f = fun,interval = c(0,2),
                   gamma=gamma,n=n,T1=T1,T2=T2,alpha=alpha)
  return(crit_val)
}


```

## Regularization path $\{\hat{\theta}(\lambda):\lambda>0\}$: Figure 1, supplementary material

```{r}
N=50; P=50; gamma = 0.4; mu=numeric(P)
T0 <- diag(P)
Ta <- create_target(p = P, topo = "SFinv" )
Omega_true= T0*(1-gamma) + Ta*gamma  
Sigma=solve(Omega_true) # the true sample covariance matrix


data_mat = rmvnorm(n=N, sigma=solve(Omega_true))
S_hat = t(data_mat) %*% data_mat/N

range=range_theta(T0 = T0,Ta=Ta)
theta_inf = compute_thetainf(S = S_hat,T0=T0,Ta=Ta,gamma_lower=range[1],gamma_upper=range[2])

theta_lambda=size_opt=loglik_opt=numeric(P)

# the lambda value to use
lambda_vec_optimize<-exp(seq(-3,7.5,by=0.1))

f = function(T1,T2,S,lambda,theta){
  p=ncol(T1)
  T_tilde = T1 + theta*(T2-T1)
  Omega_hat=Omega_hat_general(T1=T1,T2=T2,S=S,lambda=lambda,theta=theta)
  size= sum((Omega_hat - T_tilde)*(Omega_hat - T_tilde))
  # temp=log(det(Omega_hat)) + sum( (solve(Omega_hat)-S) * T_tilde  ) 
  temp=log(det(Omega_hat)) - sum(diag(( S %*% Omega_hat))) #- lambda/2*size
  return(temp)
}

for (i in 1:length(lambda_vec_optimize)){
  theta_lambda[i]=optimize(f=f,interval=c(0,1),T1=T0,T2=Ta,S=S_hat,lambda=lambda_vec_optimize[i], maximum = T)$maximum
  Omega_hat_temp<-Omega_hat_general(T1=T0,T2=Ta,S=S_hat,lambda=lambda_vec_optimize[i],theta=theta_lambda[i])
  T_tilde_temp= T0 + theta_lambda[i]*(Ta-T0)
  size_opt[i]<- sum((Omega_hat_temp -T_tilde_temp)*(Omega_hat_temp -T_tilde_temp))
  loglik_opt[i]<-  log(det(Omega_hat_temp)) - sum( diag( Omega_hat_temp %*% S_hat  )) #- lambda_vec_optimize[i]/2*size_optimize[i]
}

regularzation_path=list(lambda=lambda_vec_optimize,theta_lambda=theta_lambda,size=size_opt,loglik=loglik_opt,theta_inf=theta_inf)
saveRDS(object = regularzation_path,file="result/regularzation_path_SFinv_n50_p50.rds")

```

```{r}
regularzation_path = readRDS(file="result/regularzation_path_SFinv_n50_p50.rds")
pdf(file="plot/regularization_path_SFinv_n=50_p=50.pdf", width=8, height=6)

plot(x=regularzation_path$lambda,y=regularzation_path$theta_lambda, type="l",lwd=3,
     xlim=c(-3,100),ylim=c(0,1),
     col="red",cex=0.8,lty=1,
     xlab="",
     ylab="",
     cex.axis=1.3,
     main=expression(paste("Regularization path, ",topology==scale-free, " inverse, ",n==50,", ",p==50 )))
abline(h=regularzation_path$theta_inf,lty=2,lwd=3)
title( ylab=expression(hat(theta)(lambda)),line=2,cex.lab=1.4)
title( xlab=expression(paste(lambda)) ,line=2.8,cex.lab=1.4)

legend("topright",legend = c(expression(hat(theta)(lambda)),expression(hat(theta)[infinity])),
       col=c("red", "black"),
       bty = "n", # Removes the legend box
       lwd=c(3,3),
       lty=c(1,2),
       cex = 1.3)
dev.off()
```

## Unbiasedness 

### Unbiasedness panel: $\theta_{\infty}$, Figure 2, supplementary material

```{r}
# unbiasedness of theta
library(rags2ridges)
library(mvtnorm)
library(ggplot2)
library(tidyr)
library(EQL)
library(DescTools)
library(ggridges)
# generate target matrix T_0 and T_a

# #new directory to store data
# ifelse(!dir.exists(file.path(mainDir, subDir)), dir.create(file.path(mainDir, subDir)), FALSE)

ns = c(50,100) 
ps = c(50,150,300)
for (p in ps){
  T0 <- diag(p)
  Ta <- create_target(p = p, topo = "SFinv" )
    
  mu = numeric(p)
    
  gamma_calculate_upper=seq(1,10,by=0.001)
  for( i in 1: length(gamma_calculate_upper)){
    Omega_upper = T0 + gamma_calculate_upper[i]*(Ta-T0)
    eigenvalue = eigen(Omega_upper)$values
    if (min(eigenvalue)<0){
      gamma_upper=gamma_calculate_upper[i-1]
      break
    }
  }
  gamma_calculate_lower=seq(0,-10,by=-0.001)
  for( i in 1: length(gamma_calculate_lower)){
    Omega_lower = T0 + gamma_calculate_lower[i]*(Ta-T0)
    eigenvalue = eigen(Omega_lower)$values
    if (min(eigenvalue)<0){
      gamma_lower=gamma_calculate_lower[i-1]
      break
    }
  }
  for(n in ns ){
    gamma_grid<-seq(0,1,0.1)
    set.seed(200)
    
    #generate theta_{infty}s 1000 times w.r.t. gamma in {0,1,0.2,...,1} 
    grid_theta_dist<-sapply(gamma_grid,FUN = frequency_density_ParallelSim,
                            n=n,T1=T0,T2=Ta,range=c(gamma_lower,gamma_upper))
    
    #save data
    wide_dist_mat<- matrix(ncol=length(grid_theta_dist),
                           nrow=length(grid_theta_dist[[1]]))
    for(i in 1:length(grid_theta_dist)){
      wide_dist_mat[,i]=grid_theta_dist[[i]]
      }
    long_dist_mat<-cbind(as.vector(wide_dist_mat),
                         rep(gamma_grid,each=length(grid_theta_dist[[1]])))
    df_long_dist_mat<-as.data.frame(long_dist_mat)
    colnames(df_long_dist_mat)<-c("theta_hat","gamma")
    df_long_dist_mat$gamma<-as.factor(df_long_dist_mat$gamma)
    
    saveRDS(object=df_long_dist_mat,file = paste("result/unbias_infinite_SFinv_n=",n,"_p=",p,".rds",sep = ""))
  } # end for(n in ns)
} # end for(p in ps)

```

```{r,echo=T}

df_scalefree_n50_p50<- readRDS(file="result/unbias_infinite_SFinv_n=50_p=50.rds")
df_scalefree_n50_p150<- readRDS(file="result/unbias_infinite_SFinv_n=50_p=150.rds")
df_scalefree_n50_p300<- readRDS(file="result/unbias_infinite_SFinv_n=50_p=300.rds")

gamma_grid<-seq(0,1,0.1)

par(mfrow=c(1,1))
# plot the frequency density of theta per gamma in each panel
pdf("plot/unbias_infinitelambda_n50_p50.pdf",width = 5,height = 5)
ggplot(df_scalefree_n50_p50,aes(y = gamma, x = theta_hat)) +
  geom_density_ridges(scale = 0.9) +
  geom_vline(
    xintercept = gamma_grid,
    linetype=2,
    col="red"
  ) + xlab(expression(theta)) + ylab(expression(gamma)) +
  ggtitle(expression(paste("Scale-free inverse, ",n==50,", ",p==50)))
dev.off()

pdf("plot/unbias_infinitelambda_n50_p150.pdf",width = 5,height = 5)
ggplot(df_scalefree_n50_p150,aes(y = gamma, x = theta_hat)) +
  geom_density_ridges(scale = 0.9) +
  geom_vline(
    xintercept = gamma_grid,
    linetype=2,
    col="red"
  ) + xlab(expression(theta)) + ylab(expression(gamma)) +
  ggtitle(expression(paste("Scale-free inverse, ",n==50,", ",p==150)))
dev.off()

pdf("plot/unbias_infinitelambda_n50_p300.pdf",width = 5,height = 5)
ggplot(df_scalefree_n50_p300,aes(y = gamma, x = theta_hat)) +
  geom_density_ridges(scale = 0.9) +
  geom_vline(
    xintercept = gamma_grid,
    linetype=2,
    col="red"
  ) + xlab(expression(theta)) + ylab(expression(gamma)) +
  ggtitle(expression(paste("Scale-free inverse, ",n==50,", ",p==300)))
dev.off()

```

### Unbiasedness: $\theta_{\lambda}$ for large $\lambda$, Figure 2, supplementary material
```{r}

N = 50
ps = c(50,150,300)

for (p in ps){
  mu = numeric(p)
  T0 <- diag(p)
  Ta <- create_target(p = p, topo = "SFinv" )
  
  #compute lower and upper bound for theta
  range=range_theta(T0 = T0, Ta = Ta)
  gamma_lower = range[1]
  gamma_upper = range[2]
  
  gamma_grid<-seq(0,1,0.1)
  set.seed(200)

  # generate theta_{lambda=100}s 1000 times w.r.t. gamma in {0,1,0.2,...,1} 
  grid_theta_dist<-sapply(gamma_grid,FUN = frequency_density_ParallelSim_general,n=N,T1=T0,T2=Ta,lambda=100)
  
  # save data
  wide_dist_mat<- matrix(ncol=length(grid_theta_dist),nrow=length(grid_theta_dist[[1]]))

  for(i in 1:length(grid_theta_dist)){
    wide_dist_mat[,i]=grid_theta_dist[[i]]
  }

  long_dist_mat<-cbind(as.vector(wide_dist_mat),rep(gamma_grid,each=length(grid_theta_dist[[1]])))
  df_long_dist_mat<-as.data.frame(long_dist_mat)
  colnames(df_long_dist_mat)<-c("theta_hat","gamma")
  df_long_dist_mat$gamma<-as.factor(df_long_dist_mat$gamma)

  saveRDS(object=df_long_dist_mat,file = paste("result/finite_unbias_SFinv_n=",N,"_p=",p,".rds",sep = ""))
}

```

```{r,echo=T}
df_SFinv_general_n50_p50<- readRDS(file="result/finite_unbias_SFinv_n=50_p=50.rds")
df_SFinv_general_n50_p150<- readRDS(file="result/finite_unbias_SFinv_n=50_p=150.rds")
df_SFinv_general_n50_p300<- readRDS(file="result/finite_unbias_SFinv_n=50_p=300.rds")

gamma_grid<-seq(0,1,0.1)
# plot the frequency density of theta per gamma in each panel
pdf("plot/unbias_finitelambda_n50_p50.pdf",width = 5,height = 5)
ggplot(df_SFinv_general_n50_p50,aes(y = gamma, x = theta_hat)) + 
  geom_density_ridges(scale = 0.9) +
  geom_vline(
    xintercept = gamma_grid,
    linetype=2,
    col="red"
  ) + xlab(expression(theta)) + ylab(expression(gamma)) +
  ggtitle(expression(paste("scale-free inverse, ",n==50,", ",p==50,", ",lambda==100))) 
dev.off()

pdf("plot/unbias_finitelambda_n50_p150.pdf",width = 5,height = 5)
ggplot(df_SFinv_general_n50_p150,aes(y = gamma, x = theta_hat)) + 
  geom_density_ridges(scale = 0.9) +
  geom_vline(
    xintercept = gamma_grid,
    linetype=2,
    col="red"
  ) + xlab(expression(theta)) + ylab(expression(gamma)) +
  ggtitle(expression(paste("scale-free inverse, ",n==50,", ",p==150,", ",lambda==100))) 
dev.off()

pdf("plot/unbias_finitelambda_n50_p300.pdf",width = 5,height = 5)
ggplot(df_SFinv_general_n50_p300,aes(y = gamma, x = theta_hat)) + 
  geom_density_ridges(scale = 0.9) +
  geom_vline(
    xintercept = gamma_grid,
    linetype=2,
    col="red"
  ) + xlab(expression(theta)) + ylab(expression(gamma)) +
  ggtitle(expression(paste("scale-free inverse, ",n==50,", ",p==300,", ",lambda==100))) 
dev.off()
```

## Effect of $\theta$, Figure 3, supplementary material

```{r}
# wrap up function in the simulation of quadratic loss
sim_loss <- function(theta_grid,n,T0,Ta,gamma,gamma_lower,gamma_upper,temp2_4_eigenvalue){
  p = ncol(T0)
  Q_loss=numeric(length(theta_grid))
  
  Omega_true = T0 + gamma*(Ta-T0)
  data_temp=rmvnorm(n=n,sigma = solve(Omega_true))
  S_hat=t(data_temp) %*% data_temp/n
  for (i in 1:length(theta_grid)){
    Omega_theta=T0+theta_grid[i]*(Ta-T0)
    Q_loss[i] = sqrt(sum((Omega_theta%*%S_hat - diag(p))^2))
    # F_loss[i] = sqrt(sum((solve(Omega_theta)-S_hat)^2))
  }
  theta_hat=compute_thetainf_efficient(S=S_hat,gamma_lower=gamma_lower,gamma_upper=gamma_upper,
                                       mat_dif=Ta-T0,temp2_4_eigenvalue = temp2_4_eigenvalue)
  list_out= list(theta_hat= theta_hat,Q_loss=Q_loss,theta_grid=theta_grid)
  return(list_out)
}

set.seed(200)
N=50; P=150; gamma = 0.5
B=1000 # number of bootstraps
mu <- numeric(P)
T0 <- diag(P)
Ta <- create_target(p = P, topo = "SFinv")
Omega_true= T0*(1-gamma) + Ta*gamma 
theta_grid<-seq(0,1,by=0.001)

range = range_theta(T0=T0,Ta=Ta) 
gamma_lower = range[1]
gamma_upper = range[2]

######################## efficient computation
temp2_1 <- eigen(T0,symmetric = T)
temp2_2 <- temp2_1$vectors %*% diag(sqrt(temp2_1$values)) %*% t(temp2_1$vectors)
temp2_3 <- solve(temp2_2) %*% Ta %*% solve(temp2_2)
temp2_4_eigenvalue <- eigen(temp2_3,symmetric = T)$value
mat_dif<-Ta-T0
########################

list_result=vector(mode="list",length = length(theta_grid))
for (j in 1:length(theta_grid)){
  if( j%%20==0){cat(j,"\n")}
  list_result[[j]] = sim_loss(theta_grid=theta_grid,n=N,T0=T0,Ta=Ta,gamma=0.5,
                              gamma_lower=gamma_lower,gamma_upper=gamma_upper,temp2_4_eigenvalue=temp2_4_eigenvalue)
}
saveRDS(object = list_result , file = "result/QLossVStheta_n50p150_gamma05.rds")


############ vary gamma
theta_grid=seq(0,1,0.001)
gamma_vec = seq(0.1,0.9,by=0.1)
list_result_varygamma=vector(mode="list",length = length(gamma_vec))

for (j in 1:length(gamma_vec)){
  list_result_varygamma[[j]]=sim_loss(theta_grid=theta_grid,n=N,T0=T0,Ta=Ta,gamma=gamma_vec[j],
         gamma_lower=gamma_lower,gamma_upper=gamma_upper,temp2_4_eigenvalue=temp2_4_eigenvalue)
}

saveRDS(object = list_result_varygamma , file = "result/QLossVStheta_n50p150_gammavary.rds")


```

```{r}
library(RColorBrewer)
colsRed <- brewer.pal(9, "Reds")
# general setup
theta_grid=seq(0,1,0.001)
gamma_vec = seq(0.1,0.9,by=0.1)

# read .rds
QLossVStheta_n50p150_gamma05=readRDS(file="result/QLossVStheta_n50p150_gamma05.rds")

pdf(file = "plot/QLossVStheta_n50p150_gamma05.pdf",height=5,width=5)
plot(0,type="n",xlim=c(0,1),ylim=c(20,28),xlab=expression(theta),ylab="Quadratic loss")
for (i in 1:1000){
  lines(x=QLossVStheta_n50p150_gamma05[[i]]$theta_grid,
        y=QLossVStheta_n50p150_gamma05[[i]]$Q_loss,col=i,lty=1,lwd=2)
  temp=which.min(abs(QLossVStheta_n50p150_gamma05[[i]]$theta_hat-QLossVStheta_n50p150_gamma05[[i]]$theta_grid))
  points(x=QLossVStheta_n50p150_gamma05[[i]]$theta_grid[temp],
         y=QLossVStheta_n50p150_gamma05[[i]]$Q_loss[temp],pch=16,col="red",cex=1)
}
dev.off()

# read .rds
QLossVStheta_n50p150_gammavary =readRDS(file="result/QLossVStheta_n50p150_gammavary.rds")
pdf(file="plot/QLossVStheta_n50p150_gammavary.pdf",height=5,width=5)
plot(0,type="n",xlim=c(0,1),ylim=c(20,30),xlab=expression(theta),ylab="Quadratic loss")
for (i in 1:length(gamma_vec)){
  lines(x=theta_grid,y=QLossVStheta_n50p150_gammavary[[i]]$Q_loss,col=colsRed[i],lty=1,lwd=2)
  temp=which.min(abs(QLossVStheta_n50p150_gammavary[[i]]$theta_hat-theta_grid))
  points(x=theta_grid[temp],y=QLossVStheta_n50p150_gammavary[[i]]$Q_loss[temp],pch=16,col=colsRed[i],cex=2)
}
dev.off()
```


## Approximated test statistic 

### QQ-plot: Figure 4, supplementary material 
```{r}
set.seed(200)

rm(n) # remove variable n to prevent problem

ps = c(50,150,300)
ns = c(50,100)
gamma_grid<-seq(0,1,0.1)
for (p in ps){
  T0 <- diag(p)
  Ta <- create_target(p = p, topo = "SFinv" )
    
  mu = numeric(p)
  
  range=range_theta(T0 = T0,Ta = Ta)
  gamma_lower=range[1]
  gamma_upper=range[2]
  
  for (n in ns){
    
    set.seed(200)
    grid_theta_num_dist<-sapply(gamma_grid,FUN = frequency_density_ParallelSim,n=n,T1=T0,T2=Ta,range=c(gamma_lower,gamma_upper))
    set.seed(200)
    grid_theta_asy_dist<-sapply(gamma_grid,FUN = frequency_density_asy_ParallelSim,n=n,T1=T0,T2=Ta)

    saveRDS(object=grid_theta_num_dist,file = paste("result/theta_SFinv_num_n=",n,"_p=",p,".rds",sep = ""))
    saveRDS(object=grid_theta_asy_dist,file = paste("result/theta_SFinv_asy_n=",n,"_p=",p,".rds",sep = ""))
  }
}


```

```{r,echo=T}

# Plot
library(RColorBrewer)
cols <- brewer.pal(11, "Spectral")
# numerically derived estimator 
SFinv_theta_num_n50_p50 = readRDS(file="result/theta_SFinv_num_n=50_p=50.rds")
SFinv_theta_num_n50_p150 = readRDS(file="result/theta_SFinv_num_n=50_p=150.rds")
SFinv_theta_num_n50_p300 = readRDS(file="result/theta_SFinv_num_n=50_p=300.rds")
SFinv_theta_num_n100_p50 = readRDS(file="result/theta_SFinv_num_n=100_p=50.rds")
SFinv_theta_num_n100_p150 = readRDS(file="result/theta_SFinv_num_n=100_p=150.rds")
SFinv_theta_num_n100_p300 = readRDS(file="result/theta_SFinv_num_n=100_p=300.rds")
# approximate estimator 
SFinv_theta_asy_n50_p50 = readRDS(file="result/theta_SFinv_asy_n=50_p=50.rds")
SFinv_theta_asy_n50_p150 = readRDS(file="result/theta_SFinv_asy_n=50_p=150.rds")
SFinv_theta_asy_n50_p300 = readRDS(file="result/theta_SFinv_asy_n=50_p=300.rds")
SFinv_theta_asy_n100_p50 = readRDS(file="result/theta_SFinv_asy_n=100_p=50.rds")
SFinv_theta_asy_n100_p150 = readRDS(file="result/theta_SFinv_asy_n=100_p=150.rds")
SFinv_theta_asy_n100_p300 = readRDS(file="result/theta_SFinv_asy_n=100_p=300.rds")


pdf("plot/qqplot_Test_VS_Approximated.pdf",width=10,height=6.5)
par(mfrow=c(2,3))
qqplot(x=unlist(SFinv_theta_num_n50_p50),y=unlist(SFinv_theta_asy_n50_p50),type="l",
       xlab="",ylab="",main="",cex.axis=1.4)
title( main=expression(paste(n==50,", ",p==50)),line=1,cex.main=1.4)
title( ylab=expression(paste(tilde(theta))),line=2,cex.lab=1.4)
title(      xlab=expression(paste(hat(theta))),line=2.8,cex.lab=1.4)

for (i in 1:11){
  points(x=SFinv_theta_num_n50_p50[[i]],SFinv_theta_asy_n50_p50[[i]],pch=18,col=cols[i],cex=0.3,lwd=2)
}
legend("topleft",legend = c(expression(gamma==0),
                            expression(gamma==0.2),
                            expression(gamma==0.4),
                            expression(gamma==0.6),
                            expression(gamma==0.8),
                            expression(gamma==1)),
       col=c(cols[1], cols[3],cols[5],cols[7],cols[9],cols[11]),
       bty = "n", # Removes the legend box
       lwd=2,
       lty=1,
       cex = 0.7)
lines(x=c(0,1),y=c(0,1),lwd=2,col="black",lty=2)

qqplot(x=unlist(SFinv_theta_num_n50_p150),y=unlist(SFinv_theta_asy_n50_p150),type="l",
       xlab="",ylab="",main="",cex.axis=1.4)
title( main=expression(paste(n==50,", ",p==150)),line=1,cex.main=1.4)
title( ylab=expression(paste(tilde(theta))),line=2,cex.lab=1.4)
title(      xlab=expression(paste(hat(theta))),line=2.8,cex.lab=1.4)

for (i in 1:11){
  points(x=SFinv_theta_num_n50_p150[[i]],SFinv_theta_asy_n50_p150[[i]],pch=18,col=cols[i],cex=0.3,lwd=2)
}
legend("topleft",legend = c(expression(gamma==0),
                            expression(gamma==0.2),
                            expression(gamma==0.4),
                            expression(gamma==0.6),
                            expression(gamma==0.8),
                            expression(gamma==1)),
       col=c(cols[1], cols[3],cols[5],cols[7],cols[9],cols[11]),
       bty = "n", # Removes the legend box
       lwd=2,
       lty=1,
       cex = 0.7)
lines(x=c(0,1),y=c(0,1),lwd=2,col="black",lty=2)

qqplot(x=unlist(SFinv_theta_num_n50_p300),y=unlist(SFinv_theta_asy_n50_p300),type="l",
       xlab="",ylab="",main="",cex.axis=1.4)
title( main=expression(paste(n==50,", ",p==300)),line=1,cex.main=1.4)
title( ylab=expression(paste(tilde(theta))),line=2,cex.lab=1.4)
title( xlab=expression(paste(hat(theta))),line=2.8,cex.lab=1.4)

for (i in 1:11){
  points(x=SFinv_theta_num_n50_p300[[i]],SFinv_theta_asy_n50_p300[[i]],pch=18,col=cols[i],cex=0.3,lwd=2)
}
legend("topleft",legend = c(expression(gamma==0),
                            expression(gamma==0.2),
                            expression(gamma==0.4),
                            expression(gamma==0.6),
                            expression(gamma==0.8),
                            expression(gamma==1)),
       col=c(cols[1], cols[3],cols[5],cols[7],cols[9],cols[11]),
       bty = "n", # Removes the legend box
       lwd=2,
       lty=1,
       cex = 0.7)
lines(x=c(0,1),y=c(0,1),lwd=2,col="black",lty=2)

qqplot(x=unlist(SFinv_theta_num_n100_p50),y=unlist(SFinv_theta_asy_n100_p50),type="l",
       xlab="",ylab="",main="",cex.axis=1.4)
title( main=expression(paste(n==100,", ",p==50)),line=1,cex.main=1.4)
title( ylab=expression(paste(tilde(theta))),line=2,cex.lab=1.4)
title(      xlab=expression(paste(hat(theta))),line=2.8,cex.lab=1.4)

for (i in 1:11){
  points(x=SFinv_theta_num_n100_p50[[i]],SFinv_theta_asy_n100_p50[[i]],pch=18,col=cols[i],cex=0.3,lwd=2)
}
legend("topleft",legend = c(expression(gamma==0),
                            expression(gamma==0.2),
                            expression(gamma==0.4),
                            expression(gamma==0.6),
                            expression(gamma==0.8),
                            expression(gamma==1)),
       col=c(cols[1], cols[3],cols[5],cols[7],cols[9],cols[11]),
       bty = "n", # Removes the legend box
       lwd=2,
       lty=1,
       cex = 0.7)
lines(x=c(0,1),y=c(0,1),lwd=2,col="black",lty=2)

qqplot(x=unlist(SFinv_theta_num_n100_p150),y=unlist(SFinv_theta_asy_n100_p150),type="l",
       xlab="",ylab="",main="",cex.axis=1.4)
title( main=expression(paste(n==100,", ",p==150)),line=1,cex.main=1.4)
title( ylab=expression(paste(tilde(theta))),line=2,cex.lab=1.4)
title(      xlab=expression(paste(hat(theta))),line=2.8,cex.lab=1.4)

for (i in 1:11){
  points(x=SFinv_theta_num_n100_p150[[i]],SFinv_theta_asy_n100_p150[[i]],pch=18,col=cols[i],cex=0.3,lwd=2)
}
legend("topleft",legend = c(expression(gamma==0),
                            expression(gamma==0.2),
                            expression(gamma==0.4),
                            expression(gamma==0.6),
                            expression(gamma==0.8),
                            expression(gamma==1)),
       col=c(cols[1], cols[3],cols[5],cols[7],cols[9],cols[11]),
       bty = "n", # Removes the legend box
       lwd=2,
       lty=1,
       cex = 0.7)
lines(x=c(0,1),y=c(0,1),lwd=2,col="black",lty=2)


qqplot(x=unlist(SFinv_theta_num_n100_p300),y=unlist(SFinv_theta_asy_n100_p300),type="l",
       xlab="",ylab="",main="",cex.axis=1.4)
title( main=expression(paste(n==100,", ",p==300)),line=1,cex.main=1.4)
title( ylab=expression(paste(tilde(theta))),line=2,cex.lab=1.4)
title(      xlab=expression(paste(hat(theta))),line=2.8,cex.lab=1.4)

for (i in 1:11){
  points(x=SFinv_theta_num_n100_p300[[i]],SFinv_theta_asy_n100_p300[[i]],pch=18,col=cols[i],cex=0.3,lwd=2)
}
legend("topleft",legend = c(expression(gamma==0),
                            expression(gamma==0.2),
                            expression(gamma==0.4),
                            expression(gamma==0.6),
                            expression(gamma==0.8),
                            expression(gamma==1)),
       col=c(cols[1], cols[3],cols[5],cols[7],cols[9],cols[11]),
       bty = "n", # Removes the legend box
       lwd=2,
       lty=1,
       cex = 0.7)
lines(x=c(0,1),y=c(0,1),lwd=2,col="black",lty=2)

mtext(text=expression(paste( hat(theta) ," vs ", tilde(theta)," ",Topology==scale-free," inverse")), 
      side = 3, line = -2.25, outer = TRUE)

dev.off()

par(mfrow=c(1,1))

```


### Histogram : test statistic vs approximated test statistic, Figure 5, supplementary material

```{r}
N=50; gamma=0; B=1000
ps=c(50,150,300)
gamma=0
## histogram + asymptotic density
for (p in ps){
  set.seed(200)
  
  T0 <- diag(p)
  Ta <- create_target(p = p, topo = "SFinv" )
  mu = numeric(p)
  Omega_true= T0*(1-gamma) + Ta*gamma  
  
  theta_hat=theta_approx=numeric(B)
  
  for (b in 1:B){
    data_mat = rmvnorm(n=N,sigma = solve(Omega_true))
    S_hat = t(data_mat) %*% data_mat/N
    
    # compute theta_inf in [0,1]
    theta_hat[b] = compute_thetainf_01(S=S_hat,T0=T0,Ta=Ta) 
    theta_approx[b]=theta_approx_linear(T1=T0,T2=Ta,S=S_hat)
  }
  
  
  # asymptotic density of the theta_inf precedingly computed
  x_grid<-seq(0,0.5,by=0.001)
  approx_pd<-numeric(length(x_grid))
  {
    temp2_1 <- eigen(T0,symmetric = T)
    temp2_2 <- temp2_1$vectors %*% diag(sqrt(temp2_1$values)) %*% t(temp2_1$vectors)
    A <- solve(temp2_2) %*% Ta %*% solve(temp2_2)
    SIGMA=solve(Omega_true)
  }
  for(i in 1:length(x_grid)){
    approx_pd[i]=theta_pdf_linear_approx(x=x_grid[i],n=N,SIGMA=SIGMA,dif=Ta-T0,A=A)
  }
  df=data.frame(x=x_grid,pd=approx_pd)
  
  saveRDS(object = theta_hat,file = paste("result/theta_hist_n=",N,"_p=",p,".rds",sep = ""))
  saveRDS(object = theta_approx,file = paste("result/theta_approx_n=",N,"_p=",p,".rds",sep = ""))
  saveRDS(object = df,file = paste("result/theta_asy_density_n=",N,"_p=",p,".rds",sep = ""))
}


```

```{r,echo=T}
#Plot
library(RColorBrewer)
cols <- brewer.pal(8, "Paired")

# hist theta 
df_SFinv_n50_p50_numeric=as.data.frame(readRDS(file="result/theta_hist_n=50_p=50.rds"))
df_SFinv_n50_p150_numeric=as.data.frame(readRDS(file="result/theta_hist_n=50_p=150.rds"))
df_SFinv_n50_p300_numeric=as.data.frame(readRDS(file="result/theta_hist_n=50_p=300.rds"))
# hist theta approx
df_SFinv_n50_p50_approx=as.data.frame(readRDS(file = "result/theta_approx_n=50_p=50.rds"))
df_SFinv_n50_p150_approx=as.data.frame(readRDS(file = "result/theta_approx_n=50_p=150.rds"))
df_SFinv_n50_p300_approx=as.data.frame(readRDS(file = "result/theta_approx_n=50_p=300.rds"))
# asymptotic density 
df_SFinv_n50_p50_asy_density=as.data.frame(readRDS(file = "result/theta_asy_density_n=50_p=50.rds"))
df_SFinv_n50_p150_asy_density=as.data.frame(readRDS(file = "result/theta_asy_density_n=50_p=150.rds"))
df_SFinv_n50_p300_asy_density=as.data.frame(readRDS(file = "result/theta_asy_density_n=50_p=300.rds"))


# overlay frequency density with approximated density gamma=0

## plot 
pdf(file = "plot/hist_SFinv_n50.pdf", width = 9, height = 6) 
par(mfrow = c(2,3))    

# hist: theta_inf VS approximated theta_inf, p=50
hist(df_SFinv_n50_p50_numeric[,1],prob=TRUE,xlim=c(0,0.3),ylim=c(0,15),
    breaks = seq(min(df_SFinv_n50_p50_numeric[,1]), 
                 max(df_SFinv_n50_p50_numeric[,1])+0.001, by = 0.001),
     col=cols[1],xlab = expression(theta),main="")
title(main=expression(p==50),line=1,cex.main=1.4)
histogram2=hist(df_SFinv_n50_p50_approx[df_SFinv_n50_p50_approx[,1]>=0,1],
                # xlim=c(0,0.1),ylim=c(0,30),
                breaks = seq(min(df_SFinv_n50_p50_approx[df_SFinv_n50_p50_approx[,1]>=0,1]), 
                             max(df_SFinv_n50_p50_approx[df_SFinv_n50_p50_approx[,1]>=0,1])+0.001, by = 0.001),
                plot=F)

plot(histogram2,col=cols[5],density=20,add=TRUE)

legend("topright",
       legend = c(expression(hat(theta)[infinity]),expression(tilde(theta)[infinity])),
       fill=c(cols[1], cols[5]),
       bty = "n", # Removes the legend box
       cex = 2)


# hist: theta_inf VS approximated theta_inf, p=150
hist(df_SFinv_n50_p150_numeric[,1],prob=TRUE,xlim=c(0,0.05),ylim=c(0,60),
                breaks = seq(min(df_SFinv_n50_p150_numeric[,1]), max(df_SFinv_n50_p150_numeric[,1])+0.001, by = 0.001),
                col=cols[1],xlab = expression(theta),main="")
title(main=expression(p==150),line=1,cex.main=1.4)
histogram4=hist(df_SFinv_n50_p150_approx[df_SFinv_n50_p150_approx[,1]>=0,1],
                breaks = seq(min(df_SFinv_n50_p150_approx[df_SFinv_n50_p150_approx[,1]>=0,1]), 
                             max(df_SFinv_n50_p150_approx[df_SFinv_n50_p150_approx[,1]>=0,1])+0.001, by = 0.001),
                plot=F)

plot(histogram4,col=cols[5],density=20,add=TRUE)

legend("topright",
       legend = c(expression(hat(theta)[infinity]),expression(tilde(theta)[infinity])),
       fill=c(cols[1], cols[5]),
       bty = "n", # Removes the legend box
       cex = 2)

# hist: theta_inf VS approximated theta_inf, p=300
hist(df_SFinv_n50_p300_numeric[,1],prob=TRUE,xlim=c(0,0.04),ylim=c(0,80),

                breaks = seq(min(df_SFinv_n50_p300_numeric[,1]), max(df_SFinv_n50_p300_numeric[,1])+0.001, by = 0.001),
                col=cols[1],xlab = expression(theta),main="")
title(main=expression(p==300),line=1,cex.main=1.4)
histogram6=hist(df_SFinv_n50_p300_approx[df_SFinv_n50_p300_approx[,1]>=0,1],
                # xlim=c(0,0.1),ylim=c(0,30),
                breaks = seq(min(df_SFinv_n50_p300_approx[df_SFinv_n50_p300_approx[,1]>=0,1]), 
                             max(df_SFinv_n50_p300_approx[df_SFinv_n50_p300_approx[,1]>=0,1])+0.001, by = 0.001),
                plot=F)

plot(histogram6,col=cols[5],density=20,add=TRUE)

legend("topright",
       legend = c(expression(hat(theta)[infinity]),expression(tilde(theta)[infinity])),
       fill=c(cols[1], cols[5]),
       # col=c("white",cols[1], cols[3],cols[3]),
       bty = "n", # Removes the legend box
       cex = 2)


#################################################
#################################################
# hist approximated theta_inf + asymptotic distribution, p=50

hist(df_SFinv_n50_p50_approx[df_SFinv_n50_p50_approx[,1]>=0,1],
                # xlim=c(0,0.1),ylim=c(0,30),
                breaks = seq(min(df_SFinv_n50_p50_approx[df_SFinv_n50_p50_approx[,1]>=0,1]),
                             max(df_SFinv_n50_p50_approx[df_SFinv_n50_p50_approx[,1]>=0,1])+0.001, by = 0.001),
                xlab = expression(theta),main="",col=cols[5],density=50)
title(main=expression(p==50),line=1,cex.main=1.4)


lines(x=df_SFinv_n50_p50_asy_density[,1],y=df_SFinv_n50_p50_asy_density[,2],
      col=cols[6], lwd=2 )
legend("topright",
       legend = c(expression(tilde(theta)[infinity]),"Asy"),
       fill=c(cols[5],cols[6]),
       # col=c("white",cols[1], cols[3],cols[3]),
       bty = "n", # Removes the legend box
       cex = 2)


# hist approximated theta_inf + asymptotic distribution, p=150

hist(df_SFinv_n50_p150_approx[df_SFinv_n50_p150_approx[,1]>=0,1],
                breaks = seq(min(df_SFinv_n50_p150_approx[df_SFinv_n50_p150_approx[,1]>=0,1]), 
                             max(df_SFinv_n50_p150_approx[df_SFinv_n50_p150_approx[,1]>=0,1])+0.001, by = 0.001),
                xlab = expression(theta),main="",col=cols[5],density=50)
title(main=expression(p==150),line=1,cex.main=1.4)
lines(x=df_SFinv_n50_p150_asy_density[,1],y=df_SFinv_n50_p150_asy_density[,2],
      col=cols[6], lwd=2)
legend("topright",
       legend = c(expression(tilde(theta)[infinity]),"Asy"),
       fill=c(cols[5],cols[6]),
       bty = "n", # Removes the legend box
       cex = 2)

# hist approximated theta_inf + asymptotic distribution, p=300

hist(df_SFinv_n50_p300_approx[df_SFinv_n50_p300_approx[,1]>=0,1],
                # xlim=c(0,0.1),ylim=c(0,30),
                breaks = seq(min(df_SFinv_n50_p300_approx[df_SFinv_n50_p300_approx[,1]>=0,1]), 
                             max(df_SFinv_n50_p300_approx[df_SFinv_n50_p300_approx[,1]>=0,1])+0.001, by = 0.001),
                xlab = expression(theta),main="",col=cols[5],density=50)
# plot(histogram5,col=cols[1],ylim=c(0,30),xlab = expression(theta),ylab="Density",main=expression(p==300))
title(main=expression(p==300),line=1,cex.main=1.4)

lines(x=df_SFinv_n50_p300_asy_density[,1],y=df_SFinv_n50_p300_asy_density[,2],
      col=cols[6], lwd=2)
legend("topright",
       legend = c(expression(tilde(theta)[infinity]),"Asy"),
       fill=c(cols[5],cols[6]),
       bty = "n", # Removes the legend box
       cex = 2)
mtext(text=expression(paste("Frequency Density of ", theta," given ",gamma==0, ", ",n==50,", ",bold(T)[a]==scale-free, " inverse")), 
      side = 3, line = -2, outer = TRUE)
dev.off()
par(mfrow=c(1,1))
```


## Power plot, Figure 7-12, supplementary material

Check ``Script_plot_allinone'' for a specific plot.
```{r,echo=F}

# power for test statistic using bootstrapping generated null distribution

gamma=0
B = 1000
ps = c(50,150,300)
n_vec=seq(5,100,by=5)
gamma_vec<-seq(gamma,gamma+0.2,by=0.05)
t = c("bandedInv","SFinv","stripeInv","uniform")

for (topo in t){
  for (p in ps){
    set.seed(200)
    
    T0 <- diag(p)
    Ta <- create_target(p = p, topo = topo )
    mu = numeric(p)
    Omega_true= T0*(1-gamma) + Ta*gamma  
  
    powerVSsamplesize_thetainf_df <- as.data.frame(matrix(ncol = length(gamma_vec), nrow= length(n_vec)))
    powerVSsamplesize_thetainf_approx_df <- as.data.frame(matrix(ncol = length(gamma_vec), nrow= length(n_vec)))
    colnames(powerVSsamplesize_thetainf_df)<-as.character(gamma_vec)
    colnames(powerVSsamplesize_thetainf_approx_df)<-as.character(gamma_vec)
    
    for(j in 1:length(n_vec)){
    # cat("currently, sample size =",n_vec[j],"\n")
      null_frequency_density<-theta_resample(T0,Ta,theta=gamma,mu=numeric(p),n=n_vec[j],B=1000)
      critical_value<-quantile(null_frequency_density,prob=0.95)
      critical_value_approx<-compute_critical_value(alpha=0.05,gamma=0,n=n_vec[j],T1=T0,T2=Ta)$root
      
      for (i in 1:length(gamma_vec)){
        powerVSsamplesize_thetainf_df[j,i]=compute_power(T1=T0,T2=Ta,theta=gamma_vec[i],critical_value,mu,n=n_vec[j],B=1000)
        powerVSsamplesize_thetainf_approx_df[j,i]=compute_pval_asy(q=critical_value_approx,T1=T0,T2=Ta,gamma=gamma_vec[i],n=n_vec[j])
      }
    }
    saveRDS(object=powerVSsamplesize_thetainf_df,file = paste("result/powerplot_",topo,"_p",p,".rds",sep = ""))
    saveRDS(object=powerVSsamplesize_thetainf_approx_df,file = paste("result/powerplot_",topo,"_approx_p",p,".rds",sep = ""))
  
  }
}


B = 1000
ps = c(50,150)
n_vec=seq(5,100,by=5)
gamma_vec<-seq(gamma,gamma+0.2,by=0.05)
LAMBDA=c(10,100,1000)
t = c("SFinv")

for (topo in t){
  
  for (p in ps){
  
    for (lambda in LAMBDA){
      
      set.seed(200)
      powerVSsamplesize_df <- as.data.frame(matrix(ncol = length(gamma_vec), nrow= length(n_vec)))
      colnames(powerVSsamplesize_df)<-as.character(gamma_vec)
      
      T0 <- diag(p)
      Ta <- create_target(p = p, topo = topo )
      mu = numeric(p)
      Omega_true= T0*(1-gamma) + Ta*gamma  
      
      for(j in 1:length(n_vec)){
        
        theta_null_vec<-numeric(B)
      
        for(b in 1:B){
          #generate data matrix
          data_mat = rmvnorm(n=n_vec[j], sigma=solve(Omega_true)) # data matrix
          S_hat = t(data_mat) %*% data_mat/n_vec[j] # estimated covariance matrix
          theta_null_vec[b]<-compute_theta_general(T1=T0,T2=Ta,S=S_hat,lambda=lambda)
        }
        critical_value<-quantile(theta_null_vec,prob=0.95)
      
        for (i in 1:length(gamma_vec)){
          theta_hat<-numeric(B)
          for(b in 1:B){
            #generate data matrix
            T_tilde_gamma= (1-gamma_vec[i])*T0 + gamma_vec[i]*Ta
            data_mat = rmvnormal(n=n_vec[j], mu=mu, sigma=solve(T_tilde_gamma)) # data matrix
            S_hat = t(data_mat) %*% data_mat/n_vec[j] # estimated covariance matrix
            theta_hat[b]<-compute_theta_general(T1=T0,T2=Ta,S=S_hat,lambda=lambda)
          }
          powerVSsamplesize_df[j,i]= mean(c(critical_value,theta_hat)>=critical_value)
        }
      } #end for(j in 1:length(n_vec))
      saveRDS(object=powerVSsamplesize_df,file = paste("result/general_powerplot_",topo,"_p",p,"_lambda",lambda,".rds",sep = ""))
      
    } #end for(l_ind in LAMBDA)
  }
}


```

```{r,echo=T,include=TRUE}
# Plot

library(RColorBrewer)
cols <- brewer.pal(6, "Reds")
cols2 <- brewer.pal(6, "Blues")

n_vec<-seq(5,100,by=5)

# power vs sample size: theta_{\infty}
powerplot_SFinv_p50<-readRDS(file="result/powerplot_SFinv_p50.rds")

pdf(file="plot/powerplot_SFinv_p50.pdf", width=10, height=8)
plot(xlim=c(-15,100),ylim=c(0,1),x=n_vec,y=powerplot_SFinv_p50[,1],col=cols[1],main=expression(paste("scale-free inverse, ",p==50)),
     xlab="Sample size", ylab="Power",type="l",lwd=2,lty=1)
lines(x=n_vec,y=powerplot_SFinv_p50[,2],col=cols[2],lwd=2,lty=2)
lines(x=n_vec,y=powerplot_SFinv_p50[,3],col=cols[3],lwd=2,lty=3)
lines(x=n_vec,y=powerplot_SFinv_p50[,4],col=cols[4],lwd=2,lty=4)
lines(x=n_vec,y=powerplot_SFinv_p50[,5],col=cols[5],lwd=2,lty=5)
legend("topleft",legend = c(expression(gamma==0),expression(gamma==0.05),expression(gamma==0.1),expression(gamma==0.15),expression(gamma==0.2)),
       col=c(cols[1], cols[2],cols[3],cols[4],cols[5]),
       bty = "n", # Removes the legend box
       lty=c(1,2,3,4,5),
       cex = 1)
dev.off()

# power vs sample size: asmyptotic distribution for theta_{\infty}

powerplotasy_SFinv_p50<-readRDS(file="result/powerplot_SFinv_approx_p50.rds")

pdf(file="plot/powerplot_SFinv_approx_p50.pdf", width=10, height=8)
plot(xlim=c(-15,100),ylim=c(0,1),x=n_vec,y=powerplotasy_SFinv_p50[,1],col=cols[1],main=expression(paste("scale-free inverse, ",p==50)),
     xlab="Sample size", ylab="Power",type="l",lwd=2,lty=1)
lines(x=n_vec,y=powerplotasy_SFinv_p50[,2],col=cols[2],lwd=2,lty=2)
lines(x=n_vec,y=powerplotasy_SFinv_p50[,3],col=cols[3],lwd=2,lty=3)
lines(x=n_vec,y=powerplotasy_SFinv_p50[,4],col=cols[4],lwd=2,lty=4)
lines(x=n_vec,y=powerplotasy_SFinv_p50[,5],col=cols[5],lwd=2,lty=5)
legend("topleft",legend = c(expression(gamma==0),expression(gamma==0.05),expression(gamma==0.1),expression(gamma==0.15),expression(gamma==0.2)),
       col=c(cols[1], cols[2],cols[3],cols[4],cols[5]),
       bty = "n", # Removes the legend box
       lty=c(1,2,3,4,5),
       cex = 0.9)
dev.off()

# power vs sample size: general test statistic at lambda = 10

general_powerplot_SFinv_p50_lambda10<-readRDS(file="result/general_powerplot_SFinv_p50_lambda10.rds")

pdf(file="plot/general_powerplot_SFinv_p50_lambda10.pdf", width=10, height=8)
plot(xlim=c(-10,100),ylim=c(0,1),x=n_vec,y=general_powerplot_SFinv_p50_lambda10[,1],col=cols[1],main=expression(paste("scale-free inverse, ",p==50,", ", lambda==10)),
     xlab="Sample size", ylab="Power",type="l",lwd=2,lty=1)
lines(x=n_vec,y=general_powerplot_SFinv_p50_lambda10[,2],col=cols[2],lwd=2,lty=2)
lines(x=n_vec,y=general_powerplot_SFinv_p50_lambda10[,3],col=cols[3],lwd=2,lty=3)
lines(x=n_vec,y=general_powerplot_SFinv_p50_lambda10[,4],col=cols[4],lwd=2,lty=4)
lines(x=n_vec,y=general_powerplot_SFinv_p50_lambda10[,5],col=cols[5],lwd=2,lty=5)
legend("topleft",legend = c(expression(gamma==0),expression(gamma==0.05),expression(gamma==0.1),expression(gamma==0.15),expression(gamma==0.2)),
       col=c(cols[1], cols[2],cols[3],cols[4],cols[5]),
       bty = "n", # Removes the legend box
       lty=1,
       cex = 1)
dev.off()

```


## Misspecification: Figure 13-15, supplementary material

```{r,echo=T,include=T}
# generate target matrix T_0 and T_a


gamma=0
B = 1000
ps = c(50,150,300)
n_vec=seq(5,100,by=5)
gamma_vec<-seq(gamma,gamma+0.2,by=0.05)
t = c("SFinv")

for (topo in t){
  for (p in ps){
    set.seed(200)
    T0 <- diag(p)
    Ta <- create_target(p = p, topo = topo )
    mu = numeric(p)
    
    for (hdA in seq(0,1,0.2)){
      result = powerplot_mis(n_vec=n_vec,gamma_vec=gamma_vec,T0=T0,Ta=Ta,handleA=hdA)[[6]]
      
      saveRDS(result,paste("result/mis_powerplot_",topo,"_p",p,"_hdA",hdA,".rds",sep = ""))
    }
  }
}
```

```{r,echo=F,include=T}
library(RColorBrewer)
cols <- brewer.pal(6, "Reds")

mis_powerplot_SFinv_p50_hdA0<-readRDS(file="result/mis_powerplot_SFinv_p50_hdA0.rds")
mis_powerplot_SFinv_p50_hdA02<-readRDS(file="result/mis_powerplot_SFinv_p50_hdA0.2.rds")
mis_powerplot_SFinv_p50_hdA04<-readRDS(file="result/mis_powerplot_SFinv_p50_hdA0.4.rds")
mis_powerplot_SFinv_p50_hdA06<-readRDS(file="result/mis_powerplot_SFinv_p50_hdA0.6.rds")
mis_powerplot_SFinv_p50_hdA08<-readRDS(file="result/mis_powerplot_SFinv_p50_hdA0.8.rds")
mis_powerplot_SFinv_p50_hdA1<-readRDS(file="result/mis_powerplot_SFinv_p50_hdA1.rds")

n_vec<-seq(5,100,by=5)

mis_powerplot_SFinv_p50_g0 = data.frame(mis_powerplot_SFinv_p50_hdA0[,1] ,mis_powerplot_SFinv_p50_hdA02[,1],mis_powerplot_SFinv_p50_hdA04[,1],
           mis_powerplot_SFinv_p50_hdA06[,1],mis_powerplot_SFinv_p50_hdA08[,1],mis_powerplot_SFinv_p50_hdA1[,1])

mis_powerplot_SFinv_p50_g005 = data.frame(mis_powerplot_SFinv_p50_hdA0[,2] ,mis_powerplot_SFinv_p50_hdA02[,2],mis_powerplot_SFinv_p50_hdA04[,2],
                                         mis_powerplot_SFinv_p50_hdA06[,2],mis_powerplot_SFinv_p50_hdA08[,2],mis_powerplot_SFinv_p50_hdA1[,2])

mis_powerplot_SFinv_p50_g010 = data.frame(mis_powerplot_SFinv_p50_hdA0[,3] ,mis_powerplot_SFinv_p50_hdA02[,3],mis_powerplot_SFinv_p50_hdA04[,3],
                                          mis_powerplot_SFinv_p50_hdA06[,3],mis_powerplot_SFinv_p50_hdA08[,3],mis_powerplot_SFinv_p50_hdA1[,3])

mis_powerplot_SFinv_p50_g015 = data.frame(mis_powerplot_SFinv_p50_hdA0[,4] ,mis_powerplot_SFinv_p50_hdA02[,4],mis_powerplot_SFinv_p50_hdA04[,4],
                                          mis_powerplot_SFinv_p50_hdA06[,4],mis_powerplot_SFinv_p50_hdA08[,4],mis_powerplot_SFinv_p50_hdA1[,4])

mis_powerplot_SFinv_p50_g020 = data.frame(mis_powerplot_SFinv_p50_hdA0[,5] ,mis_powerplot_SFinv_p50_hdA02[,5],mis_powerplot_SFinv_p50_hdA04[,5],
                                          mis_powerplot_SFinv_p50_hdA06[,5],mis_powerplot_SFinv_p50_hdA08[,5],mis_powerplot_SFinv_p50_hdA1[,5])


pdf(file="plot/mispowerplot_SFinv_p50_ManyHandle.pdf", width=10, height=8)
par(mfrow = c(2,2))   
plot(xlim=c(-10,100),ylim=c(0,1),x=n_vec,y=mis_powerplot_SFinv_p50_g005[,1],col=cols[1],main=expression(paste("scale-free inverse, ",p==50,", ", gamma==0.05)),
     xlab="Sample size", ylab="Power",type="l",lwd=2,lty=1)
lines(x=n_vec,y=mis_powerplot_SFinv_p50_g005[,2],col=cols[2],lwd=2,lty=2)
lines(x=n_vec,y=mis_powerplot_SFinv_p50_g005[,3],col=cols[3],lwd=2,lty=3)
lines(x=n_vec,y=mis_powerplot_SFinv_p50_g005[,4],col=cols[4],lwd=2,lty=4)
lines(x=n_vec,y=mis_powerplot_SFinv_p50_g005[,5],col=cols[5],lwd=2,lty=5)
lines(x=n_vec,y=mis_powerplot_SFinv_p50_g005[,6],col=cols[6],lwd=2,lty=6)
legend("topleft",legend = c(expression(w==1),expression(w==0.8),expression(w==0.6),expression(w==0.4),expression(w==0.2),expression(w==0)),
       col=c(cols[1], cols[2],cols[3],cols[4],cols[5],cols[6]),
       bty = "n", # Removes the legend box
       lty=1:6,
       cex = 0.8)

plot(xlim=c(-10,100),ylim=c(0,1),x=n_vec,y=mis_powerplot_SFinv_p50_g010[,1],col=cols[1],main=expression(paste("scale-free inverse, ",p==50,", ", gamma==0.10)),
     xlab="Sample size", ylab="Power",type="l",lwd=2,lty=1)
lines(x=n_vec,y=mis_powerplot_SFinv_p50_g010[,2],col=cols[2],lwd=2,lty=2)
lines(x=n_vec,y=mis_powerplot_SFinv_p50_g010[,3],col=cols[3],lwd=2,lty=3)
lines(x=n_vec,y=mis_powerplot_SFinv_p50_g010[,4],col=cols[4],lwd=2,lty=4)
lines(x=n_vec,y=mis_powerplot_SFinv_p50_g010[,5],col=cols[5],lwd=2,lty=5)
lines(x=n_vec,y=mis_powerplot_SFinv_p50_g010[,6],col=cols[6],lwd=2,lty=6)
legend("topleft",legend = c(expression(w==1),expression(w==0.8),expression(w==0.6),expression(w==0.4),expression(w==0.2),expression(w==0)),
       col=c(cols[1], cols[2],cols[3],cols[4],cols[5],cols[6]),
       bty = "n", # Removes the legend box
       lty=1:6,
       cex = 0.8)

plot(xlim=c(-10,100),ylim=c(0,1),x=n_vec,y=mis_powerplot_SFinv_p50_g015[,1],col=cols[1],main=expression(paste("scale-free inverse, ",p==50,", ", gamma==0.15)),
     xlab="Sample size", ylab="Power",type="l",lwd=2,lty=1)
lines(x=n_vec,y=mis_powerplot_SFinv_p50_g015[,2],col=cols[2],lwd=2,lty=2)
lines(x=n_vec,y=mis_powerplot_SFinv_p50_g015[,3],col=cols[3],lwd=2,lty=3)
lines(x=n_vec,y=mis_powerplot_SFinv_p50_g015[,4],col=cols[4],lwd=2,lty=4)
lines(x=n_vec,y=mis_powerplot_SFinv_p50_g015[,5],col=cols[5],lwd=2,lty=5)
lines(x=n_vec,y=mis_powerplot_SFinv_p50_g015[,6],col=cols[6],lwd=2,lty=6)
legend("topleft",legend = c(expression(w==1),expression(w==0.8),expression(w==0.6),expression(w==0.4),expression(w==0.2),expression(w==0)),
       col=c(cols[1], cols[2],cols[3],cols[4],cols[5],cols[6]),
       bty = "n", # Removes the legend box
       lty=1:6,
       cex = 0.8)

plot(xlim=c(-10,100),ylim=c(0,1),x=n_vec,y=mis_powerplot_SFinv_p50_g020[,1],col=cols[1],main=expression(paste("scale-free inverse, ",p==50,", ", gamma==0.20)),
     xlab="Sample size", ylab="Power",type="l",lwd=2,lty=1)
lines(x=n_vec,y=mis_powerplot_SFinv_p50_g020[,2],col=cols[2],lwd=2,lty=2)
lines(x=n_vec,y=mis_powerplot_SFinv_p50_g020[,3],col=cols[3],lwd=2,lty=3)
lines(x=n_vec,y=mis_powerplot_SFinv_p50_g020[,4],col=cols[4],lwd=2,lty=4)
lines(x=n_vec,y=mis_powerplot_SFinv_p50_g020[,5],col=cols[5],lwd=2,lty=5)
lines(x=n_vec,y=mis_powerplot_SFinv_p50_g020[,6],col=cols[6],lwd=2,lty=6)
legend("topleft",legend = c(expression(w==1),expression(w==0.8),expression(w==0.6),expression(w==0.4),expression(w==0.2),expression(w==0)),
       col=c(cols[1], cols[2],cols[3],cols[4],cols[5],cols[6]),
       bty = "n", # Removes the legend box
       lty=1:6,
       cex = 0.8)
dev.off()
par(mfrow = c(1,1))   
```

## comparison likelihood ratio test VS signpost test

### type I error against sample size, Figure 16, supplementary material

```{r}
set.seed(200)
tseAlt <- function(theta, S, T0, Ta){
	sum(diag((Ta-T0) %*% S)) - sum(diag((Ta - T0) %*% solve(theta * Ta + (1-theta) * T0)))
}

# sample size + dimension
ps <- c(50, 100, 150)
ns <- 10*c(1:10)

# alternative targets
# targetAtype choose from one of c("uniform", "bandedInv", "stripeInv", "SFinv")

typeIs <- matrix(NA, nrow=length(ns), ncol=length(ps))

for(topo in 1:4){
  targetAtype <- c("uniform", "bandedInv", "stripeInv", "SFinv")[topo]
  for (pt in 1:length(ps)){
  	p  <- ps[pt]
  	T0 <- diag(p) 
  	Ta <- create_target(p = p,topo = targetAtype)
  		
  	for (nt in 1:length(ns)){
  		n <- ns[nt]
  
  		# storage variable
  		pvals <- numeric()
  		for (u in 1:20000){
  			# print(u)
  			# data 
  			Y     <- rmvnorm(n, sigma=T0)
  			S     <- crossprod(Y) / n
  
  			# estimate theta
  			loss0 <- tseAlt(0, S, T0, Ta)
  			loss1 <- tseAlt(1, S, T0, Ta)
  			if (sign(loss0) == sign(loss1)){
  				if (abs(loss0) <= abs(loss1)){
  					thetaHat <- 0
  				} else {
  					thetaHat <- 1
  				}
  			} else {
  				thetaHat <- uniroot(tseAlt, c(0, 1), S, T0, Ta)$root
  			}
  			if (thetaHat < 0){
  				break
  			}
  
  			# test stat
  			LRH0     <- sum(dmvnorm(Y, sigma=solve(T0), log=TRUE))	
  			LRHa     <- sum(dmvnorm(Y, sigma=solve((1-thetaHat) * T0 + thetaHat * Ta), log=TRUE))
  			LRstat   <- 2*(LRHa - LRH0)
  			if (LRstat == 0){ 
  				pvals <- c(pvals, 1)
  			} else {
  				pvals <- c(pvals, 0.5*pchisq(LRstat, df=1, lower.tail=FALSE))
  			}
  		}

  		typeIs[nt, pt] <- sum(pvals < 0.05) / length(pvals)
  		save(typeIs, file=paste("result/typeI_", targetAtype, ".Rdata", sep=""))
  	}
  	
  }
}

name_target <- c("uniform", "bandedInv", "stripeInv", "ScaleFreeInv")
pdf("plot/lrt_typeIerror.pdf",width = 10,height = 10)
par(mfrow=c(2,2))
for(i in 1:4){
  targetAtype <- c("uniform", "bandedInv", "stripeInv", "SFinv")[i]
  
  load(file=paste("result/typeI_", targetAtype, ".Rdata", sep=""))
  
  ylims <- c(0.045, 0.075)
  plot(typeIs[,1] ~ c(c(1:10)*10), ylab="type I error", xlab="sample size (n)", type="l", lwd=2, col="orange", ylim=ylims, main=paste(name_target[i], ", topology", sep=""))
  lines(typeIs[,2] ~ c(c(1:10)*10), lwd=2, col="red", lty=2)
  lines(typeIs[,3] ~ c(c(1:10)*10), lwd=2, col="purple", lty=4)
  lines(rep(0.05, 10) ~ c(c(1:10)*10), col="black", lwd=1, lty=3)
  legend("bottomright", c("p= 50", "p=100", "p=150"), lwd=2, col=c("orange", "red", "purple"), lty=c(1,2,4))
}
dev.off()
```

### powerplot lrt against bootstrap, Figure 17, supplementary material
```{r}
ps=150
t = c("bandedInv","SFinv","stripeInv","uniform")
n_vec=seq(5,100,by=5)
gamma_vec<-seq(0,0.2,by=0.05)

for (topo in t){
  for (p in ps){
    set.seed(200)
    
    T0 = diag(p)
    Ta = create_target(p=p,topo=topo) 
    
    range=range_theta(T0=T0,Ta=Ta)
    powerVSsamplesize_df <- as.data.frame(matrix(ncol = length(gamma_vec), nrow= length(n_vec)))
    colnames(powerVSsamplesize_df)<-as.character(gamma_vec)
  
    for(j in 1:length(n_vec)){
      for (i in 1:length(gamma_vec)){
        powerVSsamplesize_df[j,i]=
          likelihood_ratio_test_power(T1=T0,T2=Ta,theta=gamma_vec[i],
                                      n=n_vec[j],range=range,B=1000)$power
      }
    }
    saveRDS(object=powerVSsamplesize_df,file=paste("result/lrt_power_",topo,"_p",p,".rds",sep = ""))
  }
}


```

```{r}
#powerplot: likelihood ratio test against bootstrapping
library(RColorBrewer)
cols <- brewer.pal(6, "Reds")
cols2 <- brewer.pal(6, "Blues")

lrt_powerplot_bandedInv_p150_g0<-readRDS(file="result/lrt_power_bandedInv_p150.rds")
lrt_powerplot_uniform_p150_g0<-readRDS(file="result/lrt_power_uniform_p150.rds")
lrt_powerplot_stripeInv_p150_g0<-readRDS(file="result/lrt_power_stripeInv_p150.rds")
lrt_powerplot_SFinv_p150_g0<-readRDS(file="result/lrt_power_SFinv_p150.rds")

b_powerplot_bandedInv_p150_g0<-readRDS(file="result/powerplot_bandedInv_p150.rds")
b_powerplot_uniform_p150_g0<-readRDS(file="result/powerplot_uniform_p150.rds")
b_powerplot_stripeInv_p150_g0<-readRDS(file="result/powerplot_stripeInv_p150.rds")
b_powerplot_SFinv_p150_g0<-readRDS(file="result/powerplot_SFinv_p150.rds")

# banded inverse
n_vec<-seq(5,100,by=5)

pdf(file="plot/lrtVSBoot_powerplot.pdf", width=8, height=8)
# banded inverse

par(mfrow = c(2,2))    
plot(NULL, xlim=c(-15,100),ylim=c(0,1),
     main=expression(paste(bold(T)[a]==banded," inverse, ", p==150),),
     xlab="Sample size", ylab="Power",lwd=2)
for(i in 1:5){
  lines(x=n_vec,y=lrt_powerplot_bandedInv_p150_g0[,i],col=cols[i],lwd=2,lty=i)
  lines(x=n_vec,y=b_powerplot_bandedInv_p150_g0[,i],col=cols2[i],lwd=2,lty=i)
}
legend("topleft",legend = c("LRT" , "Boot"),
       fill=c("red","blue"),
       bty = "n", # Removes the legend box
       # lty=c(1,2,3,4,5,NA,NA),
       cex = 1)

# scale-free inverse
plot(NULL,xlim=c(-15,100),ylim=c(0,1),
     main=expression(paste(bold(T)[a]==scale-free," inverse, ", p==150),),
     xlab="Sample size", ylab="Power",lwd=2)
for(i in 1:5){
  lines(x=n_vec,y=lrt_powerplot_SFinv_p150_g0[,i],col=cols[i],lwd=2,lty=i)
  lines(x=n_vec,y=b_powerplot_SFinv_p150_g0[,i],col=cols2[i],lwd=2,lty=i)
}
legend("topleft",legend = c("LRT" , "Boot"),
       fill=c("red","blue"),
       bty = "n", # Removes the legend box
       # lty=c(1,2,3,4,5,NA,NA),
       cex = 1)


# stripe inverse
plot(NULL,xlim=c(-15,100),ylim=c(0,1),
     main=expression(paste(bold(T)[a]==stripe," inverse, ", p==150),),
     xlab="Sample size", ylab="Power",lwd=2)
for(i in 1:5){
  lines(x=n_vec,y=lrt_powerplot_stripeInv_p150_g0[,i],col=cols[i],lwd=2,lty=i)
  lines(x=n_vec,y=b_powerplot_stripeInv_p150_g0[,i],col=cols2[i],lwd=2,lty=i)
}
legend("topleft",legend = c("LRT" , "Boot"),
       fill=c("red","blue"),
       bty = "n", # Removes the legend box
       # lty=c(1,2,3,4,5,NA,NA),
       cex = 1)


plot(NULL,xlim=c(-15,100),ylim=c(0,1),
     main=expression(paste(bold(T)[a]==uniform,", ", p==150),),
     xlab="Sample size", ylab="Power",lwd=2)
for(i in 1:5){
  lines(x=n_vec,y=lrt_powerplot_uniform_p150_g0[,i],col=cols[i],lwd=2,lty=i)
  lines(x=n_vec,y=b_powerplot_uniform_p150_g0[,i],col=cols2[i],lwd=2,lty=i)
}
legend("topleft",legend = c("LRT" , "Boot"),
       fill=c("red","blue"),
       bty = "n", # Removes the legend box
       # lty=c(1,2,3,4,5,NA,NA),
       cex = 1)
dev.off()
par(mfrow = c(1,1))
```
